# Supplementary material for: Transcriptional differences between coronavirus disease 2019 and bacterial sepsis
Source: Virol J. 2022 Nov 28;19:198. doi: 10.1186/s12985-022-01930-y (PMC9702864; doi:10.1186/s12985-022-01930-y)
Supplement: Supplementary file 1 — Additional file 1. Table S1. [file 12985_2022_1930_MOESM1_ESM.xlsx]

## Sheet: Title
Table S1	Transcriptome expression between patients with COVID-19 and sepsis

## Sheet: Table S1
gene_id	a.value	m.value	p.value	q.value	rank	estimatedDEG
PHF21B	0.0183368	2.07283	0.00622293	0.0419606	3909	1
LOC100133077	0.0192313	2.74063	0.000504065	0.00695404	1911	1
CAPN9	0.0246549	1.98337	0.00971154	0.0574108	4459	1
EFCAB1	0.0420823	2.03878	0.0120157	0.0668882	4736	1
PCDHGA5	0.0767105	1.67542	0.0166458	0.0846383	5185	1
PCDHGB3	0.0786886	1.72817	0.0148095	0.0775292	5036	1
AMER3	0.0851523	2.38102	0.005377	0.0378126	3749	1
LOC392364	0.0999811	1.90996	0.0126808	0.0696057	4803	1
CRP	0.104508	2.10782	0.00880087	0.0533394	4350	1
TMEM31	0.106354	-2.47963	0.0142207	0.0752692	4981	1
OR1N2	0.12296	-2.16527	0.019361	0.0924531	5521	1
PPP3R2	0.151364	-3.15631	0.00325653	0.026344	3259	1
TMEM133	0.155773	-2.64026	0.00239221	0.020946	3011	1
ANKRD30BL	0.166846	1.86582	0.00794848	0.0499615	4193	1
MIR4461	0.167922	2.89163	0.000417091	0.00599574	1834	1
FRG2	0.169382	1.86092	0.0182162	0.0886988	5414	1
HSPA12A	0.194321	2.24378	0.00259814	0.0221746	3089	1
IBA57-AS1	0.194432	-2.30167	0.01862	0.0897929	5467	1
CILP2	0.201122	2.03753	0.00445	0.0328167	3575	1
HYAL4	0.202447	1.91014	0.0156794	0.0810215	5102	1
SYT8	0.208685	2.83593	0.000593389	0.00775228	2018	1
KCNJ11	0.209156	2.54141	0.00246095	0.0213986	3032	1
SNORA80A	0.210538	1.78416	0.0150367	0.0783917	5057	1
NDNF	0.219485	2.09094	0.00906673	0.0544747	4388	1
KCNK9	0.247936	1.75625	0.0197591	0.0937428	5557	1
LOC101929374	0.263365	1.89993	0.000977179	0.0108909	2365	1
LOC102724279	0.286952	2.14858	0.00241636	0.0210804	3022	1
FAM151A	0.291297	1.77486	0.0149622	0.0780652	5053	1
MEX3B	0.294724	1.84423	0.0115616	0.0651622	4677	1
KCNJ12	0.317179	1.82326	0.0120188	0.0668913	4737	1
APOC4-APOC2	0.320552	2.55685	0.000709283	0.0087374	2140	1
EPHA8	0.328091	1.90354	0.011911	0.0665912	4715	1
ASPG	0.328604	1.61881	0.0207066	0.0971333	5620	1
STK4-AS1	0.339713	1.93769	0.00959388	0.0568895	4446	1
LAD1	0.34243	2.22436	0.00446699	0.0329053	3578	1
LINC01102	0.359357	3.05764	0.000135153	0.0025764	1383	1
SERPINA9	0.392993	2.86814	5.62671e-05	0.00132924	1116	1
UMOD	0.415836	2.20998	0.00403456	0.0304167	3497	1
NRON	0.419923	2.077	0.00679968	0.0448178	3999	1
PCDHGA8	0.424068	1.82052	0.014961	0.0780652	5052	1
MIR2467	0.443489	3.11825	7.76228e-06	0.000312912	654	1
RPL3L	0.446576	2.53793	0.00134352	0.0137716	2572	1
MSLN	0.449415	3.65196	2.79712e-06	0.000147782	499	1
CLUL1	0.450846	-1.89369	0.0041144	0.0308949	3511	1
GLP1R	0.451048	1.92824	0.0128112	0.0701317	4816	1
PSD2	0.45426	1.76962	0.0150011	0.0782218	5056	1
SCN4B	0.483596	1.88328	0.0131452	0.0713822	4855	1
LOC101928438	0.484277	-2.56986	0.00584847	0.0401012	3845	1
SULT1C4	0.484635	2.18739	0.0056542	0.0392799	3795	1
LOC100131635	0.508537	1.8086	0.00373318	0.028819	3415	1
DDIT4L	0.509541	2.50391	0.00503266	0.0360742	3678	1
TRPC5	0.512696	1.81861	0.0130828	0.071175	4846	1
CYP26C1	0.513566	2.78078	2.34657e-05	0.000696679	888	1
INSRR	0.514277	1.84084	0.00933002	0.0556735	4418	1
C4orf45	0.563467	2.44913	0.000956078	0.0107168	2352	1
CCIN	0.569867	1.88868	0.00720091	0.0466317	4057	1
ATP2A1-AS1	0.570139	-1.64348	0.00746113	0.0477092	4123	1
C2orf66	0.571823	1.78923	0.0211358	0.0986588	5648	1
LINC00508	0.575461	3.232	0.00103966	0.0114254	2399	1
OXGR1	0.575877	2.73853	0.000994648	0.0110273	2378	1
VTN	0.612313	1.73359	0.0203295	0.0958112	5594	1
MIR4677	0.618915	2.21401	0.000786255	0.00922101	2248	1
HAPLN1	0.638944	-2.65405	0.00844038	0.0521637	4265	1
ETV3L	0.666924	1.37697	0.00590468	0.0403293	3860	1
DDN	0.670745	2.03201	0.00616395	0.0416576	3901	1
LCN6	0.672445	1.95236	0.019175	0.0917641	5509	1
TUNAR	0.683191	1.94685	0.00933374	0.0556735	4419	1
ADAMTS7	0.694223	1.7578	0.00899188	0.0541114	4381	1
ABCG8	0.750116	2.10696	0.00231717	0.0205137	2978	1
TRERNA1	0.770173	-2.02029	0.0112826	0.0640514	4644	1
PDLIM4	0.777286	2.47053	0.000210605	0.00360058	1542	1
MYH4	0.819829	1.734	0.0196214	0.093308	5544	1
SALL4	0.825831	2.45049	0.00122766	0.0128948	2510	1
ARPP21	0.827847	1.84308	0.0144734	0.0761632	5010	1
CPLX2	0.828469	1.85344	0.0103509	0.0599759	4550	1
UBD	0.833823	2.46427	0.00158205	0.0155515	2682	1
CCDC110	0.839361	-3.56191	2.19196e-05	0.000663475	871	1
C11orf45	0.84773	2.14696	0.00682325	0.0449212	4004	1
SNORD102	0.873083	-1.09617	0.0198617	0.0941617	5561	1
PCDHGA7	0.884204	1.71626	0.0181685	0.0885387	5410	1
FAT1	0.905864	1.71413	0.0163351	0.0834667	5151	1
CIB3	0.918075	-2.51548	2.77585e-05	0.000789289	927	1
A4GALT	0.919466	2.66758	0.00028836	0.00451176	1685	1
LINC00887	0.92173	-2.48049	0.000497404	0.00688376	1905	1
FAM3D	0.924471	1.70391	0.0150698	0.0785331	5059	1
MIR4714	0.926611	2.17113	0.00231153	0.0204776	2976	1
KCNK10	0.936	2.02023	0.00428626	0.0319012	3542	1
LOC101928103	0.962721	-1.86972	0.0185863	0.0896795	5464	1
CNKSR3	0.967717	1.6377	0.0183439	0.0891133	5427	1
GNG12	0.971686	2.10398	0.00964412	0.0570981	4453	1
PRAP1	0.980955	1.50498	0.0163537	0.0834915	5164	1
MROH2A	0.982668	1.84685	0.0135404	0.0726897	4911	1
HAMP	0.991427	3.75836	7.5705e-07	5.67013e-05	352	1
FAM92B	0.998726	-2.36019	0.00397886	0.0301193	3482	1
PCDHGB7	1.0155	2.12178	0.00325922	0.0263577	3260	1
DPYSL3	1.0274	2.2873	0.00248577	0.0215504	3041	1
LAMA4	1.03008	2.00395	0.00523352	0.0371504	3714	1
APOB	1.04308	2.0302	0.00764149	0.0485512	4149	1
DAB2IP	1.05945	1.67608	0.0155931	0.0806863	5095	1
CDH8	1.05951	2.45755	0.00163594	0.0159268	2708	1
VANGL2	1.08459	2.29577	0.00251653	0.0217313	3053	1
LOC101927814	1.102	2.17148	0.000604405	0.00786891	2025	1
MIR663A	1.1054	1.7161	0.002428	0.0211539	3026	1
MASP1	1.12909	1.58377	0.0163381	0.0834667	5152	1
FOXD4L1	1.133	1.48521	0.0204453	0.096219	5602	1
MMP14	1.15123	2.01492	0.00148264	0.0148455	2633	1
LOC100505530	1.15777	-1.89356	0.00341846	0.0272197	3311	1
C11orf91	1.16579	1.71366	0.0161699	0.0829707	5138	1
LINC01267	1.17285	1.77838	0.00655032	0.0435323	3967	1
TP53TG3D	1.17866	-2.38508	0.0033528	0.0268591	3291	1
LOC339260	1.19971	3.4358	9.0654e-06	0.000348397	686	1
NDST3	1.20029	1.82862	0.0114727	0.0647957	4668	1
LOC101928226	1.20224	2.165	0.00553372	0.0386569	3774	1
IL22RA2	1.22348	2.94236	0.000130737	0.00251222	1372	1
KIAA2022	1.22391	2.62473	0.000168865	0.00304303	1463	1
PCDHGB2	1.22583	2.97849	4.23085e-05	0.0010777	1035	1
WSCD2	1.22968	2.31497	0.000609593	0.0079208	2029	1
GLRA3	1.23188	1.96712	0.00944584	0.0562271	4429	1
LINC00102	1.23949	1.64448	0.0110898	0.0632155	4625	1
FAM215A	1.24256	-1.38777	0.0158087	0.0815296	5112	1
GGTLC1	1.24289	1.18208	0.00238551	0.0209183	3006	1
DFNB59	1.2539	-1.80687	0.0134371	0.0723553	4886	1
SPSB4	1.27006	1.89511	0.0180086	0.087922	5400	1
OR2T33	1.27239	2.35642	0.000588561	0.00770759	2013	1
LOC285766	1.28884	1.95357	0.00829323	0.0514938	4246	1
SNORD18C	1.29544	-2.10832	0.000254746	0.00412791	1627	1
SCART1	1.29795	1.52033	0.0139651	0.0742737	4957	1
CXCL11	1.3165	-2.31487	0.00817111	0.0509274	4230	1
PKDREJ	1.33155	1.67833	0.0147402	0.0772891	5028	1
FNDC4	1.33249	1.71051	0.0213565	0.0994072	5664	1
LOC101929128	1.34863	1.86358	0.0169042	0.0853729	5207	1
SAA2	1.35814	4.34359	2.39384e-07	2.40588e-05	262	1
LOC200772	1.35866	3.03647	5.89988e-05	0.0013765	1130	1
HEY2	1.37467	-2.06648	0.00387679	0.0295924	3453	1
HMMR-AS1	1.40554	-1.06671	0.0149673	0.0780764	5054	1
LINC00880	1.40673	-2.40779	0.0018507	0.0175384	2782	1
CACNA1H	1.40981	2.07502	0.0011242	0.0121122	2447	1
CYP2J2	1.42097	-1.87096	0.0113404	0.06431	4649	1
AMZ1	1.42792	2.17813	0.000308103	0.00475575	1708	1
ECSCR	1.43494	1.56058	0.0201303	0.0950761	5582	1
MIR3648-1	1.44065	2.07485	0.000290464	0.00453124	1689.5	1
MIR3648-2	1.44065	2.07485	0.000290464	0.00453124	1689.5	1
KRT2	1.44327	-1.66026	0.0182351	0.0887486	5417	1
LOC101929512	1.4485	1.2421	0.0122046	0.0676683	4755	1
MIR5703	1.45065	2.15981	0.000472508	0.00660159	1887	1
LOC101928551	1.47024	2.14078	0.00527277	0.0373686	3720	1
FBXO16	1.49806	-2.75525	0.000219318	0.00368053	1571	1
GPR176	1.5003	1.97291	0.0098849	0.0580425	4489	1
SNORA71E	1.52228	-1.19366	0.0113182	0.064198	4648	1
FBXO39	1.52526	-3.56694	1.2254e-06	8.03641e-05	402	1
SLC16A12	1.54016	1.54593	0.00417774	0.0312594	3522	1
KCNA2	1.56046	-2.02972	0.00189588	0.0178575	2799	1
NAT8	1.57858	-2.34779	0.00583108	0.0400527	3837	1
TCONS_00029157	1.59579	-2.25711	0.000412487	0.00594251	1830	1
MIR3155B	1.60134	1.27017	0.014543	0.0764528	5015	1
GLTPD2	1.60261	1.84316	0.000498317	0.00689278	1906	1
LMOD1	1.60862	2.74212	0.000218011	0.00367027	1566	1
TMED11P	1.60923	-1.9329	0.0177616	0.0870548	5379	1
CDO1	1.61235	-2.974	0.000776151	0.0091391	2239	1
PDYN	1.61456	1.90271	0.00808275	0.0504961	4220	1
SNORA28	1.6406	1.42349	0.017729	0.0869595	5375	1
COLEC12	1.64266	2.41866	0.000317646	0.00485755	1724	1
MOGAT1	1.65102	1.60428	0.0138693	0.0738694	4949	1
CCL25	1.65344	-2.54772	0.00183753	0.0174701	2773	1
CCDC68	1.65996	1.9654	0.00273479	0.0230506	3127	1
LINC00525	1.66205	2.29515	0.00298106	0.0245525	3201	1
IQSEC3	1.67446	2.66068	6.24581e-05	0.00143186	1150	1
EDIL3	1.67482	2.07177	0.00626068	0.0421601	3915	1
MECOM	1.70255	1.69934	0.0079628	0.0499794	4199	1
XCR1	1.70683	1.88563	0.00439711	0.0324721	3570	1
ANKRD45	1.71436	-3.29572	0.000155939	0.00288301	1426	1
MIR29A	1.71527	1.95236	0.000763404	0.00903338	2228	1
ZNF503-AS2	1.72577	-1.61398	0.00890079	0.0537719	4364	1
APOA2	1.74181	1.85616	0.0063887	0.0427818	3937	1
MIR4434	1.74261	1.11429	0.0212345	0.0989968	5655	1
PRG1	1.77267	1.75018	0.0089322	0.0538998	4369	1
TAF1A-AS1	1.80504	-1.38023	0.0157686	0.0813706	5109	1
PXDN	1.80656	3.048	3.58877e-05	0.000953774	992	1
HOTS	1.82152	1.67067	0.00850028	0.0523775	4278	1
ERICH3	1.82285	-2.11326	0.00918427	0.054993	4403	1
MMP27	1.83031	2.06694	0.00302375	0.0248421	3209	1
PLAT	1.84077	1.39745	0.0188649	0.0907086	5483	1
ADGRB2	1.85176	1.54583	0.019734	0.0936742	5554	1
FAM81B	1.86381	-1.34562	0.0189044	0.0908486	5486	1
CFAP46	1.86902	1.81305	0.00886357	0.053617	4358	1
SPATA32	1.87803	-1.42917	0.0197419	0.093695	5555	1
BCL6B	1.87821	2.68588	0.000386025	0.00563831	1805	1
TMC3-AS1	1.89135	-1.29092	0.0100995	0.0589863	4514	1
SPINK2	1.89185	-1.70984	0.0099773	0.0584407	4501	1
PEG10	1.90226	1.86091	0.00736289	0.0472645	4107	1
MIR6723	1.92033	1.34611	0.00104828	0.0114914	2405	1
GBAT2	1.92828	-1.35593	0.00989102	0.0580425	4491	1
TSPY26P	1.93349	1.27687	0.0188749	0.09074	5484	1
TDRD15	1.941	3.95696	1.26413e-06	8.22904e-05	405	1
KRT81	1.9479	1.74613	0.0085524	0.0526443	4283	1
SLC12A3	1.95107	1.7099	0.0115688	0.0651622	4679	1
NUDT9P1	1.96196	1.42186	0.0200606	0.094815	5578	1
MUC5B	1.97967	1.63854	0.0114454	0.064668	4666	1
CHAD	1.97988	-1.39176	0.0108631	0.0622598	4600	1
MIR7855	1.99059	1.82315	0.00115169	0.0123295	2462	1
CCL8	1.99346	-4.19838	0.000184689	0.00325696	1495	1
CLDN12	2.02057	-1.96388	0.00486242	0.0351293	3649	1
PMCH	2.04018	-1.45934	0.0189255	0.0909004	5489	1
LINC00607	2.04936	1.75492	0.0140442	0.0745742	4965	1
MIR635	2.05689	1.15276	0.00778615	0.049247	4167	1
SOX7	2.06043	1.56036	0.0214305	0.0996826	5667	1
MIR320C1	2.06399	1.11789	0.0205507	0.0965775	5610	1
SAA1	2.06685	6.16972	2.75223e-10	2.19878e-07	33	1
F3	2.08159	2.63439	0.000692102	0.00859066	2124	1
CTAGE8	2.08359	1.29492	0.0114207	0.0646267	4659	1
FA2H	2.08477	-1.59995	0.00842839	0.0521243	4263	1
PAQR5	2.0857	1.92422	0.00515026	0.0367076	3699	1
NOTCH3	2.10163	1.77267	0.00109694	0.0118718	2436	1
ATP1A4	2.10455	1.64576	0.0172645	0.0853729	5243	1
EPHA10	2.10744	1.1976	0.020905	0.0978852	5629	1
LYNX1	2.11039	1.49613	0.0167877	0.0851958	5195	1
LOC102724958	2.11264	2.5131	0.000225973	0.00377539	1578	1
H19	2.12772	1.86357	0.0033364	0.0267765	3285	1
ALMS1P	2.13079	-2.10876	0.00691092	0.0453511	4017	1
STAC	2.13684	1.75673	0.00782902	0.0494278	4175	1
PRDM7	2.14417	-1.42325	0.00913703	0.0548347	4393	1
SCIN	2.14458	-2.16051	0.00184151	0.0174891	2776	1
LOC101929705	2.16328	2.67393	7.37571e-05	0.00161506	1204	1
ABCC11	2.17102	-1.57248	0.01181	0.0661478	4707	1
KRT7	2.17335	2.74713	4.63146e-05	0.00115629	1056	1
MIR604	2.17345	1.28647	0.00931822	0.0556385	4415	1
STC1	2.17934	1.46567	0.0211411	0.0986662	5649	1
POF1B	2.19902	1.63648	0.0178871	0.0874747	5391	1
LYPD2	2.21482	2.82958	7.88031e-05	0.00169459	1226	1
LINC00487	2.22848	-4.40476	6.7842e-08	9.88169e-06	181	1
APOD	2.2407	1.78625	0.00994512	0.0582781	4499	1
LOC102723828	2.24318	2.59544	0.00146152	0.0146675	2627	1
IL12A	2.25289	-1.62821	0.0156135	0.0807599	5097	1
MIR548O	2.26537	1.14086	0.00542665	0.03805	3760	1
CRYBB1	2.27394	-1.24992	0.0167448	0.085027	5192	1
TRIM71	2.27541	1.62547	0.0089378	0.0539187	4370	1
FAM196A	2.28207	1.75112	0.0102793	0.0596779	4540	1
KIAA1462	2.28889	1.38594	0.0128072	0.0701245	4815	1
LOC101928909	2.2932	1.47193	0.00123792	0.0129866	2513	1
ABCB5	2.29333	1.58139	0.0169565	0.0853729	5209	1
MIR3687-1	2.30925	1.9029	0.000131024	0.00251406	1373.5	1
MIR3687-2	2.30925	1.9029	0.000131024	0.00251406	1373.5	1
PLEKHG4B	2.30938	2.66512	2.43402e-05	0.000715389	897	1
NUPR1	2.3335	1.77524	0.00424197	0.0316635	3532	1
MFAP4	2.33541	0.950861	0.0108003	0.0619704	4594	1
ACOT11	2.33552	1.91896	0.000654988	0.00827413	2087	1
AKAP6	2.34441	1.79469	0.00807516	0.0504687	4218	1
ALS2CR11	2.35118	1.36784	0.0112078	0.0636975	4638	1
CDHR2	2.35166	1.31895	0.0197134	0.0935933	5553	1
HSD11B1	2.35418	1.55778	0.0213189	0.0993022	5660	1
FGF13-AS1	2.37737	1.77369	0.0129115	0.070549	4825	1
OR2W5	2.39141	2.31276	0.001126	0.0121201	2449	1
PIR-FIGF	2.39309	-1.15829	0.00993291	0.0582325	4497	1
C1orf105	2.40212	1.78207	0.00727075	0.0467641	4099	1
SCARNA2	2.41333	1.35508	0.00352877	0.0277751	3330	1
LHX1	2.41844	-1.70063	0.00844006	0.0521637	4264	1
C1orf106	2.45787	-1.55473	0.0170778	0.0853729	5222	1
LOC101927865	2.4596	2.05296	7.06761e-05	0.0015658	1190	1
STEAP3-AS1	2.47486	1.39817	0.000410345	0.00592137	1827	1
ACY3	2.47996	-2.07584	0.000220009	0.00368978	1572	1
LOC285762	2.48392	1.35001	0.0193909	0.0925288	5525	1
PSMA8	2.48653	-2.3296	0.00248668	0.0215512	3042	1
ANKRD30BP2	2.50447	2.0105	0.00191103	0.017968	2804	1
GSTA7P	2.53154	2.22436	0.00099013	0.0110003	2373	1
LINC00371	2.53587	1.40847	0.00015856	0.00291512	1434	1
LOC102723582	2.54075	1.31277	0.00072524	0.00880981	2165	1
THSD1	2.54138	1.47385	0.01688	0.0853729	5204	1
MIR8071-1	2.54493	1.34412	0.00369192	0.0285437	3409.5	1
MIR8071-2	2.54493	1.34412	0.00369192	0.0285437	3409.5	1
CAMSAP3	2.54892	2.64668	3.18162e-06	0.000162559	516	1
LOC101929574	2.55438	1.32145	0.00568254	0.0394336	3799	1
DEGS2	2.55705	-1.45745	0.0175649	0.0864279	5358	1
PADI6	2.55948	-1.97942	0.000163725	0.00299753	1440	1
INS-IGF2	2.56626	1.65435	0.00221365	0.0199797	2921	1
MIR1254-1	2.5698	1.21279	0.00583196	0.0400527	3838	1
PHOSPHO2-KLHL23	2.5774	-1.00627	0.0114091	0.0645887	4657	1
LOC100133669	2.59331	-4.4385	2.71904e-07	2.62582e-05	273	1
IGF2	2.60181	1.62217	0.00288497	0.0239935	3170	1
DEFB1	2.62583	-2.67708	0.00988853	0.0580425	4490	1
FLJ31356	2.66073	1.30385	0.0178091	0.087174	5386	1
LINC01032	2.68593	1.8116	0.00346971	0.0275611	3319	1
RASGRF1	2.69502	1.64633	0.00595137	0.0405746	3867	1
HESX1	2.69698	-2.16159	0.00143673	0.014485	2614	1
LOC101927438	2.70607	1.59705	0.00364259	0.0282617	3398	1
PIR	2.71766	-1.23076	0.00257842	0.0220733	3079	1
BCAM	2.72838	3.12672	9.4667e-06	0.000358592	696	1
PLXNB1	2.75267	1.37395	0.0153809	0.0798548	5078	1
SNORA31	2.75869	0.722245	0.0155222	0.0803824	5091	1
SPAG6	2.77076	-1.96197	0.00207851	0.0191067	2868	1
CYP4F29P	2.7771	-1.58664	0.0149455	0.0780554	5048	1
COL23A1	2.78072	1.44043	0.00412755	0.0309584	3515	1
VMO1	2.79202	3.19999	1.89505e-06	0.000111025	450	1
PPP1R17	2.80129	3.68798	3.81769e-07	3.38887e-05	297	1
STAP2	2.80448	-1.92794	0.000904551	0.0102659	2323	1
ADAMTS3	2.8073	2.87134	2.30603e-05	0.000686961	885	1
MND1	2.81864	-1.30784	0.0137329	0.0733664	4934	1
SMKR1	2.82696	-0.884544	0.0190258	0.0911917	5500	1
C9orf153	2.82725	1.37691	0.0189424	0.0909483	5491	1
HPDL	2.83811	-1.57899	0.0129698	0.070765	4832	1
ARVCF	2.85755	-1.30009	0.0103822	0.0600851	4555	1
LOC730101	2.85888	-1.97672	0.009302	0.0555617	4413	1
GPX2	2.86612	1.13275	0.0117156	0.0657728	4696	1
PMP22	2.8751	2.32647	0.00103871	0.0114245	2397	1
LOC148696	2.88786	1.34508	0.00108834	0.0118175	2428	1
HRK	2.90652	-1.71892	0.00991669	0.0581503	4496	1
MIR3198-1	2.92641	1.18567	0.0017107	0.0165144	2731	1
CCM2L	2.9301	1.64562	0.00410911	0.030864	3510	1
HRAT5	2.93745	-1.14739	0.0153448	0.0797301	5074	1
LOC100129461	2.98532	-0.94945	0.0162923	0.0834435	5147	1
LOC101929680	2.98593	1.07703	0.0034786	0.0276068	3322	1
RPS26P11	2.99431	0.622016	0.018598	0.0897033	5466	1
MIR4785	2.99475	1.63616	1.45497e-05	0.00049559	774	1
GSG2	3.01138	-1.81976	0.00389468	0.0296824	3457	1
DNASE1L3	3.02159	2.27502	6.52856e-05	0.00147615	1166	1
LINC00494	3.02757	1.8785	0.00211762	0.0193918	2879	1
PTPN13	3.02823	1.37174	0.0109497	0.0625926	4612	1
C9orf171	3.02948	-4.74451	2.25375e-05	0.00067674	878	1
OR2T8	3.03084	2.2498	0.000451412	0.0063984	1860	1
ZNF711	3.03673	1.85413	0.00279534	0.0234851	3138	1
EPS8L1	3.04672	-1.52436	0.000270417	0.00431554	1652	1
CTAGE4	3.06107	1.06814	0.0169975	0.0853729	5215	1
SNORD47	3.08182	-1.11211	0.000890825	0.0101363	2317	1
ANKRD20A11P	3.09895	-1.82899	0.000610305	0.00792614	2030	1
FAM72D	3.10376	-1.32233	7.05053e-05	0.00156333	1189	1
CACNA1D	3.11409	1.266	0.00429781	0.0319716	3544	1
ZNF702P	3.12175	-2.26041	0.000513335	0.00702677	1926	1
CHL1	3.12553	2.68387	8.48189e-05	0.00180046	1242	1
MACROD1	3.14754	-0.968181	0.0134325	0.0723553	4885	1
FAM72A	3.149	-1.27721	6.70088e-05	0.00150864	1171	1
MIR5194	3.16712	1.20391	0.00262138	0.0223368	3094	1
CPXM1	3.16834	1.65945	0.00344733	0.0274138	3315	1
CDHR1	3.17143	1.32076	0.0119911	0.066765	4735	1
LINC00654	3.17361	1.39831	0.00685381	0.045072	4009	1
CHMP4C	3.18493	1.85563	0.00391363	0.0297431	3469	1
TDRD6	3.20154	1.41921	0.0149112	0.0779226	5045	1
SYN1	3.20589	1.00431	0.00083885	0.00970827	2278	1
LOC101927543	3.21384	1.21396	0.0149351	0.0780166	5047	1
CDC25A	3.21763	-1.58069	0.00295931	0.0244192	3195	1
OXCT2	3.22736	-1.88673	0.00181661	0.0173086	2767	1
LINC01573	3.22757	-1.50272	0.00176833	0.0169466	2751	1
C16orf59	3.22883	-1.91906	3.57222e-05	0.000950683	990	1
CAND2	3.22918	1.10907	0.00875452	0.0531624	4341	1
SLC44A3	3.24408	1.65732	0.00596792	0.0406664	3869	1
PAK6	3.24463	-1.18918	0.00229404	0.0204195	2960	1
DNMBP-AS1	3.24819	1.00687	0.00144625	0.0145642	2618	1
C1orf177	3.25537	-1.58121	0.00794248	0.0499615	4191	1
FAHD2CP	3.25851	-0.827564	0.0154218	0.0800038	5082	1
LGR4	3.25967	2.41363	0.00010669	0.00214388	1312	1
FITM2	3.26389	-1.19068	0.0108009	0.0619704	4595	1
RNF215	3.26481	0.993651	0.0179979	0.087886	5399	1
SHB	3.26908	1.54431	0.00335246	0.0268591	3290	1
TEAD3	3.2886	1.46912	0.0115113	0.0649583	4672	1
SYT17	3.29236	1.23812	0.0209691	0.0981096	5634	1
LOC100303749	3.30783	0.958619	0.0176695	0.0867647	5369	1
NEURL2	3.32923	-1.11292	0.00209249	0.0191949	2874	1
PRR16	3.33857	-1.34849	0.0147556	0.0773393	5030	1
TIPARP-AS1	3.34703	0.761179	0.0119369	0.0667019	4718	1
GK3P	3.36939	1.72725	8.18372e-05	0.00174984	1233	1
LOC101929297	3.38198	-1.92304	0.000714538	0.00876419	2143	1
TEX9	3.38849	-1.32127	0.00691734	0.0453653	4020	1
HIST1H1T	3.39536	-1.27669	0.00400605	0.030245	3492	1
TOB1-AS1	3.39668	-0.80289	0.00881539	0.0534066	4351	1
MADCAM1	3.40525	-1.23828	0.0212979	0.0992573	5657	1
KCTD14	3.41683	-3.73213	7.24272e-08	1.0266e-05	186	1
GCKR	3.4217	1.72469	0.00249116	0.0215759	3044	1
RAB40B	3.42599	-1.34551	0.00292834	0.0242344	3185	1
EML2-AS1	3.42606	-1.28816	0.00289621	0.0240566	3174	1
GUCY2D	3.42977	-1.47275	0.00219269	0.0198653	2910	1
SPATA24	3.43288	-0.884609	0.0026641	0.0225913	3109	1
MIR761	3.43432	0.834041	0.00235778	0.0207478	2996	1
LYPD8	3.43434	0.856785	0.0154108	0.0799782	5080	1
CLDN7	3.43497	-0.88949	0.0143561	0.0757725	4995	1
ESR2	3.43543	0.992651	0.0090581	0.0544353	4387	1
CHDH	3.44133	2.00478	0.00142206	0.0143755	2608	1
LINC01465	3.44914	0.647615	0.0190534	0.0912982	5502	1
ANKRD34A	3.46104	-1.06203	0.0135331	0.0726692	4909	1
FBLN2	3.49009	3.77852	2.57868e-07	2.5273e-05	269	1
TNNT3	3.49089	-1.87647	8.0608e-05	0.00172636	1231	1
SOX11	3.49826	2.24224	0.00384152	0.0294011	3441	1
CCDC163P	3.50237	-1.56394	0.000695377	0.00862319	2126	1
TOP1P1	3.50367	0.760832	0.00191487	0.0179977	2805	1
GJB7	3.50877	1.32764	0.00427524	0.0318397	3540	1
MIR3658	3.51297	-1.80738	1.84213e-07	2.00685e-05	242	1
PLSCR4	3.51549	2.44666	9.84627e-06	0.000366224	708	1
ANGPTL1	3.52404	0.844846	0.0154324	0.0800274	5084	1
TRPM4	3.53139	-1.10322	0.0140563	0.0746086	4967	1
LOC100506476	3.54223	-0.818246	0.0133265	0.0720844	4874	1
TYMSOS	3.54623	-1.45261	0.00035625	0.00530931	1769	1
LOC101928386	3.55869	1.00837	0.0172247	0.0853729	5240	1
TP73	3.56238	-1.04641	0.00732605	0.0470853	4102	1
CHADL	3.56506	-0.70952	0.0176295	0.0866325	5365	1
CNKSR1	3.57124	-1.72002	0.000774772	0.00912693	2238	1
POLR3G	3.57653	-1.18112	0.00600162	0.0408221	3876	1
MIXL1	3.57879	-1.60997	0.00399745	0.0301887	3491	1
JSRP1	3.57966	-1.31569	0.00317187	0.0258016	3241	1
SLED1	3.58022	1.55736	0.000112277	0.00223234	1326	1
CXorf57	3.58756	-1.3055	0.00823403	0.0512348	4237	1
LOC100996291	3.59093	1.29119	0.000418348	0.00600726	1836	1
SIK1	3.59146	-1.93964	4.88557e-05	0.00119668	1076	1
KCNC4	3.62459	1.3965	0.00194824	0.0181817	2825	1
C8orf31	3.62688	-1.64984	0.00315451	0.0257001	3236	1
ARHGAP42	3.6334	-1.31125	0.00518527	0.0368476	3710	1
PIGR	3.63432	1.12934	0.00366368	0.0284003	3401	1
MIR3917	3.64647	-1.20519	0.00131815	0.0135908	2557	1
SCAMP5	3.64664	-1.30839	0.0193013	0.0922181	5518	1
LINC01419	3.64705	0.777164	0.0116914	0.065693	4692	1
IL17RB	3.64826	1.20129	0.000798538	0.00932772	2257	1
SPDYE7P	3.64927	1.07323	0.000383728	0.00562033	1800	1
ALDH1L2	3.65238	-1.15058	0.0142619	0.0753861	4987	1
ROR1	3.65339	2.61763	6.04842e-05	0.00140001	1139	1
SCN8A	3.6534	2.10909	5.23325e-05	0.00125541	1099	1
FAM196B	3.6542	0.904287	0.0132313	0.0717461	4862	1
LOC102724020	3.66097	-0.769718	0.0134923	0.072476	4908	1
GGT3P	3.66708	1.17892	6.35988e-06	0.000266569	629	1
LOC101927257	3.66951	1.18083	0.0017721	0.0169706	2752	1
ANKRD36BP1	3.67287	1.45177	0.000371275	0.00547138	1789	1
C11orf63	3.6798	-1.21029	0.00363469	0.028217	3396	1
C2orf81	3.68495	-1.13987	0.0142855	0.0754755	4990	1
SPAG16	3.68943	-1.05258	0.0160736	0.0825913	5130	1
PODXL2	3.69074	-1.01583	0.0113565	0.0643599	4652	1
DSCC1	3.69518	-1.2758	0.00495305	0.0356198	3666	1
SPIN2A	3.6954	-0.79897	0.0145482	0.0764652	5016	1
CASKIN1	3.6955	0.780629	0.000222572	0.00372564	1575	1
LOC100131626	3.70355	1.07943	0.000435422	0.00621856	1846	1
KCNG2	3.71101	1.43404	0.00402227	0.0303414	3495	1
SSC4D	3.71121	-1.04026	0.00982986	0.0578493	4476	1
ZNF677	3.72031	-1.00497	0.00632224	0.042477	3924	1
GCM1	3.72045	-1.05494	0.00653909	0.0434796	3965	1
C7orf61	3.72734	-0.875341	0.0204251	0.0961415	5601	1
C9orf117	3.72754	-0.627704	0.017911	0.0875101	5396	1
NPIPB8	3.73279	-0.975688	0.00470431	0.0342703	3619	1
WDR62	3.73598	-1.11126	0.00734621	0.0471689	4106	1
SPAG4	3.7361	-1.88333	3.05686e-05	0.000850116	948	1
C1orf220	3.74621	1.0112	0.0211649	0.0987245	5652	1
FAM107A	3.74982	1.59828	0.00646753	0.0431561	3951	1
MRAS	3.75003	1.43684	0.0043308	0.0321716	3549	1
JMJD1C-AS1	3.75494	-0.61201	0.0189463	0.0909504	5492	1
ARHGEF34P	3.76748	1.28583	0.000880532	0.0100511	2308	1
RMRP	3.77049	1.31451	0.000255367	0.00412843	1630	1
SNORA12	3.77141	1.01313	0.0138625	0.0738694	4947	1
LAMB3	3.78064	2.76558	4.47447e-06	0.00020732	569	1
CDYL2	3.79355	1.32302	7.55825e-05	0.00164275	1213	1
TBC1D16	3.80047	1.06134	0.0115722	0.0651622	4682	1
CLCN1	3.8101	1.28138	0.00626661	0.0421844	3916	1
APITD1	3.81416	-1.0246	0.00163313	0.0159113	2706	1
ARHGAP8	3.81903	1.3343	0.00580724	0.0399432	3833	1
IFNG-AS1	3.84938	-2.36254	1.4609e-05	0.000496969	775	1
ZNF860	3.85111	1.2624	0.00922368	0.0551663	4408	1
SDCBP2	3.85512	-1.11143	0.00128732	0.0133618	2540	1
FGFRL1	3.87471	0.932162	0.0100847	0.0589256	4512	1
NPIPA2	3.87768	-0.605358	0.00640227	0.0428382	3939.5	1
NPIPA3	3.87768	-0.605358	0.00640227	0.0428382	3939.5	1
BHLHA15	3.88497	-2.4745	9.6351e-06	0.000361337	703	1
CDRT4	3.88747	-0.992222	0.002335	0.0206205	2985	1
PABPC3	3.88879	0.645579	0.00141761	0.0143415	2606	1
PIF1	3.8907	-1.68188	2.27749e-05	0.000680436	882	1
APITD1-CORT	3.90242	-0.696543	0.0194148	0.0925925	5528	1
LINC00906	3.90329	1.36063	0.0162287	0.0832239	5141	1
DCHS1	3.90638	1.21853	0.0142783	0.0754527	4989	1
KLRAP1	3.91995	-1.2881	0.00239924	0.0209657	3017	1
LRRN3	3.92871	-1.81629	0.0114476	0.064668	4667	1
FGFBP3	3.93119	-1.00322	0.00211889	0.0193922	2880	1
BTN2A3P	3.94348	-1.22794	0.00120208	0.0127071	2494	1
NACC1	3.95464	1.34628	5.28013e-05	0.0012655	1100	1
ARL4D	3.95648	-1.03229	0.00609592	0.0413356	3888	1
ZBTB20-AS1	3.95757	0.715956	0.0121198	0.0673225	4745	1
FBN1	3.97229	1.32359	0.00525712	0.0372777	3718	1
BHLHE41	3.97302	-1.14216	0.0184703	0.0892669	5455	1
SPIRE1	3.97588	1.13701	0.00555555	0.0387785	3777	1
DHRS4L1	3.97657	-0.686078	0.00962625	0.0570434	4449	1
ZNF607	3.97957	1.31723	0.00449739	0.0331107	3581	1
APCDD1	3.98249	1.12531	0.00890527	0.0537866	4365	1
LOC101927179	3.98958	0.925475	0.00586214	0.0401503	3849	1
SH3BP4	3.99037	1.24303	0.0178818	0.0874651	5390	1
NMB	4.00142	-0.891286	0.0106707	0.0613836	4583	1
WNT5B	4.00303	-1.08005	0.0193647	0.0924539	5522	1
NPIPB9	4.00686	-0.981975	0.00193403	0.0180683	2822	1
CNR1	4.00873	2.36176	0.000692903	0.00859657	2125	1
GPRIN1	4.01251	1.14087	0.0018451	0.0174979	2780	1
ZNF300	4.01317	1.88641	0.000252418	0.0041028	1622	1
DIAPH3	4.01484	-0.880798	0.0129012	0.0705218	4823	1
LOC101927770	4.01511	0.89104	0.00574624	0.0396166	3824	1
TEAD2	4.01595	1.23572	9.77501e-05	0.00200708	1284	1
KLF14	4.01905	1.53428	0.00828911	0.0514938	4243	1
SEPT4-AS1	4.02472	-1.99087	1.03478e-06	7.12295e-05	383	1
KLHL6-AS1	4.02767	0.999381	0.00056939	0.00758919	1978	1
AFF2	4.04537	1.0122	0.00585612	0.0401328	3847	1
ZBTB20-AS4	4.04891	0.801783	0.00577979	0.0397903	3829	1
TNFAIP8L3	4.05434	2.68105	1.4687e-05	0.000498979	776	1
LIPM	4.05996	1.94294	3.57353e-05	0.000950683	991	1
IFT81	4.06151	-0.894955	0.0178714	0.0874304	5389	1
PPP1R2P3	4.0625	-0.878245	0.000543714	0.00733973	1953	1
HIST1H2AH	4.09748	-1.81364	3.0857e-06	0.000158889	512	1
MIR650	4.09756	-1.29115	0.000330387	0.00500594	1740	1
SGPP2	4.09784	1.55701	0.000872249	0.00998957	2302	1
TSHR	4.1007	-1.73252	0.000111376	0.00221776	1324	1
NRIP3	4.10461	1.85426	8.68455e-06	0.000338197	677	1
LYPD3	4.10861	-2.0054	0.00130299	0.0134978	2545	1
FAM212B-AS1	4.10893	-1.11428	0.0018478	0.0175172	2781	1
NAV3	4.11115	1.50322	0.00750553	0.0478852	4131	1
SCARNA22	4.11684	0.831006	0.00986069	0.0579379	4487	1
SHOX2	4.13005	1.63793	8.54405e-05	0.00181219	1243	1
FAM72B	4.13108	-1.17971	0.000182662	0.00323738	1487	1
ARHGEF35	4.1411	1.27084	0.000100192	0.00203975	1295	1
SSTR3	4.14195	-1.12079	0.00393693	0.0298685	3475	1
FXYD6-FXYD2	4.14744	-0.677877	0.0153527	0.0797555	5075	1
CELSR1	4.14774	1.59407	0.00114781	0.0123061	2459	1
FARP1	4.15519	1.26792	0.00217511	0.0197264	2907	1
EXO1	4.15969	-1.72049	0.000670946	0.00841924	2101	1
ESCO2	4.16925	-2.07363	4.87293e-06	0.000220136	583	1
ADM2	4.17569	0.915713	0.0117627	0.0659531	4702	1
DEPDC1	4.17594	-1.13426	0.0186637	0.0899744	5468	1
NR2E1	4.18056	1.84369	0.00329942	0.0265362	3278	1
FABP4	4.18087	1.93226	0.00373712	0.0288255	3418	1
SCARNA3	4.18405	1.26543	0.000771401	0.00910758	2233	1
ACOXL	4.18576	-1.19596	0.00154467	0.0152695	2667	1
FLJ23867	4.18853	0.831752	0.00879518	0.0533171	4349	1
FAM72C	4.18979	-1.29741	3.4694e-06	0.000173562	527	1
SPTY2D1-AS1	4.18993	0.53483	0.00958367	0.0568423	4445	1
TBC1D8B	4.1929	1.42205	0.00301086	0.0247747	3204	1
BOK	4.19867	-1.61706	0.00289045	0.0240163	3173	1
CCDC24	4.20002	-0.833054	0.0014744	0.0147855	2629	1
RAB19	4.21602	0.914316	0.0164005	0.0836977	5166	1
UCHL1	4.22527	-1.30445	0.0179038	0.0875062	5393	1
NKX3-1	4.22828	-1.36005	0.00127952	0.0133018	2536	1
FANCB	4.24155	-0.924264	0.0115688	0.0651622	4680	1
CHGA	4.25079	-0.932217	0.0109335	0.0625408	4609	1
TIMP3	4.25575	1.43525	0.00443812	0.0327383	3574	1
C8orf88	4.2558	1.44292	0.00028495	0.00448504	1675	1
FCGBP	4.25924	1.34775	0.00572676	0.0395237	3820	1
MIR1182	4.26192	0.879636	0.00763238	0.0485101	4148	1
IGF1	4.27286	-1.96219	5.56609e-05	0.00131855	1112	1
RUFY4	4.28117	-1.07372	0.0121535	0.067413	4753	1
ST13P4	4.28337	0.837954	0.00474715	0.0345127	3626	1
ABCA6	4.28412	3.23279	3.59319e-07	3.27547e-05	289	1
FUT10	4.28648	-1.07269	0.00192425	0.0180265	2810	1
ALOX15	4.3137	1.62593	0.0139627	0.0742737	4956	1
LGALS8-AS1	4.3141	0.76924	0.000859088	0.00988176	2292	1
LOC101928461	4.31749	0.73546	0.00976606	0.0575872	4471	1
LOC100128568	4.31851	1.03636	0.00196446	0.0182878	2832	1
LOC102723604	4.31894	0.918431	0.000461649	0.00649116	1875	1
MIR21	4.32637	1.07722	0.000592946	0.00775033	2017	1
GPR25	4.32806	-1.38186	0.000213327	0.0036311	1548	1
LOC101929415	4.33181	0.783996	0.00293525	0.0242586	3190	1
PLEKHH1	4.33394	-0.656734	0.00396974	0.0300829	3479	1
CKB	4.33582	0.756719	0.0213405	0.0993854	5661	1
LOC101929199	4.3378	0.584657	0.00412588	0.0309547	3514	1
PNLDC1	4.34132	-3.62234	0.00151416	0.0150696	2649	1
LOC100505716	4.35793	0.848923	0.0101191	0.0589963	4522	1
CCR10	4.35888	-1.48529	0.000579419	0.00767243	1991	1
HBEGF	4.36219	2.10878	2.05245e-05	0.000634358	853	1
CD70	4.37051	-1.13203	0.00205662	0.018945	2862	1
STX1A	4.37223	-1.22006	0.000191881	0.0033562	1507	1
SEC14L1P1	4.37765	-0.725393	0.0134479	0.0723553	4887	1
DNAAF1	4.37925	-1.83429	0.00463583	0.0338838	3607	1
GINS1	4.3829	-1.65203	8.88349e-05	0.00186172	1258	1
HIST1H2AJ	4.39339	-1.22894	0.000644541	0.00819244	2074	1
CDC25C	4.39815	-0.811837	0.00971486	0.0574137	4461	1
OLFML2B	4.40089	1.45262	0.00221297	0.0199797	2919	1
CD1A	4.4009	-1.16972	0.00521377	0.0370401	3711	1
POLE2	4.40922	-1.32453	0.000157726	0.00290587	1431	1
NR4A1	4.41458	1.15474	0.00359391	0.0279581	3389	1
LINC01268	4.42044	1.53567	0.00260702	0.022236	3091	1
AKAP12	4.42227	1.42169	0.000632942	0.00809289	2061	1
BNC2	4.42335	-0.96317	0.0141036	0.0747993	4971	1
RAD51AP1	4.45554	-1.28452	0.00895055	0.0539554	4372	1
C16orf93	4.45873	-0.673026	0.00895373	0.0539557	4375	1
CLDN16	4.45983	1.53075	2.58445e-09	9.87484e-07	69	1
B3GALNT1	4.46196	1.2264	0.0184415	0.0892197	5432	1
TMTC2	4.46979	0.901184	0.00357955	0.0279242	3379	1
RUNDC3B	4.46993	1.12686	0.000623814	0.00803048	2047	1
RPS18P9	4.47034	0.789891	0.00117752	0.0125254	2478	1
FSD1	4.47309	-1.75722	0.000506199	0.00696889	1915	1
GCSHP3	4.48514	0.764529	0.00928278	0.0554695	4412	1
RPL13P5	4.48549	0.897278	0.000662808	0.00834492	2094	1
HRASLS2	4.4889	-2.4024	3.54269e-06	0.000175234	533	1
B9D1	4.4919	-1.8237	9.58994e-05	0.00197832	1278	1
C16orf95	4.5051	-1.20964	0.000716387	0.00876419	2155	1
GGTLC2	4.50815	1.10188	1.01321e-05	0.000372557	717	1
FN1	4.50904	-1.56484	0.000631787	0.00809289	2056	1
HLX-AS1	4.51234	0.911399	0.000359289	0.00533951	1774	1
MIR6506	4.51896	1.08579	5.39274e-06	0.000237353	599	1
SLC16A14	4.51937	-1.725	0.0017317	0.0166744	2738	1
ENPP2	4.52177	1.27657	0.00697182	0.0456545	4026	1
SIK2	4.52929	-0.825628	0.010128	0.0590263	4523	1
GPRC5D	4.53199	-3.27566	1.76893e-07	1.94494e-05	239	1
LOC145783	4.5375	-0.569478	0.0181144	0.0883079	5408	1
USP35	4.54298	0.676838	0.00453574	0.0333185	3589	1
LOC728752	4.5438	0.613996	0.00324923	0.0262931	3258	1
RAD54L	4.55549	-0.669585	0.0122649	0.0678739	4764	1
PTGR1	4.55764	0.963431	0.00941554	0.0561076	4424	1
LINC00888	4.55872	-0.654529	0.0171554	0.0853729	5230	1
FAM209A	4.56297	-0.596996	0.0198252	0.0940226	5559	1
EML6	4.57159	0.881142	0.00388306	0.0296304	3455	1
CDKN1C	4.57207	2.21199	4.88857e-05	0.00119668	1077	1
ZNRD1-AS1	4.57357	-0.721313	0.0111663	0.063528	4634	1
GINS4	4.57504	-0.891035	0.0139899	0.0743669	4959	1
CLYBL	4.58367	-0.82067	0.0172988	0.0854373	5338	1
HID1	4.5917	-1.41603	0.000734573	0.00884709	2189	1
NT5E	4.60364	-1.13015	0.00466036	0.0340066	3613	1
METTL21B	4.60402	-0.849821	0.00572984	0.0395345	3821	1
MSMP	4.60415	0.749795	0.000621546	0.0080247	2042	1
CENPA	4.61712	-1.55302	0.000243097	0.00397828	1611	1
LINC00884	4.61769	2.02838	1.62228e-06	9.74254e-05	439	1
UTAT33	4.61862	-0.48952	0.0203538	0.0959085	5595	1
OR52K1	4.62202	-1.11098	0.00330969	0.026609	3279	1
NUGGC	4.62435	-1.186	0.00097482	0.0108807	2362	1
FAM83D	4.62436	-0.946436	0.00749942	0.0478844	4129	1
C1orf229	4.62567	0.739864	0.0199312	0.0944064	5566	1
SNORA70G	4.63127	1.01336	0.000635923	0.00811101	2067	1
DEPDC1B	4.63221	-1.3126	0.00124675	0.0130589	2517	1
PGLYRP2	4.63321	1.21772	0.00203748	0.0188147	2855	1
PNMA2	4.63642	1.81691	0.000351978	0.0052635	1763	1
LAMP5	4.63737	-0.919511	0.0154972	0.0803003	5088	1
LOC100130992	4.63768	0.780088	0.00772601	0.0489636	4160	1
HIST1H2AG	4.64268	-0.99555	0.000995715	0.0110345	2379	1
RASL11A	4.64394	0.935898	0.00232936	0.020594	2982	1
FAM19A2	4.65123	-1.31099	0.00841553	0.0520916	4259	1
LOC101927911	4.65204	0.542825	0.00287544	0.0239473	3158	1
PLK4	4.65485	-1.44647	0.00276291	0.0232665	3130	1
CFAP54	4.65494	-1.3692	0.000444293	0.00632128	1853	1
MIR3671	4.66096	-0.641332	0.0202657	0.0955789	5590	1
GRAMD3	4.6617	-0.889773	0.00219852	0.0198915	2913	1
HIST1H2BF	4.66667	-1.73492	1.92724e-05	0.000603442	842	1
LOC100505736	4.67165	1.12135	0.000218614	0.00367573	1568	1
EBI3	4.6742	1.12185	0.00779825	0.0492793	4172	1
LOC643733	4.67464	-1.03	0.0022356	0.0201296	2928	1
MIR3614	4.67931	0.597789	0.0130383	0.0709917	4842	1
TUBBP5	4.681	1.26273	0.00936748	0.0558459	4422	1
MIR4485	4.68284	1.07995	0.00849463	0.052362	4277	1
SEPT14	4.68792	1.11821	0.000607866	0.00790226	2028	1
CKAP2L	4.69052	-0.864545	0.0169797	0.0853729	5212	1
LOC101927730	4.69892	0.707676	0.00588833	0.0402385	3858	1
HES4	4.70084	-3.3411	3.88751e-08	6.96644e-06	147	1
CHCHD10	4.70693	-0.754255	0.00435446	0.0322833	3555	1
EPHB2	4.71139	-1.77683	0.000439175	0.00625861	1850	1
MIR181A1HG	4.71562	-0.925112	0.00387515	0.0295924	3451	1
MIR3945	4.73865	0.767735	0.0164775	0.0839934	5172	1
PLVAP	4.74497	1.15427	0.0209995	0.0982138	5637	1
HERC2P7	4.74639	-0.99977	0.00113684	0.0121984	2457	1
MTFR2	4.7548	-0.832283	0.00717408	0.0466317	4053	1
ZBED6	4.75971	1.04943	0.000745049	0.00895281	2194	1
SLC16A4	4.76066	0.725189	0.0040465	0.0304892	3499	1
MIR6789	4.76287	-0.585103	0.000471572	0.006592	1886	1
HIST1H2BO	4.76809	-3.01139	8.44793e-09	2.32001e-06	96	1
NEK2	4.76936	-1.20522	0.00732432	0.0470853	4101	1
FAM111B	4.7732	-1.2981	0.0113487	0.0643298	4651	1
RHEBL1	4.77424	-1.00996	0.00593634	0.040514	3863	1
FBRSL1	4.77773	0.529047	0.00737593	0.0473367	4108	1
C6orf229	4.77973	0.708023	0.00867861	0.0527764	4310	1
RWDD2A	4.78101	-0.861921	0.0209672	0.0981096	5633	1
TAF4	4.78722	0.613311	0.0147711	0.0773877	5031	1
PKP2	4.79084	0.908024	0.0170935	0.0853729	5225	1
GJB6	4.79384	1.65785	0.0068268	0.044928	4006	1
RPPH1	4.79464	0.986911	0.00070712	0.00871773	2136	1
GTPBP3	4.80812	-1.13383	0.000486499	0.00675452	1898	1
RPL39L	4.8083	-0.825107	0.0147002	0.0770948	5027	1
C4A	4.8108	1.79235	1.40005e-05	0.000479363	770	1
ABHD1	4.81284	-0.501525	0.00469711	0.0342274	3618	1
PBK	4.81338	-1.92857	0.000120332	0.0023519	1348	1
FAM21EP	4.81672	-0.891197	0.000632654	0.00809289	2060	1
RSPH14	4.8171	-1.30694	0.00657464	0.0436609	3970	1
KHK	4.8225	-0.81904	0.00798591	0.0500572	4206	1
PBX4	4.83054	-1.23224	0.000508427	0.00698862	1918	1
ACOT4	4.83121	-0.89632	0.0152265	0.0792403	5066	1
TMEM132A	4.83226	0.691621	0.00256686	0.0220004	3075	1
PPP1R16A	4.8334	-0.650699	0.00587976	0.0402003	3856	1
PVRL1	4.84061	1.17581	0.000241493	0.0039668	1605	1
ELOVL3	4.84452	-1.69958	3.39923e-06	0.000170955	524	1
CDKN2A	4.85242	-1.50886	4.38296e-06	0.000204911	563	1
LACTB2-AS1	4.85302	-0.610477	0.0077894	0.049247	4170	1
MELK	4.85326	-1.30432	0.000930704	0.0104994	2337	1
HACE1	4.85881	0.791057	0.0159701	0.0821375	5126	1
ADD2	4.86198	1.01584	0.0175732	0.0864527	5359	1
IKZF4	4.8629	0.83724	0.0148702	0.0777852	5040	1
USP6	4.86603	0.81341	3.45905e-05	0.000929607	981	1
SUMO4	4.8687	0.743677	0.0197686	0.093771	5558	1
URB1-AS1	4.86935	-0.610726	0.0141161	0.0748202	4974	1
HSPA4L	4.87004	-2.02072	0.0214414	0.0997143	5669	1
PCBP4	4.88158	-0.905536	0.00374229	0.02884	3421	1
KLC2	4.88159	-0.743839	0.0102281	0.0594474	4536	1
SSPN	4.88218	-1.76591	5.72679e-05	0.00134548	1121	1
PARPBP	4.8825	-1.28091	0.000663129	0.00834498	2095	1
MIR1181	4.8852	0.509793	0.0016498	0.0160322	2713	1
CAV1	4.88859	-2.11427	3.50079e-05	0.000937957	984	1
TIMM8A	4.88998	-0.749142	0.00550073	0.0384876	3768	1
LINC00467	4.89027	-0.719184	0.0161056	0.0827051	5134	1
SEMA7A	4.89315	0.997329	0.00510251	0.0364264	3693	1
SPRED2	4.91343	1.36978	3.19491e-05	0.00087569	961	1
HIST1H2BN	4.91417	-1.22245	0.000137625	0.00261221	1389	1
LOC101929162	4.91579	0.56528	0.00738198	0.0473409	4111	1
CERCAM	4.91614	-1.02625	0.00285494	0.0238718	3153	1
SNED1	4.91705	0.748363	0.000594604	0.00776431	2019	1
RPP40	4.92496	-0.881984	0.000872673	0.00999008	2303	1
TMEM184A	4.93116	0.656723	0.0015055	0.0150004	2646	1
SAMD4A	4.93139	-1.22852	0.0077681	0.0491713	4165	1
CENPL	4.93738	-0.683169	0.0162078	0.0831325	5140	1
TLN2	4.93981	1.74697	1.76436e-05	0.000563827	825	1
WFS1	4.94078	-1.25412	0.000232402	0.00385591	1589	1
ARHGEF5	4.94479	1.24675	3.23085e-05	0.000880849	967	1
ORC1	4.94756	-1.2669	0.00138796	0.0141228	2591	1
LOC101927795	4.95493	0.495492	0.00139618	0.0141791	2596	1
CCNE1	4.9593	-1.42315	0.000805892	0.00940112	2260	1
LOC100505658	4.96495	0.885988	0.000287699	0.00450944	1682	1
OR2B6	4.96803	-3.28168	1.03183e-09	5.23135e-07	52	1
APOL4	4.96995	-1.06566	0.0108662	0.0622637	4601	1
CHAF1B	4.97095	-0.914298	0.00640533	0.0428387	3942	1
CENPH	4.97176	-1.08583	0.00191708	0.0180057	2807	1
PRR7-AS1	4.98132	0.626226	0.00213264	0.0194415	2892	1
CBX8	4.98843	-0.692603	0.00648388	0.0432433	3953	1
TIPIN	4.98943	-1.47617	9.79293e-05	0.00200919	1285	1
LOC728613	4.99052	-0.519996	0.0109318	0.0625408	4608	1
LDOC1	4.9976	-0.689034	0.0177969	0.0871513	5383	1
GLDC	4.99904	-2.3133	5.88563e-06	0.000253959	611	1
FKBP14	5.00344	-1.18519	0.000576171	0.00765634	1984	1
TRIM69	5.0077	-1.37711	0.00241522	0.0210774	3021	1
CD200	5.01284	-1.15893	0.00201401	0.0186568	2846	1
SPHAR	5.0234	0.741275	0.0114453	0.064668	4665	1
SLC25A10	5.02535	-1.40807	2.56463e-05	0.000745467	907	1
NPIPA1	5.02819	-0.477275	0.0210528	0.0984104	5640	1
ZNF563	5.02833	-0.638291	0.0156529	0.0809003	5101	1
PDCD2L	5.02913	-1.29608	1.53197e-05	0.000513853	786	1
ARHGAP26-IT1	5.03121	0.813214	0.00328224	0.0264601	3270	1
LOC285819	5.03452	-0.62692	0.0140868	0.0747405	4969	1
DLC1	5.03729	3.26971	1.60007e-10	1.50658e-07	28	1
FZD5	5.04461	0.94949	0.00719157	0.0466317	4056	1
ADCK1	5.04713	-0.804077	0.0074823	0.0477866	4128	1
C17orf53	5.04831	-1.23935	0.00795482	0.0499725	4196	1
SETD1A	5.04927	0.697735	0.00220083	0.0199049	2915	1
HYI	5.04934	-0.559887	0.00951914	0.0565231	4440	1
NEIL3	5.04992	-0.764179	0.0155614	0.080554	5093	1
TVP23C-CDRT4	5.05039	-0.710529	7.62217e-05	0.00165392	1215	1
KLHDC7B	5.05436	-1.58125	0.000126067	0.00243847	1363	1
LOC440173	5.05521	0.444968	0.0175883	0.086511	5360	1
SYCE1L	5.05778	0.551115	0.00154044	0.0152506	2663	1
LINC00482	5.06087	-0.793721	0.0136721	0.0731883	4925	1
RECQL4	5.06286	-1.01106	0.00695381	0.0455818	4022	1
TNFRSF18	5.0646	-0.957828	0.00464303	0.0339177	3609	1
TTK	5.06487	-1.26234	0.0112082	0.0636975	4639	1
MAGIX	5.07593	0.657847	0.010986	0.0627522	4615	1
NEXN-AS1	5.07974	-1.71058	0.000313848	0.00481624	1718	1
HIST1H2BG	5.08123	-0.702378	0.0129347	0.0706319	4828	1
LOC102467147	5.08228	0.796769	0.0142432	0.0753274	4985	1
SH3PXD2B	5.0859	1.81503	9.36141e-07	6.56394e-05	376	1
FZD1	5.08966	0.961095	0.00211547	0.0193839	2877	1
C16orf86	5.09211	-0.753859	0.00309888	0.0253644	3221	1
SLFN14	5.10268	1.09322	0.0163828	0.0836235	5165	1
NAV1	5.10449	0.644585	0.0192266	0.0919614	5512	1
ABCB9	5.10597	-2.55054	1.62078e-06	9.74254e-05	438	1
CCDC121	5.10763	-0.621522	0.0163265	0.0834667	5150	1
ZNF48	5.10967	-0.560361	0.0137125	0.0733393	4928	1
COA7	5.11871	-0.558435	0.0130372	0.0709917	4841	1
TMEM177	5.12392	-0.815357	0.00229414	0.0204195	2962	1
NQO1	5.1256	-0.89455	0.000389031	0.00566644	1810	1
CCNB1IP1	5.12683	-0.69636	0.0202327	0.0954996	5585	1
FBXW9	5.13007	-0.771603	0.00170056	0.0164286	2729	1
LOXL1-AS1	5.13309	0.966723	0.000247541	0.00403099	1619	1
CDT1	5.13386	-0.872033	0.0113696	0.0644205	4653	1
CENPV	5.13574	-0.841109	0.00240147	0.0209713	3019	1
HDC	5.13737	1.63595	0.0078787	0.0496456	4183	1
SPSB1	5.13937	-0.942975	0.000392372	0.00570259	1814	1
N6AMT2	5.14378	-0.677704	0.0148695	0.0777852	5039	1
C11orf1	5.14405	-1.34231	0.000115594	0.00228108	1336	1
LOC100652999	5.14677	0.989811	5.56721e-05	0.00131855	1113	1
ASB16	5.1516	-0.817288	7.82454e-05	0.00168672	1223	1
MROH8	5.15468	-0.684729	0.000423392	0.00607307	1838	1
PFN1P2	5.16122	0.805171	0.00271687	0.0229515	3120	1
STXBP1	5.1631	2.41807	1.56267e-06	9.63339e-05	427	1
MGC16025	5.16497	0.792888	0.0144154	0.0759488	5004	1
ZBTB47	5.16601	0.710108	0.00287128	0.0239473	3155	1
LRRCC1	5.16822	-1.09793	0.000351306	0.00525643	1762	1
ACOT1	5.16939	-0.782121	0.00055355	0.00742309	1966	1
ACY1	5.17019	-0.543679	0.0165999	0.084454	5182	1
LOC101928674	5.17507	1.29559	0.000468199	0.00656226	1881	1
BATF3	5.17792	0.803525	0.0183487	0.0891202	5428	1
CEP57L1	5.17866	-1.16312	7.01563e-05	0.00155821	1187	1
AVEN	5.18225	-1.04221	0.00136171	0.0139147	2580	1
GPT2	5.1824	-1.095	0.000396319	0.0057536	1816	1
KIAA0754	5.18323	0.787402	0.0102188	0.0594195	4534	1
CENPP	5.18685	-0.825248	0.0011075	0.0119713	2439	1
NABP2	5.18812	-0.778503	0.000261305	0.0042032	1639	1
LOC100289473	5.19178	0.879022	0.00243227	0.0211771	3028	1
NUFIP1	5.19196	-0.701221	0.00620451	0.0418673	3907	1
LSM14B	5.19993	0.458263	0.0143157	0.075605	4992	1
SNX29P1	5.20274	0.872918	0.0193203	0.092292	5519	1
OAZ3	5.20437	-0.472146	0.0174777	0.0861309	5349	1
SRSF12	5.2064	1.38135	6.09928e-05	0.00140807	1142	1
LOC102724153	5.20672	1.44407	1.8627e-07	2.01855e-05	243	1
OIP5	5.20751	-1.46061	1.52359e-05	0.000513001	783	1
SAC3D1	5.20957	-0.720863	0.00205195	0.0189086	2861	1
RNU6-2	5.21404	0.842999	0.000623807	0.00803048	2046	1
MIR7109	5.21422	-0.487632	0.0149578	0.0780652	5050	1
ALDH1B1	5.21562	-1.04994	0.000193254	0.00336967	1512	1
LMO7-AS1	5.22502	-0.489786	0.0126005	0.069208	4800	1
LYSMD4	5.22726	-0.764392	0.00586668	0.0401633	3851	1
CHEK1	5.23244	-1.00363	0.00159216	0.0156276	2686	1
RIC3	5.2375	-0.680798	0.0129205	0.0705835	4826	1
COQ3	5.24051	-1.24711	1.33319e-05	0.000461036	762	1
AP3B2	5.24069	2.29743	0.000104817	0.00211754	1305	1
TCTEX1D1	5.24619	1.85297	0.000160861	0.00295124	1437	1
DOCK9	5.24651	0.755901	0.011057	0.0630741	4621	1
ZNF778	5.25718	-0.599616	0.0143871	0.0758757	4999	1
FLJ20021	5.26443	-0.534676	0.00809088	0.050535	4221	1
CMTM4	5.26444	0.884768	0.00614374	0.0415424	3899	1
TET2-AS1	5.2665	0.902139	0.000599881	0.0078216	2022	1
C1orf116	5.2672	1.31701	0.0137731	0.0735051	4940	1
LOC101927204	5.27599	-0.733849	0.00356734	0.0278747	3374	1
HELLS	5.27697	-1.36086	0.000105267	0.00212119	1308	1
LOC285696	5.27922	0.967987	0.00208502	0.0191487	2870	1
BUB1B	5.2793	-1.22049	0.000991528	0.0110066	2375	1
FOXM1	5.28132	-0.89046	0.0018265	0.0173778	2771	1
KLRC2	5.28191	-1.74112	0.000376961	0.0055366	1795	1
ZP3	5.28359	-1.52141	1.59024e-06	9.64933e-05	434	1
FSD1L	5.28391	1.47035	7.92315e-06	0.000316494	660	1
CDC45	5.28504	-2.18382	1.96781e-06	0.000112797	458	1
LAMP3	5.29207	-1.45364	0.0133001	0.0719989	4870	1
OR52K2	5.29308	-0.755204	0.00922916	0.0551866	4409	1
BTBD3	5.29655	1.01519	0.00406959	0.0306107	3505	1
FAHD2B	5.2967	-1.04473	5.83526e-05	0.00136384	1128	1
TRIM6	5.29716	-0.896135	0.0180439	0.0880291	5404	1
NUF2	5.31193	-1.1408	0.00212576	0.0193922	2890	1
C15orf52	5.3123	-1.02187	0.00185468	0.0175509	2786	1
HEPACAM2	5.32267	1.45482	0.0140543	0.0746086	4966	1
KIF23	5.32425	-1.27398	6.4243e-05	0.00146388	1157	1
UACA	5.32854	-1.18734	0.000503537	0.00695039	1910	1
LOC100287042	5.33213	-0.628255	0.00366737	0.0284205	3402	1
L3HYPDH	5.34051	-0.663951	0.0112025	0.0636926	4637	1
VARS2	5.34057	-0.67132	0.00437942	0.0323858	3565	1
PKHD1L1	5.34186	-1.20158	0.000563625	0.0075352	1972	1
C5orf63	5.34285	-0.710263	0.00934456	0.0557249	4421	1
GNAT2	5.35045	0.893976	0.00110741	0.0119713	2438	1
GTSE1	5.35774	-0.859989	0.012513	0.0688998	4788	1
SFRP2	5.36094	1.68935	0.0019188	0.0180154	2808	1
LOC101928370	5.36151	1.06043	0.00163064	0.0158928	2705	1
LOC101929331	5.36527	0.756439	0.0096558	0.0571544	4454	1
KL	5.36753	1.8179	2.61857e-05	0.000755244	914	1
SLC35F2	5.37205	-1.37672	5.29936e-05	0.00126896	1101	1
POMZP3	5.37366	-0.519328	0.00524171	0.0371916	3715	1
TSEN2	5.37539	-0.645547	0.0129233	0.0705843	4827	1
HMMR	5.37662	-1.00145	0.00319513	0.0259653	3244	1
UBTD2	5.37705	0.76638	0.00700454	0.0458116	4031	1
ZFP69	5.3784	-0.646252	0.0213074	0.0992841	5658	1
BNIP1	5.37883	-0.931003	2.11433e-05	0.000646661	862	1
SERPINF1	5.3809	-0.851419	0.00665558	0.0441539	3974	1
RFX1	5.3814	0.498946	0.0125514	0.0690389	4792	1
CEP128	5.38153	-0.885797	0.00348939	0.0276758	3324	1
LOC100507195	5.3906	-1.19216	0.00041026	0.00592137	1826	1
CEMP1	5.39547	-0.652265	0.00460152	0.0336985	3600	1
FDX1L	5.39713	-0.838861	6.5144e-05	0.00147421	1165	1
TMLHE-AS1	5.39828	0.747984	0.00143729	0.014485	2615.5	1
LOC101927830	5.39828	0.747984	0.00143729	0.014485	2615.5	1
WARS2	5.40751	-0.633347	0.00971219	0.0574108	4460	1
ASAP1-IT1	5.42216	1.42127	1.01479e-05	0.000372618	718	1
SDC1	5.42567	-2.37167	0.000146857	0.00275563	1405	1
SKI	5.43122	0.637842	0.0130358	0.0709917	4840	1
SNORD89	5.43308	0.743172	0.00239177	0.020946	3010	1
CDCA2	5.43647	-1.08974	0.00623756	0.0420473	3911	1
TMED8	5.44353	0.788675	0.00563828	0.0391796	3794	1
KLRC3	5.44406	-1.5641	0.0003914	0.0056916	1813	1
SLC25A23	5.44562	-1.19748	5.81459e-05	0.00136021	1127	1
NTSR1	5.44885	1.73733	0.000636574	0.0081154	2068	1
ZNF780B	5.45424	0.681946	0.00294972	0.0243553	3193	1
MIER2	5.45622	-0.656572	0.00487152	0.0351662	3652	1
WDR76	5.45639	-0.931807	0.00221709	0.019997	2923	1
SGOL1	5.45764	-0.716967	0.0114446	0.064668	4664	1
CLEC6A	5.45941	0.982223	0.00504569	0.0361185	3683	1
NAT6	5.46107	-0.744226	0.00466582	0.034037	3614	1
TMEM65	5.46207	0.583428	0.0191348	0.0915888	5508	1
EGR1	5.46292	0.830415	0.0109373	0.0625488	4610	1
PTGES	5.46318	1.96797	0.00027782	0.00440422	1663	1
E2F5	5.46335	-1.1681	0.00587254	0.0401726	3853	1
RBFA	5.46657	-0.594732	0.0087722	0.0532023	4347	1
SNX15	5.47094	0.458267	0.00697475	0.0456623	4027	1
NUP35	5.47387	-0.799904	0.0097455	0.0575303	4466	1
ARHGEF19	5.4749	-0.787153	0.0131976	0.0716076	4859	1
DPY19L2P2	5.4754	0.411032	0.0201248	0.0950671	5581	1
LOC101928525	5.48023	-0.588974	0.00687416	0.0451608	4013	1
RGS16	5.4851	-1.20878	2.60777e-05	0.00075435	911	1
PDGFC	5.48557	0.852776	0.0135881	0.0728419	4918	1
MAGI3	5.48578	0.97843	0.000129826	0.00249834	1370	1
PERP	5.48899	-1.7704	1.38174e-05	0.000473708	769	1
KHSRP	5.49176	0.467121	0.00797847	0.0500415	4203	1
SPP1	5.49194	2.7111	1.5129e-06	9.38499e-05	425	1
BIN3-IT1	5.49934	0.716885	0.00921595	0.0551326	4407	1
SPIN2B	5.50111	-1.15537	0.00029623	0.00460484	1696	1
MLK7-AS1	5.50673	0.988709	5.03866e-05	0.00122095	1088	1
KIF2C	5.50968	-1.64562	4.94026e-06	0.000221883	587	1
MIR5193	5.51771	-0.493865	0.00688591	0.0452267	4014	1
SCRG1	5.51858	-1.33901	0.000780738	0.00916854	2245	1
TMEM241	5.52136	-0.564828	0.0213689	0.0994474	5665	1
TPRG1-AS1	5.52239	-1.02787	0.00490288	0.0353071	3661	1
RTN4IP1	5.5293	-0.730054	0.00811276	0.0506356	4224	1
GBP6	5.53203	-1.63164	0.00847445	0.0522851	4273	1
TARBP1	5.53272	-1.15518	0.000107104	0.00215056	1313	1
MAP2K7	5.53572	0.572375	0.00279797	0.0234997	3139	1
GKAP1	5.53657	-0.694769	0.021498	0.099907	5673	1
MBTPS2	5.53902	-0.794915	0.0145643	0.0765345	5017	1
TMEM92	5.54215	1.00565	0.00214843	0.0195382	2899	1
PGM5P2	5.54381	0.484644	0.0104901	0.0605034	4571	1
PLA2G4C	5.54496	-1.06369	0.00541904	0.0380271	3757	1
RHOBTB3	5.54735	0.605967	0.00976044	0.0575669	4470	1
DUSP5	5.54741	-1.41708	0.000157141	0.00290016	1428	1
MAFK	5.54814	0.462559	0.0144647	0.0761474	5008	1
PUS1	5.54957	-0.612359	0.00589417	0.0402679	3859	1
LOC100287036	5.55107	-1.21831	0.00314726	0.0256648	3233	1
PCP2	5.55587	-0.529311	0.0140987	0.0747883	4970	1
AP1M2	5.55911	-1.28767	0.000569095	0.00758908	1977	1
KSR1	5.55952	1.11127	4.67969e-07	4.00569e-05	308	1
TMEM45A	5.56222	-1.9055	0.000546626	0.00734893	1961	1
OSGEPL1	5.56806	-0.587962	0.0142053	0.0752023	4980	1
ACTR3C	5.56953	0.548357	0.0127439	0.0698487	4810	1
GCSH	5.57652	-1.55554	4.4923e-05	0.00112999	1048	1
ZNF460	5.57804	0.923316	0.00038924	0.00566644	1811	1
MIR7844	5.57908	-0.788319	0.018479	0.0892927	5456	1
BAG2	5.58063	-1.01294	4.80158e-05	0.00118133	1071	1
GGT5	5.58367	1.39369	0.0170238	0.0853729	5218	1
WWOX	5.58737	-0.638424	0.00347168	0.0275685	3320	1
SLC2A8	5.59564	-1.06845	0.000223032	0.00373098	1576	1
ZNF684	5.60086	-1.64176	3.47122e-05	0.000931928	982	1
GRIP1	5.60128	1.04107	0.000488279	0.00677526	1900	1
MORC2-AS1	5.60208	-0.841412	0.000724572	0.00880981	2164	1
ZFP64	5.60267	-0.640682	0.0170208	0.0853729	5217	1
ETV3	5.60525	0.937614	1.71419e-05	0.000549792	822	1
THEM5	5.60554	1.20798	0.0132999	0.0719989	4869	1
CAMSAP1	5.60664	0.619336	0.00212565	0.0193922	2888	1
ZNF605	5.61076	0.58238	0.016179	0.0830011	5139	1
HDGFRP3	5.61262	0.720759	0.000234253	0.00387443	1594	1
MIR1184-3	5.6141	0.693788	0.00375105	0.0288738	3424	1
MIR1184-2	5.6141	0.693788	0.00375105	0.0288738	3424	1
MIR1184-1	5.6141	0.693788	0.00375105	0.0288738	3424	1
ASCL2	5.62132	-0.798908	0.00136273	0.0139198	2581	1
PTGDR2	5.62169	1.35763	0.000512923	0.00702478	1925	1
FAM83A	5.62185	1.98359	0.011495	0.0649079	4669	1
FAM50B	5.62314	-0.697311	0.00134697	0.0138016	2573	1
HJURP	5.62331	-1.60977	2.99993e-05	0.000838029	942	1
TMPPE	5.62408	0.829266	0.00195686	0.0182406	2828	1
NCK1-AS1	5.62855	-1.07031	4.66013e-06	0.000212928	577	1
PYCR1	5.62995	-2.07632	2.65782e-07	2.57613e-05	272	1
CDCA3	5.63222	-1.59252	1.10815e-05	0.000399023	731	1
PBLD	5.63375	-0.711148	0.0187542	0.0902955	5475	1
LINC00910	5.64026	-0.725623	0.000998216	0.0110575	2380	1
CCND2-AS1	5.64042	-1.54727	1.35792e-05	0.000466757	767	1
LOC101927550	5.64502	0.714724	0.000190186	0.00333382	1504	1
WASH5P	5.64787	0.367577	0.0184538	0.0892197	5453	1
FBXL17	5.64885	0.530522	0.00240049	0.0209697	3018	1
SNHG20	5.64916	-0.704588	0.00214026	0.0194908	2895	1
PARM1	5.65419	-2.5894	3.12368e-08	6.28647e-06	131	1
ATP11A-AS1	5.65435	0.733002	0.00650419	0.043324	3958	1
KCNH3	5.65593	0.835148	0.0213455	0.0993902	5662	1
NBEAL1	5.65968	0.515954	0.0119763	0.0667019	4724	1
KCNN3	5.6653	-2.05514	1.06214e-05	0.000385706	726	1
SMG1P7	5.66748	0.572378	0.00160068	0.0156779	2691	1
THG1L	5.66948	-0.792544	0.00252364	0.0217714	3056	1
TMEM39B	5.67617	-0.459989	0.0181914	0.0886177	5412	1
PAOX	5.67778	-0.572961	0.0214308	0.0996826	5668	1
AIFM2	5.67896	-1.37773	4.79621e-06	0.000217263	582	1
NSUN5P2	5.67926	-0.490722	0.0116737	0.0656077	4691	1
PYCRL	5.68119	-0.902442	0.000676657	0.00845869	2109	1
AHCTF1P1	5.68146	0.749434	1.56077e-05	0.000517435	791	1
ZNF253	5.68524	-0.806704	0.00821429	0.0511603	4233	1
CMSS1	5.68734	-1.31093	3.80516e-05	0.000995482	1004	1
PSEN2	5.6884	-0.703557	0.0151348	0.0788563	5060	1
LINC00662	5.68841	0.472454	0.00687252	0.0451608	4012	1
ABCC6	5.68843	-0.976104	0.00256688	0.0220004	3076	1
LOC103091866	5.69099	-0.387107	0.0104239	0.0602267	4563	1
PLEKHG2	5.69205	0.799842	0.000322058	0.00491361	1728	1
DNAJC6	5.69407	1.51759	0.00168453	0.0162976	2725	1
PDF	5.69426	-0.601459	0.000332268	0.00502576	1743	1
DHODH	5.69447	-0.58474	0.00362494	0.0281579	3394	1
PLCG1-AS1	5.69517	0.468555	0.00291441	0.0241697	3179	1
LINC00266-1	5.69572	1.46237	6.78832e-07	5.34231e-05	335	1
ZBTB32	5.69884	-2.23196	1.63199e-07	1.85456e-05	232	1
DCAF4	5.69912	-0.877704	0.000645335	0.00819538	2076	1
CDCA5	5.70215	-1.22209	0.000225737	0.00377384	1577	1
METTL1	5.70625	-1.28825	0.000169038	0.00304318	1464	1
FDXACB1	5.7073	-0.813611	0.00669076	0.0443204	3980	1
PKMYT1	5.70772	-1.00669	0.00056263	0.00753335	1969	1
ACBD4	5.70841	-0.493532	0.00752338	0.0479329	4138	1
NRIR	5.70926	-1.79285	1.27312e-05	0.00044339	757	1
PPARGC1B	5.711	-0.615821	0.0156198	0.0807768	5098	1
PPAP2B	5.71118	-1.10473	0.00179419	0.0171509	2758	1
ZNF197	5.71996	0.677114	0.0136705	0.0731883	4924	1
RASSF1-AS1	5.72411	-0.626096	2.43769e-05	0.000715672	898	1
TG	5.7266	0.603473	0.0135528	0.072712	4914	1
HIST1H2BJ	5.72834	-0.998056	0.00126019	0.0131683	2523	1
TUBG2	5.73116	-0.926188	3.19532e-05	0.00087569	962	1
KIFC1	5.73385	-0.821853	0.0170238	0.0853729	5219	1
FLVCR1-AS1	5.7361	-0.72449	0.00269733	0.0228217	3116	1
ZNF487	5.73928	-1.14336	0.00120037	0.0126941	2493	1
STAC3	5.74207	-0.677411	0.00620984	0.0418926	3908	1
FBN2	5.74238	1.1032	0.000385836	0.00563831	1803	1
MCM10	5.74569	-1.48784	0.000588798	0.00770759	2014	1
NCAPH	5.74772	-0.83326	0.0025766	0.0220694	3078	1
FKBPL	5.75885	-0.486081	0.0172917	0.0854345	5336	1
DCUN1D2	5.75941	0.391843	0.0097542	0.057543	4469	1
PRICKLE1	5.76081	1.31711	0.00014189	0.00267964	1396	1
TRIP13	5.76481	-1.46367	0.000162104	0.00296991	1439	1
RELL2	5.76498	-0.691061	0.00017782	0.00317403	1477	1
DST	5.76799	1.95221	8.8761e-05	0.00186172	1256	1
RAD51	5.76956	-1.40711	2.26609e-05	0.000679305	879	1
CXorf65	5.77903	-0.660082	0.00486353	0.0351293	3650	1
VASH1	5.78076	0.759706	0.0032215	0.0261339	3249	1
TMEM14A	5.78123	-0.798329	0.0137578	0.073442	4938	1
PCNA-AS1	5.7829	-1.02047	6.05692e-06	0.000258808	617	1
DENND6B	5.78554	-0.579168	0.0138406	0.0737904	4945	1
PPAN	5.78778	-0.867413	3.53708e-05	0.000944799	987	1
STEAP3	5.79381	1.13914	0.000363236	0.00538603	1778	1
PSRC1	5.79666	-0.768386	0.000461255	0.00649116	1873	1
SRGAP2C	5.79933	-0.737495	0.00266059	0.0225761	3107	1
REXO1	5.8027	0.406026	0.0210621	0.0984191	5642	1
CFAP45	5.8116	-1.34889	0.00293209	0.0242401	3189	1
UTP15	5.81171	-0.709422	0.00989391	0.0580425	4494	1
RALGAPA1P	5.81752	0.624679	0.00530305	0.0374223	3736	1
GCNT7	5.82404	0.60171	0.00237472	0.0208552	3002	1
FBXO4	5.83148	-0.676717	0.00618777	0.0417758	3905	1
CDC42BPA	5.83199	0.82023	0.0124968	0.0688249	4787	1
GEMIN2	5.8374	-1.11041	8.91778e-05	0.00186594	1260	1
SKA1	5.83833	-0.7318	0.00840562	0.0520568	4257	1
FAAP24	5.84143	-0.801509	0.00171644	0.0165517	2734	1
C12orf45	5.84146	-0.718356	0.0102813	0.0596779	4542	1
CCND1	5.84276	5.02805	2.69047e-13	2.46252e-09	2	1
LRRC29	5.85299	-0.52752	0.00670989	0.0443741	3985	1
JMJD7-PLA2G4B	5.85371	-0.402033	0.0101178	0.0589963	4520	1
CRACR2A	5.85489	0.420426	0.0188832	0.0907634	5485	1
MNT	5.85672	0.619354	0.00340207	0.0271465	3304	1
GTF2IRD2B	5.85739	0.475767	0.00198356	0.0184266	2838	1
IGFBP2	5.8603	1.25152	0.0125337	0.0689704	4791	1
MLLT11	5.86048	-0.847813	0.00023043	0.00383284	1585	1
MFGE8	5.86099	-1.09587	0.0182628	0.0888283	5420	1
ZNF169	5.86102	0.446748	0.0176022	0.0865467	5362	1
IFT46	5.86333	-0.698831	0.0140428	0.0745742	4964	1
FBXO44	5.86374	-0.660678	0.00149817	0.01495	2642	1
SIGLEC12	5.868	1.65006	0.00091522	0.0103652	2327	1
TSHZ2	5.87242	0.788634	0.0104025	0.060143	4560	1
UBE2T	5.87462	-1.19682	8.44082e-05	0.00179318	1241	1
AP4S1	5.88055	0.439189	0.00864677	0.0527764	4308	1
CRAMP1L	5.88252	0.470173	0.00535942	0.0377191	3746	1
ZBTB9	5.88253	-0.735315	0.0133463	0.0721621	4876	1
MFSD3	5.88456	-0.858507	0.000137363	0.0026091	1388	1
IGFBP7-AS1	5.89038	-0.417136	0.0147974	0.0774813	5035	1
CYP19A1	5.89182	1.50643	0.00322601	0.0261533	3252	1
HIST2H4B	5.89289	-0.808715	0.00232017	0.0205265	2979.5	1
HIST2H4A	5.89289	-0.808715	0.00232017	0.0205265	2979.5	1
PRR3	5.89408	-0.547172	0.00214235	0.0195031	2896	1
C14orf80	5.89798	-0.543996	0.0125163	0.0689039	4789	1
FAM151B	5.898	0.828173	0.000847353	0.0097852	2283	1
PLEKHG1	5.89906	2.39298	1.62832e-09	6.81413e-07	63	1
SMYD5	5.90127	-0.737871	0.00301578	0.024787	3207	1
LRCH1	5.90247	0.674461	0.00153085	0.0151956	2656	1
MROH6	5.90382	1.40722	6.81531e-05	0.00152578	1177	1
SAPCD2	5.90885	-0.892304	0.000666054	0.00837379	2097	1
CCDC28B	5.90951	-0.751954	0.0017787	0.0170275	2754	1
PHKA2-AS1	5.91191	0.50777	0.00928259	0.0554695	4411	1
ZFHX3	5.91451	0.698571	0.00681163	0.044873	4002	1
KANK2	5.9196	1.34343	0.0106679	0.0613812	4582	1
GLMN	5.9197	-0.610396	0.0195041	0.0929176	5534	1
CD160	5.92192	-1.41749	0.00112953	0.0121447	2452	1
NME7	5.92338	-0.717719	0.00114614	0.0122933	2458	1
ZSWIM8-AS1	5.928	0.566262	0.00353095	0.0277751	3331	1
DTL	5.9341	-1.18336	0.000824581	0.00958944	2267	1
ANKRD50	5.93878	1.1188	9.71151e-05	0.00199559	1283	1
RFC3	5.95026	-1.02906	0.00106169	0.0116142	2410	1
UBA6-AS1	5.95303	-0.53789	0.021285	0.0992145	5656	1
HOXB2	5.95719	-0.680337	0.0151717	0.0790018	5063	1
NPHP3-ACAD11	5.95829	0.41707	0.0101758	0.0591955	4532	1
XRCC6BP1	5.96063	-0.634842	0.00878781	0.0532847	4348	1
TRMT61A	5.96174	-0.550058	0.016581	0.0844065	5179	1
ASPM	5.96352	-0.82841	0.0151467	0.0788872	5062	1
TMEM200B	5.96441	1.31086	3.71102e-06	0.000181854	538	1
C1QTNF3-AMACR	5.96544	0.744495	0.003986	0.0301368	3487	1
ATP2C2	5.96967	2.73445	5.27327e-08	8.23811e-06	168	1
CTU2	5.97139	-0.829096	0.00012328	0.00239334	1358	1
TMEM158	5.97229	1.67936	0.00249234	0.021579	3045	1
DLGAP5	5.97437	-1.70197	2.39522e-05	0.000707932	892	1
WEE1	5.97464	-0.932192	0.00176329	0.0169045	2750	1
H2AFX	5.97641	-0.643162	0.00547304	0.0383346	3764	1
TBXA2R	5.97944	-0.840723	0.0135862	0.0728419	4917	1
SNHG10	5.97971	-0.599182	0.0122447	0.067847	4758	1
TMEM56-RWDD3	5.98019	0.68521	0.0121211	0.0673225	4746	1
GNPNAT1	5.98126	-0.67592	0.00468416	0.0341519	3616	1
OPRM1	5.98227	0.580331	0.00885116	0.0535702	4356	1
WDR4	5.98295	-0.736802	0.0104829	0.0604759	4569	1
DCLRE1A	5.98336	-0.805296	0.0189331	0.0909202	5490	1
MICALCL	5.9883	1.17761	0.00151029	0.0150402	2647	1
SARS2	5.98941	-0.756402	0.00164153	0.0159746	2709	1
TEC	5.9921	0.603432	0.0128571	0.0703244	4820	1
OTOF	5.99891	-4.81053	1.54953e-09	6.69702e-07	61	1
HFE	5.99949	-0.832899	0.00139788	0.0141909	2597	1
SCAMP1-AS1	6.00056	-1.19981	3.66234e-07	3.28776e-05	293	1
EPT1	6.00226	-0.641142	0.00400906	0.0302504	3494	1
CDC6	6.00506	-1.97144	5.24412e-06	0.000231973	596	1
FAM110B	6.00875	1.28606	6.22284e-05	0.00142891	1148	1
C4B	6.00876	1.83173	9.61645e-06	0.000361151	701.5	1
C4B_2	6.00876	1.83173	9.61645e-06	0.000361151	701.5	1
RARG	6.01302	-0.673098	0.00875341	0.0531624	4340	1
ABCG2	6.01481	1.42995	0.0190062	0.0911717	5496	1
LOC100506860	6.01535	0.691851	0.00317143	0.0258016	3240	1
DOK4	6.01544	1.51741	1.37348e-07	1.66868e-05	217	1
AMACR	6.02188	0.807444	0.0027762	0.0233541	3134	1
PXMP2	6.02332	-0.660836	0.00209321	0.0191949	2875	1
KTI12	6.02849	-0.679131	3.7409e-06	0.000182639	540	1
HORMAD2-AS1	6.02856	0.780677	4.54048e-06	0.000209641	571	1
FAM149B1	6.0306	0.480719	0.0165849	0.0844101	5180	1
HIST1H2AM	6.03156	-0.646985	0.0115516	0.06513	4676	1
IFI27L1	6.03165	-1.7371	1.57247e-10	1.50658e-07	27	1
KIF16B	6.03683	0.834602	0.00113501	0.0121838	2456	1
CD40LG	6.03691	-0.771831	0.0199967	0.0946146	5572	1
LOC101928137	6.04211	0.451114	0.00215166	0.0195541	2901	1
LOC283710	6.0459	-1.62234	4.73194e-05	0.00117139	1065	1
RBAK	6.04614	0.506324	0.0200213	0.09468	5575	1
KCNMA1	6.0466	1.5163	0.0111229	0.0633766	4627	1
TOP1MT	6.04957	0.563971	0.00539471	0.0378664	3756	1
SNHG11	6.05169	-0.798217	0.000135463	0.00258046	1384	1
GNE	6.05177	0.575573	0.00239632	0.0209541	3015	1
AARSD1	6.05208	-0.643808	0.000707299	0.00871773	2138	1
PARD6A	6.05387	-0.857101	0.000769965	0.00909877	2231	1
MFHAS1	6.05637	1.61401	3.73928e-07	3.33049e-05	296	1
RWDD2B	6.05938	-0.646232	0.00901266	0.0541993	4384	1
EXOC3L1	6.05987	-2.16086	7.71855e-05	0.00167071	1218	1
MIEF2	6.0617	-0.46232	0.00942018	0.0561124	4426	1
SCAI	6.06263	0.672453	0.000616433	0.00798853	2034	1
GNGT2	6.0671	-0.696737	0.0131369	0.0713667	4853	1
CLSPN	6.0682	-0.832691	0.00417835	0.0312594	3524	1
EPN2	6.07075	0.618115	0.000581567	0.0076895	1992	1
CHPF	6.07287	-1.97435	7.24287e-07	5.4871e-05	348	1
RALGAPA1	6.07365	0.598844	0.00384409	0.0294011	3447	1
JMJD7	6.07695	-0.448371	0.00496817	0.035709	3668	1
TRIO	6.07718	1.11241	1.09019e-05	0.000394805	728	1
SMTNL1	6.07831	-2.17813	8.38271e-06	0.000328872	672	1
KLHL15	6.08042	0.827628	0.000667251	0.00838085	2099	1
THRIL	6.08407	0.974865	3.3362e-07	3.08616e-05	285	1
NUTM2G	6.08555	0.534892	0.00398576	0.0301368	3486	1
ATAD3B	6.08832	-0.582694	0.00630327	0.0423711	3922	1
UBE2D4	6.08886	-0.708892	3.20959e-05	0.000878598	963	1
ZNF446	6.09023	-0.550878	0.0104385	0.0602848	4565	1
SEPN1	6.09028	0.4747	0.0175558	0.0863994	5357	1
SRR	6.0904	-0.874555	1.45401e-05	0.00049559	773	1
PSMG4	6.09482	-0.421932	0.0192982	0.0922181	5517	1
LOC100507639	6.09597	1.10312	0.00863889	0.0527764	4307	1
TNFRSF13B	6.0964	-2.30578	2.75214e-07	2.64808e-05	274	1
FKRP	6.09789	0.457522	0.00331483	0.0266358	3281	1
ITGA7	6.10016	1.01151	0.0133757	0.0722617	4880	1
LLGL1	6.10267	0.422037	0.0176908	0.086837	5371	1
CHAC2	6.10422	-1.24449	0.000328987	0.00499045	1738	1
SYNE3	6.10957	0.526827	0.0109583	0.0626284	4613	1
CENPW	6.10977	-0.684727	0.00282768	0.023719	3143	1
NFYC-AS1	6.12069	0.348778	0.0187361	0.090237	5474	1
PTGES3L-AARSD1	6.1216	-0.599158	0.00124251	0.0130248	2515	1
C6orf201	6.12341	-0.544977	0.0029314	0.0242401	3188	1
FDXR	6.12492	-0.730721	0.00435452	0.0322833	3556	1
PDE8A	6.12563	0.998214	2.1297e-05	0.000649102	865	1
CACFD1	6.12621	0.963538	0.000673422	0.00843826	2104	1
ENDOG	6.12679	-0.471341	0.0133811	0.0722759	4881	1
PHF13	6.13168	0.624982	0.00214658	0.0195281	2898	1
GAR1	6.13217	-0.924975	7.75902e-05	0.00167671	1220	1
SLC17A9	6.13469	-1.1582	0.000129477	0.00249345	1369	1
MERTK	6.13482	1.82932	1.15051e-06	7.69846e-05	394	1
ZNRF1	6.13751	1.00636	0.000155775	0.002882	1425	1
GFER	6.13826	-0.564845	0.00188353	0.0177856	2792	1
PRIMPOL	6.13996	-0.640889	0.00174836	0.0168042	2743	1
COBLL1	6.14098	-0.754183	0.016127	0.0827988	5135	1
ZNHIT2	6.1476	-0.605188	0.00094728	0.0106545	2344	1
SPATC1	6.15097	1.1477	0.00313061	0.0255686	3228	1
ZNF816	6.15524	-0.725635	0.0103841	0.0600851	4556	1
BORA	6.15614	-0.730682	0.000551888	0.00740456	1965	1
CAMKMT	6.15741	-0.526659	0.0122472	0.067847	4759	1
SLC37A4	6.15804	-0.716041	0.00410193	0.0308276	3508	1
NAT8B	6.16182	-1.81391	9.32906e-06	0.000354908	693	1
RGP1	6.16545	0.444635	0.0121381	0.0673561	4751	1
PPAT	6.16629	-0.694091	0.00791825	0.0498226	4190	1
LOC113230	6.17493	-0.683236	0.00757397	0.0481854	4144	1
CDCA8	6.17627	-1.0021	0.000491143	0.00681113	1901	1
ICAM4	6.17795	0.841229	0.00501837	0.0359816	3677	1
UAP1L1	6.1829	-0.652415	0.00563459	0.0391747	3792	1
MCEE	6.18391	-0.800834	0.00151064	0.0150402	2648	1
ECE2	6.18532	-1.06435	1.74993e-06	0.000104378	442	1
TFB2M	6.19209	-0.6515	0.00610727	0.0413913	3890	1
SLC2A9	6.19256	-0.676062	0.012496	0.0688249	4786	1
MSTO1	6.19534	-0.746317	0.000282629	0.00445914	1671	1
MIR3652	6.19624	-1.08059	8.91269e-05	0.00186594	1259	1
PINX1	6.20122	-0.645132	0.000650945	0.00823885	2083	1
ITLN1	6.20191	1.39642	0.0196279	0.0933217	5545	1
PCOLCE2	6.2026	2.31707	2.12047e-05	0.000647788	863	1
DNAAF2	6.20312	-0.659447	0.00682406	0.0449212	4005	1
LOC100506585	6.20421	0.638507	0.00975249	0.057543	4468	1
CENPU	6.20722	-0.898752	0.000900792	0.010232	2321	1
ANKRD39	6.21248	-0.737751	6.81426e-05	0.00152578	1176	1
CAPS	6.21448	-0.850846	7.85899e-06	0.000314885	658	1
SPATS2	6.21582	-1.33914	0.000150601	0.00280398	1416	1
NCAPG	6.21854	-1.394	3.43395e-05	0.000925691	978	1
MON1A	6.22045	-0.657781	0.00331049	0.026609	3280	1
RPUSD2	6.22338	-0.874759	0.00121253	0.0127817	2501	1
ADNP2	6.2313	0.511819	0.00876086	0.0531624	4344	1
CENPN	6.24212	-0.680495	0.00133329	0.0136987	2566	1
ZNF587B	6.24757	-0.422538	0.0137817	0.0735359	4941	1
TNFRSF9	6.2495	1.0751	0.000313284	0.00481289	1716	1
SCAMP4	6.25118	0.488923	0.00258203	0.0220871	3082	1
GHDC	6.25185	-0.49593	0.00307622	0.025226	3215	1
MMAB	6.25286	-0.536611	0.00483608	0.0349886	3644	1
GBP1P1	6.2557	-1.85826	0.0174894	0.0861529	5352	1
TMIGD2	6.26045	-1.61015	5.55714e-05	0.00131855	1110	1
AUNIP	6.26691	-0.632481	7.50816e-05	0.00163456	1211	1
PNOC	6.26975	-1.23819	0.000480398	0.00669408	1892	1
DEXI	6.26977	-0.509337	0.00715532	0.0465721	4050	1
ANAPC2	6.27625	-0.515259	0.00480847	0.0348366	3639	1
CDKN3	6.27962	-1.25914	0.000943848	0.010628	2341	1
AMIGO2	6.27967	-0.728642	0.00424466	0.0316746	3533	1
MINOS1P1	6.2801	0.578201	0.00380463	0.0292214	3432	1
CP	6.28159	-0.457408	0.00388781	0.029658	3456	1
ZNF296	6.28445	-0.617736	0.00263369	0.0224272	3096	1
LFNG	6.28651	0.937967	0.00024687	0.00402503	1617	1
LINC01137	6.28715	-0.770951	0.00233861	0.0206365	2987	1
RAB3IL1	6.28826	1.76711	2.49795e-06	0.000135506	486	1
SLC2A5	6.2922	-1.42968	0.00359041	0.027939	3388	1
MECR	6.29315	-0.870953	7.58398e-06	0.000307235	650	1
HRAT92	6.29369	-1.0631	0.00487965	0.0352072	3654	1
PPARD	6.29639	0.45624	0.00599796	0.0408078	3875	1
CARM1	6.29737	0.986123	0.000140179	0.00265113	1394	1
MIR3605	6.29755	1.00477	0.00483151	0.034967	3642	1
CELF2-AS1	6.29849	0.554013	0.0101131	0.0589963	4518	1
EFHC1	6.29862	-0.689957	0.00981356	0.0578285	4474	1
PRUNE2	6.29862	1.36074	0.000178013	0.00317533	1478	1
TUFT1	6.29899	-1.03301	0.00013058	0.00251102	1371	1
NOP14-AS1	6.30046	-0.392122	0.00865561	0.0527764	4309	1
CXCL10	6.3009	-2.23536	0.00149261	0.0149114	2639	1
ZNF396	6.30242	-0.763807	0.0010285	0.0113311	2393	1
PRMT6	6.30342	-0.761163	0.00670488	0.0443741	3983	1
LOC100506844	6.30465	-0.541183	0.00900972	0.054194	4383	1
ZNF213-AS1	6.30673	-0.689437	6.07007e-05	0.00140378	1140	1
IFT122	6.30997	0.532884	0.0174927	0.0861529	5353	1
PP2D1	6.31034	0.657568	0.00200676	0.0186093	2843	1
GCFC2	6.31078	-0.936921	4.98572e-05	0.00121258	1084	1
LOC642361	6.31536	0.443213	0.000327274	0.00497019	1736	1
MPP6	6.31643	-0.596288	0.0130492	0.0710366	4843	1
ABL1	6.31886	0.560144	0.00227931	0.0203287	2956	1
DVL2	6.32557	-0.524811	0.00226434	0.0202352	2936	1
LRIG2	6.32662	0.548835	0.00276337	0.0232665	3131	1
TCF19	6.32665	-1.16458	0.000172877	0.00310239	1469	1
BRCA2	6.32744	-0.667496	0.00376539	0.0289672	3427	1
IFT27	6.32978	-0.515382	0.00125643	0.0131499	2519	1
FBXL12	6.33011	-0.349574	0.0210615	0.0984191	5641	1
CCDC86	6.33131	-0.730167	0.000709558	0.0087374	2141	1
LOC100133286	6.33447	-0.81672	0.000112799	0.00223765	1329	1
ALG9	6.33674	-0.693199	0.00465644	0.0339968	3611	1
ZNF687	6.33834	0.715393	3.67486e-05	0.000973709	995	1
MYO10	6.33884	1.1778	0.000171151	0.00307373	1468	1
CUEDC1	6.34656	-0.524655	0.01983	0.0940282	5560	1
LOC102724323	6.34779	0.967699	0.00024137	0.0039668	1604	1
ARHGAP35	6.34903	0.555573	0.00489973	0.0353038	3659	1
ATAD3A	6.35047	-0.817652	0.000263832	0.00423867	1641	1
NSUN5P1	6.35171	-0.523965	0.00530006	0.0374136	3723	1
CR1L	6.3542	1.54558	0.000195459	0.00339912	1516	1
SUV39H1	6.35614	-0.59956	0.00794802	0.0499615	4192	1
SMYD3	6.35654	-0.547859	0.00384261	0.0294011	3444	1
LSR	6.36224	-0.77555	0.00416606	0.0311939	3521	1
TMEM147-AS1	6.36247	-0.588748	0.000835093	0.00967329	2276	1
ZNF282	6.36309	0.546315	0.0158661	0.081762	5116	1
PARVB	6.36587	-0.7575	0.00625281	0.0421178	3914	1
FBXO5	6.36707	-1.22099	2.39877e-05	0.000708189	893	1
TMA16	6.36776	-0.659839	0.000516462	0.00705492	1930	1
NDC80	6.3685	-1.63024	1.20746e-07	1.50869e-05	211	1
ESRG	6.37057	0.957209	0.00479973	0.0347828	3638	1
NCALD	6.37139	-0.7759	0.0177782	0.0870876	5382	1
KNOP1	6.37443	-0.560363	0.00954489	0.0566505	4442	1
FANCG	6.37731	-1.03433	2.80758e-06	0.000148038	500	1
ABHD14A-ACY1	6.37914	-0.856632	2.65251e-05	0.000762901	916	1
GTPBP8	6.3856	-0.532775	0.00712881	0.0464637	4044	1
PICK1	6.3895	-0.579798	0.00250939	0.021691	3050	1
WRAP53	6.39702	-0.580411	0.00610944	0.0413953	3891	1
GRAMD1C	6.39724	-0.882064	0.0214536	0.0997358	5671	1
CAPN5	6.40149	1.25263	0.00130724	0.0135306	2547	1
RDH13	6.403	-0.476807	0.0136763	0.0731958	4926	1
DOT1L	6.40317	0.536809	0.00751914	0.047926	4136	1
ANKRD33B	6.40426	0.944193	0.00109467	0.0118618	2433	1
PLD2	6.40447	0.8262	0.000208793	0.00357675	1539	1
ICK	6.40971	0.650147	0.000783559	0.00919757	2246	1
SOCS2	6.41065	-0.661885	0.0177718	0.0870725	5381	1
SPRYD4	6.41405	-0.532088	0.0116944	0.065696	4693	1
RRN3P2	6.41502	0.48047	0.00967654	0.0572642	4455	1
C12orf43	6.41794	-0.556204	0.0021604	0.0196065	2905	1
LINC01094	6.41903	1.66594	1.18984e-06	7.88162e-05	398	1
MAPK7	6.41925	0.454744	0.00489108	0.0352511	3658	1
LOC100130093	6.42406	-0.579035	0.00417832	0.0312594	3523	1
THAP8	6.42593	-0.561369	0.00148883	0.0148869	2636	1
ST3GAL5	6.42672	-0.626912	0.016519	0.0841721	5174	1
MAGEH1	6.43239	-1.03711	0.000306624	0.00473569	1707	1
AMZ2P1	6.43734	-0.595339	0.00253399	0.0217965	3065	1
HIST1H2BH	6.43742	-1.52404	3.21667e-05	0.0008788	965	1
VIPR1	6.43925	-0.570172	0.0196184	0.093308	5543	1
TTL	6.4394	0.777774	0.000254334	0.00412611	1625	1
CLEC12B	6.44015	-0.907651	0.00415747	0.0311385	3520	1
SLC15A2	6.44085	0.544654	0.00920152	0.0550699	4405	1
SHCBP1	6.44162	-1.24032	0.00131593	0.0135838	2554	1
LOC100130872	6.44261	-1.09374	0.000323574	0.00492819	1731	1
CXCL8	6.4431	1.5245	0.000793574	0.00928619	2253	1
FAM195A	6.44346	-0.57425	0.0023464	0.0206891	2990	1
TTC7B	6.44535	1.26696	6.27356e-05	0.00143573	1152	1
ACOT2	6.44775	-0.655936	0.00189838	0.0178746	2800	1
SRGAP2D	6.4484	-0.709772	0.00607996	0.0412592	3885	1
FASLG	6.4508	-1.05041	0.00649765	0.043324	3954	1
COMTD1	6.45143	-0.569733	0.000640329	0.0081475	2072	1
CDCA4	6.45167	-0.612143	0.00314071	0.0256193	3232	1
ANP32A-IT1	6.45611	0.535899	0.0114287	0.0646582	4660	1
MTVR2	6.45829	0.746096	0.00594643	0.0405724	3864	1
FUOM	6.45839	-0.671687	0.00292006	0.0242013	3181	1
PLD6	6.46189	0.889797	0.0157783	0.081405	5110	1
TMEM161A	6.4633	-0.589373	0.012552	0.0690389	4793	1
ALOX12-AS1	6.46511	-0.34287	0.0116218	0.0653577	4688	1
LOC728323	6.46753	0.566706	0.000787841	0.00923139	2250	1
DPEP3	6.46786	-0.900447	0.0199068	0.0943077	5565	1
TMCO4	6.4684	-0.809731	0.000752564	0.00901231	2199	1
CCBL1	6.47006	-0.580795	0.0016074	0.0157186	2696	1
KIF3C	6.47233	1.22379	1.61242e-06	9.74254e-05	436	1
DCUN1D3	6.47441	0.781803	0.000876942	0.0100302	2305	1
BAIAP2L1	6.47486	0.771534	0.000219025	0.00368028	1569	1
TCF20	6.47561	0.524757	0.00989306	0.0580425	4493	1
SKP2	6.47575	-0.399313	0.0137172	0.0733393	4931	1
RHBDD3	6.47871	-0.575397	0.00357713	0.0279242	3376	1
SLC25A26	6.48131	-0.593286	0.0025052	0.0216619	3049	1
CDK1	6.49036	-1.83375	9.92622e-06	0.000367549	712	1
DOLK	6.49172	-0.587004	0.00135806	0.0138883	2578	1
ZNF93	6.49387	-0.600661	0.0123939	0.0683868	4778	1
BRF2	6.49426	-0.371486	0.0109121	0.0624727	4605	1
KIAA0125	6.49558	-1.78249	4.74339e-08	8.01633e-06	156	1
IRGQ	6.49632	0.563633	0.000735363	0.00885256	2190	1
SPAG5	6.49712	-1.08828	0.0029251	0.0242279	3183	1
NDUFAF6	6.49895	-0.63128	0.00287219	0.0239473	3156	1
CMBL	6.49936	1.22602	0.00898821	0.0541017	4380	1
C11orf80	6.49948	-0.709255	4.94332e-05	0.00120449	1082	1
CLN6	6.50484	-0.612737	0.00446701	0.0329053	3579	1
GINS2	6.50513	-1.81978	1.1195e-06	7.58024e-05	389	1
FAM212A	6.50766	-1.43097	3.95901e-06	0.000191475	544	1
SEMA6B	6.50777	3.01835	9.73989e-10	5.03495e-07	51	1
PTER	6.51093	-0.72389	0.000607208	0.0078976	2027	1
VEPH1	6.51186	0.964436	0.0129542	0.0707236	4829	1
IPO4	6.5137	-0.83634	1.91535e-05	0.000600431	841	1
NECAB1	6.51664	1.12055	0.000145263	0.00273356	1401	1
NDC1	6.51718	-0.783004	0.00650144	0.043324	3955	1
NTHL1	6.51729	-1.20581	3.06121e-07	2.90308e-05	278	1
LTBP2	6.51747	1.08138	0.00219411	0.0198713	2911	1
MAD2L1	6.51954	-1.88596	4.78704e-07	4.07585e-05	309	1
LGMN	6.51988	-1.08688	0.000114644	0.00226403	1335	1
THEM6	6.52264	-0.747704	0.00184095	0.0174891	2774	1
FAM73A	6.52641	0.403098	0.0154292	0.0800265	5083	1
MAP3K12	6.53021	0.356997	0.0159553	0.0820925	5124	1
TIAM2	6.53208	-0.918548	0.00545325	0.0382163	3762	1
BRD1	6.53708	0.518763	0.000512085	0.00701694	1924	1
ADORA3	6.53814	-0.968187	0.0039946	0.0301758	3490	1
LINC01061	6.53978	1.32058	4.0557e-09	1.37954e-06	77	1
SPIN1	6.53988	0.578267	0.00483177	0.034967	3643	1
BCOR	6.54119	0.513042	0.0112261	0.0637718	4641	1
HSD17B8	6.5421	-0.93413	0.00062832	0.00807656	2051	1
MUTYH	6.54316	-0.53622	0.0059181	0.0404105	3861	1
RBM45	6.54397	-0.759569	5.2078e-05	0.00125044	1098	1
FBXL18	6.54459	0.353496	0.017453	0.0860381	5348	1
RPS6KA2	6.54744	1.10788	0.000201149	0.00347972	1524	1
TMEM156	6.54908	-0.963095	0.00108362	0.011776	2426	1
CHAF1A	6.54944	-0.446312	0.0100708	0.0588706	4510	1
NETO2	6.55001	-0.484977	0.0169246	0.0853729	5208	1
EXO5	6.55076	-0.821232	0.000673828	0.00843934	2105	1
ALG14	6.55257	-1.03103	0.000137273	0.0026091	1387	1
JRKL	6.55286	0.447537	0.0207828	0.0974076	5625	1
SCN9A	6.55292	0.904743	0.00258657	0.0221045	3085	1
LOC100129917	6.55297	0.611212	0.000655867	0.00827729	2089	1
GRIP2	6.55652	0.748515	0.000122686	0.00238531	1356	1
FAM102B	6.55693	0.572881	0.00116451	0.0124369	2468	1
ANXA2P2	6.55867	-0.465372	0.00855526	0.0526496	4284	1
FAHD2A	6.56151	-0.884172	2.7426e-05	0.000782533	924	1
C2	6.5635	-1.76009	4.78621e-05	0.00118039	1069	1
AKIP1	6.56461	-0.524691	0.00631466	0.0424368	3923	1
PVR	6.5731	0.927994	6.20821e-06	0.000263989	620	1
ABCA5	6.5735	0.529102	0.00877064	0.0532023	4346	1
FAM220A	6.5739	-0.622915	0.000658945	0.00830819	2091	1
AMPH	6.57522	-1.44177	6.2581e-06	0.000264829	623	1
PBX1	6.57549	1.33446	0.001069	0.0116555	2418	1
CEP83	6.57583	0.769159	1.05313e-05	0.000384441	722	1
NUDT19	6.57611	0.454347	0.017164	0.0853729	5232	1
DOLPP1	6.57634	-0.601745	0.000515501	0.00704545	1929	1
ZCCHC3	6.57906	0.431619	0.00202995	0.0187518	2854	1
PARP2	6.58331	-0.991331	5.06795e-05	0.00122559	1090	1
GRAMD1B	6.58523	-0.736826	0.0153583	0.0797688	5076	1
PMS1	6.58654	-0.636006	0.00295911	0.0244192	3194	1
TYMS	6.58689	-1.54	9.79888e-06	0.0003654	707	1
FUNDC1	6.5887	-0.783931	4.41041e-05	0.00111162	1046	1
WDR12	6.59415	-0.984956	3.92544e-06	0.000190941	542	1
NDUFAF4	6.59542	-0.71197	0.00126239	0.013182	2524	1
MTX2	6.59805	-0.551475	0.0165454	0.0842741	5176	1
BBS5	6.59896	0.518457	0.00475984	0.0345793	3629	1
MTERF3	6.60165	-0.83868	0.000677154	0.0084609	2110	1
AURKA	6.603	-1.00554	0.00010506	0.00211982	1306	1
MIR7705	6.60307	0.842361	2.04641e-07	2.17547e-05	248	1
RPF2	6.60545	-0.668419	0.000645941	0.00819912	2077	1
AURKB	6.60674	-1.67537	6.33622e-07	5.09293e-05	328	1
PLA2G7	6.61654	1.27435	0.00441544	0.0325983	3571	1
MROH7-TTC4	6.61794	-0.449467	0.00365304	0.0283344	3399	1
ZNF260	6.61814	0.721951	0.00335601	0.0268766	3292	1
PIK3R2	6.61845	1.19685	4.41197e-07	3.82622e-05	304	1
DNAL4	6.62379	-0.447303	0.010314	0.0598281	4545	1
SIAE	6.62467	0.654313	0.00228994	0.0204097	2958	1
CEP41	6.62603	-0.486126	0.0149535	0.0780652	5049	1
KLHL11	6.63129	0.408992	0.0159583	0.0820925	5125	1
TTC4	6.6326	-0.441835	0.00426994	0.0318182	3538	1
TSPAN4	6.6356	-0.755308	0.00666909	0.0442213	3976	1
RNF43	6.63646	-0.493656	0.0127319	0.0698138	4808	1
RAB30	6.63836	-0.8864	0.00180374	0.0172172	2762	1
SLC5A9	6.6388	-2.37263	3.57522e-06	0.000176511	534	1
SAAL1	6.63963	-0.720713	0.000275118	0.00436415	1662	1
EEF2KMT	6.64119	-0.801323	3.27873e-05	0.000889306	972	1
ANKMY2	6.64202	-0.529076	0.00900746	0.0541928	4382	1
C19orf54	6.64403	-0.405034	0.0129099	0.070549	4824	1
GATB	6.64456	-0.605125	0.0065035	0.043324	3956	1
FDPSP2	6.64755	0.700097	0.000150833	0.00280632	1417	1
STOML1	6.64923	-0.542079	0.017168	0.0853729	5233	1
CXCL5	6.64925	1.10674	0.0132482	0.0718081	4864	1
APBA2	6.65108	-0.91891	0.00174775	0.0168042	2742	1
FCF1	6.65191	0.330161	0.0174163	0.0858957	5345	1
SYCP2	6.65323	0.702691	0.00284083	0.0237991	3147	1
TNF	6.65411	0.729499	0.00169216	0.0163654	2726	1
ZNF763	6.65473	-0.849416	0.000175786	0.00314198	1475	1
FTX	6.65772	0.665171	9.66148e-05	0.00198686	1282	1
PRMT7	6.65894	-0.624385	0.00782537	0.0494278	4173	1
HLA-F-AS1	6.66016	-0.942353	2.08897e-07	2.20294e-05	250	1
PRR34-AS1	6.66079	0.63485	0.000211919	0.00361442	1545	1
OSBPL5	6.66262	-0.687719	0.00819403	0.0510462	4232	1
SDCBP2-AS1	6.66293	0.660153	0.00154755	0.0152922	2668	1
BRAF	6.66495	0.555821	0.00176167	0.0169013	2748	1
GPATCH1	6.66702	-0.450986	0.00425416	0.0317275	3535	1
THOP1	6.66722	-0.573941	0.0040311	0.0303993	3496	1
C9orf91	6.66898	-0.644256	0.00687148	0.0451608	4011	1
CENPM	6.66929	-1.52407	6.22938e-06	0.000264463	621	1
PDIA5	6.67057	-1.46255	1.66922e-07	1.87265e-05	235	1
SCRN3	6.67082	-0.647794	0.000970481	0.010846	2359	1
LOC100294145	6.67166	-0.515583	0.0173146	0.0854833	5340	1
CIC	6.67393	1.06143	2.85446e-06	0.000149315	504	1
GGCT	6.67447	-0.855628	2.04724e-05	0.000634358	850	1
CCDC51	6.67851	-0.911568	9.54876e-07	6.67755e-05	377	1
LINC00570	6.67894	1.50572	0.00517756	0.0368286	3706	1
ZNF593	6.6806	-0.98884	1.04467e-05	0.000381991	721	1
DDX10	6.68279	-0.641227	0.00449981	0.0331192	3582	1
CEP78	6.68307	-0.792138	0.00342261	0.0272444	3312	1
KLC4	6.68596	-0.655606	3.06725e-05	0.000851209	950	1
LINC00174	6.68706	-0.802284	0.0012792	0.0133018	2535	1
ANKS1B	6.6887	0.672889	0.000278929	0.00440603	1669	1
SKA2	6.69121	-0.606413	0.00200779	0.0186123	2844	1
PUSL1	6.69161	-0.474672	0.00188669	0.0178042	2793	1
CDKN2AIPNL	6.70043	-0.433826	0.00313919	0.0256149	3231	1
RFC4	6.70046	-1.12439	4.19987e-05	0.00107085	1034	1
METTL18	6.70756	-0.661934	0.00168396	0.0162976	2723	1
PGAM5	6.7152	-0.461511	0.00892254	0.0538539	4368	1
CYB561	6.71621	-0.926792	0.00310933	0.0254263	3224	1
SERPINB10	6.71775	1.18532	0.00635156	0.0426088	3930	1
SLC25A42	6.7228	-1.01196	7.12023e-05	0.00157215	1194	1
ANG	6.72341	-0.686501	0.0137164	0.0733393	4930	1
TBC1D9	6.72594	0.741137	0.0135682	0.0727796	4915	1
PAPLN	6.72656	0.66834	0.00118184	0.0125486	2483	1
LIN52	6.7294	-0.488603	0.00917706	0.0549762	4400	1
LOC103021295	6.73275	-0.72705	0.000583064	0.0076895	1994	1
SNHG17	6.73363	-0.553686	0.00620374	0.0418673	3906	1
RAD51C	6.73436	-0.590618	0.00838866	0.0519762	4255	1
MRPS33	6.73768	-0.787909	0.00498128	0.0357546	3673	1
SLC25A19	6.73775	-0.570766	0.00239397	0.0209474	3013	1
SLC6A9	6.74265	1.4139	0.00341714	0.0272174	3310	1
PALM2-AKAP2	6.744	-0.790599	0.0028463	0.0238146	3151	1
BTRC	6.7458	0.461708	0.0209058	0.0978852	5630	1
SMARCAD1	6.74893	-0.636285	0.0141723	0.0750427	4979	1
PEMT	6.75139	-0.570054	0.00643229	0.0429863	3945	1
AKAP2	6.75153	-0.780957	0.00318421	0.025886	3243	1
TIMM9	6.75183	-0.473403	0.00761491	0.0484341	4145	1
QTRT1	6.75299	-0.794932	0.00147872	0.014812	2632	1
SLC35D1	6.7552	0.407026	0.0153319	0.0796946	5072	1
ILVBL	6.75521	-0.73166	0.000446088	0.00634341	1854	1
PAK1IP1	6.75637	-0.601202	0.000667749	0.00838311	2100	1
HIRIP3	6.75704	-0.696848	0.00297858	0.0245398	3200	1
PLXND1	6.75818	0.98007	3.53055e-05	0.000944009	986	1
RRP9	6.76094	-0.775797	0.00273488	0.0230506	3128	1
IL15	6.76344	-1.00532	0.000885053	0.0100924	2312	1
MSH2	6.76348	-0.588318	0.0182182	0.0886988	5415	1
SETD7	6.76453	0.74491	0.00107584	0.0117156	2421	1
FANCL	6.76605	-0.735102	0.000226553	0.00378028	1580	1
RALGPS1	6.76642	0.601447	0.000666457	0.00837487	2098	1
SCAND2P	6.76652	0.45486	0.00462472	0.0338214	3605	1
TAF5	6.76776	-0.561416	0.000120092	0.00235049	1347	1
LINC00260	6.76849	0.635052	0.00824472	0.0512771	4239	1
USP49	6.76883	0.995305	2.15226e-06	0.000121244	468	1
TSPYL2	6.76923	-0.930329	0.0117618	0.0659531	4701	1
TNFRSF12A	6.76977	-0.609187	0.00514409	0.0366934	3696	1
UNG	6.76994	-0.667201	0.00272264	0.0229842	3123	1
PPIL3	6.77143	-0.686698	0.00634375	0.042578	3928	1
LINC00116	6.77523	-0.520523	0.00625145	0.0421178	3913	1
MYH10	6.77534	0.663051	0.000293411	0.00457201	1691	1
ANKRD54	6.77696	-0.43504	0.00863296	0.0527764	4306	1
LOC101926943	6.77844	0.663267	3.25177e-06	0.000165183	519	1
KLHDC4	6.77856	-0.757235	0.000470454	0.00657987	1885	1
PAAF1	6.77875	-0.839667	8.02845e-06	0.000319249	663	1
SYVN1	6.77964	0.497723	0.0042575	0.0317435	3536	1
MIR922	6.78563	-0.721747	0.000120432	0.0023519	1350	1
USP37	6.78651	0.583639	0.00452101	0.0332382	3586	1
YARS2	6.78655	-0.35202	0.0211694	0.098728	5653	1
FAM65C	6.78687	0.413742	0.0131436	0.0713822	4854	1
RASGRP3	6.78826	-0.824275	0.000417812	0.00600283	1835	1
RHOU	6.78844	1.31652	3.32458e-06	0.000167589	523	1
CTRL	6.78949	-0.77699	0.000477162	0.00665604	1890	1
DTX4	6.79128	0.453125	0.020689	0.0970889	5618	1
SFXN4	6.79514	-0.829902	3.04778e-05	0.000848486	947	1
PPAN-P2RY11	6.798	-0.575773	0.000644793	0.00819244	2075	1
EMC9	6.80221	-0.898375	1.31819e-07	1.63754e-05	212	1
PRKCE	6.80235	-1.46133	2.07992e-06	0.000118179	464	1
PCBP2-OT1	6.80779	0.530939	0.000331849	0.00502232	1742	1
EPPK1	6.81066	1.01225	0.004611	0.0337585	3601	1
NPTN-IT1	6.81099	0.620929	0.000567616	0.00757702	1975	1
CHM	6.81183	0.727264	0.000945574	0.0106398	2343	1
KIF1C	6.81272	0.552005	0.00471679	0.0343328	3622	1
NLK	6.81441	0.721904	2.82223e-05	0.000799568	930	1
AMMECR1L	6.81573	0.467499	0.00125785	0.0131511	2520	1
ATXN2L	6.81688	0.340435	0.0103757	0.06008	4553	1
TIMM44	6.81704	-0.630487	0.00116519	0.0124369	2470	1
FAM76A	6.82091	-0.647744	2.76373e-05	0.000787709	925	1
JMJD4	6.82594	-0.531855	0.00580362	0.0399287	3832	1
TOE1	6.82608	-0.693586	2.21167e-05	0.000666381	875	1
RANGRF	6.83351	-0.684897	3.74307e-05	0.000986823	1000	1
PGM3	6.8348	-0.833724	0.000453908	0.00642342	1863	1
GPR89B	6.83601	-0.676025	0.00018625	0.00327571	1499	1
IQCE	6.84024	0.526617	0.0154797	0.0802411	5086	1
DLAT	6.84141	-0.81301	0.000632967	0.00809289	2062	1
SLAMF1	6.84197	-0.653747	0.00455387	0.0334247	3591	1
FCRL2	6.84585	1.4144	0.000337872	0.00509884	1747	1
PRKACA	6.84593	0.857249	6.45258e-05	0.00146564	1158	1
JPX	6.84733	-0.610451	0.00223502	0.0201296	2927	1
HARBI1	6.84769	-0.447991	0.000297251	0.00461527	1698	1
ZNF496	6.84984	-1.63424	4.32189e-06	0.000204198	558	1
ZWINT	6.85247	-1.69294	7.02952e-06	0.000291393	636	1
UCK2	6.85433	-1.05471	7.92113e-07	5.80091e-05	360	1
EXOSC2	6.85659	-0.535439	0.0034529	0.0274442	3317	1
ALKBH3	6.86166	-0.607793	0.000721877	0.00880763	2160	1
MSRA	6.86244	1.21619	4.00458e-07	3.531e-05	299	1
EZH2	6.86344	-0.740886	0.000175334	0.00314028	1472	1
TAF15	6.8666	0.419319	0.0165316	0.0842203	5175	1
RACGAP1	6.87051	-0.758789	0.000920057	0.010406	2331	1
TACO1	6.87105	-0.338031	0.0132847	0.0719618	4867	1
FARS2	6.87382	-0.679326	0.000734063	0.00884499	2188	1
AP2A2	6.87542	0.504524	8.27569e-05	0.00176807	1234	1
FXYD6	6.87593	-1.05165	0.000631618	0.00809289	2055	1
RINT1	6.87624	-0.669506	0.00162543	0.0158596	2702	1
POC5	6.88314	-0.459332	0.0133189	0.0720731	4872	1
SMC2	6.88384	-0.888691	0.000305007	0.0047146	1705	1
HBE1	6.88419	1.85312	0.00160046	0.0156779	2690	1
NAPB	6.88536	0.519008	0.00573298	0.0395459	3822	1
KPTN	6.88659	-0.671965	0.00609051	0.0413096	3887	1
MTPAP	6.88686	-0.406961	0.0179068	0.0875062	5395	1
GPATCH4	6.8889	-0.509504	0.00829764	0.0515091	4247	1
FAM20B	6.88984	0.655398	0.00672094	0.0444087	3990	1
TNFRSF25	6.89017	-0.629381	0.0202307	0.0954996	5584	1
ATP2A2	6.89278	0.720497	6.03712e-06	0.000258801	615	1
MTAP	6.89317	-0.812348	6.47458e-05	0.00146646	1164	1
ZNF264	6.8948	0.571369	0.000977386	0.0108909	2366	1
CCNA2	6.89615	-1.52765	1.08209e-06	7.35264e-05	388	1
THEM4	6.89695	-0.750167	0.00219755	0.0198915	2912	1
LDLRAD4	6.89919	0.522451	0.00127773	0.0133018	2532	1
UBR5-AS1	6.89932	-0.67224	0.00445247	0.0328257	3576	1
ATP1A1-AS1	6.90238	0.426256	0.00669479	0.044336	3981	1
LOC220729	6.90312	0.408679	0.00162692	0.0158658	2703	1
ZNF142	6.90343	0.649361	0.000310386	0.00477776	1712	1
RUNX1-IT1	6.90518	0.462957	0.009474	0.0563566	4432	1
ZNF718	6.91024	0.3675	0.0146021	0.0766873	5020	1
NEDD4	6.91086	2.07841	1.9431e-10	1.7076e-07	30	1
AP5S1	6.91214	-0.49148	0.00208527	0.0191487	2871	1
COQ6	6.91258	-0.478864	0.00169575	0.0163941	2727	1
ARV1	6.91371	-0.765868	2.52779e-05	0.000737197	904	1
DPYD-AS1	6.91724	0.598458	0.0012321	0.0129312	2512	1
TEX10	6.91825	-0.452123	0.0139489	0.0742326	4954	1
SLC25A17	6.91828	-0.488256	0.00260017	0.0221848	3090	1
WDR91	6.91943	-0.367024	0.0109186	0.0624826	4607	1
KNSTRN	6.91962	-0.755253	0.00064929	0.00822184	2082	1
SNX30	6.92027	0.559593	0.00434767	0.0322606	3553	1
RNMTL1	6.92233	-0.679363	0.000187775	0.00330033	1500	1
DNAJC16	6.92401	0.531958	0.000973914	0.0108798	2360	1
NUP50-AS1	6.92513	-0.587712	0.011056	0.0630741	4620	1
FUZ	6.92819	-0.614962	0.00213784	0.0194761	2893	1
DHRS3	6.92938	-1.16418	6.73111e-05	0.00151416	1172	1
DUSP16	6.93145	0.785179	0.000106204	0.00213648	1310	1
BCL2L12	6.93459	-0.677835	3.82692e-05	0.000995482	1008	1
COX10	6.93489	-0.520931	0.00294266	0.0243122	3191	1
SLC25A35	6.93556	-0.646264	6.2275e-05	0.00142891	1149	1
TMEM41A	6.93696	-0.473021	0.00457325	0.0335287	3596	1
RCC1	6.93726	-0.772294	5.07977e-05	0.00122559	1092	1
ZNF608	6.93861	-1.74621	0.000857631	0.00987361	2290	1
DDIAS	6.93937	1.1452	0.000166807	0.00301533	1446	1
CTPS1	6.94102	-1.06941	3.40432e-06	0.000170955	525	1
CHCHD4	6.94302	-0.694825	4.04516e-05	0.00103944	1026	1
LINC01093	6.94356	1.05607	0.0188057	0.0904404	5482	1
PTGIR	6.9478	-0.691232	0.0115834	0.0651866	4684	1
POLR3A	6.94879	0.404089	0.0107098	0.0615817	4585	1
TNFRSF10A	6.95212	1.02923	1.88598e-05	0.000596078	834	1
CD7	6.95328	-0.863869	0.00263642	0.0224432	3097	1
ENOSF1	6.95696	-1.08935	1.65292e-05	0.000537332	811	1
RFC5	6.96017	-0.611604	0.00212778	0.0194039	2891	1
MRVI1-AS1	6.96105	0.886899	7.62017e-05	0.00165392	1214	1
WDR34	6.96143	-1.10861	8.95682e-05	0.00186966	1263	1
MINPP1	6.96243	-0.687597	0.00562108	0.0391427	3786	1
ANGPTL6	6.96802	-1.11685	2.23844e-07	2.29627e-05	257	1
CCDC112	6.9685	-0.425636	0.0147538	0.0773393	5029	1
PLA2G16	6.96925	-0.822355	0.000754105	0.00901231	2200	1
TFB1M	6.96926	-0.599574	0.000105091	0.00211982	1307	1
DHRS4L2	6.9697	-0.577256	0.00584411	0.0400817	3844	1
POMGNT1	6.97135	-0.562422	0.0166631	0.0847101	5186	1
LOC728392	6.97424	-0.556177	0.0118527	0.0663063	4711	1
TMEM263	6.97571	-0.739935	0.0124413	0.06862	4780	1
MAST4	6.97755	1.16108	7.85441e-07	5.78418e-05	358	1
BCS1L	6.97765	-0.599982	0.00107679	0.0117191	2422	1
ZNF600	6.97782	-0.720509	0.0204139	0.0961056	5600	1
KIF20B	6.9787	-0.787983	0.00113117	0.0121574	2453	1
GPR89A	6.98035	-0.638771	0.000929496	0.0104903	2336	1
IPO7	6.98128	0.605586	0.000678535	0.00847413	2111	1
PEX3	6.98249	-0.731637	0.000655615	0.00827729	2088	1
WHAMMP1	6.98877	0.429114	0.019231	0.0919656	5513	1
HCG26	6.99035	-1.31445	5.04132e-09	1.62085e-06	82	1
TMEM62	6.9936	-0.518449	0.00345428	0.0274469	3318	1
CCDC73	6.99578	-0.445507	0.00149896	0.0149522	2643	1
ARHGEF39	6.99602	-0.541538	0.00116936	0.0124596	2474	1
DGKH	6.99871	-1.83652	8.49022e-06	0.000332594	673	1
KEL	6.99879	1.06832	0.01825	0.0888047	5418	1
OGFOD3	6.99925	-0.524996	0.000987785	0.0109789	2372	1
PLD1	7.00001	0.904741	0.000128746	0.00248299	1367	1
DIS3L	7.0011	-0.567461	0.00825103	0.0513043	4240	1
REM2	7.00153	-1.11183	0.000158982	0.00292084	1435	1
TOP2A	7.0021	-0.836221	0.00602447	0.0409565	3878	1
MAPK6	7.00254	0.641785	0.00201985	0.0186847	2850	1
SHISA4	7.00432	2.50222	1.5065e-08	3.7119e-06	107	1
LIN54	7.00573	0.785047	1.80153e-05	0.000570859	832	1
PEAK1	7.00845	0.821843	0.000804177	0.00938527	2259	1
TWISTNB	7.0124	-0.564477	0.00392896	0.0298167	3474	1
FANCI	7.01246	-0.470932	0.00398499	0.0301368	3485	1
MRTO4	7.0149	-0.797472	0.000376617	0.00553463	1794	1
TOR4A	7.01658	0.961512	2.22781e-07	2.29627e-05	255	1
BCAT2	7.01722	-0.491498	0.00133559	0.0137116	2568	1
MOCS2	7.01841	-0.706182	0.000298044	0.00462486	1699	1
RHCE	7.01845	0.61925	0.0103267	0.0598884	4546	1
TARBP2	7.02013	-0.616123	0.000331833	0.00502232	1741	1
NTPCR	7.02036	-0.380514	0.0177714	0.0870725	5380	1
METRNL	7.0216	0.772805	0.000345144	0.00518483	1755	1
SLC25A4	7.02181	-1.99908	6.70259e-09	2.00803e-06	88	1
C16orf58	7.02254	-0.515847	0.00846019	0.052272	4267	1
IGSF8	7.02395	-0.839064	0.000298868	0.0046322	1701	1
DUS3L	7.02783	-0.529216	0.00504294	0.0361086	3682	1
PNO1	7.02931	-0.637996	0.000343389	0.00517025	1751	1
RAD51-AS1	7.03034	-0.367371	0.0208448	0.0976633	5627	1
TGM3	7.03418	1.95387	5.06157e-05	0.00122537	1089	1
DBF4	7.0373	-0.936041	0.000174614	0.00312952	1471	1
KIAA1958	7.03898	-1.12368	0.00175534	0.016859	2745	1
LRR1	7.03966	-1.02939	8.98194e-07	6.41734e-05	369	1
PRMT9	7.04202	-0.39175	0.020675	0.0970576	5616	1
ADCY3	7.04237	1.1084	0.000435013	0.00621609	1845	1
MCM2	7.04283	-1.03251	0.000662552	0.00834492	2093	1
EGFL7	7.04538	-0.903886	0.0152095	0.079183	5064	1
COX11	7.04685	-0.914176	1.28583e-05	0.000447223	758	1
RCAN1	7.04701	0.534078	0.00438728	0.0324267	3567	1
IDI2-AS1	7.04851	1.09126	0.00154312	0.0152677	2664	1
REC8	7.05017	-0.969312	1.79332e-05	0.000569627	830	1
TSHZ3	7.05112	1.81965	1.09624e-11	2.40843e-08	12	1
UPF3A	7.0519	-0.485682	0.00265216	0.0225335	3103	1
RRP1	7.05269	-0.795243	0.000156665	0.00289441	1427	1
ZNF14	7.05325	-0.604787	0.0131808	0.0715458	4857	1
ZNF318	7.05327	0.60109	0.00180826	0.0172478	2764	1
DPH2	7.05569	-0.931196	2.27896e-05	0.000680436	883	1
GMNN	7.05752	-1.57164	4.3643e-08	7.5203e-06	153	1
MIR4721	7.05993	-0.408816	0.00413993	0.0310336	3517	1
AGL	7.06246	1.17166	6.83751e-08	9.90462e-06	182	1
SETD8	7.06328	0.445788	0.00644627	0.0430579	3947	1
PLK1	7.06539	-1.23221	0.000287364	0.00450876	1680	1
PSMG1	7.06966	-1.02604	7.64169e-06	0.000308996	652	1
GPR137B	7.07043	0.717538	0.00155238	0.0153342	2669	1
DNPH1	7.07108	-0.800483	0.00101918	0.0112473	2389	1
FAM173A	7.07131	-0.515651	0.00201748	0.0186693	2849	1
MBD5	7.07316	0.536543	0.00116894	0.0124596	2473	1
SEPT4	7.07424	-2.08755	2.42903e-06	0.000133758	478	1
ZSCAN26	7.07533	-0.579626	0.00637771	0.0427298	3935	1
STRA13	7.07631	-0.53695	0.00510466	0.0364318	3694	1
TAF1	7.07679	0.850591	1.59486e-07	1.82021e-05	231	1
FAM35A	7.07847	-0.563014	0.0167207	0.0849211	5191	1
PRADC1	7.07995	-0.63686	0.00196996	0.0183325	2833	1
SLFN13	7.08059	-0.487599	0.00182257	0.0173493	2769	1
SMG6	7.08446	0.639951	0.000158457	0.00291512	1433	1
CBWD6	7.08451	-0.389089	0.0079498	0.0499615	4195	1
NPIPB11	7.08451	0.39255	0.00696714	0.0456352	4025	1
PPM1N	7.08803	1.58099	0.000243999	0.00398809	1613	1
C19orf52	7.08858	-0.339903	0.00734478	0.0471689	4105	1
RITA1	7.08887	-0.670306	0.000679704	0.00848069	2113	1
ZNF710	7.08917	0.429071	0.00674799	0.0445603	3992	1
SURF6	7.09148	-0.335906	0.0143638	0.0757863	4996	1
CNNM3	7.09505	0.437005	0.00154333	0.0152677	2665	1
EBAG9	7.09839	-0.988662	3.32224e-06	0.000167589	522	1
LAGE3	7.10421	-0.550778	0.00504111	0.0361053	3681	1
TIMM21	7.10426	-0.495696	0.00889373	0.0537415	4363	1
SLC25A5-AS1	7.10466	-0.386132	0.0050551	0.0361565	3686	1
APOBEC3D	7.10476	-0.9765	4.64824e-06	0.000212754	576	1
MTFP1	7.10781	-1.13462	1.33811e-05	0.000461754	764	1
SMCR8	7.1099	0.35503	0.012997	0.0708841	4834	1
INTS7	7.11059	-0.457877	0.0121238	0.0673225	4747	1
EIF3J-AS1	7.1167	-0.370605	0.0129663	0.070765	4830	1
RUSC1-AS1	7.11868	-0.343125	0.00533173	0.0375844	3740	1
BCORL1	7.11985	1.24467	7.06367e-09	2.06879e-06	90	1
LIG1	7.12104	-0.554693	0.0114336	0.064668	4661	1
DHCR24	7.12289	-0.724161	0.0146926	0.0770701	5026	1
STAP1	7.12448	-0.96344	0.00646942	0.0431579	3952	1
TRRAP	7.12879	0.600283	0.000197193	0.00342364	1518	1
AK6	7.12907	-0.748834	0.00137737	0.0140475	2585	1
NFIC	7.12907	0.717427	5.0127e-05	0.00121689	1086	1
WDR7	7.13099	0.644364	0.000233767	0.00387235	1590	1
CXCR3	7.13133	-1.63617	1.13489e-05	0.000404538	739	1
CASP6	7.13269	-0.525209	0.000880256	0.0100511	2307	1
VWA8	7.13469	-0.553347	0.0198699	0.094184	5562	1
ALOX15B	7.13617	-2.56188	4.29846e-05	0.00108966	1040	1
ANKRD34B	7.13638	2.01963	2.62924e-07	2.55783e-05	271	1
MRPL17	7.139	-0.412165	0.0206158	0.0968142	5614	1
SLC51A	7.13905	2.22785	8.09913e-06	0.000320609	666	1
ITSN1	7.14182	0.550346	0.00856693	0.0526601	4285	1
COX20	7.14324	0.417677	0.00587288	0.0401726	3854	1
CCNB2	7.14339	-1.62763	7.88242e-06	0.000315345	659	1
DSN1	7.14371	-0.882895	8.09455e-06	0.000320609	665	1
STS	7.14432	-0.68569	0.00328335	0.0264601	3271	1
CDYL	7.14515	0.408941	0.0120267	0.0669211	4738	1
CCDC107	7.14684	-0.513472	0.00263213	0.0224211	3095	1
SPHK1	7.14743	-0.553172	0.0130761	0.0711682	4844	1
SSBP4	7.14846	-0.526553	0.00507883	0.0362769	3691	1
SLC1A4	7.14887	-0.899718	0.000549692	0.00738262	1963	1
EEFSEC	7.14959	-0.674514	0.000533443	0.00722326	1947	1
LETM2	7.15201	-0.985252	0.000264472	0.0042412	1644	1
F8A3	7.15375	0.784591	0.00189532	0.0178575	2796.5	1
F8A2	7.15375	0.784591	0.00189532	0.0178575	2796.5	1
SLFN12	7.15379	-0.527371	0.00917938	0.0549762	4402	1
SNHG15	7.1545	-0.64388	0.000563496	0.0075352	1970	1
MARCH3	7.15548	0.534481	0.0186989	0.0900909	5472	1
ALDH18A1	7.15835	-0.751298	0.0144807	0.0761766	5011	1
PRIM1	7.16086	-0.839329	0.000131643	0.00252044	1377	1
PES 1.00	7.16242	-0.499392	0.00477726	0.0346581	3634	1
MTIF2	7.16374	-0.370744	0.0123705	0.0682951	4774	1
RAP2A	7.16591	0.66196	0.00642929	0.0429771	3944	1
PLCD1	7.16839	-0.581899	0.000274081	0.00435777	1658	1
ABHD14A	7.1689	-1.00857	7.58257e-06	0.000307235	649	1
LINC00173	7.16912	-0.749886	0.007735	0.0490088	4161	1
WDR54	7.1725	-0.506433	0.0187696	0.0903161	5479	1
IQCB1	7.17342	-0.540346	0.00814686	0.0508124	4227	1
ZC3H4	7.17429	0.39893	0.0048557	0.0351057	3646	1
UBL7-AS1	7.1746	-0.630338	0.0202638	0.0955789	5589	1
MT1F	7.17533	-0.810783	0.000279188	0.00440749	1670	1
B4GALT7	7.17905	-0.41332	0.00797961	0.0500415	4204	1
SCRN2	7.18039	-0.60421	0.00189955	0.0178792	2801	1
SDHAF1	7.18213	-0.610343	4.77166e-05	0.0011779	1068	1
DXO	7.18305	-0.580527	9.49743e-05	0.00196384	1275	1
MRPS2	7.18381	-0.522643	0.00762606	0.0484934	4146	1
BUB1	7.18494	-1.78536	4.87633e-06	0.000220136	584	1
THAP7	7.18541	-0.69507	0.000316182	0.00484359	1721	1
ZSCAN16	7.18575	-0.625638	3.8036e-05	0.000995482	1003	1
STRN3	7.18688	0.405653	0.0172533	0.0853729	5241	1
BNIP3	7.18975	0.630613	0.00156232	0.015415	2672	1
SMURF1	7.19094	0.464805	0.000521112	0.00709638	1936	1
ASB16-AS1	7.19283	-0.653009	3.21259e-05	0.000878598	964	1
LOC101928517	7.19339	0.578807	0.00358991	0.027939	3387	1
SHMT1	7.19417	-1.28716	1.27365e-06	8.26066e-05	406	1
MBD6	7.19437	0.544069	0.0102683	0.0596418	4539	1
PHF19	7.1949	-0.768164	0.00095538	0.0107136	2351	1
UQCC1	7.19588	-0.639729	0.000375089	0.00551525	1793	1
WBP1	7.1963	-0.414309	0.00105616	0.011573	2406	1
DTYMK	7.19813	-0.912547	4.79651e-05	0.00118133	1070	1
CD81	7.20156	-0.589779	0.0126601	0.0695068	4802	1
DPH7	7.20163	-0.525535	0.000754222	0.00901231	2201	1
LRRN1	7.20267	0.952774	0.0152571	0.0793685	5068	1
PDCD4-AS1	7.20293	-0.883022	0.000283973	0.00447767	1672	1
MRRF	7.20382	-0.557503	0.000288223	0.00451176	1684	1
RRNAD1	7.20818	-0.549499	0.000852062	0.00982666	2286	1
NOD1	7.21132	-0.658552	0.0136625	0.0731666	4923	1
PCYT2	7.21187	-0.753984	5.67519e-06	0.000247717	604	1
DACH1	7.21257	1.72898	2.25381e-07	2.30187e-05	258	1
TDP1	7.21347	-0.505212	0.0118527	0.0663063	4712	1
WBSCR16	7.21463	-0.554095	0.00188752	0.0178042	2795	1
LOC613037	7.21526	0.345	0.00327027	0.0264228	3263	1
G6PC3	7.21658	-0.628413	0.000966277	0.0108082	2357	1
FAM89A	7.21807	0.830785	0.00484886	0.0350715	3645	1
PRPS1	7.21905	-0.620273	4.50217e-05	0.00112999	1050	1
CEP97	7.21943	-0.576907	0.00284418	0.0238045	3150	1
MSTO2P	7.22315	-0.539028	0.00185201	0.0175445	2783	1
NUPL2	7.22664	-0.491079	0.00334869	0.0268425	3289	1
SPECC1L	7.22715	1.19487	1.73761e-07	1.94111e-05	236	1
TNFRSF10D	7.23322	1.82314	4.29975e-07	3.7536e-05	302	1
ACOT7	7.23381	-0.648177	0.016687	0.0847822	5189	1
HAUS1	7.23512	-0.62677	0.00643923	0.0430218	3946	1
C4orf33	7.23944	-0.493948	0.00715348	0.0465721	4049	1
ISOC2	7.24175	-1.35204	1.97453e-07	2.11612e-05	246	1
ZNF776	7.24527	0.455066	0.0137332	0.0733664	4935	1
LATS2	7.24583	0.589307	0.00187663	0.0177331	2790	1
SNX9	7.24599	0.467527	0.00630313	0.0423711	3921	1
OSER1-AS1	7.24681	-0.456218	0.0138014	0.0735961	4944	1
C9orf40	7.24707	0.955286	0.000576987	0.00766147	1985	1
PMAIP1	7.24749	-0.967461	0.000686545	0.00854583	2118	1
MED14	7.24861	0.307811	0.0169678	0.0853729	5210	1
ZFYVE19	7.25261	-0.363217	0.00957276	0.0567903	4444	1
ZDHHC24	7.25341	-0.425426	0.012628	0.0693449	4801	1
PDCL3	7.25462	-0.549954	0.000707154	0.00871773	2137	1
SLC9A6	7.25625	0.505116	0.0172539	0.0853729	5242	1
ICT1	7.25809	-0.554703	0.000545467	0.00734377	1957	1
XPA	7.25891	-0.494541	0.00377199	0.0290095	3428	1
MBTD1	7.2607	0.303676	0.0173124	0.0854833	5339	1
FXN	7.26196	-0.890771	2.62519e-06	0.000140386	493	1
NOB1	7.263	-0.521904	0.010731	0.0616895	4586	1
OTUD4	7.26378	0.640393	0.000169425	0.00304687	1466	1
ANKRD52	7.2647	0.50178	0.00123837	0.0129866	2514	1
MPZL2	7.26792	1.07946	0.00116968	0.0124596	2475	1
PHRF1	7.26992	0.421996	0.00738118	0.0473409	4110	1
TMIGD3	7.27152	-1.37188	0.00301348	0.024787	3205	1
RNASEH2A	7.27331	-0.931533	2.09512e-05	0.000642277	860	1
MCCC2	7.27539	-0.58236	0.00289951	0.0240764	3175	1
TNNI2	7.27587	0.559165	0.00563793	0.0391796	3793	1
FAM98A	7.27661	-0.849696	2.08482e-05	0.000641357	857	1
CCDC94	7.27677	-0.42854	0.00357867	0.0279242	3378	1
ELP6	7.2773	-0.622643	0.000260636	0.00419501	1638	1
MGA	7.27737	0.516461	0.00805138	0.0503598	4215	1
NDUFAF7	7.27883	0.768579	7.10168e-05	0.00156939	1193	1
BTN2A2	7.28015	-1.67644	6.43317e-12	1.69604e-08	10	1
TSR1	7.28161	-0.606228	0.00117985	0.0125426	2480	1
GOT1	7.28358	-0.882495	5.17233e-05	0.00124306	1097	1
FN3KRP	7.28505	-0.612802	0.0019292	0.0180296	2821	1
ERI3	7.28574	-0.630362	0.000484376	0.00674239	1894	1
ATP9B	7.28707	0.508181	0.00116662	0.012442	2472	1
ADAMTS2	7.28839	-1.59503	0.00239488	0.0209484	3014	1
SMIM20	7.29071	-0.493439	0.00107705	0.0117191	2423	1
PRKAR2A	7.2913	0.61713	0.000796173	0.00931247	2254	1
SGSM2	7.29358	0.611481	7.85895e-05	0.00169137	1225	1
LARP4	7.29648	-0.437247	0.014414	0.0759488	5003	1
EXOSC5	7.29871	-0.783004	9.20143e-05	0.00190863	1271	1
SERPINB2	7.29976	1.16466	0.000448036	0.00636721	1855	1
GTF2H2C_2	7.30134	0.426569	0.0122109	0.0676747	4757	1
ILF3-AS1	7.30136	-0.645137	6.62598e-05	0.00149305	1170	1
LOC728554	7.30204	-0.919443	3.89456e-05	0.00100663	1020	1
UQCC2	7.30633	-0.738932	0.000286893	0.00450876	1677	1
LAX1	7.30661	-0.919887	0.000644307	0.00819244	2073	1
INO80B-WBP1	7.30758	-0.363923	0.00253082	0.0217865	3058	1
PABPC4	7.30825	-0.433113	0.0124262	0.0685511	4779	1
ABL2	7.30828	0.844569	2.72886e-05	0.000779456	923	1
BRIX1	7.30886	-0.940823	1.21564e-05	0.000427323	750	1
ALDH6A1	7.30989	0.426608	0.0113051	0.0641378	4647	1
LINC01003	7.31052	-1.12555	1.52812e-07	1.76699e-05	228	1
MGMT	7.31135	-0.504982	0.00962952	0.0570434	4450	1
ARRDC1-AS1	7.31172	-0.46905	0.00120987	0.0127616	2499	1
OXNAD1	7.31205	-0.452882	0.0190134	0.0911894	5497	1
HIATL2	7.31423	0.478006	0.0020819	0.0191312	2869	1
PNPO	7.31429	-0.55535	0.00370554	0.0286154	3414	1
MPI	7.31468	-0.632511	0.00105851	0.0115891	2408	1
KCTD9	7.31547	0.479647	0.0027657	0.0232732	3133	1
ORC5	7.31598	-0.69713	0.000832555	0.00964812	2275	1
ATG4C	7.31637	-0.551588	0.00635891	0.0426473	3931	1
SIRPG	7.31708	-0.709128	0.0101073	0.0589963	4515	1
NCKAP5L	7.3186	0.775702	1.53972e-05	0.00051514	788	1
SNORD10	7.31976	1.67997	1.50707e-09	6.62207e-07	60	1
SYNGR1	7.32164	-0.716084	0.00132263	0.0136225	2559	1
TUT1	7.32251	-0.484254	0.00458512	0.0336064	3597	1
MFSD8	7.32284	-0.374202	0.0189967	0.0911594	5494	1
PPP5C	7.32419	-0.70785	0.000213786	0.00363395	1551	1
GTF2H2C	7.32704	0.436387	0.00964117	0.0570934	4452	1
ICE1	7.32879	0.379537	0.0117096	0.0657531	4695	1
NOC4L	7.32898	-0.604671	0.00120813	0.0127506	2498	1
NAGLU	7.33017	-0.447803	0.016287	0.0834416	5146	1
BIRC5	7.33077	-1.61169	1.2421e-05	0.00043604	751	1
ARL 16.00	7.33267	-0.523975	0.000502934	0.00694571	1909	1
RANBP6	7.33376	0.563269	0.0185404	0.0895072	5461	1
FAM69A	7.33417	-1.33797	0.000158318	0.00291473	1432	1
KLHDC10	7.33572	0.464331	0.00164246	0.0159746	2710	1
NFXL1	7.339	0.970184	0.000310183	0.00477776	1711	1
EXOSC9	7.34232	-0.653289	9.96582e-05	0.00203044	1294	1
KIAA0101	7.34263	-0.507126	0.0132363	0.0717585	4863	1
MRPL45	7.3437	-0.564725	0.000509791	0.00699918	1920	1
UBE2C	7.34388	-1.29242	2.56889e-06	0.000138847	487	1
COL17A1	7.34408	1.22901	0.0205344	0.0965524	5607	1
PARP11	7.34644	-0.722311	0.00716737	0.0466317	4052	1
GCDH	7.34897	-0.450856	0.00287669	0.0239473	3167	1
GPATCH3	7.34934	-0.400771	0.0014482	0.0145726	2620	1
POLA2	7.35035	-0.504728	0.00265762	0.0225654	3105	1
C10orf105	7.35162	-0.940989	0.00081266	0.00946632	2263	1
FNTB	7.35195	-0.606611	0.000253172	0.00411253	1623	1
HSD3B7	7.35213	0.974069	0.000268479	0.00429036	1649	1
IL3RA	7.35243	1.63815	2.07171e-05	0.000638813	855	1
ICMT	7.35281	-0.58813	0.00212207	0.0193922	2883	1
DHRS4	7.35329	-0.535299	0.00528632	0.0374136	3722	1
HSPBP1	7.35343	-0.79753	0.000183977	0.00325092	1492	1
HIF1A-AS1	7.3549	0.77877	0.000290169	0.00453124	1688	1
NFS1	7.35682	-0.380162	0.00651102	0.0433586	3959	1
NTMT1	7.3591	-0.589098	7.34718e-05	0.00161399	1200	1
MRPL46	7.36279	-0.84008	1.05574e-05	0.000384441	724	1
TRAF7	7.36396	0.333399	0.00537439	0.0378043	3748	1
CHMP4B	7.36397	0.636447	0.000118308	0.00232073	1344	1
LINC01011	7.36799	-0.762404	0.00810602	0.0506055	4223	1
WDR5	7.37407	-0.463813	0.00229411	0.0204195	2961	1
KLRF1	7.37465	-1.24207	0.00208861	0.0191709	2872	1
KCTD7	7.3756	0.586037	0.00179017	0.0171249	2756	1
BLMH	7.37717	-0.677098	0.000887767	0.0101102	2315	1
RBBP8	7.37792	-0.470863	0.00354045	0.0277751	3332	1
EXOSC7	7.37802	-0.575169	0.00102569	0.0113049	2392	1
MGAM2	7.38074	0.961998	0.000121352	0.00236811	1351	1
TGIF2	7.38107	-0.480445	0.00288213	0.023985	3168	1
GALK2	7.3839	-0.627086	4.34311e-05	0.00109781	1043	1
DDHD1	7.38608	-0.464928	0.00747506	0.0477635	4126	1
MRPS9	7.3934	-0.650251	0.000120394	0.0023519	1349	1
MPHOSPH10	7.39355	-0.509544	0.0101183	0.0589963	4521	1
CMIP	7.39426	0.512633	0.00382316	0.0293432	3435	1
C1orf131	7.39673	-0.335259	0.00651772	0.0433703	3962	1
HACD3	7.39703	-0.845391	0.000102599	0.00207432	1304	1
SMYD2	7.39876	-0.524171	0.00184148	0.0174891	2775	1
NUDCD2	7.39881	-0.596687	0.00198493	0.0184328	2839	1
NEXN	7.4	-1.3404	8.98449e-05	0.00187395	1264	1
GMDS	7.4026	-0.482603	0.00253201	0.0217865	3064	1
PDRG1	7.40283	-0.373948	0.00691181	0.0453511	4018	1
SLC9B1	7.4037	1.14297	0.000317191	0.00485341	1723	1
COQ4	7.40559	-0.548647	0.00132422	0.0136321	2561	1
C11orf24	7.40938	-1.01264	7.71593e-07	5.7464e-05	354	1
SLC35C1	7.4106	-0.538832	0.00148903	0.0148869	2637	1
TRMU	7.41139	-0.397691	0.00122244	0.0128556	2506	1
L3MBTL2	7.41448	-0.552791	0.00103949	0.0114254	2398	1
SWI5	7.41538	-0.43555	0.00514612	0.036698	3697	1
FAAP100	7.41572	-0.48476	0.00373553	0.0288216	3417	1
TOMM40	7.41835	-0.889172	8.9413e-06	0.000345643	682	1
SUPV3L1	7.41855	-0.726531	1.11658e-05	0.000401055	734	1
GCLC	7.42695	0.855224	0.0111619	0.0635166	4633	1
GTF2IRD1P1	7.42934	0.751285	0.00186636	0.0176424	2789	1
DUSP12	7.43106	-0.400548	0.00627685	0.0422366	3918	1
LXN	7.43342	-0.86076	3.81369e-05	0.000995482	1006	1
CCP110	7.43483	0.383649	0.0182107	0.0886951	5413	1
CLIP4	7.44255	-0.554494	0.00853696	0.0525615	4282	1
UMPS	7.44361	-0.664644	0.000536316	0.00725471	1949	1
DCUN1D5	7.44466	-0.521227	0.00359798	0.0279814	3390	1
POP5	7.44761	-0.627596	0.00088062	0.0100511	2309	1
KLRK1	7.45119	-0.821814	0.0195228	0.0929565	5537	1
GFPT1	7.45337	-0.579989	0.000574375	0.00763973	1981	1
VGLL4	7.45405	0.488552	0.000127337	0.00246123	1364	1
PGM2L1	7.45489	1.42132	3.73366e-10	2.59037e-07	38	1
GATSL2	7.45632	0.696463	0.000648891	0.00822184	2080	1
SLC25A45	7.45639	-0.442917	0.000993077	0.0110145	2377	1
PMM2	7.45698	-0.696786	0.000977847	0.0108914	2367	1
LOC100506606	7.45775	0.60222	0.0077978	0.0492793	4171	1
HELB	7.46042	0.996058	3.44614e-05	0.000927082	980	1
ACSL6	7.46247	1.548	0.00288434	0.0239935	3169	1
ZNF407	7.4633	0.910049	2.68152e-08	5.63788e-06	124	1
ACTR6	7.46362	-0.517996	0.0116131	0.0653229	4687	1
FDX1	7.46635	-0.441751	0.015634	0.0808186	5100	1
MRS2	7.46932	-0.440254	0.0180755	0.0881341	5407	1
C19orf48	7.46961	-1.39792	1.92849e-06	0.000112227	453	1
PRKCZ	7.46979	-0.7257	0.000402896	0.00582983	1822	1
MRPS30	7.47313	-0.899121	9.02321e-07	6.4294e-05	370	1
NIF3L1	7.47399	-0.447245	0.00531027	0.0374632	3737	1
TMPRSS9	7.47453	1.0134	0.0110308	0.0629608	4619	1
UPF3B	7.47776	-0.615322	0.000240292	0.003952	1603	1
MCM4	7.47905	-1.13991	0.000241921	0.00396889	1607	1
COPS7B	7.48145	-0.441168	0.00576645	0.0397186	3827	1
OGG1	7.48181	-0.448904	0.00495451	0.0356206	3667	1
AMDHD2	7.48291	-0.862617	1.30928e-05	0.000454181	760	1
ALKBH6	7.48385	-0.429183	0.00434399	0.0322424	3552	1
SMN1	7.4862	-0.483387	0.00217382	0.0197214	2906	1
SMN2	7.48658	-0.484142	0.00212573	0.0193922	2889	1
NIT2	7.48694	-0.62219	0.00104394	0.0114629	2401	1
LINC00999	7.48757	1.29687	1.23257e-09	5.70098e-07	57	1
TNFRSF17	7.48819	-2.7104	2.26135e-07	2.30187e-05	259	1
CBWD3	7.48985	-0.365727	0.00883247	0.0534817	4354	1
RCE1	7.49318	-0.336007	0.00713088	0.0464637	4045	1
PTGS2	7.49333	0.802426	0.00609006	0.0413096	3886	1
HLTF	7.49365	0.741706	8.73969e-05	0.00184331	1250	1
ZNF654	7.49482	0.67622	0.000210014	0.003593	1541	1
YTHDC2	7.4958	0.4804	0.00267079	0.0226408	3110	1
RIOK2	7.49682	-0.491584	0.0133678	0.072234	4879	1
TNFAIP1	7.49897	0.291171	0.0149067	0.0779142	5044	1
MAGED1	7.4997	-1.05367	0.000886437	0.0101033	2313	1
ACVR1B	7.50008	0.946417	5.64487e-06	0.000247212	602	1
CKS1B	7.50027	-0.848729	0.000148149	0.00277401	1408	1
LATS1	7.50056	0.455037	0.0013081	0.0135306	2548	1
CABIN1	7.50318	-0.455651	0.0152669	0.0794033	5069	1
SLC11A2	7.50358	0.400481	0.0144818	0.0761766	5012	1
AKT2	7.50703	0.402987	0.00258566	0.0221039	3084	1
HIST1H4H	7.50814	-1.15826	0.000450245	0.00638873	1858	1
SLC4A2	7.50912	0.366164	0.00542253	0.0380414	3758	1
SULT1A4	7.51024	-0.624618	0.000272507	0.00434102	1654.5	1
SULT1A3	7.51024	-0.624618	0.000272507	0.00434102	1654.5	1
ACBD6	7.51047	-0.467728	0.0128339	0.0702268	4818	1
FAM20A	7.51072	1.79223	3.00226e-07	2.85746e-05	277	1
ENPP4	7.51126	0.874773	0.00941724	0.0561076	4425	1
CDC37L1	7.51134	-0.60612	0.000144451	0.00272216	1399	1
MRPL4	7.51235	-0.822924	6.79351e-05	0.00152559	1174	1
NIP7	7.51235	-0.260868	0.0171384	0.0853729	5227	1
FLNB	7.51237	1.33552	8.24758e-06	0.000325156	668	1
EIF2B3	7.51415	-0.841569	1.64802e-05	0.000536521	809	1
POLR2D	7.51719	-0.398467	0.00895058	0.0539554	4373	1
SGMS2	7.52032	0.882349	0.000101819	0.00206172	1302	1
NOP16	7.52033	-0.839301	5.79302e-06	0.000251494	607	1
PBDC1	7.52301	-0.568229	0.00175749	0.0168673	2747	1
DANCR	7.52695	-0.738595	0.00338675	0.0270571	3300	1
NUTM2A-AS1	7.52844	0.437061	0.0197583	0.0937428	5556	1
LOC102724190	7.52941	-1.58347	0.00017888	0.00318649	1480	1
PRRC2A	7.53118	0.699344	4.67614e-05	0.00116275	1060	1
FCRL1	7.53248	1.82314	1.36392e-07	1.66475e-05	216	1
CEBPZOS	7.53248	1.01669	1.22127e-06	8.03641e-05	400	1
GZMM	7.53596	-0.868476	0.00574573	0.0396166	3823	1
OCIAD2	7.53681	-0.585578	0.00949174	0.0564279	4434	1
C5orf24	7.5383	0.430914	0.00243161	0.0211771	3027	1
[truncated: 17,144 more rows]
