# Supplementary material for: Transcriptional differences between coronavirus disease 2019 and bacterial sepsis
Source: Virol J. 2022 Nov 28;19:198. doi: 10.1186/s12985-022-01930-y (PMC9702864; doi:10.1186/s12985-022-01930-y)
Supplement: Supplementary file 2 — Additional file 2. Table S2. [file 12985_2022_1930_MOESM2_ESM.xlsx]

## Sheet: Title
Table S2	GO enrichment analysis between patients with COVID-19 and sepsis

## Sheet: Table S2
	Cluster	ID	Description	GeneRatio	BgRatio	pvalue	p.adjust	qvalue	geneID	Count
1	COVID	GO:0140053	mitochondrial gene expression	80/1768	165/18862	1.06947e-38	5.69174e-35	5.04341e-35	740/55168/6183/708/79590/28973/51069/10884/87178/64928/51081/6182/64949/64978/26589/6832/64432/26995/29088/51253/9238/54148/65993/51073/10102/285367/51106/11222/64965/64963/84300/92399/64976/51264/51642/64981/55245/90480/84311/51654/7818/65005/124995/54938/63931/60488/128308/3028/54931/29093/54948/65080/64951/400916/64975/65003/51650/51649/7019/80324/64216/5188/92170/51116/23107/10352/78988/7284/…	80
2	COVID	GO:0032543	mitochondrial translation	69/1768	134/18862	1.10455e-35	2.93921e-32	2.60442e-32	740/55168/6183/708/79590/28973/51069/10884/64928/51081/6182/64949/64978/26589/64432/26995/29088/51253/54148/65993/51073/10102/285367/11222/64965/64963/84300/92399/64976/51264/51642/64981/55245/90480/84311/51654/7818/65005/124995/54938/63931/60488/128308/54931/29093/54948/65080/64951/64975/65003/51650/51649/5188/92170/51116/23107/10352/78988/7284/64960/4528/51023/51204/64979/26284/22868/63875/6472…	69
3	COVID	GO:0070125	mitochondrial translational elongation	52/1768	88/18862	3.67119e-31	6.51269e-28	5.77085e-28	740/55168/6183/79590/28973/51069/10884/64928/51081/6182/64949/64978/26589/64432/29088/51253/54148/65993/51073/10102/11222/64965/64963/64976/51264/51642/64981/90480/84311/7818/65005/124995/63931/60488/128308/29093/54948/65080/64951/64975/65003/51650/51649/51116/23107/78988/7284/64960/51023/64979/26284/63875	52
4	COVID	GO:0070126	mitochondrial translational termination	51/1768	89/18862	1.09686e-29	1.45937e-26	1.29314e-26	740/55168/6183/79590/28973/51069/10884/64928/51081/6182/64949/64978/26589/64432/29088/51253/54148/65993/51073/11222/64965/64963/92399/64976/51264/51642/64981/90480/84311/7818/65005/124995/63931/60488/128308/29093/54948/65080/64951/64975/65003/51650/51649/51116/23107/78988/64960/51023/64979/26284/63875	51
5	COVID	GO:0006415	translational termination	54/1768	105/18862	3.65705e-28	3.89257e-25	3.44918e-25	740/55168/6183/79590/28973/51069/10884/64928/51081/6182/64949/64978/26589/64432/29088/51253/54148/65993/51073/11222/64965/64963/92399/64976/51264/51642/64981/90480/84311/7818/65005/124995/6059/63931/60488/128308/29093/54948/65080/64951/64975/65003/51650/51649/65094/51116/23107/78988/64960/51023/64979/55239/26284/63875	54
6	COVID	GO:0022613	ribonucleoprotein complex biogenesis	123/1768	473/18862	1.63515e-26	1.45037e-23	1.28517e-23	29777/92856/708/3669/79760/6631/51081/55651/55759/51491/10969/84946/55299/51602/56342/10480/6936/11218/5901/54433/8487/56915/5393/285367/51106/8568/55646/57418/90121/64963/6635/6895/11168/4869/29081/51154/79033/1207/84154/55003/51001/11137/54663/10799/51367/124995/23016/51202/55720/79050/27079/8607/6059/6632/55272/23160/51010/23560/9277/25879/1653/11340/6607/6606/10946/79084/29093/26121/10856/663…	123
7	COVID	GO:0042254	ribosome biogenesis	92/1768	307/18862	7.86387e-25	5.97879e-22	5.29777e-22	29777/92856/708/3669/51081/55651/55759/51491/10969/84946/55299/51602/56342/5901/54433/56915/5393/285367/51106/8568/55646/57418/90121/64963/4869/29081/51154/79033/84154/55003/51001/11137/54663/10799/51367/124995/23016/51202/55720/79050/27079/6059/55272/23160/51010/23560/9277/25879/11340/29093/9136/2971/23404/1662/54606/155400/64216/4839/10528/81887/91893/29889/26156/51116/2483/6839/55794/2091/7986…	92
8	COVID	GO:0034660	ncRNA metabolic process	122/1768	492/18862	2.54378e-24	1.69225e-21	1.49949e-21	29777/92856/3669/87178/55651/112970/55759/24140/10056/10969/51602/114034/7737/5901/54433/56915/5393/285367/51106/6894/348180/8575/8568/55646/4234/5464/57418/90121/64963/54859/6741/6895/29081/51154/79033/84705/51654/138716/84154/80755/10667/54663/51493/10799/51367/23016/51728/51202/55720/79050/27079/55687/55272/81890/23160/51010/23560/54938/23587/9277/146857/126789/25879/1653/11340/3028/54931/5497…	122
9	COVID	GO:0034470	ncRNA processing	107/1768	400/18862	3.02173e-24	1.78685e-21	1.58331e-21	29777/92856/3669/55651/112970/55759/24140/10969/51602/114034/7737/54433/56915/5393/285367/51106/6894/348180/8575/8568/55646/4234/57418/90121/64963/54859/6741/6895/29081/51154/79033/84705/51654/138716/84154/10667/54663/51493/10799/51367/23016/51728/51202/55720/79050/27079/55687/55272/81890/23160/51010/23560/23587/9277/126789/25879/1653/11340/3028/54931/54974/81605/9136/65080/23404/283989/1662/6485…	107
10	COVID	GO:0006414	translational elongation	56/1768	134/18862	1.97974e-23	1.05362e-20	9.33604e-21	740/55168/6183/79590/28973/51069/10884/64928/51081/6182/64949/64978/26589/64432/29088/1802/51253/54148/65993/51073/10102/11222/64965/64963/64976/51264/51642/64981/90480/84311/60678/7818/92715/65005/124995/63931/60488/128308/29093/54948/65080/64951/64975/65003/51650/51649/51116/54676/23107/78988/7284/64960/51023/64979/26284/63875	56
11	COVID	GO:0006260	DNA replication	76/1768	280/18862	5.87677e-18	2.84329e-15	2.51942e-15	6241/51053/890/51659/11277/3159/8318/2237/5111/6418/157570/990/7270/6119/983/83743/10535/5888/80119/26271/5984/4176/5425/9837/54962/5557/8882/4175/5427/10926/23595/5931/57418/4173/51147/55388/4171/9156/898/51514/5001/389643/5983/6240/4998/23560/1111/201973/1854/5985/9093/1877/23649/63901/5932/675/63967/84268/5982/79075/6742/8208/9401/4172/54107/92667/4174/10036/5928/374393/81620/3978/64061/9126/8…	76
12	COVID	GO:0051607	defense response to virus	72/1768	260/18862	1.34577e-17	5.50939e-15	4.88184e-15	4938/8638/9636/708/60489/3669/81030/79132/4939/91543/51191/11277/3434/3437/10964/4599/140564/24138/2537/23586/9582/5245/64135/3433/3663/64108/3429/200316/6039/3594/4940/56915/4343/6772/27350/55210/6895/10346/55601/4600/8772/54541/5366/85363/3600/51728/51251/6059/3665/63906/3627/2635/146857/1653/5610/7268/6773/10077/200315/10379/10622/330/83666/79102/84282/6502/171568/29883/5611/117854/684/10410	72
13	COVID	GO:0140546	defense response to symbiont	72/1768	260/18862	1.34577e-17	5.50939e-15	4.88184e-15	4938/8638/9636/708/60489/3669/81030/79132/4939/91543/51191/11277/3434/3437/10964/4599/140564/24138/2537/23586/9582/5245/64135/3433/3663/64108/3429/200316/6039/3594/4940/56915/4343/6772/27350/55210/6895/10346/55601/4600/8772/54541/5366/85363/3600/51728/51251/6059/3665/63906/3627/2635/146857/1653/5610/7268/6773/10077/200315/10379/10622/330/83666/79102/84282/6502/171568/29883/5611/117854/684/10410	72
14	COVID	GO:0016072	rRNA metabolic process	68/1768	238/18862	1.81759e-17	6.90944e-15	6.12241e-15	29777/92856/3669/55651/55759/10969/51602/54433/56915/5393/285367/51106/8568/55646/57418/90121/64963/29081/51154/79033/84154/54663/10799/51367/23016/51202/55720/79050/27079/55272/23160/51010/23560/9277/146857/25879/11340/9136/23404/1662/54606/155400/64216/4839/10528/81887/91893/26156/2483/6839/115752/2091/79863/161424/84135/10199/1736/28987/80135/84365/260294/11056/8886/55781/54881/10556/27341/9790	68
15	COVID	GO:0006364	rRNA processing	66/1768	228/18862	2.60247e-17	9.23357e-15	8.18181e-15	29777/92856/3669/55651/55759/10969/51602/54433/56915/5393/285367/51106/8568/55646/57418/90121/64963/29081/51154/79033/84154/54663/10799/51367/23016/51202/55720/79050/27079/55272/23160/51010/23560/9277/25879/11340/9136/23404/1662/54606/155400/64216/4839/10528/81887/91893/26156/2483/6839/2091/79863/161424/84135/10199/1736/28987/80135/84365/260294/11056/8886/55781/54881/10556/27341/9790	66
16	COVID	GO:0044786	cell cycle DNA replication	31/1768	64/18862	8.58748e-16	2.85641e-13	2.53105e-13	51053/8318/2237/5111/6119/5888/26271/5984/4176/5425/9837/54962/5557/8882/4175/5427/10926/23595/4173/4171/389643/5983/5985/23649/675/5982/4172/54107/4174/81620/3978	31
17	COVID	GO:0000070	mitotic sister chromatid segregation	52/1768	164/18862	9.79024e-16	3.06492e-13	2.71581e-13	29781/10403/4085/9212/891/11065/991/699/11004/990/11130/51433/79980/9232/51203/9985/9787/26271/27175/64151/9493/5901/9587/9319/9184/10051/7283/113130/5347/10592/84722/55143/90417/54984/29127/701/83540/23397/10615/3835/29945/79075/1843/51510/4751/29082/49856/7272/81620/55781/64682/3833	52
18	COVID	GO:0048285	organelle fission	102/1768	486/18862	3.76887e-15	1.11433e-12	9.874e-13	29781/5902/10403/4085/9212/4605/200942/891/11065/4599/991/699/11004/990/7443/11130/51433/9133/79980/983/9232/51537/51203/9985/5888/9787/26271/27175/64151/56181/79703/1104/3479/80346/9493/5901/27338/56647/6790/9587/9319/9184/10051/7283/29988/113130/5347/10592/1164/84722/55143/4600/79866/9088/90417/54984/898/29127/701/9585/1111/83540/143471/23397/79598/10615/1352/3835/29945/1723/675/6773/79075/1843…	102
19	COVID	GO:0033260	nuclear DNA replication	29/1768	59/18862	4.45527e-15	1.24794e-12	1.10579e-12	51053/8318/2237/5111/6119/5888/5984/4176/5425/9837/54962/5557/4175/5427/10926/23595/4173/4171/389643/5983/5985/23649/675/5982/4172/54107/4174/81620/3978	29
20	COVID	GO:0043624	cellular protein complex disassembly	61/1768	221/18862	4.82271e-15	1.28332e-12	1.13715e-12	740/55168/6183/79590/28973/51069/10884/64928/51081/6182/11004/3925/64949/64978/26589/64432/29088/51253/54148/65993/51073/11222/64965/64963/92399/64976/51264/51642/64981/90480/84311/7818/65005/124995/6059/63931/85477/60488/128308/29093/54948/65080/64951/64975/65003/51650/51649/65094/8775/51116/29767/11034/58526/23107/78988/64960/51023/64979/55239/26284/63875	61
21	COVID	GO:0000819	sister chromatid segregation	57/1768	199/18862	6.48423e-15	1.64329e-12	1.45611e-12	29781/10403/4085/9212/891/2237/11065/991/157570/699/11004/990/11130/51433/79980/9232/51203/9985/9787/26271/27175/64151/9493/5901/9587/9319/9184/10051/7283/113130/5347/10592/84722/55143/90417/54984/29127/701/83540/23397/10615/3835/29945/79075/1843/7153/51510/4751/29082/5889/49856/7272/81620/9126/55781/64682/3833	57
22	COVID	GO:0140014	mitotic nuclear division	73/1768	296/18862	6.82187e-15	1.65027e-12	1.4623e-12	29781/5902/10403/4085/9212/4605/200942/891/11065/991/699/11004/990/7443/11130/51433/9133/79980/983/9232/51203/9985/9787/26271/27175/64151/1104/3479/80346/9493/5901/27338/56647/6790/9587/9319/9184/10051/7283/113130/5347/10592/84722/55143/79866/9088/90417/54984/29127/701/9585/1111/83540/23397/79598/10615/3835/29945/79075/1843/51510/4751/29082/995/49856/7272/81620/9126/8877/55781/3643/64682/3833	73
23	COVID	GO:0090305	nucleic acid phosphodiester bond hydrolysis	74/1768	305/18862	1.11685e-14	2.5843e-12	2.28994e-12	29777/4913/3669/87178/11277/28960/2237/55651/5111/6119/10535/114034/5984/6039/79703/5425/56915/1797/64782/5393/4343/246243/6035/283254/1643/79033/23646/9156/64789/10799/51367/23016/5983/51728/55720/154197/51010/146857/1653/11340/5985/328/2067/65080/23404/5932/7507/64852/5982/3146/4968/81887/9557/92667/115752/116461/161424/1777/28987/55775/2071/80746/2021/6038/283/10556/84309/548593/79008/29883/51…	74
24	COVID	GO:0006261	DNA-dependent DNA replication	49/1768	157/18862	1.31762e-14	2.92183e-12	2.58901e-12	51053/51659/3159/8318/2237/5111/990/6119/5888/26271/5984/4176/5425/9837/54962/5557/8882/4175/5427/10926/23595/57418/4173/55388/4171/898/5001/389643/5983/4998/201973/5985/9093/23649/63901/675/84268/5982/79075/6742/9401/4172/54107/92667/4174/81620/3978/84296/222229	49
25	COVID	GO:0009615	response to virus	81/1768	359/18862	4.6289e-14	9.854e-12	8.73156e-12	4938/8638/9636/10561/708/60489/3669/81030/79132/4939/91543/51191/11277/3434/3159/3437/10964/4599/140564/24138/3925/2537/23586/9582/5245/64135/3433/3663/64108/3429/200316/6039/3594/4940/56915/4343/6772/27350/8575/6355/55210/6895/10346/55601/4600/8772/54541/5366/5450/85363/3600/51728/51251/6059/3665/63906/3627/2635/146857/1653/11040/5610/7268/6773/10077/200315/10379/10622/330/83666/79102/84282/6502…	81
26	COVID	GO:0060337	type I interferon signaling pathway	36/1768	95/18862	5.59286e-14	1.14482e-11	1.01441e-11	11274/4938/8638/9636/3669/81030/4939/91543/11277/3434/3437/4599/2537/3433/3663/3429/4940/54739/6772/4600/8772/3107/51447/6059/3665/3662/3134/6773/10379/3133/3106/56339/29883/117854/684/10410	36
27	COVID	GO:0071357	cellular response to type I interferon	36/1768	96/18862	8.1491e-14	1.60628e-11	1.42331e-11	11274/4938/8638/9636/3669/81030/4939/91543/11277/3434/3437/4599/2537/3433/3663/3429/4940/54739/6772/4600/8772/3107/51447/6059/3665/3662/3134/6773/10379/3133/3106/56339/29883/117854/684/10410	36
28	COVID	GO:0034340	response to type I interferon	37/1768	101/18862	8.66781e-14	1.6475e-11	1.45984e-11	11274/4938/8638/9636/3669/81030/4939/91543/11277/3434/3437/4599/2537/3433/3663/3429/4940/54739/6772/4600/8772/3107/51447/6059/3665/3662/3134/6773/10379/3133/3106/56339/29883/117854/684/10410/6472	37
29	COVID	GO:0007059	chromosome segregation	77/1768	337/18862	9.81409e-14	1.80105e-11	1.5959e-11	29781/10403/4085/9212/200942/891/2237/11065/991/157570/699/11004/990/80152/11130/51433/79980/332/9232/11339/51203/9985/9787/26271/55355/27175/64151/1104/9493/28989/5901/9587/9319/9184/10051/7283/113130/292/5347/10592/84722/55143/90417/54984/898/29127/701/55839/64946/348235/83540/23397/387103/10615/3835/29945/9874/79075/1843/7153/51510/157313/55706/4751/81610/29082/5889/220134/49856/7272/81620/912…	77
30	COVID	GO:0009451	RNA modification	49/1768	169/18862	3.07994e-13	5.46381e-11	4.84144e-11	60489/55651/112970/140564/24140/9582/26995/200316/54433/285367/51106/6894/348180/27350/4234/23070/54859/6741/29081/84705/51654/221120/27079/55687/81890/23587/126789/3028/54931/54974/81605/27037/56931/155400/200315/123263/80324/64216/4839/91893/2091/1736/10785/260294/25821/64172/56339/56257/115708	49
31	COVID	GO:0000280	nuclear division	90/1768	436/18862	4.44126e-13	7.62464e-11	6.75615e-11	29781/5902/10403/4085/9212/4605/200942/891/11065/991/699/11004/990/7443/11130/51433/9133/79980/983/9232/51203/9985/5888/9787/26271/27175/64151/79703/1104/3479/80346/9493/5901/27338/56647/6790/9587/9319/9184/10051/7283/29988/113130/5347/10592/1164/84722/55143/79866/9088/90417/54984/898/29127/701/9585/1111/83540/143471/23397/79598/10615/3835/29945/675/79075/1843/7153/51510/55706/4751/29082/5889/106…	90
32	COVID	GO:0032984	protein-containing complex disassembly	71/1768	328/18862	1.36788e-11	2.27495e-09	2.01582e-09	740/55168/6183/79590/28973/51069/10884/3159/64928/51081/6418/6182/11004/3925/64949/64978/26589/83743/64432/29088/51253/857/54148/65993/51073/11222/64965/64963/92399/64976/51264/51642/64981/90480/84311/54541/7818/65005/124995/6059/63931/85477/60488/128308/1856/29093/54948/65080/64951/64975/65003/51650/51649/65094/8775/51510/51116/29767/11034/58526/23107/78988/64960/51023/64979/3643/55239/26284/551…	71
33	COVID	GO:0098813	nuclear chromosome segregation	62/1768	273/18862	3.31121e-11	5.34008e-09	4.73181e-09	29781/10403/4085/9212/200942/891/2237/11065/991/157570/699/11004/990/11130/51433/79980/9232/51203/9985/9787/26271/27175/64151/9493/5901/9587/9319/9184/10051/7283/113130/5347/10592/84722/55143/90417/54984/898/29127/701/83540/23397/10615/3835/29945/79075/1843/7153/51510/55706/4751/81610/29082/5889/49856/7272/81620/9126/55781/64682/3833/57820	62
34	COVID	GO:0006399	tRNA metabolic process	47/1768	179/18862	4.40014e-11	6.88751e-09	6.10298e-09	112970/24140/10056/6894/348180/4234/5464/54859/6741/84705/51654/138716/80755/10667/51493/10799/51367/51728/55687/81890/54938/23587/146857/126789/1653/3028/54931/54974/81605/283989/57176/8270/56931/123263/80324/5188/2193/116461/10352/10785/25821/80746/64172/10556/7965/115708/51067	47
35	COVID	GO:0006270	DNA replication initiation	20/1768	40/18862	5.40498e-11	8.21866e-09	7.2825e-09	8318/990/4176/5557/4175/5427/23595/57418/4173/55388/4171/898/5001/4998/23649/4172/54107/4174/81620/222229	20
36	COVID	GO:0045069	regulation of viral genome replication	29/1768	83/18862	1.55555e-10	2.29962e-08	2.03768e-08	4938/8638/9636/60489/3669/4939/91543/3434/4599/140564/24138/9582/200316/4940/51495/27350/10450/6895/84875/63901/5478/5610/200315/7153/29883/117854/55116/684/10410	29
37	COVID	GO:0072527	pyrimidine-containing compound metabolic process	29/1768	85/18862	2.99355e-10	4.30586e-08	3.81539e-08	4913/60489/7371/4830/1503/140564/7298/9582/129607/200316/5631/1841/7083/4831/27350/7372/79077/51251/29922/6240/1854/60386/7374/1723/4907/1635/4968/200315/30833	29
38	COVID	GO:0051306	mitotic sister chromatid separation	25/1768	66/18862	3.94096e-10	5.51941e-08	4.89072e-08	29781/10403/4085/9212/891/11065/991/699/990/11130/51433/9232/9787/26271/9587/9319/9184/5347/701/29945/1843/7272/81620/55781/64682	25
39	COVID	GO:0009116	nucleoside metabolic process	32/1768	104/18862	7.45513e-10	1.01734e-07	9.01457e-08	60489/7371/100/4830/140564/9582/200316/5631/1841/4507/5901/7083/4831/27350/471/7372/132/10591/51251/191/29922/353/79873/1723/3615/4907/200315/10400/5471/28992/30833/8833	32
40	COVID	GO:0031145	anaphase-promoting complex-dependent catabolic process	28/1768	83/18862	8.12864e-10	1.08152e-07	9.58323e-08	4085/9212/891/11065/991/51433/983/9232/26271/27338/6790/10213/9184/5347/701/5690/5701/5686/143471/29945/29882/5684/5698/5693/5720/5721/5714/64682	28
41	COVID	GO:0045071	negative regulation of viral genome replication	22/1768	54/18862	8.62013e-10	1.11893e-07	9.91481e-08	4938/8638/9636/60489/3669/4939/91543/3434/4599/140564/24138/9582/200316/4940/27350/84875/63901/5610/200315/117854/684/10410	22
42	COVID	GO:0010965	regulation of mitotic sister chromatid separation	24/1768	64/18862	1.12176e-09	1.42143e-07	1.25952e-07	10403/4085/9212/891/11065/991/699/990/11130/51433/9232/9787/26271/9587/9319/9184/5347/701/29945/1843/7272/81620/55781/64682	24
43	COVID	GO:1901991	negative regulation of mitotic cell cycle phase transition	55/1768	250/18862	1.46717e-09	1.81588e-07	1.60904e-07	10403/4085/9212/891/3276/5111/991/1029/699/990/11130/983/26271/8883/1019/6790/9587/10213/9319/2146/9184/4193/79035/5347/79960/54984/25949/701/5690/57099/4998/5701/1111/60561/7465/5686/143471/131601/57060/63967/1843/5684/5698/5693/5720/84936/995/5721/7272/81620/51512/80279/5714/25904/29883	55
44	COVID	GO:0008033	tRNA processing	36/1768	130/18862	1.69316e-09	2.04796e-07	1.81468e-07	112970/24140/6894/348180/4234/54859/6741/84705/51654/138716/10667/51493/10799/51367/51728/55687/81890/23587/126789/1653/3028/54931/54974/81605/283989/8270/56931/123263/80324/116461/10785/25821/80746/64172/10556/115708	36
45	COVID	GO:0007091	metaphase/anaphase transition of mitotic cell cycle	23/1768	61/18862	2.19486e-09	2.59579e-07	2.30011e-07	10403/4085/9212/891/11065/991/699/990/11130/51433/9787/26271/9587/9319/9184/5347/701/29945/1843/7272/81620/55781/64682	23
46	COVID	GO:0042273	ribosomal large subunit biogenesis	25/1768	72/18862	3.2884e-09	3.80454e-07	3.37118e-07	55651/55759/51491/10969/55299/56342/4869/51154/84154/55003/54663/23560/2971/4839/81887/26156/55794/55153/80135/84365/90441/8886/6838/51388/22868	25
47	COVID	GO:1901657	glycosyl compound metabolic process	35/1768	129/18862	5.11695e-09	5.79413e-07	5.13414e-07	60489/7371/100/4830/140564/9582/2519/200316/5631/1841/231/4507/5901/7083/4831/27350/10327/471/7372/132/10591/51251/191/29922/353/79873/1723/3615/4907/200315/10400/5471/28992/30833/8833	35
48	COVID	GO:0090501	RNA phosphodiester bond hydrolysis	40/1768	160/18862	5.66202e-09	6.27776e-07	5.56268e-07	29777/3669/87178/28960/2237/55651/10535/114034/6039/56915/5393/4343/246243/6035/79033/9156/10799/51367/23016/51728/55720/154197/51010/146857/11340/328/65080/23404/64852/115752/161424/28987/80746/2021/6038/283/10556/84309/29883/9790	40
49	COVID	GO:0030071	regulation of mitotic metaphase/anaphase transition	22/1768	59/18862	6.24076e-09	6.77823e-07	6.00614e-07	10403/4085/9212/891/11065/991/699/990/11130/51433/9787/26271/9587/9319/9184/5347/701/29945/1843/7272/81620/55781	22
50	COVID	GO:0044784	metaphase/anaphase transition of cell cycle	23/1768	64/18862	6.5016e-09	6.9203e-07	6.13204e-07	10403/4085/9212/891/11065/991/699/990/11130/51433/9787/26271/9587/9319/9184/5347/701/29945/1843/7272/81620/55781/64682	23
51	COVID	GO:1901988	negative regulation of cell cycle phase transition	56/1768	268/18862	7.53069e-09	7.8585e-07	6.96336e-07	10403/4085/9212/891/3276/5111/991/1029/699/990/11130/983/26271/8883/1019/6790/9587/10213/9319/2146/9184/4193/79035/5347/79960/54984/51514/25949/701/5690/57099/4998/5701/1111/60561/7465/5686/143471/131601/57060/63967/1843/5684/5698/5693/5720/84936/995/5721/7272/81620/51512/80279/5714/25904/29883	56
52	COVID	GO:1901990	regulation of mitotic cell cycle phase transition	79/1768	439/18862	1.03476e-08	1.05904e-06	9.3841e-07	10403/4085/9212/891/3276/11065/5111/991/1029/699/990/11130/51433/983/9787/26271/8883/894/1019/6790/9587/10213/9319/2146/9184/7283/4193/113130/79035/5347/79960/54984/51514/25949/701/5690/57099/4998/5701/1111/60561/7465/5686/328/143471/10733/993/3161/8558/84131/29945/131601/57060/63967/29882/1843/5684/115106/5698/4751/5693/5720/5889/84936/995/80254/5721/7272/81620/2071/51512/80279/55781/5714/95681/…	79
53	COVID	GO:0007088	regulation of mitotic nuclear division	31/1768	109/18862	1.12712e-08	1.1318e-06	1.00288e-06	10403/4085/9212/891/991/699/11130/51433/51203/9787/26271/1104/3479/6790/9587/9319/9184/5347/79866/9088/701/9585/1111/29945/1843/4751/995/7272/81620/8877/3643	31
54	COVID	GO:0006271	DNA strand elongation involved in DNA replication	12/1768	19/18862	1.19519e-08	1.17792e-06	1.04375e-06	51659/5111/5984/4176/5425/9837/4173/5983/4172/54107/3978/84296	12
55	COVID	GO:0033045	regulation of sister chromatid segregation	24/1768	71/18862	1.24124e-08	1.17962e-06	1.04526e-06	10403/4085/9212/891/11065/991/699/990/11130/51433/9232/9787/26271/9587/9319/9184/5347/701/29945/1843/7272/81620/55781/64682	24
56	COVID	GO:1905818	regulation of chromosome separation	24/1768	71/18862	1.24124e-08	1.17962e-06	1.04526e-06	10403/4085/9212/891/11065/991/699/990/11130/51433/9232/9787/26271/9587/9319/9184/5347/701/29945/1843/7272/81620/55781/64682	24
57	COVID	GO:0071103	DNA conformation change	67/1768	352/18862	1.4326e-08	1.3376e-06	1.18524e-06	29781/11277/891/3159/6418/1029/80152/79019/6832/83743/11339/51203/79711/5888/80119/55355/64151/5984/4176/3070/4175/10051/5931/113130/4173/1058/10592/4869/1643/4171/79682/5983/401541/84875/55839/8607/64946/1653/5985/201161/55723/23397/10856/387103/7507/9131/64754/5982/3146/79075/6742/7153/8208/9401/4172/9557/54107/6839/4174/10036/5928/64061/2071/8438/56916/23523/91687	67
58	COVID	GO:1902099	regulation of metaphase/anaphase transition of cell cycle	22/1768	62/18862	1.81155e-08	1.66225e-06	1.47291e-06	10403/4085/9212/891/11065/991/699/990/11130/51433/9787/26271/9587/9319/9184/5347/701/29945/1843/7272/81620/55781	22
59	COVID	GO:0048525	negative regulation of viral process	27/1768	89/18862	2.18298e-08	1.96912e-06	1.74482e-06	4061/4938/8638/9636/60489/3669/4939/91543/3434/4599/140564/24138/9582/200316/4940/6772/27350/7726/85363/84875/63901/5478/5610/200315/117854/684/10410	27
60	COVID	GO:0006310	DNA recombination	59/1768	299/18862	2.73251e-08	2.42374e-06	2.14766e-06	3838/51659/11277/8318/2237/6119/6832/56941/9985/5888/80119/79703/4176/79000/54780/4175/10213/9319/4173/51377/79035/4171/55010/9156/86/8607/51010/1111/55317/328/10856/7374/2067/5932/675/84268/3146/375757/126074/7153/55135/9401/4172/5889/4174/10635/11105/2187/8438/2021/84057/84296/56916/548593/79008/4436/959/57820/30009	59
61	COVID	GO:0045930	negative regulation of mitotic cell cycle	62/1768	321/18862	2.80988e-08	2.45151e-06	2.17227e-06	10403/4085/9212/87178/891/3276/5111/991/1029/699/990/11130/983/26271/8883/1019/54962/6790/9587/10213/9319/2146/9184/4193/79035/5347/90480/79960/54984/25949/701/5690/4824/57099/4998/5701/1111/60561/7465/5686/1877/143471/131601/57060/63967/9368/1843/5684/5698/5693/5720/84936/995/5721/7272/81620/51512/80279/5714/25904/29883/4436	62
62	COVID	GO:0000075	cell cycle checkpoint	46/1768	209/18862	3.12342e-08	2.6811e-06	2.37571e-06	10403/4085/9212/11277/891/8318/3276/5111/991/699/990/11130/983/8883/54962/6790/9587/9319/9184/4193/79035/5347/51514/25949/701/4998/1111/60561/7465/79968/57060/63967/1843/26272/84936/995/80254/7272/81620/25896/51512/80279/26270/25904/29883/4436	46
63	COVID	GO:0009123	nucleoside monophosphate metabolic process	24/1768	75/18862	4.1712e-08	3.52367e-06	3.1223e-06	7371/100/7298/129607/5631/1841/7083/471/10606/7372/132/10591/353/102157402/1854/158/1723/3615/204/4907/1635/5471/30833/8833	24
64	COVID	GO:0007093	mitotic cell cycle checkpoint	38/1768	159/18862	4.96563e-08	4.06609e-06	3.60294e-06	10403/4085/9212/891/3276/5111/991/699/990/11130/983/8883/54962/6790/9587/9319/9184/4193/79035/5347/25949/701/4998/1111/60561/7465/57060/63967/1843/84936/995/7272/81620/51512/80279/25904/29883/4436	38
65	COVID	GO:1901987	regulation of cell cycle phase transition	82/1768	478/18862	4.9661e-08	4.06609e-06	3.60294e-06	10403/4085/9212/891/3276/11065/5111/991/1029/699/990/11130/51433/983/9787/26271/8883/894/1019/6790/9587/10213/9319/10926/2146/9184/7283/4193/113130/79035/5347/4869/79960/54984/51514/25949/701/5690/57099/4998/5701/1111/60561/7465/5686/328/143471/10733/993/3161/8558/84131/29945/131601/57060/63967/29882/1843/5684/115106/5698/4751/5693/81610/5720/5889/84936/995/80254/5721/7272/81620/2071/51512/80279/…	82
66	COVID	GO:0051783	regulation of nuclear division	34/1768	135/18862	6.35182e-08	5.12187e-06	4.53846e-06	10403/4085/9212/891/991/699/11130/51433/51203/9787/26271/1104/3479/6790/9587/9319/9184/5347/79866/9088/701/9585/1111/143471/29945/1843/4751/10635/11105/995/7272/81620/8877/3643	34
67	COVID	GO:0019079	viral genome replication	33/1768	129/18862	6.60312e-08	5.24504e-06	4.6476e-06	4938/8638/9636/5479/60489/3669/4939/91543/3434/4599/140564/24138/9582/5245/3429/200316/4940/51495/27350/6355/10450/6895/84875/63901/5478/5610/200315/7153/29883/117854/55116/684/10410	33
68	COVID	GO:1903900	regulation of viral life cycle	36/1768	148/18862	6.87057e-08	5.37723e-06	4.76473e-06	4061/4938/8638/9636/60489/3669/3838/4939/91543/3434/4599/140564/24138/9582/200316/4940/51495/27350/10450/6895/10346/7726/85363/84875/63901/5478/5610/200315/7153/972/27074/29883/117854/55116/684/10410	36
69	COVID	GO:0070129	regulation of mitochondrial translation	13/1768	25/18862	7.29835e-08	5.56292e-06	4.92927e-06	708/26995/10102/285367/84300/55245/51654/54931/92170/23107/51204/22868/6472	13
70	COVID	GO:0010948	negative regulation of cell cycle process	66/1768	359/18862	7.31688e-08	5.56292e-06	4.92927e-06	6241/10403/4085/9212/891/3276/5111/991/1029/699/990/11130/983/9232/5888/26271/8883/1019/6790/9587/10213/9319/2146/9184/4193/5931/79035/5347/2124/4869/79960/54984/51514/25949/701/83746/5690/57099/4998/5701/1111/60561/7465/5686/143471/5932/131601/57060/63967/1843/5684/5698/4751/5693/5720/84936/995/5928/5721/7272/81620/51512/80279/5714/25904/29883	66
71	COVID	GO:0062125	regulation of mitochondrial gene expression	14/1768	29/18862	7.68497e-08	5.76048e-06	5.10432e-06	708/26995/10102/285367/84300/55245/51654/54931/400916/92170/23107/51204/22868/6472	14
72	COVID	GO:0033046	negative regulation of sister chromatid segregation	17/1768	42/18862	8.01644e-08	5.76534e-06	5.10863e-06	10403/4085/9212/891/991/699/11130/9232/26271/9587/9319/9184/5347/701/1843/7272/81620	17
73	COVID	GO:0033048	negative regulation of mitotic sister chromatid segregation	17/1768	42/18862	8.01644e-08	5.76534e-06	5.10863e-06	10403/4085/9212/891/991/699/11130/9232/26271/9587/9319/9184/5347/701/1843/7272/81620	17
74	COVID	GO:2000816	negative regulation of mitotic sister chromatid separation	17/1768	42/18862	8.01644e-08	5.76534e-06	5.10863e-06	10403/4085/9212/891/991/699/11130/9232/26271/9587/9319/9184/5347/701/1843/7272/81620	17
75	COVID	GO:0046112	nucleobase biosynthetic process	11/1768	18/18862	8.13475e-08	5.77242e-06	5.1149e-06	6470/100/1503/5631/10606/7372/353/1723/5471/8833/6472	11
76	COVID	GO:0007051	spindle organization	41/1768	182/18862	8.77296e-08	6.14338e-06	5.44361e-06	10403/9212/4605/891/991/3925/9133/9787/26271/27175/1104/9493/28989/5901/79000/56647/6790/7283/5347/84722/79187/79866/90417/29127/8841/64946/29901/83540/79598/10615/51510/115106/4751/284403/114327/49856/80254/7272/9126/259266/3833	41
77	COVID	GO:0006520	cellular amino acid metabolic process	62/1768	331/18862	9.03335e-08	6.24357e-06	5.53239e-06	5831/6470/5860/1503/5184/2731/38/10056/63826/55556/2653/2805/4507/2937/10213/5464/3034/1728/84706/10994/2673/4522/80755/10667/1036/2356/642/56954/191/5690/587/5701/54938/5686/3028/143471/2639/64087/57176/26275/2806/2184/5684/10400/5188/2193/5698/6611/5693/5720/5471/10352/5721/5714/5832/7965/95/51686/29920/8833/6472/51067	62
78	COVID	GO:0000727	double-strand break repair via break-induced replication	9/1768	12/18862	9.27424e-08	6.32789e-06	5.6071e-06	51659/8318/4176/4175/4173/4171/4172/4174/84296	9
79	COVID	GO:0051304	chromosome separation	27/1768	95/18862	9.93938e-08	6.69587e-06	5.93317e-06	29781/10403/4085/9212/891/11065/991/699/990/11130/51433/9232/9787/26271/9587/9319/9184/5347/701/29945/1843/7153/7272/81620/55781/56916/64682	27
80	COVID	GO:0009124	nucleoside monophosphate biosynthetic process	17/1768	43/18862	1.21028e-07	8.05138e-06	7.13428e-06	7371/100/7298/5631/7083/471/10606/7372/132/353/1854/158/1723/3615/1635/5471/8833	17
81	COVID	GO:2001251	negative regulation of chromosome organization	26/1768	91/18862	1.51977e-07	9.98546e-06	8.84805e-06	10403/4085/9212/891/991/699/11130/65057/9232/80119/26271/9587/9319/9184/5347/54984/4171/701/2067/1843/3183/7153/7272/81620/548593/79008	26
82	COVID	GO:0045841	negative regulation of mitotic metaphase/anaphase transition	16/1768	39/18862	1.54392e-07	1.00104e-05	8.87019e-06	10403/4085/9212/891/991/699/11130/26271/9587/9319/9184/5347/701/1843/7272/81620	16
83	COVID	GO:0065004	protein-DNA complex assembly	49/1768	241/18862	1.56119e-07	1.00104e-05	8.87019e-06	51053/8318/6418/80152/79019/6119/83743/11339/79711/5888/9787/55355/4176/3070/4175/23595/5931/4173/1058/4869/1643/4171/79682/401541/55839/8607/5701/64946/201161/55723/387103/7507/64754/23493/3146/8208/4172/9557/5889/4174/10036/5928/55290/81620/64061/2071/23523/91687/6882	49
84	COVID	GO:0051985	negative regulation of chromosome segregation	17/1768	44/18862	1.80052e-07	1.12733e-05	9.98924e-06	10403/4085/9212/891/991/699/11130/9232/26271/9587/9319/9184/5347/701/1843/7272/81620	17
85	COVID	GO:1905819	negative regulation of chromosome separation	17/1768	44/18862	1.80052e-07	1.12733e-05	9.98924e-06	10403/4085/9212/891/991/699/11130/9232/26271/9587/9319/9184/5347/701/1843/7272/81620	17
86	COVID	GO:0000723	telomere maintenance	37/1768	161/18862	2.15926e-07	1.33623e-05	1.18403e-05	9212/2237/55651/5111/65057/6119/5888/80119/26354/5984/5425/54433/5557/5427/10576/79035/54984/9156/898/5983/5985/328/23649/2067/675/5982/3183/55135/26272/9401/54107/4751/5889/1736/548593/79008/9937	37
87	COVID	GO:0000086	G2/M transition of mitotic cell cycle	51/1768	258/18862	2.21959e-07	1.34074e-05	1.18802e-05	9212/890/891/990/9133/983/26271/8883/1019/6790/10213/7283/79035/5347/79866/9088/54984/51514/25949/9833/5690/57099/4998/5701/1111/60561/7465/2305/5686/143471/10733/993/3161/84131/63967/5684/115106/5698/4751/5693/5720/5889/84936/995/80254/5721/80279/5714/6502/95681/54850	51
88	COVID	GO:0009113	purine nucleobase biosynthetic process	8/1768	10/18862	2.22295e-07	1.34074e-05	1.18802e-05	6470/100/5631/10606/353/5471/8833/6472	8
89	COVID	GO:0009226	nucleotide-sugar biosynthetic process	12/1768	23/18862	2.24212e-07	1.34074e-05	1.18802e-05	6675/29925/51005/5238/2673/5373/4351/2762/64841/91373/10007/80146	12
90	COVID	GO:0000469	cleavage involved in rRNA processing	13/1768	27/18862	2.35196e-07	1.39079e-05	1.23237e-05	29777/55651/5393/79033/10799/23016/55720/51010/11340/23404/161424/28987/9790	13
91	COVID	GO:0033047	regulation of mitotic sister chromatid segregation	17/1768	45/18862	2.64173e-07	1.54497e-05	1.36899e-05	10403/4085/9212/891/991/699/11130/9232/26271/9587/9319/9184/5347/701/1843/7272/81620	17
92	COVID	GO:0006220	pyrimidine nucleotide metabolic process	18/1768	50/18862	2.76494e-07	1.59946e-05	1.41727e-05	4913/7371/4830/1503/7298/129607/5631/1841/4831/7372/79077/29922/1854/7374/1723/1635/4968/30833	18
93	COVID	GO:1902850	microtubule cytoskeleton organization involved in mitosis	34/1768	143/18862	2.82024e-07	1.61391e-05	1.43007e-05	10403/4085/9212/4605/891/991/3925/51203/9787/27175/1104/9493/5901/56647/6790/7283/1058/5347/84722/79187/79866/89958/29127/64946/83540/79598/51510/4751/284403/114327/49856/7272/9126/3833	34
94	COVID	GO:0007052	mitotic spindle organization	30/1768	118/18862	2.981e-07	1.66999e-05	1.47976e-05	10403/9212/4605/891/991/3925/9787/27175/1104/9493/5901/56647/6790/7283/5347/84722/79187/79866/29127/64946/83540/79598/51510/4751/284403/114327/49856/7272/9126/3833	30
95	COVID	GO:0008637	apoptotic mitochondrial changes	30/1768	118/18862	2.981e-07	1.66999e-05	1.47976e-05	291/578/9141/2395/84883/2537/79017/3433/5533/3479/92609/10962/292/57048/5366/7417/10971/117145/26355/666/400916/3002/7161/54978/8739/841/89941/8743/28978/27141	30
96	COVID	GO:0000082	G1/S transition of mitotic cell cycle	53/1768	275/18862	3.0152e-07	1.67155e-05	1.48115e-05	6241/51053/891/8318/3276/5111/1029/990/7298/6119/983/26271/894/1104/4176/1019/6790/5557/8882/4175/5427/10926/2146/23595/4193/4173/79960/55388/4171/898/5001/1033/4998/7465/328/11040/23649/993/8558/57060/4172/54107/5720/5471/4174/995/5721/81620/51512/6502/56257/25904/29883	53
97	COVID	GO:0006302	double-strand break repair	52/1768	268/18862	3.12395e-07	1.71399e-05	1.51875e-05	51659/8318/2237/157570/6119/56941/9985/5888/10038/4176/79000/4175/10213/9319/113130/4173/79035/4171/55010/1111/2305/1653/55317/55611/2067/25900/5932/675/3146/4968/375757/126074/55135/9401/4172/5889/4174/79840/10635/4255/83666/2187/55775/8438/84296/56916/84309/548593/79008/4436/51567/9937	52
98	COVID	GO:0044839	cell cycle G2/M phase transition	53/1768	276/18862	3.39809e-07	1.84537e-05	1.63517e-05	9212/890/891/990/9133/983/26271/8883/1019/6790/10213/7283/79035/5347/4869/79866/9088/54984/51514/25949/9833/5690/57099/4998/5701/1111/60561/7465/2305/5686/143471/10733/993/3161/84131/63967/5684/115106/5698/4751/5693/5720/5889/84936/995/80254/5721/51512/80279/5714/6502/95681/54850	53
99	COVID	GO:1902100	negative regulation of metaphase/anaphase transition of cell cycle	16/1768	41/18862	3.51899e-07	1.89172e-05	1.67624e-05	10403/4085/9212/891/991/699/11130/26271/9587/9319/9184/5347/701/1843/7272/81620	16
100	COVID	GO:0051983	regulation of chromosome segregation	25/1768	89/18862	3.74965e-07	1.99556e-05	1.76825e-05	10403/4085/9212/891/11065/991/699/11004/990/11130/51433/9232/9787/26271/9587/9319/9184/5347/701/29945/1843/7272/81620/55781/64682	25
101	COVID	GO:0032508	DNA duplex unwinding	28/1768	107/18862	3.86601e-07	2.03712e-05	1.80508e-05	11277/3159/6832/5888/80119/5984/4176/4175/4173/1643/4171/5983/8607/1653/5985/10856/7507/5982/79075/6742/7153/9401/4172/9557/4174/2071/8438/56916	28
102	COVID	GO:0007094	mitotic spindle assembly checkpoint	15/1768	37/18862	4.55083e-07	2.3288e-05	2.06354e-05	10403/4085/9212/891/991/699/11130/9587/9319/9184/5347/701/1843/7272/81620	15
103	COVID	GO:0071173	spindle assembly checkpoint	15/1768	37/18862	4.55083e-07	2.3288e-05	2.06354e-05	10403/4085/9212/891/991/699/11130/9587/9319/9184/5347/701/1843/7272/81620	15
104	COVID	GO:0071174	mitotic spindle checkpoint	15/1768	37/18862	4.55083e-07	2.3288e-05	2.06354e-05	10403/4085/9212/891/991/699/11130/9587/9319/9184/5347/701/1843/7272/81620	15
105	COVID	GO:0032392	DNA geometric change	29/1768	114/18862	4.61148e-07	2.33736e-05	2.07112e-05	11277/3159/6832/5888/80119/5984/4176/4175/4173/1643/4171/5983/8607/1653/5985/10856/7507/5982/3146/79075/6742/7153/9401/4172/9557/4174/2071/8438/56916	29
106	COVID	GO:0000959	mitochondrial RNA metabolic process	17/1768	47/18862	5.47191e-07	2.69644e-05	2.3893e-05	87178/6182/6832/9238/51106/51654/54938/3028/54931/400916/7019/80324/64216/10352/25821/133522/51067	17
107	COVID	GO:0031055	chromatin remodeling at centromere	17/1768	47/18862	5.47191e-07	2.69644e-05	2.3893e-05	80152/79019/11339/55355/3070/5931/1058/4869/79682/401541/55839/8607/64946/201161/387103/5928/91687	17
108	COVID	GO:0045839	negative regulation of mitotic nuclear division	17/1768	47/18862	5.47191e-07	2.69644e-05	2.3893e-05	10403/4085/9212/891/991/699/11130/26271/9587/9319/9184/5347/701/1111/1843/7272/81620	17
109	COVID	GO:0034404	nucleobase-containing small molecule biosynthetic process	29/1768	115/18862	5.6205e-07	2.74425e-05	2.43166e-05	4913/7371/100/4830/38/1267/1841/4507/7083/4831/7372/132/79077/10591/29922/353/1854/7374/79873/1723/3615/4907/4968/3704/955/128486/30833/11332/8833	29
110	COVID	GO:0034502	protein localization to chromosome	25/1768	91/18862	5.95126e-07	2.87933e-05	2.55136e-05	10403/9212/157570/80152/65057/983/26354/2146/9184/113130/1058/10576/79035/5347/54984/701/10856/25900/675/55135/1736/7272/81620/4436/222229	25
111	COVID	GO:0006487	protein N-linked glycosylation	22/1768	74/18862	6.38091e-07	3.05939e-05	2.7109e-05	29880/91319/3998/56052/29929/58505/10195/79053/199857/1650/5238/57171/2673/6185/5373/22845/79087/79796/3703/11285/90411/1798	22
112	COVID	GO:0009163	nucleoside biosynthetic process	15/1768	38/18862	6.86845e-07	3.23486e-05	2.86639e-05	7371/100/4830/1841/4507/7083/4831/7372/132/29922/353/1723/3615/4907/8833	15
113	COVID	GO:0031577	spindle checkpoint	15/1768	38/18862	6.86845e-07	3.23486e-05	2.86639e-05	10403/4085/9212/891/991/699/11130/9587/9319/9184/5347/701/1843/7272/81620	15
114	COVID	GO:0010389	regulation of G2/M transition of mitotic cell cycle	42/1768	203/18862	7.2337e-07	3.377e-05	2.99233e-05	9212/891/990/983/26271/8883/1019/6790/10213/7283/79035/5347/54984/51514/25949/5690/57099/4998/5701/1111/60561/5686/143471/10733/993/3161/84131/63967/5684/115106/5698/4751/5693/5720/5889/84936/995/80254/5721/80279/5714/95681	42
115	COVID	GO:0006336	DNA replication-independent nucleosome assembly	18/1768	53/18862	7.52611e-07	3.48295e-05	3.08622e-05	80152/79019/11339/79711/55355/5931/1058/4869/79682/401541/55839/8607/64946/55723/387103/5928/23523/91687	18
116	COVID	GO:0044843	cell cycle G1/S phase transition	55/1768	298/18862	7.73068e-07	3.54678e-05	3.14278e-05	6241/51053/890/891/8318/3276/5111/1029/990/7298/6119/983/26271/894/1104/4176/1019/6790/5557/8882/4175/5427/10926/2146/23595/4193/4173/79960/55388/4171/898/5001/1033/4998/7465/328/11040/23649/993/8558/57060/4172/54107/81610/5720/5471/4174/995/5721/81620/51512/6502/56257/25904/29883	55
117	COVID	GO:0043903	regulation of biological process involved in symbiotic interaction	41/1768	197/18862	8.30494e-07	3.77768e-05	3.34738e-05	4061/4938/8638/9636/60489/3669/3838/4939/91543/3434/4599/140564/24138/9582/2519/857/200316/4940/51495/6772/27350/10450/6895/10346/7726/85363/84875/5434/63901/5478/5610/200315/7153/5433/972/27074/29883/117854/55116/684/10410	41
118	COVID	GO:1902750	negative regulation of cell cycle G2/M phase transition	28/1768	111/18862	8.69892e-07	3.92336e-05	3.47647e-05	9212/990/983/8883/6790/10213/79035/5347/54984/51514/25949/5690/57099/4998/5701/1111/60561/5686/143471/63967/5684/5698/5693/5720/84936/5721/80279/5714	28
119	COVID	GO:1902749	regulation of cell cycle G2/M phase transition	44/1768	219/18862	9.27926e-07	4.14993e-05	3.67723e-05	9212/891/990/983/26271/8883/1019/6790/10213/7283/79035/5347/4869/54984/51514/25949/5690/57099/4998/5701/1111/60561/5686/143471/10733/993/3161/84131/63967/5684/115106/5698/4751/5693/5720/5889/84936/995/80254/5721/51512/80279/5714/95681	44
120	COVID	GO:0006284	base-excision repair	15/1768	39/18862	1.01963e-06	4.52205e-05	4.00696e-05	4913/2237/5111/6119/10038/4350/328/7374/7507/3146/4968/4595/55170/3978/55247	15
121	COVID	GO:0034724	DNA replication-independent nucleosome organization	18/1768	54/18862	1.03051e-06	4.53255e-05	4.01626e-05	80152/79019/11339/79711/55355/5931/1058/4869/79682/401541/55839/8607/64946/55723/387103/5928/23523/91687	18
122	COVID	GO:0006221	pyrimidine nucleotide biosynthetic process	13/1768	30/18862	1.07279e-06	4.67981e-05	4.14675e-05	7371/4830/1503/7298/129607/5631/1841/4831/7372/29922/1854/1723/1635	13
123	COVID	GO:0010972	negative regulation of G2/M transition of mitotic cell cycle	26/1768	100/18862	1.13819e-06	4.92474e-05	4.36378e-05	9212/990/983/8883/6790/10213/79035/54984/25949/5690/57099/4998/5701/1111/60561/5686/143471/63967/5684/5698/5693/5720/84936/5721/80279/5714	26
124	COVID	GO:0022616	DNA strand elongation	12/1768	26/18862	1.22515e-06	5.25828e-05	4.65933e-05	51659/5111/5984/4176/5425/9837/4173/5983/4172/54107/3978/84296	12
125	COVID	GO:0050792	regulation of viral process	39/1768	186/18862	1.25441e-06	5.33925e-05	4.73107e-05	4061/4938/8638/9636/60489/3669/3838/4939/91543/3434/4599/140564/24138/9582/200316/4940/51495/6772/27350/10450/6895/10346/7726/85363/84875/5434/63901/5478/5610/200315/7153/5433/972/27074/29883/117854/55116/684/10410	39
126	COVID	GO:0051383	kinetochore organization	11/1768	22/18862	1.26408e-06	5.33925e-05	4.73107e-05	10403/80152/9787/10051/1058/10592/55839/64946/83540/387103/81620	11
127	COVID	GO:0071824	protein-DNA complex subunit organization	52/1768	281/18862	1.41146e-06	5.91478e-05	5.24105e-05	51053/3159/8318/6418/80152/79019/6119/83743/11339/79711/5888/9787/55355/4176/3070/4175/23595/5931/4173/1058/4869/1643/4171/79682/401541/55839/8607/5701/64946/201161/55723/387103/7507/64754/23493/3146/8208/4172/9557/54107/5889/4174/10036/5928/55290/81620/64431/64061/2071/23523/91687/6882	52
128	COVID	GO:0006400	tRNA modification	24/1768	89/18862	1.43436e-06	5.96381e-05	5.28449e-05	112970/24140/6894/348180/4234/54859/6741/84705/51654/55687/81890/23587/126789/3028/54931/54974/81605/56931/123263/80324/10785/25821/64172/115708	24
129	COVID	GO:0009262	deoxyribonucleotide metabolic process	15/1768	40/18862	1.49042e-06	6.14886e-05	5.44847e-05	6241/4913/100/7298/129607/1841/132/79077/6240/1854/7374/79873/1635/4968/30833	15
130	COVID	GO:0032200	telomere organization	37/1768	174/18862	1.63524e-06	6.69442e-05	5.93188e-05	9212/2237/55651/5111/65057/6119/5888/80119/26354/5984/5425/54433/5557/5427/10576/79035/54984/9156/898/5983/5985/328/23649/2067/675/5982/3183/55135/26272/9401/54107/4751/5889/1736/548593/79008/9937	37
131	COVID	GO:0034508	centromere complex assembly	18/1768	56/18862	1.88123e-06	7.64268e-05	6.77213e-05	80152/79019/11339/9787/55355/3070/5931/1058/4869/79682/401541/55839/8607/64946/201161/387103/5928/91687	18
132	COVID	GO:0006213	pyrimidine nucleoside metabolic process	14/1768	36/18862	2.00131e-06	8.06893e-05	7.14982e-05	60489/7371/140564/9582/200316/1841/7083/27350/7372/51251/1723/4907/200315/30833	14
133	COVID	GO:0032201	telomere maintenance via semi-conservative replication	12/1768	27/18862	2.01712e-06	8.07151e-05	7.15212e-05	2237/5111/6119/5984/5425/5557/5427/5983/5985/23649/5982/54107	12
134	COVID	GO:0000966	RNA 5'-end processing	11/1768	23/18862	2.2173e-06	8.80632e-05	7.80322e-05	29777/87178/6741/138716/10799/51367/3028/54931/54974/161424/10556	11
135	COVID	GO:0036297	interstrand cross-link repair	18/1768	57/18862	2.51006e-06	9.89523e-05	8.7681e-05	2189/6119/5888/29089/55120/64789/91442/2067/80233/7507/55215/10635/2175/2187/548593/79008/55247/9937	18
136	COVID	GO:0006986	response to unfolded protein	38/1768	185/18862	2.88191e-06	0.000112776	9.99301e-05	1649/578/56005/10954/10897/58477/91319/168620/10130/7184/7494/10488/10113/7466/445329/6818/4189/7873/2673/55033/9709/51726/666/1965/51009/9531/6745/3310/3337/64061/80279/26270/51360/51768/92305/23071/5611/22824	38
137	COVID	GO:1901659	glycosyl compound biosynthetic process	15/1768	42/18862	3.05179e-06	0.000118552	0.000105048	7371/100/4830/1841/4507/7083/4831/7372/132/29922/353/1723/3615/4907/8833	15
138	COVID	GO:0000724	double-strand break repair via homologous recombination	31/1768	138/18862	3.3707e-06	0.000129274	0.000114549	51659/8318/2237/6119/9985/5888/4176/79000/4175/10213/4173/79035/4171/55010/1111/55317/5932/675/375757/126074/55135/9401/4172/5889/4174/10635/2187/8438/84296/548593/79008	31
139	COVID	GO:0070131	positive regulation of mitochondrial translation	9/1768	16/18862	3.40068e-06	0.000129274	0.000114549	708/26995/285367/84300/55245/51654/54931/23107/22868	9
140	COVID	GO:1902969	mitotic DNA replication	9/1768	16/18862	3.40068e-06	0.000129274	0.000114549	8318/5888/9837/4175/4173/4171/675/4172/3978	9
141	COVID	GO:0006488	dolichol-linked oligosaccharide biosynthetic process	10/1768	20/18862	3.9097e-06	0.00014757	0.000130761	56052/29929/10195/79053/199857/57171/22845/79087/79796/1798	10
142	COVID	GO:0022618	ribonucleoprotein complex assembly	43/1768	224/18862	4.26357e-06	0.000158263	0.000140236	29777/79760/6631/51081/55299/56342/10480/6936/11218/8487/64963/6635/6895/11168/51154/1207/84154/8607/6632/1653/6607/6606/10946/79084/26121/10856/6633/8894/6880/10713/22827/26747/4839/6431/6636/54496/55794/5433/8666/6628/27341/26284/22868	43
143	COVID	GO:0034080	CENP-A containing nucleosome assembly	15/1768	43/18862	4.28219e-06	0.000158263	0.000140236	80152/79019/11339/55355/5931/1058/4869/79682/401541/55839/8607/64946/387103/5928/91687	15
144	COVID	GO:0061641	CENP-A containing chromatin organization	15/1768	43/18862	4.28219e-06	0.000158263	0.000140236	80152/79019/11339/55355/5931/1058/4869/79682/401541/55839/8607/64946/387103/5928/91687	15
145	COVID	GO:0000725	recombinational repair	31/1768	140/18862	4.62904e-06	0.000169902	0.000150549	51659/8318/2237/6119/9985/5888/4176/79000/4175/10213/4173/79035/4171/55010/1111/55317/5932/675/375757/126074/55135/9401/4172/5889/4174/10635/2187/8438/84296/548593/79008	31
146	COVID	GO:0030968	endoplasmic reticulum unfolded protein response	29/1768	127/18862	4.89595e-06	0.000178467	0.000158139	1649/578/56005/10954/10897/58477/91319/168620/10130/7184/7494/10488/10113/7466/445329/6818/4189/2673/55033/9709/51726/666/1965/51009/6745/64061/80279/51360/5611	29
147	COVID	GO:0051784	negative regulation of nuclear division	17/1768	54/18862	4.98168e-06	0.000180357	0.000159813	10403/4085/9212/891/991/699/11130/26271/9587/9319/9184/5347/701/1111/1843/7272/81620	17
148	COVID	GO:0072331	signal transduction by p53 class mediator	48/1768	263/18862	5.24892e-06	0.000188748	0.000167249	9212/891/3276/5111/6119/983/64065/83596/51422/5984/64782/6790/6877/51246/4193/5931/51147/54541/84154/55003/9156/5366/5983/1111/2305/56950/5985/666/51741/5932/57060/675/6880/94241/5982/4839/55170/7161/972/995/5928/83787/51512/80279/25904/29883/4436/6882	48
149	COVID	GO:0009112	nucleobase metabolic process	13/1768	34/18862	5.8095e-06	0.000206121	0.000182643	6470/100/1503/7298/5631/10606/7372/353/6240/1723/5471/8833/6472	13
150	COVID	GO:0009156	ribonucleoside monophosphate biosynthetic process	13/1768	34/18862	5.8095e-06	0.000206121	0.000182643	7371/100/5631/471/10606/7372/132/353/158/1723/3615/5471/8833	13
151	COVID	GO:0033683	nucleotide-excision repair, DNA incision	14/1768	39/18862	6.07194e-06	0.000214006	0.000189629	4913/5111/6119/5984/5425/1643/5983/5985/2067/7507/5982/4968/9557/2071	14
152	COVID	GO:0034620	cellular response to unfolded protein	32/1768	149/18862	6.47481e-06	0.000225642	0.00019994	1649/578/56005/10954/10897/58477/91319/168620/10130/7184/7494/10488/10113/7466/445329/6818/4189/2673/55033/9709/51726/666/1965/51009/9531/6745/3310/64061/80279/51360/51768/5611	32
153	COVID	GO:0009119	ribonucleoside metabolic process	20/1768	72/18862	6.4869e-06	0.000225642	0.00019994	60489/100/4830/140564/9582/200316/4507/5901/4831/27350/132/191/29922/353/79873/3615/4907/200315/10400/8833	20
154	COVID	GO:0035966	response to topologically incorrect protein	40/1768	206/18862	6.82134e-06	0.000233216	0.000206651	1649/578/56005/10954/10897/58477/91319/23753/168620/10130/7184/7494/10488/10113/7466/445329/6818/4189/7873/2673/55033/9709/51726/666/1965/51009/9531/6745/3310/6048/3337/64061/80279/26270/51360/51768/92305/23071/5611/22824	40
155	COVID	GO:0006490	oligosaccharide-lipid intermediate biosynthetic process	10/1768	21/18862	6.83609e-06	0.000233216	0.000206651	56052/29929/10195/79053/199857/57171/22845/79087/79796/1798	10
156	COVID	GO:0034471	ncRNA 5'-end processing	10/1768	21/18862	6.83609e-06	0.000233216	0.000206651	29777/6741/138716/10799/51367/3028/54931/54974/161424/10556	10
157	COVID	GO:0043628	ncRNA 3'-end processing	16/1768	50/18862	7.4352e-06	0.000252039	0.00022333	114034/56915/5393/6741/79033/23016/51728/51010/11340/3028/54931/23404/64852/2091/1736/25896	16
158	COVID	GO:0072528	pyrimidine-containing compound biosynthetic process	14/1768	40/18862	8.53891e-06	0.000285812	0.000253256	7371/4830/1503/7298/129607/5631/1841/7083/4831/7372/29922/1854/1723/1635	14
159	COVID	GO:0072529	pyrimidine-containing compound catabolic process	14/1768	40/18862	8.53891e-06	0.000285812	0.000253256	4913/60489/140564/9582/200316/27350/79077/51251/1854/7374/4907/4968/200315/30833	14
160	COVID	GO:0071826	ribonucleoprotein complex subunit organization	43/1768	231/18862	9.58492e-06	0.000318819	0.000282503	29777/79760/6631/51081/55299/56342/10480/6936/11218/8487/64963/6635/6895/11168/51154/1207/84154/8607/6632/1653/6607/6606/10946/79084/26121/10856/6633/8894/6880/10713/22827/26747/4839/6431/6636/54496/55794/5433/8666/6628/27341/26284/22868	43
161	COVID	GO:0045006	DNA deamination	8/1768	14/18862	1.05052e-05	0.000347257	0.000307702	60489/140564/9582/200316/56915/27350/51010/200315	8
162	COVID	GO:0019058	viral life cycle	58/1768	348/18862	1.0921e-05	0.000358775	0.000317908	4061/6614/4938/8638/9636/5479/60489/3669/3838/4939/91543/3434/4599/140564/24138/983/9582/5245/950/3429/857/200316/28972/4940/5901/51495/79581/27350/6396/6355/10450/6895/10346/7726/85363/84875/3695/10572/63901/5478/53371/5610/6504/200315/7153/51510/55706/29082/972/129401/975/27074/29883/93343/117854/55116/684/10410	58
163	COVID	GO:0042451	purine nucleoside biosynthetic process	10/1768	22/18862	1.14794e-05	0.000370264	0.000328088	100/4830/4507/4831/132/29922/353/3615/4907/8833	10
164	COVID	GO:0042455	ribonucleoside biosynthetic process	10/1768	22/18862	1.14794e-05	0.000370264	0.000328088	100/4830/4507/4831/132/29922/353/3615/4907/8833	10
165	COVID	GO:0046129	purine ribonucleoside biosynthetic process	10/1768	22/18862	1.14794e-05	0.000370264	0.000328088	100/4830/4507/4831/132/29922/353/3615/4907/8833	10
166	COVID	GO:0006457	protein folding	43/1768	233/18862	1.19736e-05	0.000383876	0.00034015	10549/10954/5479/9141/23753/3998/10130/7184/9601/131474/9532/55664/23640/10450/7466/10576/10131/79031/79087/10961/84750/6903/134492/9761/9093/51726/10856/5478/53938/81572/9531/972/3310/3337/55768/5824/79608/6449/8877/23071/5611/22824/7265	43
167	COVID	GO:0009394	2'-deoxyribonucleotide metabolic process	13/1768	36/18862	1.20974e-05	0.000385525	0.000341611	4913/100/7298/129607/1841/132/79077/1854/7374/79873/1635/4968/30833	13
168	COVID	GO:0035967	cellular response to topologically incorrect protein	34/1768	168/18862	1.31122e-05	0.000415377	0.000368063	1649/578/56005/10954/10897/58477/91319/23753/168620/10130/7184/7494/10488/10113/7466/445329/6818/4189/2673/55033/9709/51726/666/1965/51009/9531/6745/3310/6048/64061/80279/51360/51768/5611	34
169	COVID	GO:0090068	positive regulation of cell cycle process	52/1768	303/18862	1.33997e-05	0.000421973	0.000373907	5902/10403/4085/9212/891/5581/3276/2237/11065/5111/990/51433/983/51203/9787/26271/894/3479/9493/1019/6790/9587/10926/2146/4193/113130/4869/51514/29127/9585/328/201161/10733/10615/993/8558/29945/57060/115426/7161/81610/5889/10635/11105/995/81620/51512/8877/3643/56257/25904/29883	52
170	COVID	GO:1903046	meiotic cell cycle process	37/1768	190/18862	1.38898e-05	0.000434833	0.000385303	29781/991/699/9133/9232/9985/5888/26271/27175/79703/6790/9319/10051/7283/29988/5347/10592/1164/898/701/83540/143471/2067/993/675/7153/55706/5889/10635/11105/995/2175/7272/8438/84057/150365/57820	37
171	COVID	GO:0051321	meiotic cell cycle	45/1768	250/18862	1.47051e-05	0.000454837	0.000403028	29781/991/699/9133/9232/9985/5888/26271/27175/79703/6790/9319/9184/10051/7283/29988/5347/10592/1164/9088/9156/898/701/83540/143471/2067/993/5932/675/1843/7153/55706/4751/5889/10635/11105/995/2175/7272/8438/9126/84057/56339/150365/57820	45
172	COVID	GO:0006048	UDP-N-acetylglucosamine biosynthetic process	7/1768	11/18862	1.47676e-05	0.000454837	0.000403028	6675/51005/5238/2673/64841/91373/10007	7
173	COVID	GO:0033044	regulation of chromosome organization	48/1768	273/18862	1.47852e-05	0.000454837	0.000403028	10403/4085/9212/891/2237/11065/991/699/990/11130/51433/65057/9232/80119/9787/26271/26354/80349/9587/9319/9184/113130/10576/79035/5347/54984/4171/26147/701/11091/201161/10856/2067/29945/6742/1843/3183/7153/26272/4751/1736/7272/81620/55781/548593/79008/25865/64682	48
174	COVID	GO:0015949	nucleobase-containing small molecule interconversion	11/1768	27/18862	1.50081e-05	0.00045904	0.000406753	6241/4830/1503/7298/1841/4831/6240/102157402/1854/204/1635	11
175	COVID	GO:0042255	ribosome assembly	18/1768	64/18862	1.54098e-05	0.000468635	0.000415254	29777/708/51081/55299/56342/64963/4869/51154/84154/51001/29093/4839/51116/55794/27341/51388/26284/22868	18
176	COVID	GO:0006296	nucleotide-excision repair, DNA incision, 5'-to lesion	13/1768	37/18862	1.70564e-05	0.000512848	0.000454431	4913/5111/6119/5984/5425/1643/5983/5985/2067/7507/5982/9557/2071	13
177	COVID	GO:0009225	nucleotide-sugar metabolic process	13/1768	37/18862	1.70564e-05	0.000512848	0.000454431	6675/29925/51005/5238/2673/5373/4351/2762/64841/91373/10007/80146/1798	13
178	COVID	GO:0009219	pyrimidine deoxyribonucleotide metabolic process	10/1768	23/18862	1.86041e-05	0.000556243	0.000492883	4913/7298/129607/1841/79077/1854/7374/1635/4968/30833	10
179	COVID	GO:0009263	deoxyribonucleotide biosynthetic process	8/1768	15/18862	2.06558e-05	0.000610722	0.000541157	6241/7298/129607/1841/132/6240/1854/1635	8
180	COVID	GO:0071025	RNA surveillance	8/1768	15/18862	2.06558e-05	0.000610722	0.000541157	6832/56915/1797/5393/23016/51010/11340/23404	8
181	COVID	GO:0090503	RNA phosphodiester bond hydrolysis, exonucleolytic	14/1768	43/18862	2.20331e-05	0.000647847	0.000574053	3669/87178/28960/114034/56915/5393/79033/23016/154197/51010/11340/23404/115752/29883	14
182	COVID	GO:0071897	DNA biosynthetic process	37/1768	194/18862	2.24938e-05	0.000657759	0.000582836	25849/9636/9212/11277/55651/5111/65057/7298/6119/5245/80119/5984/5425/54433/7083/5427/10576/54984/51514/5983/84875/201973/5985/5478/5982/9246/79075/1843/3183/55135/26272/54107/4751/1736/3978/8877/25865	37
183	COVID	GO:0001510	RNA methylation	21/1768	84/18862	2.27832e-05	0.00066258	0.000587108	24140/51106/6894/4234/23070/29081/84705/3028/54931/27037/155400/64216/4839/91893/2091/10785/260294/25821/56339/56257/115708	21
184	COVID	GO:0045333	cellular respiration	36/1768	187/18862	2.33959e-05	0.000676701	0.00059962	3419/57017/87178/11277/891/3418/54205/2395/4723/84883/983/56181/4190/79085/5162/9377/55967/2271/10131/1537/1737/7385/48/29103/4191/6390/4706/1352/4728/113115/4702/8801/8803/2108/4714/6472	36
185	COVID	GO:0006298	mismatch repair	13/1768	38/18862	2.37114e-05	0.000678451	0.000601171	11277/5111/6119/10535/5425/9156/2067/5378/3146/4595/7161/3978/4436	13
186	COVID	GO:0019692	deoxyribose phosphate metabolic process	13/1768	38/18862	2.37114e-05	0.000678451	0.000601171	4913/100/7298/129607/1841/132/79077/1854/7374/79873/1635/4968/30833	13
187	COVID	GO:0006323	DNA packaging	43/1768	240/18862	2.53248e-05	0.00072074	0.000638643	29781/891/3159/6418/1029/80152/79019/83743/11339/51203/79711/55355/64151/3070/10051/5931/113130/1058/10592/4869/4171/79682/401541/84875/55839/8607/64946/201161/55723/23397/387103/9131/64754/3146/7153/8208/54107/6839/10036/5928/64061/23523/91687	43
188	COVID	GO:0000466	maturation of 5.8S rRNA from tricistronic rRNA transcript (SSU-rRNA, 5.8S rRNA, LSU-rRNA)	10/1768	24/18862	2.92168e-05	0.000827083	0.000732873	29777/55759/5393/79033/10799/23016/51010/11340/23404/161424	10
189	COVID	GO:0031123	RNA 3'-end processing	31/1768	153/18862	3.02692e-05	0.000852342	0.000755255	87178/891/6832/114034/6428/6626/56915/5393/84321/65109/6741/79033/23016/51728/51010/79228/10212/11340/3028/54931/23404/64852/199746/1477/6431/2091/5433/1736/25896/55149/7884	31
190	COVID	GO:0036498	IRE1-mediated unfolded protein response	18/1768	67/18862	3.0513e-05	0.000854684	0.00075733	578/56005/10954/10897/58477/10130/7494/10113/7466/445329/6818/4189/2673/55033/51726/6745/64061/5611	18
191	COVID	GO:0042769	DNA damage response, detection of DNA damage	13/1768	39/18862	3.25311e-05	0.000906442	0.000803193	11277/5111/64949/6119/5984/5425/64965/64963/51514/5983/60488/5985/5982	13
192	COVID	GO:0009164	nucleoside catabolic process	12/1768	34/18862	3.41386e-05	0.000946278	0.000838491	60489/100/140564/9582/200316/27350/51251/191/79873/4907/200315/30833	12
193	COVID	GO:0009161	ribonucleoside monophosphate metabolic process	16/1768	56/18862	3.65766e-05	0.00100861	0.000893719	7371/100/5631/471/10606/7372/132/353/158/1723/3615/204/4907/5471/30833/8833	16
194	COVID	GO:0006047	UDP-N-acetylglucosamine metabolic process	8/1768	16/18862	3.79108e-05	0.00102417	0.00090751	6675/51005/5238/2673/64841/91373/10007/1798	8
195	COVID	GO:0006268	DNA unwinding involved in DNA replication	8/1768	16/18862	3.79108e-05	0.00102417	0.00090751	3159/5888/4176/4175/4173/4171/6742/9401	8
196	COVID	GO:0009200	deoxyribonucleoside triphosphate metabolic process	8/1768	16/18862	3.79108e-05	0.00102417	0.00090751	100/7298/129607/1841/132/79077/1854/3704	8
197	COVID	GO:0099116	tRNA 5'-end processing	8/1768	16/18862	3.79108e-05	0.00102417	0.00090751	6741/138716/10799/51367/3028/54931/54974/10556	8
198	COVID	GO:0000154	rRNA modification	13/1768	40/18862	4.40829e-05	0.00118489	0.00104993	55651/54433/285367/51106/29081/27079/155400/64216/4839/91893/2091/1736/260294	13
199	COVID	GO:0009147	pyrimidine nucleoside triphosphate metabolic process	10/1768	25/18862	4.46123e-05	0.00119209	0.0010563	7371/4830/1503/7298/129607/1841/4831/79077/29922/1854	10
200	COVID	GO:0031570	DNA integrity checkpoint	31/1768	156/18862	4.47985e-05	0.00119209	0.0010563	11277/891/8318/3276/5111/990/983/8883/54962/6790/4193/5347/51514/25949/4998/1111/60561/79968/57060/63967/26272/995/80254/81620/25896/51512/80279/26270/25904/29883/4436	31
201	COVID	GO:0042274	ribosomal small subunit biogenesis	19/1768	75/18862	4.5251e-05	0.00119814	0.00106166	29777/51081/84946/90121/64963/4869/10799/55720/9277/25879/161424/28987/11056/55781/6838/64745/27341/26284/9790	19
202	COVID	GO:0000460	maturation of 5.8S rRNA	12/1768	35/18862	4.75404e-05	0.00125253	0.00110985	29777/55759/5393/79033/10799/23016/51010/11340/23404/81887/161424/80135	12
203	COVID	GO:0006289	nucleotide-excision repair	24/1768	108/18862	4.99386e-05	0.00130923	0.0011601	4913/5111/6119/5984/5425/10450/10980/1643/10920/5983/5434/150684/5985/2067/675/7507/5982/3146/4968/64708/9557/5433/3978/2071	24
204	COVID	GO:0000387	spliceosomal snRNP assembly	15/1768	52/18862	5.63181e-05	0.00146866	0.00130137	79760/6631/11218/8487/6635/1207/6632/6607/6606/79084/26121/6633/6636/54496/6628	15
205	COVID	GO:0009168	purine ribonucleoside monophosphate biosynthetic process	9/1768	21/18862	5.65718e-05	0.00146866	0.00130137	100/471/10606/132/353/158/3615/5471/8833	9
206	COVID	GO:0043486	histone exchange	16/1768	58/18862	5.86343e-05	0.00151481	0.00134227	80152/79019/11339/55355/5931/1058/4869/79682/401541/55839/8607/64946/387103/5928/64431/91687	16
207	COVID	GO:0010821	regulation of mitochondrion organization	30/1768	151/18862	5.92558e-05	0.00152348	0.00134994	578/9141/2395/5533/3479/10962/292/10456/57048/5366/10971/7416/26355/666/1723/400916/6773/3002/55170/7161/80821/57143/54978/125170/8739/841/89941/8743/28978/27141	30
208	COVID	GO:0034976	response to endoplasmic reticulum stress	49/1768	296/18862	6.08661e-05	0.00155735	0.00137996	1649/578/56005/10954/10897/27248/58477/91319/23753/79876/168620/10130/7184/9601/26003/857/7494/10488/10113/7466/445329/6818/4189/7873/2673/55033/9709/5366/93611/10961/51726/666/9131/1965/51009/6745/91304/6048/64061/80279/6449/10952/26270/51360/92305/23071/5611/192683/51060	49
209	COVID	GO:0090502	RNA phosphodiester bond hydrolysis, endonucleolytic	20/1768	83/18862	6.23446e-05	0.00158755	0.00140672	29777/2237/10535/246243/6035/9156/10799/51367/55720/146857/328/65080/161424/28987/80746/2021/6038/10556/84309/9790	20
210	COVID	GO:0046349	amino sugar biosynthetic process	7/1768	13/18862	6.48262e-05	0.00162715	0.00144181	6675/51005/5238/2673/64841/91373/10007	7
211	COVID	GO:0071027	nuclear RNA surveillance	7/1768	13/18862	6.48262e-05	0.00162715	0.00144181	56915/1797/5393/23016/51010/11340/23404	7
212	COVID	GO:0071028	nuclear mRNA surveillance	7/1768	13/18862	6.48262e-05	0.00162715	0.00144181	56915/1797/5393/23016/51010/11340/23404	7
213	COVID	GO:0000209	protein polyubiquitination	54/1768	337/18862	6.51228e-05	0.00162715	0.00144181	55008/51191/11065/51433/115992/51619/3429/51239/29089/27338/10213/4193/80176/10346/1643/7326/55905/8405/51514/85363/25847/642/5690/84875/5701/93611/84261/5686/140691/143471/55611/29116/5478/29945/7064/29882/9246/7322/5684/26272/5698/5693/5720/6048/5721/79102/84282/5714/6502/26270/92305/64682/117854/54850	54
214	COVID	GO:0000963	mitochondrial RNA processing	8/1768	17/18862	6.57218e-05	0.00163445	0.00144827	87178/6832/9238/51654/3028/54931/80324/25821	8
215	COVID	GO:0019883	antigen processing and presentation of endogenous antigen	10/1768	26/18862	6.64229e-05	0.0016442	0.00145691	23457/3107/3077/912/6890/3134/909/3133/3106/972	10
216	COVID	GO:0090329	regulation of DNA-dependent DNA replication	14/1768	47/18862	6.71241e-05	0.00165386	0.00146548	51053/5111/26271/5984/54962/10926/57418/389643/5983/5985/675/5982/79075/81620	14
217	COVID	GO:0016054	organic acid catabolic process	44/1768	258/18862	6.96851e-05	0.00170905	0.00151438	6470/5096/5860/2731/152926/38/51102/51005/55556/2653/2805/10327/3034/84706/10994/5106/3033/1036/642/1892/191/10455/587/84693/55289/1891/3028/10478/2639/64087/1632/84696/26275/2806/2184/5471/10007/2108/25828/160428/122970/35/51181/6472	44
218	COVID	GO:0006839	mitochondrial transport	46/1768	274/18862	7.14073e-05	0.00174326	0.00154469	26519/291/578/87178/9141/3998/10055/10452/1267/5533/1468/119559/131474/51422/79085/92609/10440/292/10456/5366/7417/10971/617/10469/23203/29103/117145/7416/666/10953/9131/100287932/400916/3002/7161/9531/26520/58526/29090/54978/841/89941/28978/5664/10651/57380	46
219	COVID	GO:1901293	nucleoside phosphate biosynthetic process	45/1768	267/18862	7.74254e-05	0.00188154	0.00166722	6241/7371/100/3418/4830/83401/1503/38/7298/80308/129607/51422/5631/1841/5162/7083/347734/4831/471/9524/10606/60490/7372/4522/7923/1737/132/29922/84875/353/6240/102157402/1854/3000/2639/158/1723/3615/204/1635/5471/83666/54981/11332/8833	45
220	COVID	GO:0019985	translesion synthesis	13/1768	42/18862	7.82298e-05	0.00189245	0.00167689	9636/5111/6119/5984/5425/5427/51514/5983/84875/201973/5985/5982/9246	13
221	COVID	GO:0045931	positive regulation of mitotic cell cycle	25/1768	118/18862	8.08093e-05	0.001946	0.00172434	891/11065/990/51433/983/9787/26271/894/1019/5641/9587/4193/113130/51514/4824/328/993/8558/29945/675/5889/995/81620/8877/56257	25
222	COVID	GO:0051054	positive regulation of DNA metabolic process	36/1768	198/18862	8.17411e-05	0.00195958	0.00173637	25849/9212/5111/65057/56941/5888/26354/5984/10576/79035/5983/51010/2305/5985/2067/5982/3146/79075/55135/26272/57332/4751/10635/11105/4255/1736/83666/2187/54929/2021/548593/79008/25865/1054/4436/30009	36
223	COVID	GO:0071806	protein transmembrane transport	16/1768	60/18862	9.16195e-05	0.00218654	0.00193748	10452/131474/92609/10440/10972/10469/29103/19/9131/100287932/9697/23471/29090/10952/9409/130617	16
224	COVID	GO:0061982	meiosis I cell cycle process	26/1768	126/18862	9.34538e-05	0.00222036	0.00196745	9133/9232/9985/5888/26271/79703/6790/9319/29988/5347/1164/898/143471/2067/993/675/7153/55706/5889/10635/11105/995/8438/84057/150365/57820	26
225	COVID	GO:0031125	rRNA 3'-end processing	6/1768	10/18862	0.000101302	0.00238554	0.00211381	5393/79033/23016/51010/11340/23404	6
226	COVID	GO:0070383	DNA cytosine deamination	6/1768	10/18862	0.000101302	0.00238554	0.00211381	60489/140564/9582/200316/27350/200315	6
227	COVID	GO:0009060	aerobic respiration	20/1768	86/18862	0.00010612	0.00248799	0.00220459	3419/3418/54205/2395/56181/4190/5162/9377/2271/1737/7385/48/4191/6390/1352/4728/113115/8801/8803/6472	20
228	COVID	GO:0001522	pseudouridine synthesis	8/1768	18/18862	0.000108585	0.00252353	0.00223608	55651/26995/54433/285367/27079/126789/80324/1736	8
229	COVID	GO:0002098	tRNA wobble uridine modification	8/1768	18/18862	0.000108585	0.00252353	0.00223608	112970/348180/54859/84705/55687/23587/81605/25821	8
230	COVID	GO:0001836	release of cytochrome c from mitochondria	15/1768	55/18862	0.000114242	0.00264347	0.00234236	578/9141/2395/2537/79017/3479/92609/10962/57048/5366/26355/666/8739/8743/27141	15
231	COVID	GO:0000054	ribosomal subunit export from nucleus	7/1768	14/18862	0.000119147	0.0027332	0.00242187	84946/5901/4869/6059/55153/161424/55781	7
232	COVID	GO:0033750	ribosome localization	7/1768	14/18862	0.000119147	0.0027332	0.00242187	84946/5901/4869/6059/55153/161424/55781	7
233	COVID	GO:0009165	nucleotide biosynthetic process	44/1768	264/18862	0.000120412	0.00275035	0.00243706	6241/7371/100/3418/4830/83401/1503/38/7298/80308/129607/51422/5631/1841/5162/347734/4831/471/9524/10606/60490/7372/4522/7923/1737/132/29922/84875/353/6240/102157402/1854/3000/2639/158/1723/3615/204/1635/5471/83666/54981/11332/8833	44
234	COVID	GO:0006275	regulation of DNA replication	23/1768	107/18862	0.000121744	0.00275711	0.00244305	51053/890/5111/157570/990/7270/26271/5984/54962/10926/23595/57418/5001/389643/5983/23560/5985/675/5982/79075/81620/64061/9126	23
235	COVID	GO:1901989	positive regulation of cell cycle phase transition	23/1768	107/18862	0.000121744	0.00275711	0.00244305	891/11065/990/51433/983/9787/26271/894/1019/9587/2146/113130/4869/51514/328/993/8558/29945/81610/5889/995/81620/56257	23
236	COVID	GO:0045787	positive regulation of cell cycle	60/1768	395/18862	0.000124806	0.00281447	0.00249389	5902/10403/4085/9212/891/5581/3276/2237/11065/5111/990/51433/983/51203/9787/26271/894/3479/9493/1019/6790/5641/9587/1163/10926/2146/4193/113130/2124/4869/1164/84722/51514/29127/9585/4824/1111/328/201161/10733/10615/993/8558/29945/57060/675/115426/7161/81610/5889/10635/11105/995/81620/51512/8877/3643/56257/25904/29883	60
237	COVID	GO:0009127	purine nucleoside monophosphate biosynthetic process	9/1768	23/18862	0.000132266	0.00295765	0.00262075	100/471/10606/132/353/158/3615/5471/8833	9
238	COVID	GO:0046135	pyrimidine nucleoside catabolic process	9/1768	23/18862	0.000132266	0.00295765	0.00262075	60489/140564/9582/200316/27350/51251/4907/200315/30833	9
239	COVID	GO:1901658	glycosyl compound catabolic process	13/1768	44/18862	0.00013321	0.00296629	0.00262841	60489/100/140564/9582/2519/200316/27350/51251/191/79873/4907/200315/30833	13
240	COVID	GO:0000470	maturation of LSU-rRNA	10/1768	28/18862	0.000137799	0.00305147	0.00270389	55651/55759/84154/23560/4839/81887/26156/80135/84365/8886	10
241	COVID	GO:0000079	regulation of cyclin-dependent protein serine/threonine kinase activity	22/1768	101/18862	0.000138182	0.00305147	0.00270389	890/51191/891/1029/990/9133/894/1019/56647/124790/1163/5347/1164/84722/9088/51654/898/1033/23560/993/995/80279	22
242	COVID	GO:0007080	mitotic metaphase plate congression	14/1768	50/18862	0.000140928	0.00309925	0.00274622	10403/9212/891/11004/113130/84722/55143/54984/83540/3835/51510/29082/81620/3833	14
243	COVID	GO:0044282	small molecule catabolic process	64/1768	431/18862	0.000146975	0.00321894	0.00285229	130589/60489/6470/5096/100/5860/140564/2731/152926/38/51102/9582/51005/55556/200316/2653/2805/27350/10327/219/445329/6818/3034/84706/10994/5106/3033/1036/642/1892/51251/191/10455/587/84693/55289/64064/1891/84750/3028/10478/79873/2639/64087/1632/4907/84696/26275/2806/200315/2184/5471/10007/3795/955/217/2108/30833/25828/160428/122970/35/51181/6472	64
244	COVID	GO:0046395	carboxylic acid catabolic process	41/1768	243/18862	0.000153873	0.00335619	0.0029739	6470/5096/5860/2731/38/51102/51005/55556/2653/2805/10327/3034/84706/10994/5106/3033/1036/642/1892/191/10455/84693/55289/1891/3028/10478/2639/64087/1632/84696/26275/2806/2184/5471/10007/2108/160428/122970/35/51181/6472	41
245	COVID	GO:0140013	meiotic nuclear division	32/1768	174/18862	0.000159111	0.00345627	0.00306258	29781/991/699/9133/9232/9985/5888/26271/79703/6790/9319/10051/29988/5347/10592/1164/898/701/83540/143471/675/7153/55706/5889/10635/11105/2175/7272/8438/84057/150365/57820	32
246	COVID	GO:0006144	purine nucleobase metabolic process	8/1768	19/18862	0.000172174	0.00370975	0.00328718	6470/100/5631/10606/353/5471/8833/6472	8
247	COVID	GO:0009148	pyrimidine nucleoside triphosphate biosynthetic process	8/1768	19/18862	0.000172174	0.00370975	0.00328718	7371/4830/1503/7298/129607/1841/4831/29922	8
248	COVID	GO:0065002	intracellular protein transmembrane transport	14/1768	51/18862	0.000177664	0.00378401	0.00335298	10452/131474/92609/10440/10469/29103/9131/100287932/9697/23471/29090/10952/9409/130617	14
249	COVID	GO:0006099	tricarboxylic acid cycle	11/1768	34/18862	0.000177753	0.00378401	0.00335298	3419/3418/4190/5162/2271/1737/48/4191/6390/8801/8803	11
250	COVID	GO:0035510	DNA dealkylation	11/1768	34/18862	0.000177753	0.00378401	0.00335298	60489/140564/9582/200316/27350/4350/221120/328/200315/4255/51008	11
251	COVID	GO:0032259	methylation	55/1768	359/18862	0.00018753	0.00397622	0.00352331	9718/3276/24140/7298/51805/25940/196483/80349/28989/51106/3070/6894/4234/2146/23070/29081/84705/118881/11137/26147/191/25840/92342/56950/23463/3028/54931/11091/9463/10322/27037/64754/155400/64216/4839/10400/91893/55170/2353/54496/6839/2091/11105/4255/10785/6628/260294/79823/25821/56339/64745/56257/115708/90826/84274	55
252	COVID	GO:0070979	protein K11-linked ubiquitination	10/1768	29/18862	0.000192756	0.00407082	0.00360713	11065/51433/51619/29089/27338/25847/29945/29882/79102/64682	10
253	COVID	GO:0042454	ribonucleoside catabolic process	9/1768	24/18862	0.000194096	0.00408291	0.00361784	60489/100/140564/9582/200316/27350/191/79873/200315	9
254	COVID	GO:0009167	purine ribonucleoside monophosphate metabolic process	12/1768	40/18862	0.000204475	0.00425195	0.00376763	100/471/10606/132/353/158/3615/204/4907/5471/30833/8833	12
255	COVID	GO:0034427	nuclear-transcribed mRNA catabolic process, exonucleolytic, 3'-5'	6/1768	11/18862	0.000205144	0.00425195	0.00376763	56915/5393/23016/51010/11340/23404	6
256	COVID	GO:0007076	mitotic chromosome condensation	7/1768	15/18862	0.000205327	0.00425195	0.00376763	29781/51203/64151/10051/113130/10592/23397	7
257	COVID	GO:0071428	rRNA-containing ribonucleoprotein complex export from nucleus	7/1768	15/18862	0.000205327	0.00425195	0.00376763	84946/5901/4869/6059/55153/161424/55781	7
258	COVID	GO:0051310	metaphase plate congression	16/1768	64/18862	0.000208768	0.00430644	0.00381591	10403/9212/891/11004/113130/84722/55143/54984/83540/10615/3835/51510/81610/29082/81620/3833	16
259	COVID	GO:0051205	protein insertion into membrane	18/1768	77/18862	0.000215378	0.00442395	0.00392004	26519/51016/9141/5533/56851/64108/5366/10971/617/8266/9697/3002/7161/26520/23471/841/51234/6449	18
260	COVID	GO:0002456	T cell mediated immunity	22/1768	104/18862	0.000216127	0.00442395	0.00392004	10384/91543/11277/7784/11118/3594/5590/8772/2794/3077/970/912/3134/3146/909/3004/3133/3106/975/54795/3592/30009	22
261	COVID	GO:0006301	postreplication repair	14/1768	52/18862	0.00022237	0.0045343	0.00401782	9636/5111/6119/5984/5425/5427/51514/5983/84875/201973/5985/5982/9246/4436	14
262	COVID	GO:0010822	positive regulation of mitochondrion organization	19/1768	84/18862	0.000230273	0.00467752	0.00414472	578/9141/5533/10962/5366/10971/7416/26355/666/400916/3002/7161/80821/57143/125170/8739/841/8743/27141	19
263	COVID	GO:0008608	attachment of spindle microtubules to kinetochore	11/1768	35/18862	0.000237434	0.00480465	0.00425737	10403/9212/891/11004/9184/90417/29127/83540/10615/4751/81620	11
264	COVID	GO:0060333	interferon-gamma-mediated signaling pathway	20/1768	91/18862	0.000240646	0.00483289	0.00428239	4938/8638/4939/3663/4940/6772/10346/3107/7726/85363/4502/3665/3662/3134/7294/10379/3133/3106/83666/54625	20
265	COVID	GO:1901992	positive regulation of mitotic cell cycle phase transition	20/1768	91/18862	0.000240646	0.00483289	0.00428239	891/11065/990/51433/983/9787/26271/894/1019/9587/113130/51514/328/993/8558/29945/5889/995/81620/56257	20
266	COVID	GO:1904029	regulation of cyclin-dependent protein kinase activity	22/1768	105/18862	0.000249596	0.00499381	0.00442498	890/51191/891/1029/990/9133/894/1019/56647/124790/1163/5347/1164/84722/9088/51654/898/1033/23560/993/995/80279	22
267	COVID	GO:0016075	rRNA catabolic process	8/1768	20/18862	0.000263452	0.00525127	0.00465312	56915/5393/23016/51010/146857/11340/23404/115752	8
268	COVID	GO:0000731	DNA synthesis involved in DNA repair	14/1768	53/18862	0.00027642	0.00548324	0.00485866	9636/11277/5111/6119/5984/5425/5427/51514/5983/84875/201973/5985/5982/9246	14
269	COVID	GO:0015865	purine nucleotide transport	9/1768	25/18862	0.00027818	0.00548324	0.00485866	291/79085/284439/347734/63910/292/368/10478/85320	9
270	COVID	GO:0071459	protein localization to chromosome, centromeric region	9/1768	25/18862	0.00027818	0.00548324	0.00485866	10403/9212/80152/983/9184/1058/701/7272/81620	9
271	COVID	GO:0043161	proteasome-mediated ubiquitin-dependent protein catabolic process	62/1768	425/18862	0.000302013	0.00593105	0.00525546	1649/4085/9212/91319/162517/891/11065/991/51433/983/9232/7184/26271/3429/857/27338/6790/55872/10213/9184/23640/4193/7466/51377/5347/80176/4189/7326/9709/8405/701/5690/150684/3077/5701/93611/5686/143471/8078/29945/6880/29882/5684/26272/5698/51009/5693/5720/6048/5721/6449/10952/5714/6502/26270/92305/64682/7345/11146/130617/30009/54850	62
272	COVID	GO:0006304	DNA modification	24/1768	121/18862	0.000319816	0.00625757	0.0055448	4913/60489/11277/140564/9582/200316/10038/56915/3070/27350/2146/4350/221120/51010/328/9463/7374/4968/200315/4595/2353/54496/4255/51008	24
273	COVID	GO:0006283	transcription-coupled nucleotide-excision repair	17/1768	73/18862	0.000335127	0.00653314	0.00578897	5111/6119/5984/5425/10450/10980/10920/5983/5434/5985/2067/7507/5982/64708/5433/3978/2071	17
274	COVID	GO:0006216	cytidine catabolic process	6/1768	12/18862	0.000377726	0.00720522	0.0063845	60489/140564/9582/200316/27350/200315	6
275	COVID	GO:0009265	2'-deoxyribonucleotide biosynthetic process	6/1768	12/18862	0.000377726	0.00720522	0.0063845	7298/129607/1841/132/1854/1635	6
276	COVID	GO:0009972	cytidine deamination	6/1768	12/18862	0.000377726	0.00720522	0.0063845	60489/140564/9582/200316/27350/200315	6
277	COVID	GO:0016554	cytidine to uridine editing	6/1768	12/18862	0.000377726	0.00720522	0.0063845	60489/140564/9582/200316/27350/200315	6
278	COVID	GO:0046087	cytidine metabolic process	6/1768	12/18862	0.000377726	0.00720522	0.0063845	60489/140564/9582/200316/27350/200315	6
279	COVID	GO:0046385	deoxyribose phosphate biosynthetic process	6/1768	12/18862	0.000377726	0.00720522	0.0063845	7298/129607/1841/132/1854/1635	6
280	COVID	GO:0033108	mitochondrial respiratory chain complex assembly	21/1768	101/18862	0.000381293	0.00724728	0.00642177	4723/131474/644096/55967/84300/55572/55245/617/389203/29078/51287/4706/137682/55744/9131/4728/7019/4702/29090/51204/4714	21
281	COVID	GO:0002097	tRNA wobble base modification	8/1768	21/18862	0.000390762	0.0073746	0.00653458	112970/348180/54859/84705/55687/23587/81605/25821	8
282	COVID	GO:0042276	error-prone translesion synthesis	8/1768	21/18862	0.000390762	0.0073746	0.00653458	5111/6119/5984/5427/5983/201973/5985/5982	8
283	COVID	GO:0042278	purine nucleoside metabolic process	15/1768	61/18862	0.000395749	0.00744231	0.00659459	100/4830/4507/5901/4831/132/191/29922/353/79873/3615/4907/10400/28992/8833	15
284	COVID	GO:0051052	regulation of DNA metabolic process	53/1768	353/18862	0.000401109	0.00751655	0.00666036	25849/9212/3838/5111/65057/56941/5888/80119/26354/5984/79000/57418/10576/79035/4869/4358/54984/55010/5983/51010/1111/2305/5985/55611/2067/5982/3146/79075/4968/1843/3183/55135/26272/57332/4751/10635/11105/4255/1736/83666/81620/2187/81931/54929/2021/56916/84309/548593/79008/25865/1054/4436/30009	53
285	COVID	GO:0097345	mitochondrial outer membrane permeabilization	14/1768	55/18862	0.000418909	0.00780078	0.00691222	578/5533/292/5366/7417/10971/666/400916/3002/7161/54978/841/89941/28978	14
286	COVID	GO:0050000	chromosome localization	18/1768	81/18862	0.000419208	0.00780078	0.00691222	10403/9212/891/11004/9787/113130/84722/55143/54984/83540/25900/10615/3835/51510/81610/29082/81620/3833	18
287	COVID	GO:0009126	purine nucleoside monophosphate metabolic process	12/1768	43/18862	0.000430825	0.00798902	0.00707902	100/471/10606/132/353/158/3615/204/4907/5471/30833/8833	12
288	COVID	GO:0010498	proteasomal protein catabolic process	68/1768	483/18862	0.000442019	0.00816814	0.00723774	1649/27248/4085/9212/91319/162517/23753/891/11065/991/51433/983/9232/7184/26271/3429/857/9532/27338/6790/55872/10213/9184/23640/4193/7466/51377/5347/80176/4189/7326/9709/5366/8405/701/5690/150684/3077/5701/93611/5686/143471/8078/29945/6880/29882/5684/26272/5698/51009/5693/5720/91304/6048/5721/6449/10952/27074/5714/6502/26270/92305/64682/7345/11146/130617/30009/54850	68
289	COVID	GO:0006862	nucleotide transport	10/1768	32/18862	0.000478133	0.00877457	0.00777509	291/79085/284439/347734/63910/292/60386/368/10478/85320	10
290	COVID	GO:0039528	cytoplasmic pattern recognition receptor signaling pathway in response to virus	10/1768	32/18862	0.000478133	0.00877457	0.00777509	708/79132/23586/5245/64135/55601/3665/63906/330/84282	10
291	COVID	GO:0043044	ATP-dependent chromatin remodeling	19/1768	89/18862	0.000502324	0.00918683	0.00814039	80152/79019/11339/55355/5931/1058/4869/86/79682/401541/55839/8607/64946/387103/3183/5928/64431/56916/91687	19
292	COVID	GO:0043648	dicarboxylic acid metabolic process	20/1768	96/18862	0.000505921	0.00922093	0.00817061	6470/3418/4190/2805/471/2271/3034/84706/4522/5106/2356/56954/4191/6390/2806/8801/160428/5832/122970/6472	20
293	COVID	GO:0050688	regulation of defense response to virus	16/1768	69/18862	0.000522005	0.00936552	0.00829872	708/60489/79132/51191/3434/23586/200316/3594/6772/6895/3600/63906/10077/83666/79102/117854	16
294	COVID	GO:0000076	DNA replication checkpoint	7/1768	17/18862	0.000524413	0.00936552	0.00829872	8318/990/8883/54962/4998/63967/81620	7
295	COVID	GO:0009162	deoxyribonucleoside monophosphate metabolic process	7/1768	17/18862	0.000524413	0.00936552	0.00829872	100/7298/7083/10591/1854/1635/30833	7
296	COVID	GO:0015867	ATP transport	7/1768	17/18862	0.000524413	0.00936552	0.00829872	291/79085/284439/63910/292/368/10478	7
297	COVID	GO:0019885	antigen processing and presentation of endogenous peptide antigen via MHC class I	7/1768	17/18862	0.000524413	0.00936552	0.00829872	23457/3107/3077/6890/3134/3133/3106	7
298	COVID	GO:0070525	tRNA threonylcarbamoyladenosine metabolic process	7/1768	17/18862	0.000524413	0.00936552	0.00829872	51654/3028/54931/8270/80324/25821/64172	7
299	COVID	GO:0034656	nucleobase-containing small molecule catabolic process	13/1768	50/18862	0.000534704	0.00951737	0.00843328	60489/100/140564/9582/200316/27350/51251/191/79873/4907/200315/955/30833	13
300	COVID	GO:0007143	female meiotic nuclear division	9/1768	27/18862	0.000537096	0.00952809	0.00844278	29781/9133/26271/6790/9319/5347/7153/5889/7272	9
301	COVID	GO:1901028	regulation of mitochondrial outer membrane permeabilization involved in apoptotic signaling pathway	12/1768	44/18862	0.00054243	0.00959074	0.00849829	578/5533/292/5366/10971/666/400916/3002/7161/54978/841/28978	12
302	COVID	GO:0032069	regulation of nuclease activity	8/1768	22/18862	0.000563889	0.00993715	0.00880524	4938/8638/4939/5111/4940/4869/6059/3146	8
303	COVID	GO:0002831	regulation of response to biotic stimulus	60/1768	420/18862	0.000644787	0.0113079	0.0100199	11274/708/60489/81030/79132/51191/11277/3434/654/3384/23586/200316/3594/6772/10213/55646/710/6895/3822/55601/8772/85363/3600/5690/11126/6059/5701/3665/63906/5686/143471/912/3134/387837/114836/10077/7294/3146/5684/3133/10622/330/117157/5698/5693/5720/3106/83666/5721/79102/84282/5714/10392/56339/54625/3592/29883/117854/11326/22914	60
304	COVID	GO:0051988	regulation of attachment of spindle microtubules to kinetochore	6/1768	13/18862	0.000645926	0.0113079	0.0100199	9212/891/90417/29127/10615/4751	6
305	COVID	GO:0031497	chromatin assembly	33/1768	196/18862	0.00067048	0.0116993	0.0103667	3159/6418/1029/80152/79019/83743/11339/79711/55355/3070/5931/1058/4869/4171/79682/401541/84875/55839/8607/64946/201161/55723/387103/64754/3146/8208/54107/6839/10036/5928/64061/23523/91687	33
306	COVID	GO:0072655	establishment of protein localization to mitochondrion	26/1768	142/18862	0.000673755	0.0117151	0.0103807	26519/1649/9141/3998/10055/10452/5533/131474/92609/10440/10456/5366/10971/617/10469/23203/29103/10953/9131/100287932/3002/7161/9531/26520/29090/841	26
307	COVID	GO:0050852	T cell receptor signaling pathway	34/1768	204/18862	0.000675786	0.0117151	0.0103807	10385/11119/10384/100/11118/54923/8891/84174/10213/27040/79037/5690/11126/54718/5701/5686/143471/29085/11314/7294/5684/5698/5693/5720/7535/5721/916/11120/975/5714/1967/25865/8631/919	34
308	COVID	GO:0043687	post-translational protein modification	53/1768	361/18862	0.000687102	0.0118726	0.0105202	122769/4218/157570/10130/2519/7184/8883/92591/10213/51246/5931/7466/10980/80176/1643/10920/2335/26094/51514/5690/150684/5701/93611/84261/79672/25879/7704/5686/140825/23463/11091/143471/1356/5875/1471/79075/5684/64708/3703/26272/5698/5693/5720/3490/5721/5714/6502/26270/5611/8835/4240/140459/54850	53
309	COVID	GO:0015931	nucleobase-containing compound transport	40/1768	253/18862	0.000714341	0.0123033	0.0109019	291/87178/84946/6428/29107/10237/79085/284439/5901/347734/84321/63910/6396/65109/292/6741/4869/4600/7355/6059/55343/79228/10212/60386/368/10478/65110/53371/199746/55706/6431/57097/5433/55153/161424/129401/85320/55781/7884/9284	40
310	COVID	GO:0015980	energy derivation by oxidation of organic compounds	43/1768	278/18862	0.000733411	0.012591	0.0111568	3419/57017/87178/11277/891/3418/54205/2395/4723/84883/983/51422/56181/4190/3479/79085/5162/9377/55967/5501/2271/10131/2673/1537/1737/7385/48/29103/4191/6390/4706/1352/4728/3146/113115/4702/3795/8801/8803/2108/3643/4714/6472	43
311	COVID	GO:0046128	purine ribonucleoside metabolic process	14/1768	58/18862	0.00074746	0.0127909	0.011334	100/4830/4507/5901/4831/132/191/29922/353/79873/3615/4907/10400/8833	14
312	COVID	GO:0002474	antigen processing and presentation of peptide antigen via MHC class I	20/1768	99/18862	0.000764785	0.0130455	0.0115595	23457/55080/10213/6396/3107/5690/3077/5701/5686/143471/6890/3134/5684/3133/5698/5693/5720/3106/5721/5714	20
313	COVID	GO:0007127	meiosis I	23/1768	121/18862	0.000787651	0.0133317	0.0118131	9133/9232/9985/5888/26271/79703/6790/9319/29988/5347/1164/898/143471/675/7153/55706/5889/10635/11105/8438/84057/150365/57820	23
314	COVID	GO:0006743	ubiquinone metabolic process	7/1768	18/18862	0.00078903	0.0133317	0.0118131	57017/84883/51805/51117/51004/2232/84274	7
315	COVID	GO:0006297	nucleotide-excision repair, DNA gap filling	8/1768	23/18862	0.000794088	0.0133317	0.0118131	5111/6119/5984/5425/5983/5985/5982/3978	8
316	COVID	GO:0015868	purine ribonucleotide transport	8/1768	23/18862	0.000794088	0.0133317	0.0118131	291/79085/284439/347734/63910/292/368/10478	8
317	COVID	GO:0051503	adenine nucleotide transport	8/1768	23/18862	0.000794088	0.0133317	0.0118131	291/79085/284439/347734/63910/292/368/10478	8
318	COVID	GO:1901136	carbohydrate derivative catabolic process	33/1768	198/18862	0.000803817	0.0134526	0.0119202	4913/60489/100/140564/38/9582/51005/2519/200316/27350/6382/3074/79077/51251/191/93611/1854/3073/7374/79873/3161/4907/1471/4968/200315/3704/10007/128486/55768/30833/26270/4669/11332	33
319	COVID	GO:2000573	positive regulation of DNA biosynthetic process	15/1768	65/18862	0.000814064	0.0135814	0.0120343	25849/9212/5111/65057/5984/10576/5983/5985/5982/79075/55135/26272/4751/1736/25865	15
320	COVID	GO:0051225	spindle assembly	22/1768	114/18862	0.000821144	0.0136567	0.0121011	9212/4605/991/9133/26271/1104/9493/56647/6790/5347/29127/8841/29901/79598/10615/51510/115106/4751/49856/80254/9126/3833	22
321	COVID	GO:0051303	establishment of chromosome localization	17/1768	79/18862	0.000883675	0.0146508	0.012982	10403/9212/891/11004/9787/113130/84722/55143/54984/83540/10615/3835/51510/81610/29082/81620/3833	17
322	COVID	GO:1902108	regulation of mitochondrial membrane permeability involved in apoptotic process	15/1768	66/18862	0.000963656	0.0158844	0.0140751	578/5533/292/5366/7417/10971/117145/666/400916/3002/7161/54978/841/89941/28978	15
323	COVID	GO:0002708	positive regulation of lymphocyte mediated immunity	21/1768	108/18862	0.000964048	0.0158844	0.0140751	91543/7784/56941/3594/3822/5590/8772/11126/51010/912/3134/114836/909/3133/117157/3106/975/3592/4436/22914/30009	21
324	COVID	GO:0072401	signal transduction involved in DNA integrity checkpoint	16/1768	73/18862	0.00100546	0.0164647	0.0145893	11277/891/3276/5111/983/6790/4193/5347/51514/1111/60561/57060/995/51512/25904/29883	16
325	COVID	GO:0072422	signal transduction involved in DNA damage checkpoint	16/1768	73/18862	0.00100546	0.0164647	0.0145893	11277/891/3276/5111/983/6790/4193/5347/51514/1111/60561/57060/995/51512/25904/29883	16
326	COVID	GO:0016073	snRNA metabolic process	12/1768	47/18862	0.00103219	0.0167379	0.0148314	55651/114034/56915/5393/23016/51010/11340/23404/64852/1736/25896/56257	12
327	COVID	GO:0070585	protein localization to mitochondrion	26/1768	146/18862	0.00103355	0.0167379	0.0148314	26519/1649/9141/3998/10055/10452/5533/131474/92609/10440/10456/5366/10971/617/10469/23203/29103/10953/9131/100287932/3002/7161/9531/26520/29090/841	26
328	COVID	GO:0009130	pyrimidine nucleoside monophosphate biosynthetic process	6/1768	14/18862	0.00104101	0.0167379	0.0148314	7371/7298/7372/1854/1723/1635	6
329	COVID	GO:0043144	sno(s)RNA processing	6/1768	14/18862	0.00104101	0.0167379	0.0148314	7737/56915/51010/23404/2091/1736	6
330	COVID	GO:0046131	pyrimidine ribonucleoside metabolic process	6/1768	14/18862	0.00104101	0.0167379	0.0148314	60489/140564/9582/200316/27350/200315	6
331	COVID	GO:0046133	pyrimidine ribonucleoside catabolic process	6/1768	14/18862	0.00104101	0.0167379	0.0148314	60489/140564/9582/200316/27350/200315	6
332	COVID	GO:0000083	regulation of transcription involved in G1/S transition of mitotic cell cycle	10/1768	35/18862	0.00104873	0.0168112	0.0148963	6241/8318/5111/990/7298/26271/8882/898/4998/81620	10
333	COVID	GO:1902110	positive regulation of mitochondrial membrane permeability involved in apoptotic process	14/1768	60/18862	0.00107033	0.0171059	0.0151574	578/5533/292/5366/7417/10971/666/400916/3002/7161/54978/841/89941/28978	14
334	COVID	GO:0006403	RNA localization	37/1768	234/18862	0.00110518	0.0176101	0.0156042	87178/55651/84946/51602/6428/29107/5901/84321/6396/65109/10576/6741/4869/4600/8607/6059/51010/79228/10212/10856/65110/23404/53371/199746/55135/55706/6431/57097/2091/5433/55153/161424/129401/1736/55781/7884/9284	37
335	COVID	GO:0051169	nuclear transport	50/1768	343/18862	0.00112261	0.0178344	0.015803	3838/79760/3159/84946/3728/79711/6428/3429/29107/11218/5901/8487/84321/8882/6396/5501/65109/6741/6635/10628/11168/4869/4600/84934/8841/6059/6632/79228/10212/6607/6606/65110/6633/1434/53371/84268/199746/55706/6431/6636/9531/129138/5433/55153/161424/129401/6628/51512/55781/7884	50
336	COVID	GO:0002483	antigen processing and presentation of endogenous peptide antigen	7/1768	19/18862	0.00114886	0.0179831	0.0159347	23457/3107/3077/6890/3134/3133/3106	7
337	COVID	GO:0009129	pyrimidine nucleoside monophosphate metabolic process	7/1768	19/18862	0.00114886	0.0179831	0.0159347	7371/7298/7372/1854/1723/1635/30833	7
338	COVID	GO:0034501	protein localization to kinetochore	7/1768	19/18862	0.00114886	0.0179831	0.0159347	10403/9212/80152/983/9184/7272/81620	7
339	COVID	GO:0045048	protein insertion into ER membrane	7/1768	19/18862	0.00114886	0.0179831	0.0159347	51016/56851/8266/9697/23471/51234/6449	7
340	COVID	GO:0045091	regulation of single stranded viral RNA replication via double stranded DNA intermediate	7/1768	19/18862	0.00114886	0.0179831	0.0159347	60489/140564/9582/200316/27350/200315/7153	7
341	COVID	GO:0006790	sulfur compound metabolic process	54/1768	378/18862	0.00116928	0.018249	0.0161703	79586/5096/2395/83401/55501/38/10654/79017/1468/57019/4507/5162/347734/2937/10327/8460/10101/445329/6818/9022/9524/3074/494143/641371/4522/7923/1737/2739/1036/642/191/80142/10539/51248/84693/10965/117145/60386/3073/2639/64087/84836/9027/10400/9054/6611/2950/128486/8801/8803/84320/25828/122970/11332	54
342	COVID	GO:1905897	regulation of response to endoplasmic reticulum stress	17/1768	81/18862	0.00118697	0.018471	0.016367	1649/578/857/7494/10488/7466/4189/7873/9709/5366/10961/666/91304/6449/51360/5611/51060	17
343	COVID	GO:0006285	base-excision repair, AP site formation	5/1768	10/18862	0.0012117	0.018584	0.0164671	4913/4350/7374/4968/4595	5
344	COVID	GO:0007042	lysosomal lumen acidification	5/1768	10/18862	0.0012117	0.018584	0.0164671	252839/147007/54982/84317/1203	5
345	COVID	GO:0031118	rRNA pseudouridine synthesis	5/1768	10/18862	0.0012117	0.018584	0.0164671	55651/54433/285367/27079/1736	5
346	COVID	GO:0036500	ATF6-mediated unfolded protein response	5/1768	10/18862	0.0012117	0.018584	0.0164671	1649/7184/7494/7466/51360	5
347	COVID	GO:0039530	MDA-5 signaling pathway	5/1768	10/18862	0.0012117	0.018584	0.0164671	708/79132/64135/55601/3665	5
348	COVID	GO:0033865	nucleoside bisphosphate metabolic process	25/1768	140/18862	0.00122731	0.0186622	0.0165364	83401/38/10654/5162/347734/8460/445329/6818/9524/60490/641371/7923/1737/84693/10965/117145/2639/64087/84836/128486/8801/8803/84320/122970/11332	25
349	COVID	GO:0033875	ribonucleoside bisphosphate metabolic process	25/1768	140/18862	0.00122731	0.0186622	0.0165364	83401/38/10654/5162/347734/8460/445329/6818/9524/60490/641371/7923/1737/84693/10965/117145/2639/64087/84836/128486/8801/8803/84320/122970/11332	25
350	COVID	GO:0034032	purine nucleoside bisphosphate metabolic process	25/1768	140/18862	0.00122731	0.0186622	0.0165364	83401/38/10654/5162/347734/8460/445329/6818/9524/60490/641371/7923/1737/84693/10965/117145/2639/64087/84836/128486/8801/8803/84320/122970/11332	25
351	COVID	GO:0002705	positive regulation of leukocyte mediated immunity	23/1768	125/18862	0.00124851	0.0189303	0.016774	91543/7784/23586/56941/3594/3822/5590/8772/11126/51010/912/3134/114836/909/3133/26228/117157/3106/975/3592/4436/22914/30009	23
352	COVID	GO:0032527	protein exit from endoplasmic reticulum	12/1768	48/18862	0.00126057	0.0189698	0.016809	27248/91319/7184/29098/10113/6396/9709/56681/51009/975/10952/92305	12
353	COVID	GO:0006401	RNA catabolic process	58/1768	414/18862	0.00126124	0.0189698	0.016809	3669/197135/4939/87178/28960/2237/6418/79621/6832/10535/9238/6039/80349/56915/1797/5393/4343/8882/10213/65109/246243/6741/4869/51154/23016/5690/5701/154197/51010/146857/11340/5686/328/143471/65110/23404/57060/5684/3183/5698/5693/5720/23034/115752/5433/84153/1736/5721/8761/10922/5714/51538/56339/10140/25904/29883/55149/22868	58
354	COVID	GO:0018279	protein N-linked glycosylation via asparagine	9/1768	30/18862	0.00126686	0.0189698	0.016809	29880/91319/3998/58505/79053/1650/6185/3703/90411	9
355	COVID	GO:1902751	positive regulation of cell cycle G2/M phase transition	9/1768	30/18862	0.00126686	0.0189698	0.016809	891/983/26271/1019/4869/51514/993/5889/995	9
356	COVID	GO:0000077	DNA damage checkpoint	26/1768	148/18862	0.00126893	0.0189698	0.016809	11277/891/3276/5111/983/54962/6790/4193/5347/51514/25949/1111/60561/79968/57060/63967/26272/995/80254/25896/51512/80279/26270/25904/29883/4436	26
357	COVID	GO:0045727	positive regulation of translation	24/1768	133/18862	0.00131053	0.0195368	0.0173114	708/57409/26995/1019/285367/65109/84300/6895/4869/29081/55245/51654/6199/54931/65110/65094/23034/5433/23107/56339/113251/51334/5611/22868	24
358	COVID	GO:0044743	protein transmembrane import into intracellular organelle	10/1768	36/18862	0.00133162	0.0197958	0.0175409	10452/131474/92609/10440/10469/29103/9131/100287932/29090/9409	10
359	COVID	GO:1901532	regulation of hematopoietic progenitor cell differentiation	18/1768	89/18862	0.00135413	0.0200743	0.0177877	10213/5134/5690/5701/5686/143471/5977/83881/5610/5684/5698/7161/5693/5720/132299/5721/5714/56339	18
360	COVID	GO:0002479	antigen processing and presentation of exogenous peptide antigen via MHC class I, TAP-dependent	16/1768	75/18862	0.00136382	0.020106	0.0178158	10213/3107/5690/5701/5686/143471/6890/3134/5684/3133/5698/5693/5720/3106/5721/5714	16
361	COVID	GO:0046902	regulation of mitochondrial membrane permeability	16/1768	75/18862	0.00136382	0.020106	0.0178158	578/1267/5533/292/5366/7417/10971/117145/666/400916/3002/7161/54978/841/89941/28978	16
362	COVID	GO:1901264	carbohydrate derivative transport	17/1768	82/18862	0.00136905	0.0201273	0.0178347	291/100/5581/10237/79085/284439/347734/63910/292/7355/92579/9619/55343/60386/368/10478/2542	17
363	COVID	GO:0001912	positive regulation of leukocyte mediated cytotoxicity	13/1768	55/18862	0.00140571	0.0206093	0.0182618	3594/3822/8772/11126/912/3134/114836/909/3133/26228/3106/3592/22914	13
364	COVID	GO:0006333	chromatin assembly or disassembly	35/1768	221/18862	0.00144091	0.0210674	0.0186677	3159/6418/1029/80152/79019/83743/11339/79711/55355/3070/5931/1058/4869/4171/79682/401541/84875/55839/8607/64946/201161/55723/387103/8479/64754/9874/3146/8208/54107/6839/10036/5928/64061/23523/91687	35
365	COVID	GO:0039529	RIG-I signaling pathway	8/1768	25/18862	0.00147804	0.021551	0.0190962	708/79132/23586/5245/55601/63906/330/84282	8
366	COVID	GO:1902686	mitochondrial outer membrane permeabilization involved in programmed cell death	14/1768	62/18862	0.0015028	0.0218522	0.0193631	578/5533/292/5366/7417/10971/666/400916/3002/7161/54978/841/89941/28978	14
367	COVID	GO:0043414	macromolecule methylation	45/1768	305/18862	0.00151296	0.02194	0.0194409	3276/24140/25940/196483/80349/28989/51106/3070/6894/4234/2146/23070/29081/84705/11137/26147/92342/56950/23463/3028/54931/11091/9463/27037/64754/155400/64216/4839/91893/55170/2353/54496/6839/2091/11105/4255/10785/6628/260294/79823/25821/56339/56257/115708/90826	45
368	COVID	GO:0072395	signal transduction involved in cell cycle checkpoint	16/1768	76/18862	0.00157996	0.0228023	0.020205	11277/891/3276/5111/983/6790/4193/5347/51514/1111/60561/57060/995/51512/25904/29883	16
369	COVID	GO:0035751	regulation of lysosomal lumen pH	6/1768	15/18862	0.00159813	0.0228023	0.020205	252839/84286/147007/54982/84317/1203	6
370	COVID	GO:0090231	regulation of spindle checkpoint	6/1768	15/18862	0.00159813	0.0228023	0.020205	10403/4085/891/9587/1843/81620	6
371	COVID	GO:0090266	regulation of mitotic cell cycle spindle assembly checkpoint	6/1768	15/18862	0.00159813	0.0228023	0.020205	10403/4085/891/9587/1843/81620	6
372	COVID	GO:0097202	activation of cysteine-type endopeptidase activity	6/1768	15/18862	0.00159813	0.0228023	0.020205	578/64065/5641/8772/841/27141	6
373	COVID	GO:1903504	regulation of mitotic spindle checkpoint	6/1768	15/18862	0.00159813	0.0228023	0.020205	10403/4085/891/9587/1843/81620	6
374	COVID	GO:0043487	regulation of RNA stability	32/1768	198/18862	0.00161016	0.0229125	0.0203026	6418/9238/56915/1797/5393/4343/10213/4869/23016/5690/5701/51010/11340/5686/328/143471/23404/57060/5684/3183/5698/5693/5720/23034/1736/5721/8761/10922/5714/51538/56339/22868	32
375	COVID	GO:0016553	base conversion or substitution editing	7/1768	20/18862	0.00162562	0.0229466	0.0203329	60489/140564/9582/200316/27350/200315/56339	7
376	COVID	GO:0030150	protein import into mitochondrial matrix	7/1768	20/18862	0.00162562	0.0229466	0.0203329	10452/92609/10440/10469/29103/100287932/29090	7
377	COVID	GO:0039692	single stranded viral RNA replication via double stranded DNA intermediate	7/1768	20/18862	0.00162562	0.0229466	0.0203329	60489/140564/9582/200316/27350/200315/7153	7
378	COVID	GO:0018196	peptidyl-asparagine modification	9/1768	31/18862	0.00163843	0.0229466	0.0203329	29880/91319/3998/58505/79053/1650/6185/3703/90411	9
379	COVID	GO:0032196	transposition	9/1768	31/18862	0.00163843	0.0229466	0.0203329	60489/11277/140564/9582/200316/4343/27350/200315/81931	9
380	COVID	GO:0034472	snRNA 3'-end processing	9/1768	31/18862	0.00163843	0.0229466	0.0203329	114034/56915/5393/23016/51010/11340/23404/64852/25896	9
381	COVID	GO:0044818	mitotic G2/M transition checkpoint	10/1768	37/18862	0.0016736	0.0233777	0.0207148	990/983/8883/79035/25949/4998/1111/60561/63967/80279	10
382	COVID	GO:1901605	alpha-amino acid metabolic process	31/1768	191/18862	0.00176146	0.0245405	0.0217452	5831/6470/5860/1503/2731/38/63826/2653/2805/4507/3034/84706/10994/2673/4522/1036/2356/642/56954/191/3028/2639/2806/2184/10400/6611/5471/5832/29920/8833/6472	31
383	COVID	GO:0006767	water-soluble vitamin metabolic process	17/1768	84/18862	0.0018046	0.0250759	0.0222196	51293/6470/5096/80308/79581/10327/6948/4522/2356/51248/60386/64087/55163/326625/160428/171425/6472	17
384	COVID	GO:0044774	mitotic DNA integrity checkpoint	20/1768	106/18862	0.00184291	0.0254798	0.0225775	891/3276/5111/990/983/8883/54962/6790/4193/25949/4998/60561/57060/63967/995/51512/80279/25904/29883/4436	20
385	COVID	GO:0030490	maturation of SSU-rRNA	12/1768	50/18862	0.00184324	0.0254798	0.0225775	29777/90121/64963/10799/55720/9277/25879/161424/28987/11056/55781/9790	12
386	COVID	GO:0009264	deoxyribonucleotide catabolic process	8/1768	26/18862	0.00196149	0.0269047	0.0238401	4913/100/79077/1854/7374/79873/4968/30833	8
387	COVID	GO:0010528	regulation of transposition	8/1768	26/18862	0.00196149	0.0269047	0.0238401	60489/140564/9582/200316/4343/27350/200315/81931	8
388	COVID	GO:0010529	negative regulation of transposition	8/1768	26/18862	0.00196149	0.0269047	0.0238401	60489/140564/9582/200316/4343/27350/200315/81931	8
389	COVID	GO:0090199	regulation of release of cytochrome c from mitochondria	11/1768	44/18862	0.00198748	0.0271912	0.0240939	578/9141/2395/3479/10962/57048/5366/26355/8739/8743/27141	11
390	COVID	GO:0006334	nucleosome assembly	25/1768	145/18862	0.00203448	0.0277628	0.0246005	6418/80152/79019/83743/11339/79711/55355/5931/1058/4869/4171/79682/401541/55839/8607/64946/55723/387103/64754/8208/10036/5928/64061/23523/91687	25
391	COVID	GO:0072321	chaperone-mediated protein transport	5/1768	11/18862	0.00205049	0.0279097	0.0247306	26519/1678/9531/26520/5824	5
392	COVID	GO:0035794	positive regulation of mitochondrial membrane permeability	14/1768	64/18862	0.00207189	0.0281291	0.024925	578/5533/292/5366/7417/10971/666/400916/3002/7161/54978/841/89941/28978	14
393	COVID	GO:0002709	regulation of T cell mediated immunity	16/1768	78/18862	0.0020991	0.0284212	0.0251838	91543/7784/3594/5590/8772/3077/912/3134/3146/909/3133/3106/975/54795/3592/30009	16
394	COVID	GO:1901796	regulation of signal transduction by p53 class mediator	29/1768	177/18862	0.00210409	0.0284212	0.0251838	9212/6119/83596/51422/5984/6790/6877/4193/5931/84154/55003/9156/5366/5983/1111/56950/5985/5932/6880/94241/5982/4839/55170/7161/972/5928/83787/80279/6882	29
395	COVID	GO:0035455	response to interferon-alpha	7/1768	21/18862	0.00224306	0.0302216	0.0267792	3437/3433/4600/5610/27074/684/10410	7
396	COVID	GO:0072521	purine-containing compound metabolic process	62/1768	460/18862	0.00226006	0.0303738	0.026914	11277/6470/100/4830/83401/38/10654/51422/5631/3479/4507/5162/5901/347734/4831/6396/8460/471/445329/6818/9524/10606/60490/641371/4522/7923/1737/54541/132/10591/191/29922/353/84693/10965/3000/117145/79873/2639/64087/158/3615/53371/204/4907/84836/10400/55706/3704/5471/129401/128486/8801/8803/84320/28992/30833/3643/122970/11332/8833/6472	62
397	COVID	GO:0016074	sno(s)RNA metabolic process	6/1768	16/18862	0.00235569	0.0313906	0.027815	7737/56915/51010/23404/2091/1736	6
398	COVID	GO:0045869	negative regulation of single stranded viral RNA replication via double stranded DNA intermediate	6/1768	16/18862	0.00235569	0.0313906	0.027815	60489/140564/9582/200316/27350/200315	6
399	COVID	GO:1901679	nucleotide transmembrane transport	6/1768	16/18862	0.00235569	0.0313906	0.027815	291/284439/347734/63910/292/10478	6
400	COVID	GO:0042770	signal transduction in response to DNA damage	23/1768	131/18862	0.00236521	0.0313906	0.027815	11277/891/3276/5111/983/6790/4193/51147/5347/5366/51514/1111/60561/2305/56950/57060/675/972/995/80254/51512/25904/29883	23
401	COVID	GO:0071166	ribonucleoprotein complex localization	23/1768	131/18862	0.00236521	0.0313906	0.027815	84946/6428/29107/5901/84321/6396/65109/6741/4869/6059/79228/10212/26121/53371/199746/55706/6431/5433/55153/161424/129401/55781/7884	23
402	COVID	GO:0090307	mitotic spindle assembly	14/1768	65/18862	0.00241718	0.0320006	0.0283555	9212/4605/991/1104/9493/56647/5347/29127/79598/51510/4751/49856/9126/3833	14
403	COVID	GO:0006760	folic acid-containing compound metabolic process	8/1768	27/18862	0.00256123	0.033491	0.0296762	6470/7298/471/4522/2356/8836/160428/6472	8
404	COVID	GO:0010971	positive regulation of G2/M transition of mitotic cell cycle	8/1768	27/18862	0.00256123	0.033491	0.0296762	891/983/26271/1019/51514/993/5889/995	8
405	COVID	GO:0046386	deoxyribose phosphate catabolic process	8/1768	27/18862	0.00256123	0.033491	0.0296762	4913/100/79077/1854/7374/79873/4968/30833	8
406	COVID	GO:0070199	establishment of protein localization to chromosome	8/1768	27/18862	0.00256123	0.033491	0.0296762	65057/10576/79035/10856/675/55135/1736/222229	8
407	COVID	GO:0090200	positive regulation of release of cytochrome c from mitochondria	8/1768	27/18862	0.00256123	0.033491	0.0296762	578/9141/10962/5366/26355/8739/8743/27141	8
408	COVID	GO:0002711	positive regulation of T cell mediated immunity	12/1768	52/18862	0.00263027	0.0342851	0.0303798	91543/7784/3594/5590/8772/912/3134/909/3133/3106/975/3592	12
409	COVID	GO:0042558	pteridine-containing compound metabolic process	9/1768	33/18862	0.00264128	0.0342851	0.0303798	6470/5860/7298/471/4522/2356/8836/160428/6472	9
410	COVID	GO:0043928	exonucleolytic catabolism of deadenylated mRNA	9/1768	33/18862	0.00264128	0.0342851	0.0303798	28960/80349/56915/5393/23016/51010/11340/23404/29883	9
411	COVID	GO:0006919	activation of cysteine-type endopeptidase activity involved in apoptotic process	17/1768	87/18862	0.00267214	0.0346013	0.03066	578/54205/843/5134/8772/5366/10016/4824/26355/666/9131/9994/8717/356/841/8743/10392	17
412	COVID	GO:0006913	nucleocytoplasmic transport	48/1768	340/18862	0.00270299	0.0349158	0.0309387	3838/79760/84946/3728/79711/6428/3429/29107/11218/5901/8487/84321/8882/6396/5501/65109/6741/6635/10628/4869/4600/84934/8841/6059/6632/79228/10212/6607/6606/65110/6633/1434/53371/84268/199746/55706/6431/6636/9531/129138/5433/55153/161424/129401/6628/51512/55781/7884	48
413	COVID	GO:0042590	antigen processing and presentation of exogenous peptide antigen via MHC class I	16/1768	80/18862	0.00275326	0.0354791	0.0314378	10213/3107/5690/5701/5686/143471/6890/3134/5684/3133/5698/5693/5720/3106/5721/5714	16
414	COVID	GO:0009166	nucleotide catabolic process	15/1768	73/18862	0.00280263	0.0359412	0.0318473	4913/100/38/1267/79077/10591/1854/7374/79873/4907/4968/3704/128486/30833/11332	15
415	COVID	GO:0031100	animal organ regeneration	15/1768	73/18862	0.00280263	0.0359412	0.0318473	578/87178/890/5111/7298/5245/2322/1019/6790/2146/471/2356/3077/5471/2950	15
416	COVID	GO:0045088	regulation of innate immune response	45/1768	315/18862	0.00286755	0.0366853	0.0325066	11274/81030/79132/11277/3384/6772/10213/55646/710/3822/8772/85363/5690/11126/6059/5701/3665/5686/143471/912/3134/387837/114836/7294/3146/5684/3133/10622/330/117157/5698/5693/5720/3106/83666/5721/84282/5714/56339/54625/3592/29883/117854/11326/22914	45
417	COVID	GO:0007595	lactation	11/1768	46/18862	0.00290543	0.0370808	0.032857	4939/4830/857/7494/7372/1036/353/1723/2806/5471/8835	11
418	COVID	GO:0009220	pyrimidine ribonucleotide biosynthetic process	7/1768	22/18862	0.00302667	0.0385357	0.0341462	7371/4830/1503/4831/7372/29922/1723	7
419	COVID	GO:1902036	regulation of hematopoietic stem cell differentiation	15/1768	74/18862	0.00321691	0.0408312	0.0361802	10213/5690/5701/5686/143471/5610/5684/5698/7161/5693/5720/132299/5721/5714/56339	15
420	COVID	GO:0000212	meiotic spindle organization	5/1768	12/18862	0.00324532	0.0408312	0.0361802	9133/26271/27175/6790/7283	5
421	COVID	GO:0007077	mitotic nuclear envelope disassembly	5/1768	12/18862	0.00324532	0.0408312	0.0361802	891/7443/9133/983/5347	5
422	COVID	GO:0031126	sno(s)RNA 3'-end processing	5/1768	12/18862	0.00324532	0.0408312	0.0361802	56915/51010/23404/2091/1736	5
423	COVID	GO:0140289	protein mono-ADP-ribosylation	5/1768	12/18862	0.00324532	0.0408312	0.0361802	64761/84875/57097/83666/54625	5
424	COVID	GO:0031167	rRNA methylation	8/1768	28/18862	0.00329522	0.0412023	0.0365091	51106/29081/155400/64216/4839/91893/2091/260294	8
425	COVID	GO:0080111	DNA demethylation	8/1768	28/18862	0.00329522	0.0412023	0.0365091	60489/140564/9582/200316/27350/221120/328/200315	8
426	COVID	GO:1901661	quinone metabolic process	9/1768	34/18862	0.00329805	0.0412023	0.0365091	57017/84883/51805/231/10327/51117/51004/2232/84274	9
427	COVID	GO:0006390	mitochondrial transcription	6/1768	17/18862	0.00335456	0.0414222	0.036704	6182/51106/400916/7019/64216/133522	6
428	COVID	GO:0006744	ubiquinone biosynthetic process	6/1768	17/18862	0.00335456	0.0414222	0.036704	57017/51805/51117/51004/2232/84274	6
429	COVID	GO:0051382	kinetochore assembly	6/1768	17/18862	0.00335456	0.0414222	0.036704	80152/9787/1058/55839/64946/387103	6
430	COVID	GO:0072530	purine-containing compound transmembrane transport	6/1768	17/18862	0.00335456	0.0414222	0.036704	291/284439/347734/63910/292/10478	6
431	COVID	GO:1901663	quinone biosynthetic process	6/1768	17/18862	0.00335456	0.0414222	0.036704	57017/51805/51117/51004/2232/84274	6
432	COVID	GO:0051445	regulation of meiotic cell cycle	11/1768	47/18862	0.0034778	0.0428446	0.0379643	991/26271/9319/143471/993/1843/10635/11105/995/7272/56339	11
433	COVID	GO:0072332	intrinsic apoptotic signaling pathway by p53 class mediator	15/1768	75/18862	0.00368019	0.0452331	0.0400808	64065/83596/64782/51246/4193/54541/5366/666/51741/675/6880/7161/972/83787/4436	15
434	COVID	GO:0009259	ribonucleotide metabolic process	57/1768	425/18862	0.00368951	0.0452433	0.0400898	7371/11277/4830/83401/1503/79621/38/10654/51422/3479/5162/5901/347734/4831/6396/8460/471/445329/6818/9524/10606/60490/7372/641371/7923/1737/54541/132/29922/353/84693/10965/3000/117145/79873/2639/64087/158/1723/3615/53371/204/4907/84836/55706/3704/5471/129401/128486/8801/8803/84320/30833/3643/122970/11332/8833	57
435	COVID	GO:0032479	regulation of type I interferon production	22/1768	128/18862	0.00380066	0.0464991	0.0412026	84265/9636/81030/79132/51191/11277/23586/64135/3663/6772/51728/5434/9533/3665/63906/9246/3146/10622/7318/79102/84282/171568	22
436	COVID	GO:0019693	ribose phosphate metabolic process	58/1768	435/18862	0.00389129	0.0474987	0.0420883	7371/11277/4830/83401/1503/79621/38/10654/51422/5631/3479/5162/5901/347734/4831/6396/8460/471/445329/6818/9524/10606/60490/7372/641371/7923/1737/54541/132/29922/353/84693/10965/3000/117145/79873/2639/64087/158/1723/3615/53371/204/4907/84836/55706/3704/5471/129401/128486/8801/8803/84320/30833/3643/122970/11332/8833	58
437	COVID	GO:0009081	branched-chain amino acid metabolic process	7/1768	23/18862	0.00400342	0.0486443	0.0431034	152926/38/10994/587/3028/64087/26275	7
438	COVID	GO:1904666	regulation of ubiquitin protein ligase activity	7/1768	23/18862	0.00400342	0.0486443	0.0431034	4085/11065/991/26271/9532/27338/5347	7
439	COVID	GO:1901292	nucleoside phosphate catabolic process	16/1768	83/18862	0.00404395	0.0489751	0.0433965	4913/100/38/1267/79077/10591/1854/7374/79873/4907/4968/3704/955/128486/30833/11332	16
440	COVID	GO:0000291	nuclear-transcribed mRNA catabolic process, exonucleolytic	9/1768	35/18862	0.00407666	0.0489751	0.0433965	28960/80349/56915/5393/23016/51010/11340/23404/29883	9
441	COVID	GO:0060338	regulation of type I interferon-mediated signaling pathway	9/1768	35/18862	0.00407666	0.0489751	0.0433965	11274/81030/11277/8772/6059/3665/56339/29883/117854	9
442	COVID	GO:1901030	positive regulation of mitochondrial outer membrane permeabilization involved in apoptotic signaling pathway	9/1768	35/18862	0.00407666	0.0489751	0.0433965	578/5533/5366/10971/666/400916/3002/7161/841	9
443	COVID	GO:1905898	positive regulation of response to endoplasmic reticulum stress	9/1768	35/18862	0.00407666	0.0489751	0.0433965	1649/578/857/7494/9709/5366/666/91304/6449	9
444	COVID	GO:0061013	regulation of mRNA catabolic process	32/1768	210/18862	0.00413009	0.0494764	0.0438407	87178/6418/9238/56915/5393/4343/10213/4869/23016/5690/5701/51010/11340/5686/328/143471/23404/57060/5684/3183/5698/5693/5720/23034/5721/8761/10922/5714/56339/10140/29883/22868	32
445	COVID	GO:0043039	tRNA aminoacylation	11/1768	48/18862	0.00413698	0.0494764	0.0438407	10056/5464/80755/10667/54938/57176/5188/2193/10352/7965/51067	11
446	COVID	GO:0001916	positive regulation of T cell mediated cytotoxicity	8/1768	29/18862	0.00418243	0.0497331	0.0440682	3594/8772/912/3134/909/3133/3106/3592	8
447	COVID	GO:0009218	pyrimidine ribonucleotide metabolic process	8/1768	29/18862	0.00418243	0.0497331	0.0440682	7371/4830/1503/4831/7372/29922/1723/30833	8
448	COVID	GO:0032606	type I interferon production	22/1768	129/18862	0.00418648	0.0497331	0.0440682	84265/9636/81030/79132/51191/11277/23586/64135/3663/6772/51728/5434/9533/3665/63906/9246/3146/10622/7318/79102/84282/171568	22
449	SEPSIS	GO:0002283	neutrophil activation involved in immune response	154/1937	488/18862	3.24821e-39	1.0825e-35	8.26921e-36	23250/5795/27180/2040/6283/960/10097/4790/4317/56729/8826/3240/1522/199675/272/1536/4048/3684/847/84418/3903/178/7226/634/1378/2992/80331/2665/5873/317/53831/3916/3934/3101/6279/1794/6280/57126/2821/23601/8621/5836/6515/56888/10562/6947/2207/11240/114790/306/25801/9961/5788/3482/51316/4318/10970/4057/1776/5594/8895/161/3071/2204/8972/5337/1604/6793/240/6850/116844/55860/10075/3614/23218/51719/823…	154
450	SEPSIS	GO:0002446	neutrophil mediated immunity	156/1937	499/18862	3.66577e-39	1.0825e-35	8.26921e-36	23250/5795/27180/2040/6283/960/10097/4790/4317/56729/8826/3240/1522/199675/272/1536/4048/3684/847/84418/3903/178/7226/634/1378/2992/80331/2665/5873/317/53831/3916/3934/3101/6279/1794/6280/57126/2821/23601/8621/5836/6515/56888/10562/6947/2207/11240/114790/306/25801/9961/5788/3482/51316/4318/10970/4057/1776/5594/8895/161/3071/2204/8972/5337/1604/6793/240/6850/116844/55860/10075/3614/23218/51719/823…	156
451	SEPSIS	GO:0043312	neutrophil degranulation	153/1937	485/18862	6.08725e-39	1.19838e-35	9.15436e-36	23250/5795/27180/2040/6283/960/10097/4790/4317/56729/8826/3240/1522/199675/272/1536/4048/3684/847/84418/3903/178/7226/634/1378/2992/80331/2665/5873/317/53831/3916/3934/3101/6279/1794/6280/57126/2821/23601/8621/5836/6515/56888/10562/6947/2207/11240/114790/306/25801/9961/5788/3482/51316/4318/10970/4057/5594/8895/161/3071/2204/8972/5337/1604/6793/240/6850/116844/55860/10075/3614/23218/51719/823/8694…	153
452	SEPSIS	GO:0042119	neutrophil activation	155/1937	500/18862	2.03233e-38	3.00074e-35	2.29226e-35	23250/5795/27180/2040/6283/960/10097/4790/4317/56729/8826/3240/1522/199675/272/1536/4048/3684/847/84418/3903/178/7226/634/1378/2992/80331/2665/5873/317/53831/3916/3934/3101/6279/1794/6280/57126/2821/23601/8621/5836/6515/56888/10562/6947/2207/11240/114790/306/25801/9961/5788/3482/51316/4318/10970/4057/1776/5594/8895/161/3071/2204/8972/5337/1604/6793/240/6850/116844/55860/10075/3614/23218/51719/823…	155
453	SEPSIS	GO:0016482	cytosolic transport	52/1937	166/18862	7.03215e-14	8.30637e-11	6.34522e-11	1213/22853/10097/57533/7109/84376/3916/7874/84910/55737/6653/160/8675/5594/84079/9341/9905/23258/164/2316/9779/6272/63893/8729/5289/200576/23317/5604/23095/8724/5305/1639/55614/2580/23085/5870/10749/54832/26115/55062/10490/26000/8934/22836/6642/51542/143187/9827/5605/57589/54497/4478	52
454	SEPSIS	GO:0030099	myeloid cell differentiation	92/1937	419/18862	1.10153e-12	1.08427e-09	8.28271e-10	23186/634/28996/2033/9258/10320/9646/4627/10163/29766/5781/118/58508/351/91/861/8085/51621/7994/6722/677/7048/54997/57095/79577/54790/6777/10365/4318/9991/4057/51341/23054/1051/3071/22904/2309/3658/407008/5579/8861/405/23218/8546/5771/5293/23774/6774/2629/5925/3718/4067/4853/8563/2185/3930/29887/5305/9948/7107/10537/998/7124/116151/2475/7040/126014/10221/9739/8451/8850/25942/3958/7057/2200/1432/1…	92
455	SEPSIS	GO:0043087	regulation of GTPase activity	102/1937	487/18862	1.3974e-12	1.179e-09	9.00638e-10	26130/10395/8826/57533/65125/5922/25782/2665/9459/5921/6305/1794/57186/10565/9448/26286/4763/3267/57148/1857/112574/51735/1901/7984/9098/23129/11138/84079/9905/3071/2932/9779/392/407008/2776/121512/22930/51306/9744/8874/23092/406991/50807/5906/2185/81704/57568/201163/1399/1121/81846/9922/7409/23143/7107/23102/2475/7249/57706/10451/208/23527/393/23637/8394/54885/64926/9236/253959/7248/23365/2909/2…	102
456	SEPSIS	GO:0009896	positive regulation of catabolic process	95/1937	450/18862	5.18696e-12	3.82927e-09	2.92517e-09	4734/5045/2308/26986/5209/25976/25782/26058/6872/57817/54915/351/5562/253943/55737/5770/55187/79699/9698/677/6653/9870/2931/25831/3064/5886/3949/5208/5291/2309/1374/9686/144165/2932/29978/10075/26137/405/27161/83667/1027/22930/8754/57154/2629/25820/2185/5305/201163/23019/9567/4035/664/7124/6794/7249/1457/10221/208/1612/11060/26471/7248/1075/79888/6622/51429/336/4287/51322/8570/23112/3553/83737/13…	95
457	SEPSIS	GO:0043547	positive regulation of GTPase activity	88/1937	411/18862	1.44565e-11	9.48667e-09	7.24684e-09	26130/10395/8826/57533/5922/25782/2665/9459/5921/1794/57186/10565/9448/26286/4763/3267/57148/1857/112574/51735/1901/7984/9098/11138/84079/9905/3071/2932/9779/392/2776/22930/51306/9744/8874/23092/50807/5906/2185/81704/57568/201163/1399/1121/9922/7409/23102/7249/57706/10451/208/23527/393/23637/8394/54885/64926/253959/7248/23365/2909/26000/55843/22841/23779/116986/6001/5923/51429/8301/5903/54828/126…	88
458	SEPSIS	GO:0016197	endosomal transport	60/1937	242/18862	6.10596e-11	3.60618e-08	2.75475e-08	1213/22853/57533/7109/8943/7874/84910/55737/23274/6653/9765/112574/8675/84079/9341/9905/57182/23258/128866/80852/50618/9779/392/51201/6272/10938/63893/54520/8729/8546/200576/23426/7311/8724/10890/1639/57706/57724/23085/23527/5870/92421/2647/10490/26000/8934/1130/116986/51429/8301/6453/22836/6642/51542/143187/9827/57589/91056/54497/51160	60
459	SEPSIS	GO:0009895	negative regulation of catabolic process	71/1937	312/18862	7.84113e-11	4.20997e-08	3.21599e-08	5045/3240/57533/26986/23185/706/28996/3082/6872/7874/9759/6599/5562/493/23274/6653/5294/2931/3192/7076/128866/2316/8925/11345/51582/6774/406991/1268/8241/8724/66036/9491/1660/7077/7124/2475/7249/1457/474384/474383/3953/4864/8531/9860/4904/10670/26471/7248/7078/64784/257397/5768/116986/6622/55625/336/9683/1432/51322/3553/258010/6135/9827/10193/140775/57589/153090/9261/8148/8263/2801	71
460	SEPSIS	GO:0032970	regulation of actin filament-based process	82/1937	389/18862	1.62272e-10	7.98648e-08	6.10085e-08	10395/26999/10097/8826/7226/4627/10163/29766/23332/5921/10565/118/488/57551/3055/54434/5144/1901/27/7984/10096/136319/10093/5062/23075/11214/832/3071/2316/25802/55971/64857/2314/6710/120/6717/406991/387/4853/55845/2185/9948/9530/9620/9113/4035/476/28984/998/2475/7111/25/10094/28988/71/10602/7248/2909/5066/6709/56907/5829/51429/11170/5216/8500/5880/54828/22836/2242/2885/246/58527/6840/7408/5318/10…	82
461	SEPSIS	GO:0032535	regulation of cellular component size	79/1937	370/18862	1.84828e-10	8.39689e-08	6.41436e-08	26999/10501/10097/23499/10163/29766/5921/56996/6696/10565/118/6722/3055/54434/10096/136319/10093/23038/23075/832/3071/57142/2932/25802/55971/150465/51393/538/64857/2314/6710/120/387/55845/2185/9948/9530/1785/9113/7409/4035/2475/7111/25/10094/28988/10451/10509/393/10542/25942/1874/10602/9990/7248/2909/8482/6709/56907/51429/8301/5216/1385/57609/1182/3778/6559/50809/2885/7224/246/4478/6840/7408/1009…	79
462	SEPSIS	GO:0048193	Golgi vesicle transport	79/1937	372/18862	2.42367e-10	1.02244e-07	7.81041e-08	10079/9919/57533/1783/10427/1522/2153/7109/1314/1523/23499/8943/3916/3797/26286/6653/160/3064/9341/9905/23299/832/164/1604/11345/55860/6272/51112/54520/8729/6710/10121/8655/60412/8724/54536/3831/2181/10890/1639/55614/374868/1785/55291/2580/60684/286/5870/8452/10749/81555/54832/63971/1075/55062/6709/10490/56907/6892/10434/1778/966/113419/4644/11031/6642/22878/51542/143187/100142659/1781/100128553/…	79
463	SEPSIS	GO:0002221	pattern recognition receptor signaling pathway	53/1937	208/18862	2.71544e-10	1.06916e-07	8.16729e-08	5170/3684/9258/6279/6280/8780/92610/9698/26057/7096/4057/55366/25921/55666/54726/57142/146722/7335/81035/5289/8546/331/3689/7311/9867/4067/10211/51135/23369/4214/85364/57724/6197/51296/26065/1508/257397/22841/90268/929/79155/329/338/118788/83737/6565/51311/10333/153090/9261/6885/8915/409	53
464	SEPSIS	GO:0031331	positive regulation of cellular catabolic process	80/1937	384/18862	4.89184e-10	1.8057e-07	1.37937e-07	5045/2308/26986/5209/25782/26058/6872/57817/54915/351/5562/253943/55737/5770/55187/79699/9698/677/2931/25831/3064/5886/3949/5208/5291/2309/1374/9686/144165/2932/29978/26137/405/27161/83667/22930/8754/57154/2629/25820/2185/5305/201163/23019/9567/4035/664/7124/6794/7249/10221/208/1612/26471/7248/1075/6622/51429/4287/51322/8570/23112/3553/83737/131405/10658/10444/258010/3091/140775/153090/57104/4478…	80
465	SEPSIS	GO:0031330	negative regulation of cellular catabolic process	60/1937	255/18862	5.73169e-10	1.99126e-07	1.52112e-07	5045/3240/57533/26986/23185/706/28996/3082/6872/7874/6599/493/23274/6653/5294/2931/3192/7076/128866/8925/11345/6774/406991/1268/8241/66036/9491/1660/7077/2475/7249/1457/474384/474383/3953/4864/8531/9860/4904/10670/26471/7248/7078/257397/5768/6622/9683/1432/51322/258010/6135/9827/10193/140775/57589/153090/9261/8148/8263/2801	60
466	SEPSIS	GO:0032147	activation of protein kinase activity	71/1937	328/18862	8.22728e-10	2.69946e-07	2.06211e-07	5170/6288/65125/57498/3082/8844/5781/9448/5562/4217/57551/5770/7048/8797/5788/60675/5062/5566/5594/10818/3071/5291/6850/7335/5606/23162/51719/109/8754/5573/6788/7311/406991/197259/5604/5576/2185/1399/6176/28984/7124/6794/673/2475/4214/25/28988/8649/5609/114882/1647/7295/7057/257397/84231/3570/116986/1432/3553/8795/2011/10333/5605/56034/50488/153090/2357/7786/9261/6885/5580	71
467	SEPSIS	GO:1902903	regulation of supramolecular fiber organization	77/1937	370/18862	1.08941e-09	3.38636e-07	2.58683e-07	10395/26999/10097/10163/29766/23332/5921/10565/118/57662/351/57551/3055/54434/1901/7984/10096/22919/136319/10093/5062/3949/23075/11214/832/3071/2316/25802/55971/64857/2314/6710/120/5925/406991/387/55845/2185/9948/9530/1639/51199/9113/28984/998/2475/7111/157922/25/10094/28988/79709/71/10602/7248/2909/6709/6249/56907/6622/5829/51429/5216/89795/4926/9181/8500/2242/2885/246/6314/6840/7408/10095/119/8…	77
468	SEPSIS	GO:0007015	actin filament organization	86/1937	435/18862	1.67269e-09	4.93946e-07	3.77324e-07	10395/26999/10097/7273/3092/10163/1495/29766/23332/5921/10565/118/6722/3055/54434/1901/7984/10096/136319/10093/5062/23075/832/3071/2316/8522/25802/55971/7170/64857/2314/6710/120/406991/387/55845/2185/9948/9530/7171/9645/1729/9113/28984/998/2475/1730/7111/199/25/10094/28988/1809/71/3936/10602/8452/7248/2909/6709/56907/5829/51429/11170/1072/5216/4644/9050/9181/8500/5880/22836/2885/246/7126/2195/684…	86
469	SEPSIS	GO:0051656	establishment of organelle localization	85/1937	431/18862	2.35283e-09	6.61706e-07	5.05476e-07	5170/9919/10097/10427/1522/2153/7109/867/22906/84376/4134/11261/5873/8943/3916/4627/23291/23332/6812/8867/3797/27436/26286/3566/51134/5294/23224/3064/25777/10096/26258/23299/3192/8120/128866/6850/55860/150465/51112/8729/8546/5293/4067/60412/23095/1639/1785/55291/5108/998/6794/474384/474383/66008/5870/8452/6813/92421/10749/2647/129880/63971/1075/26115/55062/56907/2268/1778/8301/1072/966/4926/4644/…	85
470	SEPSIS	GO:0016569	covalent chromatin modification	89/1937	461/18862	2.96835e-09	7.96868e-07	6.08725e-07	80335/23133/23186/9320/64324/6872/10847/2033/55870/9646/7874/9759/8932/25862/22992/58508/6907/5562/8085/7994/1499/11240/79577/23326/54790/23569/6830/200424/23081/23030/10498/23476/8295/56970/5579/6018/8861/10075/8648/23774/284058/201163/79813/80854/55183/8242/79718/29072/8888/9739/84193/64426/8850/3275/3481/25942/93624/55209/56943/6421/23135/5927/3054/9869/6622/8202/80314/26036/84444/51322/2122/5…	89
471	SEPSIS	GO:0016570	histone modification	87/1937	448/18862	3.33093e-09	8.48381e-07	6.48076e-07	80335/23133/23186/9320/64324/6872/10847/2033/55870/9646/7874/9759/25862/22992/58508/6907/5562/8085/7994/1499/11240/79577/23326/54790/23569/6830/200424/23081/23030/10498/23476/8295/56970/5579/6018/8861/10075/8648/23774/284058/201163/79813/80854/55183/8242/79718/29072/8888/9739/84193/64426/8850/3275/3481/25942/93624/55209/56943/6421/23135/5927/3054/9869/6622/8202/80314/26036/84444/51322/2122/51780/…	87
472	SEPSIS	GO:0032956	regulation of actin cytoskeleton organization	73/1937	352/18862	3.44754e-09	8.48381e-07	6.48076e-07	10395/26999/10097/8826/7226/10163/29766/23332/5921/10565/118/57551/3055/54434/1901/27/7984/10096/136319/10093/5062/23075/11214/832/3071/2316/25802/55971/64857/2314/6710/120/406991/387/4853/55845/2185/9948/9530/9620/9113/4035/28984/998/2475/7111/25/10094/28988/71/10602/7248/2909/5066/6709/56907/5829/51429/11170/5216/8500/5880/54828/22836/2242/2885/246/6840/7408/10095/119/8477/5580	73
473	SEPSIS	GO:0051056	regulation of small GTPase mediated signal transduction	68/1937	319/18862	3.64867e-09	8.61962e-07	6.58451e-07	10395/5922/867/2665/5296/9459/5921/57186/10565/9448/58480/7204/57148/5294/27/7984/9909/3845/440073/4851/11214/5291/392/64857/8729/121512/51306/8874/23092/286205/387/4067/9649/4853/10211/57568/201163/1399/1785/9922/7409/7077/998/7249/57706/25/10451/393/64926/8452/253959/23365/2909/55843/23779/5923/9181/6453/5880/25959/5909/2885/257106/7126/84249/153090/10928/8477	68
474	SEPSIS	GO:0071900	regulation of protein serine/threonine kinase activity	93/1937	492/18862	3.97792e-09	9.036e-07	6.90258e-07	595/5795/6288/6283/8826/3082/54757/8844/10983/219771/5781/5562/4217/57551/5770/4763/10114/493/6653/1857/5294/5788/200734/7984/3064/3845/1028/60/60675/4057/5594/10818/3480/11214/80824/5291/6850/7335/5606/23162/83667/51719/1027/11329/5573/2629/5925/6788/7311/197259/387/4067/10527/5604/5576/2185/1399/9113/28984/7124/7040/26524/6423/51755/10221/25/28988/8850/64853/5609/3481/1647/7057/257397/84231/662…	93
475	SEPSIS	GO:0043254	regulation of protein-containing complex assembly	86/1937	446/18862	5.82077e-09	1.27324e-06	9.72624e-07	26999/10097/2033/10163/29766/23332/5921/5781/6812/10565/118/57662/8780/6653/3055/54434/54552/10096/22919/136319/10093/84079/832/3071/2932/6850/25802/55971/64857/51112/2314/6710/120/2629/5925/50807/55845/2185/9530/1639/51199/753/9113/998/7124/2475/7040/7111/157922/25/10094/28988/8451/64853/3936/10602/3958/3054/6709/6249/56907/63908/6622/51429/5216/329/89795/1385/4926/258010/2073/2242/23379/2885/29…	86
476	SEPSIS	GO:0032386	regulation of intracellular transport	72/1937	350/18862	6.31885e-09	1.33283e-06	1.01814e-06	4734/2040/9919/10427/3684/11261/5296/7027/3916/7874/5781/58480/5534/5562/57506/5770/6653/2931/9520/6830/59286/5566/5594/9972/7332/2316/2932/392/51201/10075/10938/10657/3689/23317/5604/8724/9530/1660/55432/7529/29072/5108/998/6794/7040/7159/208/3936/7295/81555/8934/1778/7855/1432/4926/4924/3553/5880/54828/347/258010/6934/23379/54543/5605/55754/51496/4478/7029/7905/5580/51100	72
477	SEPSIS	GO:0016236	macroautophagy	66/1937	311/18862	7.44577e-09	1.51637e-06	1.15835e-06	4734/57533/23001/25782/23673/5562/55737/55187/27072/23274/3064/5566/128866/9779/11345/29978/10075/57192/5289/83667/3964/26100/22930/200576/823/8655/57154/2629/60412/90410/5305/8897/55432/664/2475/7249/1457/4864/57724/8649/53349/10542/10670/2597/92421/26471/7248/54832/5768/55062/51322/51606/79065/3091/22878/54543/10193/1460/140775/25851/339122/401409/6885/51160/527/51100	66
478	SEPSIS	GO:0007044	cell-substrate junction assembly	31/1937	100/18862	1.00214e-08	1.97288e-06	1.50708e-06	5170/5795/10395/8826/23499/23332/9448/57662/3914/9748/667/5339/8861/8874/7094/387/79834/2185/4035/4323/25/8394/71/7248/7057/11170/1845/54828/347/55901/1308	31
479	SEPSIS	GO:0043405	regulation of MAP kinase activity	65/1937	307/18862	1.06287e-08	2.01905e-06	1.54235e-06	5795/6288/6283/8826/3082/8844/5781/5562/4217/57551/5770/4763/10114/6653/1857/5294/5788/200734/7984/3845/60675/5594/10818/3480/11214/80824/5291/6850/7335/5606/23162/11329/2629/7311/197259/4067/5604/2185/1399/7124/7040/6423/51755/10221/28988/64853/5609/1647/7057/257397/84231/7855/1432/3553/1845/10333/5605/56034/153090/2357/7786/9261/100133941/6885/5580	65
480	SEPSIS	GO:2000377	regulation of reactive oxygen species metabolic process	47/1937	192/18862	1.09396e-08	2.01905e-06	1.54235e-06	4317/3240/3684/706/5873/9759/57126/493/7048/10365/240/6850/200576/3689/8655/406991/2185/140885/1785/664/7124/2475/7040/2771/1545/283120/2358/1647/5547/2643/7057/6622/5743/329/1432/1182/8570/3553/3099/1401/5880/3091/2885/10333/10193/384/5580	47
481	SEPSIS	GO:0150115	cell-substrate junction organization	32/1937	106/18862	1.19843e-08	2.14482e-06	1.63842e-06	5170/5795/10395/8826/23499/23332/9448/57662/3914/9748/667/5339/8861/8874/7094/387/79834/2185/9922/4035/4323/25/8394/71/7248/7057/11170/1845/54828/347/55901/1308	32
482	SEPSIS	GO:0042176	regulation of protein catabolic process	76/1937	383/18862	1.2535e-08	2.17741e-06	1.66332e-06	4734/5045/2308/25976/28996/6872/2768/7874/57817/6599/5887/55737/79699/6653/9870/2931/25831/57095/5886/5566/3949/7076/9686/2316/144165/2932/51201/11345/29978/10075/1027/51582/8754/57154/2629/8724/25820/2185/9491/9113/4035/7077/7124/1457/474384/474383/10221/9860/11060/26471/7078/1075/79888/116986/6622/51429/9683/4287/51322/3553/83737/10444/258010/6642/6135/9827/10193/57589/153090/4478/57531/8263/51…	76
483	SEPSIS	GO:0032271	regulation of protein polymerization	52/1937	225/18862	1.51353e-08	2.55398e-06	1.95098e-06	26999/10097/10163/29766/23332/5921/10565/118/57662/3055/54434/10096/22919/136319/10093/832/3071/25802/55971/64857/2314/6710/120/55845/2185/9530/1639/51199/9113/2475/7111/157922/25/10094/28988/10602/6709/6249/56907/6622/51429/5216/89795/4926/2242/2885/246/6840/7408/10095/119/5580	52
484	SEPSIS	GO:0050727	regulation of inflammatory response	73/1937	366/18862	1.94104e-08	3.18438e-06	2.43254e-06	6288/6283/4790/4317/2678/3082/9258/55870/57817/6279/353514/91662/6280/351/64332/2679/55737/3055/9870/5294/10162/5788/6777/4318/1776/3949/1051/22904/116379/23476/9021/240/407008/9536/284207/255877/331/5771/89790/2629/5925/406991/4067/1268/5008/1660/55527/140885/7124/114770/2358/2167/26471/7941/5598/1075/8482/90268/6622/5467/5743/2529/329/3554/3848/118788/3553/10658/3572/246/8530/5580/64838	73
485	SEPSIS	GO:0008154	actin polymerization or depolymerization	50/1937	215/18862	2.29632e-08	3.59607e-06	2.74703e-06	26999/10097/10163/29766/5921/10565/118/3055/54434/10096/136319/10093/23075/832/3071/8522/25802/55971/64857/2314/6710/120/55845/2185/9948/9530/9645/1729/9113/2475/7111/199/10094/28988/10602/2909/6709/56907/51429/11170/1072/5216/9050/2885/246/6840/7408/10095/119/5580	50
486	SEPSIS	GO:0110053	regulation of actin filament organization	59/1937	273/18862	2.31376e-08	3.59607e-06	2.74703e-06	10395/26999/10097/10163/29766/23332/5921/10565/118/3055/54434/1901/7984/10096/136319/10093/5062/23075/832/3071/2316/25802/55971/64857/2314/6710/120/406991/387/55845/2185/9948/9530/9113/28984/998/2475/7111/25/10094/28988/71/10602/7248/2909/6709/56907/5829/51429/5216/8500/2885/246/6840/7408/10095/119/8477/5580	59
487	SEPSIS	GO:0051258	protein polymerization	62/1937	294/18862	2.69981e-08	4.08849e-06	3.12318e-06	26999/10097/10163/29766/23332/5921/10565/118/57662/3055/54434/10096/22919/136319/10093/832/3071/128866/8522/25802/55971/64857/2314/6710/120/55845/2185/9530/1639/51199/1729/1785/9113/2475/7111/157922/199/25/10094/28988/10602/6709/6249/56907/6622/51429/11170/5216/89795/4926/9050/2242/2885/246/10844/6840/7408/10095/119/2801/5580/4976	62
488	SEPSIS	GO:0072659	protein localization to plasma membrane	59/1937	275/18862	3.05243e-08	4.50691e-06	3.44282e-06	5170/1213/9919/51304/9914/23499/6812/55737/493/51735/54997/60/145567/9341/10098/2319/80852/25921/2316/51201/407008/10938/23426/57154/10211/90410/5906/682/9530/2181/10890/4035/4323/2580/7124/7040/286/3767/208/8394/8417/3958/63971/10490/22841/10434/55690/55625/5911/8301/6769/4644/8500/11031/81619/115548/8642/5318/10484	59
489	SEPSIS	GO:0032388	positive regulation of intracellular transport	50/1937	219/18862	4.31881e-08	6.22119e-06	4.75235e-06	4734/2040/9919/3684/11261/5296/7027/58480/5534/5562/57506/6653/2931/9520/59286/5566/5594/7332/2316/2932/51201/10075/10938/10657/3689/1660/7529/5108/998/6794/7040/7159/208/8934/1778/7855/1432/4926/3553/5880/54828/6934/23379/54543/55754/51496/4478/7029/5580/51100	50
490	SEPSIS	GO:0030041	actin filament polymerization	45/1937	188/18862	4.59175e-08	6.3526e-06	4.85274e-06	26999/10097/10163/29766/5921/10565/118/3055/54434/10096/136319/10093/832/3071/8522/25802/55971/64857/2314/6710/120/55845/2185/9530/1729/9113/2475/7111/199/10094/28988/10602/6709/56907/51429/11170/5216/9050/2885/246/6840/7408/10095/119/5580	45
491	SEPSIS	GO:0001819	positive regulation of cytokine production	82/1937	437/18862	4.62516e-08	6.3526e-06	4.85274e-06	5795/58484/6288/4790/23633/4317/5045/3082/2033/3098/5781/353514/91662/8780/3556/351/861/3566/57506/1499/2207/6653/23765/5144/5788/6777/7096/1051/5336/6850/405/602/6774/406991/2152/10211/5008/10159/943/1660/10855/4035/28984/29072/7124/7040/85364/199/25/10542/1545/283120/2597/283234/7057/93978/8482/3570/5743/929/2268/336/7855/1432/1385/10148/3554/3553/9181/4155/1387/3572/51311/3091/11128/8140/1958/…	82
492	SEPSIS	GO:2000379	positive regulation of reactive oxygen species metabolic process	30/1937	101/18862	5.11269e-08	6.86263e-06	5.24234e-06	4317/3684/706/5873/9759/57126/7048/10365/6850/3689/2185/1785/7124/2475/7040/2771/283120/2358/1647/7057/6622/5743/1432/1182/3553/1401/2885/10333/10193/5580	30
493	SEPSIS	GO:0001841	neural tube formation	29/1937	96/18862	5.63444e-08	7.39489e-06	5.64894e-06	10395/10427/9968/10653/317/1857/5566/8463/144165/6788/9620/57167/29072/7249/7040/6423/25/57216/51098/6664/7248/2909/131405/3091/6497/7408/55764/8915/4976	29
494	SEPSIS	GO:0042147	retrograde transport, endosome to Golgi	28/1937	91/18862	6.13206e-08	7.87303e-06	6.01419e-06	1213/57533/7109/7874/84910/55737/8675/9341/9905/23258/9779/63893/8729/200576/8724/1639/23085/5870/10490/26000/8934/22836/6642/51542/143187/9827/57589/54497	28
495	SEPSIS	GO:0010506	regulation of autophagy	66/1937	328/18862	6.50792e-08	8.17783e-06	6.24702e-06	4734/57533/2308/706/25782/3082/2033/5296/3708/5562/55737/55187/23274/2931/27/3064/5566/493856/5291/128866/2309/2932/8925/29978/83667/22930/823/6774/2629/60412/66036/5305/201163/8897/7107/664/6794/2475/7249/3953/4864/25/8649/10542/10670/1612/2597/26471/7248/257397/54832/5768/6622/7855/51322/51606/258010/3091/10193/140775/81603/6885/23677/2801/527/51100	66
496	SEPSIS	GO:0007265	Ras protein signal transduction	67/1937	338/18862	9.42645e-08	1.15985e-05	8.86004e-06	10395/5922/867/2768/8844/10163/5921/10565/9448/58480/2782/4763/5294/51735/27/9909/3845/440073/4851/11214/5291/5337/392/8729/5925/286205/387/4067/9649/4853/10211/55845/5906/201163/1399/9620/1785/9922/7409/7077/998/57706/199/25/28988/393/64926/10602/8452/22808/23365/2909/9869/5923/5911/1072/1432/9181/5880/25959/2885/7126/84249/153090/57531/6239/8477	67
497	SEPSIS	GO:0018210	peptidyl-threonine modification	34/1937	127/18862	1.15308e-07	1.38982e-05	1.06168e-05	5170/22853/2590/65125/28996/6872/2589/351/91/10114/7048/2931/51701/8693/200734/5566/5594/2932/204851/9943/5579/51719/5604/2475/7040/1457/8658/7369/2011/8476/1460/7224/7786/5580	34
498	SEPSIS	GO:0006892	post-Golgi vesicle-mediated transport	30/1937	105/18862	1.33506e-07	1.57698e-05	1.20465e-05	9919/23499/8943/3916/6653/160/9341/164/6272/54520/8729/60412/54536/2181/10890/55614/1785/2580/54832/63971/55062/10490/10434/4644/11031/51542/143187/55770/3996/200312	30
499	SEPSIS	GO:0030705	cytoskeleton-dependent intracellular transport	45/1937	195/18862	1.44683e-07	1.67548e-05	1.2799e-05	22906/84376/8943/3916/23291/3797/57662/351/23224/3064/25777/26258/23299/667/3192/7846/8120/4651/55860/23162/8546/8655/23095/90410/5108/998/6794/474384/474383/51098/66008/5870/6421/283234/10749/2647/63971/26115/1778/4644/3091/1781/8263/55764/4976	45
500	SEPSIS	GO:0090066	regulation of anatomical structure size	88/1937	493/18862	1.58458e-07	1.79972e-05	1.3748e-05	26999/10501/10097/23499/10163/29766/5921/56996/6696/10565/118/6722/3055/54434/10096/136319/10365/2730/10093/23038/23075/832/3071/57142/2932/25802/55971/150465/51393/538/64857/2314/59342/6710/120/406991/387/55845/2185/9948/9530/1785/9113/2131/7409/4035/2475/7111/25/10094/28988/10451/10509/393/10542/25942/1874/10602/9990/7248/2643/2909/8482/6709/56907/51429/8301/5216/1385/57609/1182/1401/3778/2729/…	88
501	SEPSIS	GO:1990778	protein localization to cell periphery	65/1937	329/18862	1.65759e-07	1.81887e-05	1.38943e-05	5170/1213/9919/51304/9914/23499/6812/55737/2035/493/51735/54997/60/145567/9341/10098/2319/80852/25921/2316/51201/407008/10938/23426/57154/23095/10211/90410/5906/682/9530/2181/10890/4035/4323/2580/7124/7040/286/55327/3767/208/102/8394/8417/3958/63971/10490/8934/22841/10434/55690/55625/5911/8301/4926/6769/4644/8500/11031/81619/115548/8642/5318/10484	65
502	SEPSIS	GO:0051403	stress-activated MAPK cascade	55/1937	261/18862	1.66304e-07	1.81887e-05	1.38943e-05	4790/4317/2308/28996/3082/9258/9459/23291/9448/351/4217/57551/5770/10114/677/5594/3480/260425/6850/7335/5606/23162/6788/7311/9867/197259/5604/51135/2185/1399/140885/998/23008/7124/6423/10221/28988/64853/5609/1647/257397/5911/79155/1432/2122/3553/83737/1845/5605/50488/153090/7786/9261/6885/8945	55
503	SEPSIS	GO:0016051	carbohydrate biosynthetic process	47/1937	209/18862	1.75768e-07	1.88743e-05	1.4418e-05	1213/283209/2632/4790/8509/178/2992/2033/7874/2821/5226/79660/160/5509/2931/2023/6483/2997/2932/83667/5771/55276/3613/4923/230/57223/2185/9334/2131/2475/7040/3953/8850/208/3481/2597/6622/5903/6484/9348/5223/226/8706/1642/54187/3612/10296	47
504	SEPSIS	GO:0031346	positive regulation of cell projection organization	67/1937	344/18862	1.87816e-07	1.98079e-05	1.51312e-05	10097/8826/57498/3082/1523/23499/2033/10163/9759/6280/9662/6722/1857/160/27/3064/23129/10096/4919/84079/6474/2316/51393/538/8874/23426/8655/406991/81545/387/4067/1268/5604/55845/8724/5906/2185/51199/1785/4035/998/6794/2475/8321/9842/28988/1809/10602/2909/8482/5168/5216/10154/5880/79625/54828/2011/2242/7224/139818/23300/55754/5364/153090/9738/6239/4976	67
505	SEPSIS	GO:0031098	stress-activated protein kinase signaling cascade	57/1937	276/18862	2.04276e-07	2.08942e-05	1.59611e-05	4790/4317/2308/28996/3082/9258/9459/23291/9448/351/4217/57551/5770/10114/677/5062/5594/3480/260425/6850/7335/5606/23162/6788/7311/9867/197259/4067/5604/51135/2185/1399/140885/998/23008/7124/6423/10221/28988/64853/5609/1647/257397/5911/79155/1432/2122/3553/83737/1845/5605/50488/153090/7786/9261/6885/8945	57
506	SEPSIS	GO:0048041	focal adhesion assembly	26/1937	85/18862	2.05192e-07	2.08942e-05	1.59611e-05	5170/5795/10395/8826/23499/23332/9448/57662/9748/8861/8874/387/79834/2185/4035/4323/25/8394/71/7248/7057/11170/1845/54828/347/55901	26
507	SEPSIS	GO:0008064	regulation of actin polymerization or depolymerization	43/1937	185/18862	2.19616e-07	2.1984e-05	1.67935e-05	26999/10097/10163/29766/5921/10565/118/3055/54434/10096/136319/10093/23075/832/3071/25802/55971/64857/2314/6710/120/55845/2185/9948/9530/9113/2475/7111/10094/28988/10602/2909/6709/56907/51429/5216/2885/246/6840/7408/10095/119/5580	43
508	SEPSIS	GO:0090316	positive regulation of intracellular protein transport	42/1937	179/18862	2.29684e-07	2.26086e-05	1.72706e-05	2040/9919/3684/11261/5296/7027/58480/5534/5562/57506/6653/2931/9520/59286/5566/5594/7332/2316/2932/51201/10075/3689/7529/5108/998/7040/7159/208/8934/7855/1432/3553/5880/54828/6934/23379/54543/55754/51496/7029/5580/51100	42
509	SEPSIS	GO:0045785	positive regulation of cell adhesion	78/1937	425/18862	2.52435e-07	2.44407e-05	1.86702e-05	5170/5795/6288/960/8826/1378/2199/8943/5781/9448/64332/861/3566/10562/7048/54518/5788/6777/5062/3071/2319/2316/1604/2932/240/6850/51144/8861/10725/8546/59339/8874/3689/8754/406991/3718/387/4067/201627/3142/10211/2185/81704/9092/201163/1399/9530/140885/3716/1785/7409/998/7124/6423/199/25/10451/3481/64926/283234/7248/10085/463/7402/2529/10148/3553/6484/79625/3572/2885/4860/3485/246/80005/100133941/…	78
510	SEPSIS	GO:0030832	regulation of actin filament length	43/1937	186/18862	2.57689e-07	2.4547e-05	1.87514e-05	26999/10097/10163/29766/5921/10565/118/3055/54434/10096/136319/10093/23075/832/3071/25802/55971/64857/2314/6710/120/55845/2185/9948/9530/9113/2475/7111/10094/28988/10602/2909/6709/56907/51429/5216/2885/246/6840/7408/10095/119/5580	43
511	SEPSIS	GO:0045637	regulation of myeloid cell differentiation	54/1937	258/18862	2.70305e-07	2.534e-05	1.93572e-05	23186/634/2033/9646/58508/91/861/8085/51621/677/54997/57095/79577/6777/4057/1051/3071/2309/407008/5579/8861/405/5771/23774/6774/5925/4067/4853/2185/7107/7124/116151/2475/7040/10221/9739/8451/8850/25942/3958/7057/2200/1432/1385/23112/4850/4297/5469/1387/3091/2242/10193/2778/54623	54
512	SEPSIS	GO:0030833	regulation of actin filament polymerization	40/1937	169/18862	3.46039e-07	3.16814e-05	2.42013e-05	26999/10097/10163/29766/5921/10565/118/3055/54434/10096/136319/10093/832/3071/25802/55971/64857/2314/6710/120/55845/2185/9530/9113/2475/7111/10094/28988/10602/6709/56907/51429/5216/2885/246/6840/7408/10095/119/5580	40
513	SEPSIS	GO:0030218	erythrocyte differentiation	31/1937	115/18862	3.48678e-07	3.16814e-05	2.42013e-05	23186/28996/9258/10320/29766/118/91/51621/6722/677/6777/10365/9991/51341/3071/2309/8861/405/5771/23774/6774/5925/3718/4067/116151/1432/5469/3091/669/4891/10296	31
514	SEPSIS	GO:0034101	erythrocyte homeostasis	32/1937	121/18862	3.64218e-07	3.22269e-05	2.46181e-05	23186/28996/9258/10320/29766/118/91/51621/6722/677/6777/10365/9991/51341/3071/2309/3658/8861/405/5771/23774/6774/5925/3718/4067/116151/1432/5469/3091/669/4891/10296	32
515	SEPSIS	GO:0002224	toll-like receptor signaling pathway	38/1937	157/18862	3.68526e-07	3.22269e-05	2.46181e-05	5170/3684/9258/6279/6280/7096/4057/55366/54726/57142/146722/81035/5289/8546/3689/7311/9867/4067/10211/51135/4214/57724/6197/1508/257397/22841/929/79155/329/338/118788/51311/10333/153090/9261/6885/8915/409	38
516	SEPSIS	GO:0001843	neural tube closure	25/1937	82/18862	3.75397e-07	3.22269e-05	2.46181e-05	10395/10427/9968/10653/317/1857/5566/8463/144165/9620/57167/29072/7249/7040/6423/25/57216/7248/2909/131405/6497/7408/55764/8915/4976	25
517	SEPSIS	GO:0002262	myeloid cell homeostasis	36/1937	145/18862	3.81499e-07	3.22269e-05	2.46181e-05	23186/28996/9258/10320/57817/29766/10461/118/91/51621/6722/677/6777/10365/9991/51341/3071/5291/2309/3658/8861/405/5771/5293/23774/6774/5925/3718/4067/116151/1432/5469/3091/669/4891/10296	36
518	SEPSIS	GO:0072593	reactive oxygen species metabolic process	57/1937	281/18862	3.81965e-07	3.22269e-05	2.46181e-05	4317/3240/1536/3684/847/706/5873/285590/9759/57126/493/7048/7837/10365/240/6850/538/8729/83667/200576/3689/8655/406991/1727/2185/140885/1785/7409/664/3046/7124/2475/7040/2771/1545/283120/2358/1647/5547/2643/7057/6622/5743/329/1432/1182/8570/3553/3099/1401/5880/3091/2885/10333/10193/384/5580	57
519	SEPSIS	GO:0014020	primary neural tube formation	26/1937	88/18862	4.38544e-07	3.64795e-05	2.78666e-05	10395/10427/9968/10653/317/1857/5566/8463/144165/9620/57167/29072/7249/7040/6423/25/57216/7248/2909/131405/3091/6497/7408/55764/8915/4976	26
520	SEPSIS	GO:0060606	tube closure	25/1937	83/18862	4.85228e-07	3.98022e-05	3.04048e-05	10395/10427/9968/10653/317/1857/5566/8463/144165/9620/57167/29072/7249/7040/6423/25/57216/7248/2909/131405/6497/7408/55764/8915/4976	25
521	SEPSIS	GO:0071902	positive regulation of protein serine/threonine kinase activity	61/1937	311/18862	5.10936e-07	4.13368e-05	3.15771e-05	595/6288/6283/8826/3082/54757/8844/219771/5781/5562/4217/57551/5770/493/1857/5294/5788/7984/3845/60675/4057/5594/10818/11214/5291/6850/7335/5606/23162/51719/6788/7311/197259/387/5604/2185/1399/28984/7124/7040/28988/5609/3481/1647/7057/257397/84231/6622/7855/1432/3553/2180/10333/5605/56034/153090/2357/7786/9261/100133941/6885	61
522	SEPSIS	GO:0016052	carbohydrate catabolic process	44/1937	197/18862	5.24801e-07	4.18848e-05	3.19957e-05	283209/4928/5209/178/2033/3098/3101/9759/3939/2821/351/5836/5562/5226/79660/256356/5509/2931/100101267/5256/2023/9972/51341/5208/8972/2710/26137/405/55276/230/2646/2760/2597/26471/441531/5903/2529/4967/3099/4125/3091/669/5223/226	44
523	SEPSIS	GO:0043406	positive regulation of MAP kinase activity	49/1937	230/18862	5.48596e-07	4.32001e-05	3.30005e-05	6288/6283/8826/3082/8844/5781/5562/4217/57551/5770/1857/5294/5788/7984/3845/60675/5594/10818/11214/5291/6850/7335/5606/23162/7311/197259/5604/2185/1399/7124/7040/28988/5609/1647/7057/257397/84231/7855/1432/3553/10333/5605/56034/153090/2357/7786/9261/100133941/6885	49
524	SEPSIS	GO:0022604	regulation of cell morphogenesis	60/1937	305/18862	5.69632e-07	4.42664e-05	3.3815e-05	10395/960/10097/1523/23499/4627/5921/58480/2035/10562/3055/1857/23129/84079/832/54764/2316/50618/4651/118987/4628/254065/121512/8874/23426/3689/57154/406991/387/2185/1399/9948/1729/7940/1785/998/157922/25/28988/10602/2909/55843/2268/1072/5168/10154/5880/22836/2011/161176/2242/3679/80005/5364/4478/226/6239/30011/4976/51760	60
525	SEPSIS	GO:0018107	peptidyl-threonine phosphorylation	31/1937	118/18862	6.4591e-07	4.95422e-05	3.78451e-05	5170/22853/65125/28996/6872/351/91/10114/7048/2931/51701/200734/5566/5594/2932/204851/9943/5579/51719/5604/2475/7040/1457/8658/7369/2011/8476/1460/7224/7786/5580	31
526	SEPSIS	GO:0032438	melanosome organization	13/1937	27/18862	6.81202e-07	5.15792e-05	3.94013e-05	8943/9839/26258/164/8546/200576/10981/8907/2647/63971/8934/1130/3257	13
527	SEPSIS	GO:0046777	protein autophosphorylation	48/1937	226/18862	7.83506e-07	5.83609e-05	4.45818e-05	5170/22853/8826/6872/11261/91662/91/57551/8428/3055/9961/5788/51701/10783/9748/5062/5566/3480/6793/2932/9943/200576/5292/4067/79834/2185/22848/6794/2475/51755/25/660/1612/415116/2268/5911/3645/2011/2242/84206/2046/7006/5605/56034/50488/7786/9261/27102	48
528	SEPSIS	GO:0150116	regulation of cell-substrate junction organization	22/1937	69/18862	7.9175e-07	5.83609e-05	4.45818e-05	5795/10395/8826/23499/23332/9448/57662/9748/8861/387/79834/9922/4035/4323/25/71/7248/7057/11170/1845/54828/347	22
529	SEPSIS	GO:0043112	receptor metabolic process	39/1937	168/18862	8.17498e-07	5.83609e-05	4.45818e-05	1213/22853/4734/5045/634/163/6311/5770/2207/6653/160/55681/9341/161/5336/6850/9779/29978/823/3689/57154/967/10211/3576/55614/1785/4035/7040/8934/6622/8301/83737/11031/6642/125058/2885/2966/51100/409	39
530	SEPSIS	GO:0051893	regulation of focal adhesion assembly	21/1937	64/18862	8.2324e-07	5.83609e-05	4.45818e-05	5795/10395/8826/23499/23332/9448/57662/9748/8861/387/79834/4035/4323/25/71/7248/7057/11170/1845/54828/347	21
531	SEPSIS	GO:0090109	regulation of cell-substrate junction assembly	21/1937	64/18862	8.2324e-07	5.83609e-05	4.45818e-05	5795/10395/8826/23499/23332/9448/57662/9748/8861/387/79834/4035/4323/25/71/7248/7057/11170/1845/54828/347	21
532	SEPSIS	GO:0033673	negative regulation of kinase activity	54/1937	267/18862	8.44309e-07	5.83609e-05	4.45818e-05	5170/5795/90007/9467/65125/867/634/11261/4298/5770/4763/10114/6653/9961/5788/54997/200734/1028/5062/3480/3192/80824/5291/9021/2776/1027/5771/11329/5573/2629/5925/4067/10527/5576/5305/9113/7529/7249/26524/6423/10221/25/2646/8850/64853/1647/2167/6622/3553/1845/80851/140775/153090/5580	54
533	SEPSIS	GO:0010256	endomembrane system organization	84/1937	482/18862	8.46315e-07	5.83609e-05	4.45818e-05	9919/7357/25782/1378/84376/5873/8943/23345/4627/23332/8291/8867/25923/6280/10565/57662/488/91754/57088/26509/10162/5788/10783/8675/3064/25777/5594/128866/399979/55666/57142/55971/5579/10075/53947/51112/8729/8546/22930/8874/57003/50807/23317/5604/10211/8724/29887/93380/10890/1639/1785/998/2580/60684/208/64598/55831/92421/7369/10397/23207/2647/23592/8934/1130/51429/9144/1385/1182/54808/11252/54828/…	84
534	SEPSIS	GO:0042116	macrophage activation	28/1937	102/18862	8.4982e-07	5.83609e-05	4.45818e-05	4317/3684/9258/57817/8291/351/3566/5788/7096/3949/22904/6850/3689/9867/7107/22918/7124/199/2358/64784/7057/1075/6622/79155/51311/10333/8530/671	28
535	SEPSIS	GO:1903829	positive regulation of cellular protein localization	58/1937	295/18862	8.90936e-07	6.04813e-05	4.62015e-05	5170/2040/8826/3684/163/11261/5296/7027/58480/5534/5562/57506/2035/493/6653/54434/2931/54552/9520/59286/5594/7332/25921/2316/57142/2932/51201/407008/10075/51112/83667/3689/2181/7529/4035/7107/7124/6794/7040/3767/7159/208/9860/10542/3958/22841/7855/1432/4926/6769/5880/54543/4478/7029/81603/51160/5580/51100	58
536	SEPSIS	GO:0010498	proteasomal protein catabolic process	84/1937	483/18862	9.23679e-07	6.19915e-05	4.73551e-05	4734/7328/6872/2768/7874/23291/5094/130507/6599/5887/6907/79699/1499/56886/79654/9870/2931/25831/57095/5886/5566/144165/84937/55666/2932/11345/79982/29978/10075/6400/57154/2629/57003/4121/7311/81545/267/80311/54994/10277/25820/26046/9491/54476/54557/55432/79718/7706/474384/474383/197131/10221/64839/8451/26235/11060/8452/9354/7369/23197/26471/84447/26268/9683/4287/329/51322/83737/131405/10444/2580…	84
537	SEPSIS	GO:0006096	glycolytic process	30/1937	114/18862	9.36274e-07	6.21307e-05	4.74615e-05	283209/4928/5209/2033/3098/3101/9759/3939/2821/351/5562/100101267/2023/9972/51341/5208/26137/405/230/2646/2597/26471/441531/5903/4967/3099/3091/669/5223/226	30
538	SEPSIS	GO:0009185	ribonucleoside diphosphate metabolic process	34/1937	138/18862	9.6227e-07	6.31463e-05	4.82373e-05	57089/283209/4928/5209/2033/3098/3101/9759/3939/2821/351/5562/100101267/2023/9972/51341/5208/9583/260425/26137/405/4354/230/2646/2597/26471/441531/5903/4967/3099/3091/669/5223/226	34
539	SEPSIS	GO:0033157	regulation of intracellular protein transport	51/1937	248/18862	1.00367e-06	6.5139e-05	4.97595e-05	2040/9919/3684/11261/5296/7027/5781/58480/5534/5562/57506/5770/6653/2931/9520/59286/5566/5594/7332/2316/2932/51201/10075/3689/9530/55432/7529/5108/998/7040/7159/208/3936/7295/8934/7855/1432/4924/3553/5880/54828/347/258010/6934/23379/54543/55754/51496/7029/5580/51100	51
540	SEPSIS	GO:0072384	organelle transport along microtubule	24/1937	81/18862	1.13804e-06	7.2377e-05	5.52886e-05	22906/8943/3916/23291/3797/23224/3064/25777/26258/23299/8120/55860/8546/23095/998/6794/66008/5870/10749/2647/63971/1778/3091/4976	24
541	SEPSIS	GO:0006757	ATP generation from ADP	30/1937	115/18862	1.14366e-06	7.2377e-05	5.52886e-05	283209/4928/5209/2033/3098/3101/9759/3939/2821/351/5562/100101267/2023/9972/51341/5208/26137/405/230/2646/2597/26471/441531/5903/4967/3099/3091/669/5223/226	30
542	SEPSIS	GO:0048753	pigment granule organization	13/1937	28/18862	1.15195e-06	7.2377e-05	5.52886e-05	8943/9839/26258/164/8546/200576/10981/8907/2647/63971/8934/1130/3257	13
543	SEPSIS	GO:0006469	negative regulation of protein kinase activity	50/1937	243/18862	1.25452e-06	7.79918e-05	5.95777e-05	5170/5795/9467/65125/867/634/11261/4298/5770/4763/10114/6653/9961/5788/54997/200734/1028/5062/3480/80824/5291/9021/2776/1027/5771/11329/5573/2629/5925/4067/10527/5576/9113/7529/7249/26524/6423/10221/25/8850/64853/1647/2167/6622/3553/1845/80851/140775/153090/5580	50
544	SEPSIS	GO:0072665	protein localization to vacuole	22/1937	71/18862	1.36634e-06	8.34535e-05	6.375e-05	4734/8943/55187/27072/6653/9765/22879/57142/6272/8546/57154/7107/10542/7369/54832/8031/10490/143187/23677/200312/51160/51100	22
545	SEPSIS	GO:0035148	tube formation	34/1937	140/18862	1.37064e-06	8.34535e-05	6.375e-05	10395/10427/9968/10653/317/23405/1857/5566/4851/8463/144165/5293/6788/9620/57167/29072/7249/7040/6423/25/57216/51098/6664/7248/2909/131405/54828/3091/6497/153090/7408/55764/8915/4976	34
546	SEPSIS	GO:0072583	clathrin-dependent endocytosis	17/1937	46/18862	1.39113e-06	8.38369e-05	6.40428e-05	1213/3092/163/160/55681/161/5291/50618/29978/1785/22848/2580/9829/55589/8301/6453/115548	17
547	SEPSIS	GO:0051090	regulation of DNA-binding transcription factor activity	78/1937	444/18862	1.50848e-06	8.98747e-05	6.8655e-05	58484/6283/4790/847/28996/6872/2033/11261/7027/7874/825/6279/9759/91662/6280/3556/351/57506/6722/1499/3055/306/7984/3845/136319/4057/4919/5594/51341/2319/2316/51132/6850/5579/7335/5292/3689/6774/222487/5925/6788/7311/6717/406991/10211/1660/28984/7124/7706/10221/8321/54386/23085/3275/10542/1545/11060/26471/64784/257397/5927/90268/1432/3553/9181/83737/2100/6934/10333/10193/6597/153090/8553/81603/68…	78
548	SEPSIS	GO:0007034	vacuolar transport	36/1937	153/18862	1.52175e-06	8.98747e-05	6.8655e-05	4734/22906/84376/8943/3916/55737/55187/27072/23274/6653/9765/55681/3482/128866/164/22879/6272/8546/57154/138050/4035/23295/2580/4864/57724/66008/92421/54832/63971/8031/10490/1130/51542/143187/200312/51160	36
549	SEPSIS	GO:0009135	purine nucleoside diphosphate metabolic process	33/1937	135/18862	1.66878e-06	9.66254e-05	7.38119e-05	283209/4928/5209/2033/3098/3101/9759/3939/2821/351/5562/100101267/2023/9972/51341/5208/9583/260425/26137/405/4354/230/2646/2597/26471/441531/5903/4967/3099/3091/669/5223/226	33
550	SEPSIS	GO:0009179	purine ribonucleoside diphosphate metabolic process	33/1937	135/18862	1.66878e-06	9.66254e-05	7.38119e-05	283209/4928/5209/2033/3098/3101/9759/3939/2821/351/5562/100101267/2023/9972/51341/5208/9583/260425/26137/405/4354/230/2646/2597/26471/441531/5903/4967/3099/3091/669/5223/226	33
551	SEPSIS	GO:0031589	cell-substrate adhesion	66/1937	359/18862	1.9528e-06	0.000111973	8.5536e-05	5170/5795/10395/960/8826/23499/2199/23332/10461/5921/10232/9448/57662/3914/10562/4059/4763/6722/9748/9341/4851/5291/2316/2932/51144/8861/59339/8874/3689/8754/25992/387/967/79834/2185/1399/1785/10855/4035/4323/998/25/8394/71/7248/7057/5467/5829/10085/11170/4287/7402/8500/5880/1845/79625/54828/347/3679/246/50488/80005/55901/6239/7448/1308	66
552	SEPSIS	GO:0006909	phagocytosis	69/1937	381/18862	2.00428e-06	0.00011382	8.69469e-05	5795/26999/10097/3684/5873/5296/4627/10163/8291/10461/1794/721/2207/720/3055/306/5788/10096/60/10093/5594/3949/3071/5291/5336/4651/146722/6850/5338/81035/200576/3689/4067/55845/8724/5906/140885/1785/7409/4035/22918/998/7124/3953/55647/199/25/10094/10451/8394/71/2358/7057/22841/1130/929/2268/336/1182/3553/1401/5880/11031/2209/2885/246/10095/5580/27102	69
553	SEPSIS	GO:0033059	cellular pigmentation	18/1937	52/18862	2.0714e-06	0.000116511	8.90028e-05	5873/8943/9839/26258/84079/164/8546/200576/967/10981/8907/2647/129880/63971/8934/1130/3257/4644	18
554	SEPSIS	GO:0051348	negative regulation of transferase activity	57/1937	296/18862	2.19008e-06	0.000122025	9.32145e-05	5170/5795/90007/9467/65125/867/634/11261/4298/5770/4763/10114/6653/9961/2931/5788/54997/200734/1028/5062/3480/3192/80824/5291/9021/2932/2776/1027/5771/11329/5573/2629/5925/4067/10527/5576/5305/9113/7529/7249/26524/6423/10221/25/2646/8850/64853/1647/2167/6622/3553/1845/80851/6135/140775/153090/5580	57
555	SEPSIS	GO:0007599	hemostasis	64/1937	346/18862	2.24681e-06	0.000124015	9.4735e-05	5170/6288/23186/2153/634/2768/5873/4627/3708/10461/5781/6812/57126/2821/2782/6722/2207/5294/51317/60/5566/5594/832/5291/2316/5336/6850/2776/5579/10938/8546/5055/5573/7094/4067/2152/5576/81704/10855/7409/3046/998/10451/71/5547/7057/3709/4097/966/3848/6484/22875/23348/7006/139818/2778/7975/54331/1606/5327/5580/11234/7448/409	64
556	SEPSIS	GO:0016050	vesicle organization	63/1937	339/18862	2.28774e-06	0.000125105	9.55677e-05	9919/10427/1522/2153/7109/84376/11261/5873/8943/23673/8291/6812/8867/9839/26286/27072/9765/8675/26258/84079/9341/128866/164/399979/51201/6272/8729/8546/200576/23317/8724/29887/5305/1785/55291/55647/10981/10451/8907/208/8417/8452/92421/2647/63971/1075/10490/6892/8934/1130/6622/8301/966/1385/1182/3257/23355/10814/143187/51160/10484/11196/2801	63
557	SEPSIS	GO:0010970	transport along microtubule	36/1937	156/18862	2.47213e-06	0.000133948	0.000102323	22906/8943/3916/23291/3797/57662/351/23224/3064/25777/26258/23299/667/3192/8120/55860/23162/8546/8655/23095/90410/5108/998/6794/51098/66008/5870/6421/10749/2647/63971/1778/3091/1781/55764/4976	36
558	SEPSIS	GO:0043300	regulation of leukocyte degranulation	16/1937	43/18862	2.55338e-06	0.000137093	0.000104725	5170/3684/634/3916/6812/57126/3566/164/6850/3689/4067/6813/2268/5880/2242/8832	16
559	SEPSIS	GO:0051235	maintenance of location	60/1937	319/18862	2.65232e-06	0.000141123	0.000107803	5170/4790/706/7226/3098/8943/23345/3934/3708/825/6279/6280/55252/55187/6653/5144/5788/3064/25777/6777/5566/3192/1374/2316/5336/114885/10938/57192/2201/602/5771/8694/2629/6717/4923/4067/2185/1729/9113/7529/7124/25/53349/2760/114882/80024/7295/2829/54832/2200/10226/3709/6622/5467/338/9472/3553/3099/1401/57104	60
560	SEPSIS	GO:0048010	vascular endothelial growth factor receptor signaling pathway	26/1937	96/18862	2.7284e-06	0.000143874	0.000109905	4734/26999/1536/5296/10163/5770/5062/3071/5291/5579/405/22905/387/55845/2185/7409/998/10451/6461/5829/1432/3553/3091/153090/9261/7448	26
561	SEPSIS	GO:0007254	JNK cascade	41/1937	189/18862	2.78087e-06	0.000145343	0.000111027	4317/28996/9258/9459/9448/351/4217/57551/5770/10114/3480/260425/6850/7335/23162/6788/7311/9867/197259/51135/2185/1399/140885/998/7124/6423/10221/28988/64853/5609/1647/257397/5911/2122/3553/83737/1845/50488/153090/7786/6885	41
562	SEPSIS	GO:0001838	embryonic epithelial tube formation	29/1937	114/18862	2.97406e-06	0.000152829	0.000116745	10395/10427/9968/10653/317/1857/5566/8463/144165/6788/9620/57167/29072/7249/7040/6423/25/57216/51098/6664/7248/2909/131405/3091/6497/7408/55764/8915/4976	29
563	SEPSIS	GO:0043244	regulation of protein-containing complex disassembly	30/1937	120/18862	2.97584e-06	0.000152829	0.000116745	29766/23332/118/57662/57551/23274/136319/23075/3480/832/25802/2314/6710/120/2629/9948/664/7124/7111/157922/2935/2107/6709/89795/9181/140775/6314/6840/119/57466	30
564	SEPSIS	GO:0007596	blood coagulation	63/1937	342/18862	3.09629e-06	0.000156621	0.000119643	5170/6288/23186/2153/634/2768/5873/4627/3708/10461/5781/6812/57126/2782/6722/2207/5294/51317/60/5566/5594/832/5291/2316/5336/6850/2776/5579/10938/8546/5055/5573/7094/4067/2152/5576/81704/10855/7409/3046/998/10451/71/5547/7057/3709/4097/966/3848/6484/22875/23348/7006/139818/2778/7975/54331/1606/5327/5580/11234/7448/409	63
565	SEPSIS	GO:1902905	positive regulation of supramolecular fiber organization	43/1937	203/18862	3.10272e-06	0.000156621	0.000119643	10097/10163/23332/351/3055/7984/10096/22919/10093/23075/3071/2316/25802/55971/5925/387/55845/2185/9948/9530/1639/51199/28984/998/2475/25/10094/79709/10602/7248/6249/56907/5829/51429/5216/89795/4926/2242/2885/246/7408/10095/8477	43
566	SEPSIS	GO:0007160	cell-matrix adhesion	47/1937	230/18862	3.15289e-06	0.000157805	0.000120547	5170/5795/10395/960/8826/23499/23332/5921/10232/9448/57662/4059/4763/6722/9748/5291/2932/8861/59339/8874/3689/8754/25992/387/967/79834/2185/10855/4035/4323/25/8394/71/7248/7057/5829/11170/7402/8500/1845/54828/347/3679/50488/55901/7448/1308	47
567	SEPSIS	GO:0006006	glucose metabolic process	44/1937	210/18862	3.24245e-06	0.000160923	0.000122929	90007/283209/2033/3098/7874/3101/283450/2821/5562/79660/5509/2931/2023/10499/23038/5208/1374/2932/83667/5771/55276/230/57223/9563/7124/2475/3953/3767/2646/8850/208/3481/2597/5467/5903/1432/3099/347/669/5223/226/1642/3636/10296	44
568	SEPSIS	GO:0010810	regulation of cell-substrate adhesion	45/1937	218/18862	3.82799e-06	0.000188401	0.000143919	5795/10395/8826/23499/2199/23332/5921/9448/57662/10562/4763/9748/4851/5291/2316/2932/51144/8861/59339/8874/387/79834/2185/1399/1785/4035/4323/998/25/71/7248/7057/10085/11170/4287/7402/5880/1845/79625/54828/347/246/50488/80005/6239	45
569	SEPSIS	GO:0016049	cell growth	80/1937	470/18862	3.90822e-06	0.00019076	0.000145721	5795/8239/10501/8826/634/9792/23499/57817/6279/6696/10611/6280/351/91/8085/1154/6722/1499/7048/1839/2931/9150/79577/136319/2023/11214/9686/50618/57142/2932/6595/150465/51393/58191/83667/54512/1027/57154/5925/55540/2185/123879/201163/1399/51199/1785/4035/4323/998/6794/2475/7040/1457/6423/25/6197/28988/10509/3275/393/102/25942/8482/5532/5467/11170/57609/9472/55031/83737/22850/2100/6597/7224/7528/10…	80
570	SEPSIS	GO:0045732	positive regulation of protein catabolic process	46/1937	225/18862	3.94248e-06	0.000190855	0.000145794	4734/5045/2308/25976/6872/57817/55737/79699/6653/9870/2931/25831/5886/3949/9686/144165/2932/29978/10075/1027/8754/57154/2629/25820/2185/4035/7124/1457/10221/11060/26471/1075/79888/51429/4287/3553/83737/10444/6642/10193/153090/4478/57531/51160/1642/641700	46
571	SEPSIS	GO:0043242	negative regulation of protein-containing complex disassembly	23/1937	81/18862	4.23461e-06	0.000200845	0.000153425	29766/23332/118/57662/57551/23274/136319/23075/832/25802/2314/6710/120/7124/7111/157922/6709/89795/9181/6314/6840/119/57466	23
572	SEPSIS	GO:0044262	cellular carbohydrate metabolic process	55/1937	288/18862	4.25568e-06	0.000200845	0.000153425	90007/283209/2632/8509/5209/178/2992/2033/3098/7874/3101/9759/8867/5836/5226/79660/256356/5509/2931/5256/10499/2997/5208/8972/2710/2932/83667/5771/55276/3613/4923/57223/2185/9334/2131/673/2475/3953/10020/2646/8850/208/3481/26471/6622/5903/3099/3572/9348/116255/5223/8706/1642/3612/10296	55
573	SEPSIS	GO:0046031	ADP metabolic process	30/1937	122/18862	4.27814e-06	0.000200845	0.000153425	283209/4928/5209/2033/3098/3101/9759/3939/2821/351/5562/100101267/2023/9972/51341/5208/26137/405/230/2646/2597/26471/441531/5903/4967/3099/3091/669/5223/226	30
574	SEPSIS	GO:0030522	intracellular receptor signaling pathway	53/1937	274/18862	4.28488e-06	0.000200845	0.000153425	4734/2908/2033/8780/55252/7182/92610/861/8085/9698/11240/26057/340665/10365/51341/6256/10498/55666/7335/405/8648/331/5292/6774/7311/7421/1399/23019/9113/23369/85364/3275/7101/3164/51296/26065/5547/1488/257397/8031/90268/5467/329/83737/5469/8289/2100/6565/25959/6597/246/29966/6885	53
575	SEPSIS	GO:0002237	response to molecule of bacterial origin	63/1937	346/18862	4.59324e-06	0.000212154	0.000162064	4790/2678/706/9646/57817/7431/6279/6280/488/2679/721/57088/3055/10594/79577/7096/4057/5594/4851/1051/22904/5336/1604/1439/9536/8754/406991/9590/387/4067/9516/1268/3576/140885/7124/7040/10221/25/6197/7369/2643/249/6622/5467/929/79155/10804/7855/1432/338/3553/4988/55970/10333/6374/153090/9261/100133941/2687/2919/8915/671/54623	63
576	SEPSIS	GO:0016241	regulation of macroautophagy	36/1937	160/18862	4.59798e-06	0.000212154	0.000162064	4734/25782/5562/55737/55187/23274/3064/5566/128866/29978/83667/22930/823/2629/60412/5305/664/2475/7249/4864/8649/10542/10670/2597/26471/7248/54832/5768/51322/51606/3091/10193/140775/6885/527/51100	36
577	SEPSIS	GO:0006623	protein targeting to vacuole	15/1937	40/18862	4.68758e-06	0.000214611	0.000163941	4734/8943/55187/27072/6653/9765/22879/6272/8546/57154/54832/8031/10490/143187/200312	15
578	SEPSIS	GO:0071375	cellular response to peptide hormone stimulus	60/1937	325/18862	4.90698e-06	0.000222928	0.000170294	5170/4790/2308/634/5296/5781/6599/5562/5770/677/6653/10768/2931/9365/6777/5566/23038/3480/9021/2932/55971/5579/109/5771/6774/5573/3718/4067/5576/5305/10890/55777/7249/2771/8850/208/3481/114882/3164/7248/5791/2200/5829/55625/6667/64397/2529/1385/4644/3553/51606/3645/11031/1979/2885/6776/2740/527/5580/4976	60
579	SEPSIS	GO:0050817	coagulation	63/1937	347/18862	5.06107e-06	0.000228173	0.000174301	5170/6288/23186/2153/634/2768/5873/4627/3708/10461/5781/6812/57126/2782/6722/2207/5294/51317/60/5566/5594/832/5291/2316/5336/6850/2776/5579/10938/8546/5055/5573/7094/4067/2152/5576/81704/10855/7409/3046/998/10451/71/5547/7057/3709/4097/966/3848/6484/22875/23348/7006/139818/2778/7975/54331/1606/5327/5580/11234/7448/409	63
580	SEPSIS	GO:1990266	neutrophil migration	30/1937	123/18862	5.10922e-06	0.000228599	0.000174626	6288/6283/6279/6280/57126/2207/5294/3071/51192/6850/407008/8729/4354/200576/5293/3689/83692/3576/51135/682/9948/7409/10451/7369/3958/2529/3554/5880/6374/2919	30
581	SEPSIS	GO:0018209	peptidyl-serine modification	61/1937	333/18862	5.3085e-06	0.000235729	0.000180073	5170/22853/960/2590/65125/122011/28996/64324/3082/6872/375449/2589/351/5562/10114/493/7048/2931/5144/51701/8693/10783/5062/5566/5594/2932/204851/6850/6196/5579/51719/200576/11329/5008/9530/9113/53944/7124/673/2475/7040/1457/26524/6423/8658/6197/54386/208/1647/7295/5598/6622/1432/79625/2011/5605/7786/9261/154043/5580/409	61
582	SEPSIS	GO:0061515	myeloid cell development	20/1937	66/18862	5.98016e-06	0.000262761	0.000200722	2033/10163/29766/5781/351/6722/10365/9991/4057/51341/3071/23774/4853/5305/116151/2200/5469/669/4891/10296	20
583	SEPSIS	GO:0050764	regulation of phagocytosis	25/1937	94/18862	6.00622e-06	0.000262761	0.000200722	5795/5873/8291/10461/1794/721/2207/720/3055/5788/3071/146722/6850/8724/5906/140885/1785/4035/7124/2358/2268/336/3553/11031/246	25
584	SEPSIS	GO:0008286	insulin receptor signaling pathway	33/1937	143/18862	6.38261e-06	0.000277174	0.000211733	2308/5296/5781/6599/5562/5770/6653/2931/9365/3480/9021/2932/55971/5579/5771/5305/7249/2771/208/3481/114882/7248/5791/64397/2529/3553/51606/3645/1979/2885/527/5580/4976	33
585	SEPSIS	GO:0032868	response to insulin	53/1937	278/18862	6.64379e-06	0.00028641	0.000218788	5170/56729/2308/847/634/5296/5781/6599/5562/5770/677/6653/2931/9365/23038/3480/9021/2932/2650/55971/6272/5579/83667/5771/4067/5305/10890/2475/7249/2771/8850/208/3481/114882/7248/5791/54832/55625/6667/64397/2529/4644/3553/51606/3645/11031/1979/1958/2885/3636/527/5580/4976	53
586	SEPSIS	GO:0018212	peptidyl-tyrosine modification	66/1937	372/18862	6.75519e-06	0.000289103	0.000220845	5795/22853/960/9467/7273/8826/867/28996/3082/10461/5781/353514/351/5770/10114/3055/1839/9961/5788/27/4919/5062/3480/116379/9021/204851/6850/150465/5606/5771/3689/6774/3718/4067/5604/79834/2185/5008/3716/7124/2475/7040/6423/25778/25/660/5609/3481/3570/2268/5168/9181/3645/80851/3572/2209/2242/2046/7006/5605/56034/100133941/5580/7448/284656/409	66
587	SEPSIS	GO:0030111	regulation of Wnt signaling pathway	65/1937	365/18862	6.97615e-06	0.000296411	0.000226428	83999/4790/65125/57680/122011/23499/219771/8932/6907/351/861/1499/1857/55681/2931/51701/79577/4851/55366/54764/9686/144165/2932/2776/147699/331/3836/6788/267/54994/8724/90410/10159/9491/9113/79718/4035/53944/6794/7249/7040/1457/26524/6423/5218/25/8658/8452/10927/8418/205147/90268/1432/55031/147495/6934/1958/3485/6597/6497/153090/80351/527/8945/83595	65
588	SEPSIS	GO:0072175	epithelial tube formation	30/1937	125/18862	7.23126e-06	0.000305056	0.000233032	10395/10427/9968/10653/317/1857/5566/8463/144165/5293/6788/9620/57167/29072/7249/7040/6423/25/57216/51098/6664/7248/2909/131405/3091/6497/7408/55764/8915/4976	30
589	SEPSIS	GO:0034329	cell junction assembly	73/1937	425/18862	7.38463e-06	0.000307138	0.000234622	5170/5795/10395/6801/10686/8826/23499/1495/23332/10611/9448/57662/3914/3556/351/861/55737/6722/1499/83660/23129/60/9748/5062/5566/667/5339/2316/204851/64101/8861/8874/7094/387/10211/5906/79834/2185/201163/1399/9948/4035/4323/998/1006/7124/8321/10160/25/28988/8394/71/55209/7248/7057/8934/6622/11170/10804/7855/3553/1845/54828/347/8642/57633/5364/55901/7408/5318/119/79983/1308	73
590	SEPSIS	GO:0043161	proteasome-mediated ubiquitin-dependent protein catabolic process	73/1937	425/18862	7.38463e-06	0.000307138	0.000234622	4734/7328/6872/2768/7874/23291/5094/130507/6599/5887/6907/79699/1499/79654/9870/2931/25831/5886/144165/84937/55666/2932/79982/29978/10075/6400/57154/2629/57003/4121/7311/81545/267/80311/54994/10277/25820/26046/9491/54476/54557/55432/79718/7706/197131/10221/64839/8451/26235/11060/8452/9354/7369/23197/84447/26268/9683/4287/329/51322/83737/131405/10444/258010/6135/7126/57531/80028/92369/1642/8945/40…	73
591	SEPSIS	GO:1903793	positive regulation of anion transport	80/1937	478/18862	7.47825e-06	0.000308857	0.000235935	2040/9919/7273/56729/3684/11261/5296/7027/6279/5781/6696/6812/58480/5534/5562/57506/6653/10162/2931/9520/7984/60/59286/5566/5594/1051/5208/7332/2316/2932/51201/407008/10075/9536/4628/22930/10657/51582/3689/8754/8655/2182/6717/4923/5906/1660/2181/7529/4035/5108/998/7124/673/7040/7159/208/114882/1588/5532/8934/5467/7855/1432/3553/2180/6453/5880/54828/6934/4205/3091/23379/54543/55754/51496/7029/5116…	80
592	SEPSIS	GO:0007159	leukocyte cell-cell adhesion	65/1937	366/18862	7.64958e-06	0.000311474	0.000237934	5170/960/65125/634/1378/8943/6279/5781/6280/57126/64332/861/3566/7048/5788/6777/5062/64116/1051/3071/2319/1604/6793/240/6850/2650/10725/8546/5771/3689/5573/406991/3718/387/4067/3142/81704/9092/140885/2131/7409/998/7124/199/3481/55824/64926/283234/7369/3958/2529/10148/3553/5880/6484/1845/3572/2885/4860/3485/384/4478/100133941/119/8915	65
593	SEPSIS	GO:0000271	polysaccharide biosynthetic process	22/1937	78/18862	7.66877e-06	0.000311474	0.000237934	1213/283209/2632/4790/8509/178/2992/79660/160/5509/2931/2997/2932/55276/9334/2131/2475/7040/208/3481/9348/8706	22
594	SEPSIS	GO:0046486	glycerolipid metabolic process	74/1937	433/18862	7.69982e-06	0.000311474	0.000237934	10908/8776/847/151056/5130/5296/6305/5781/84188/8867/54947/1154/9600/9926/6653/256356/5294/10162/145567/9896/8895/5297/56261/3949/5291/1374/5337/2710/9021/5336/5338/5289/11057/200576/8694/6400/59339/5293/2182/3613/66036/5305/2181/8897/1457/660/8394/114882/22908/2167/253430/7941/145447/79888/56894/3631/126969/336/5168/338/54893/2180/50640/5783/1460/284486/116255/246/201164/57104/1606/3636/377/3612	74
595	SEPSIS	GO:0071674	mononuclear cell migration	40/1937	190/18862	7.89089e-06	0.000317031	0.00024218	6288/6283/65125/7226/351/11240/5294/1901/5594/51192/6793/240/9943/80270/58191/5293/83692/2629/692094/387/4067/2185/81704/1399/140885/2131/23143/998/7124/199/102/80024/2358/3958/7941/7057/3570/2529/347/4478	40
596	SEPSIS	GO:0051091	positive regulation of DNA-binding transcription factor activity	51/1937	266/18862	8.34909e-06	0.000333174	0.000254511	58484/6283/4790/847/28996/6872/2033/7027/825/6279/9759/6280/3556/351/57506/6722/1499/306/7984/3845/136319/4057/4919/51341/2319/5579/7335/3689/6774/6788/7311/10211/1660/28984/7124/7706/8321/54386/23085/10542/64784/257397/3553/9181/2100/10333/10193/6597/81603/6885/8915	51
597	SEPSIS	GO:0021915	neural tube development	33/1937	145/18862	8.73723e-06	0.000346323	0.000264555	10395/10427/9968/10653/317/677/1857/5566/4851/8463/144165/6788/10159/9620/57167/29072/7249/7040/6423/25/57216/51098/6664/7248/2909/131405/3091/6497/8642/7408/55764/8915/4976	33
598	SEPSIS	GO:0031647	regulation of protein stability	55/1937	295/18862	8.90694e-06	0.000350696	0.000267896	8239/9919/3092/6872/2033/11261/23673/3916/7874/23291/825/6812/6907/55737/1857/54552/51701/54997/3064/79577/3845/5886/5594/2319/2316/57142/2776/5292/6400/6788/7428/10211/66036/9530/9334/22848/2597/8452/84447/7248/3054/6622/336/11170/79155/5216/1385/55031/573/1387/6135/54543/5580/51100/8945	55
599	SEPSIS	GO:0038093	Fc receptor signaling pathway	47/1937	239/18862	9.30066e-06	0.000363773	0.000277885	5170/5795/26999/10097/4790/5296/10163/23291/5534/2207/3055/5788/10096/60/10093/5062/5594/3071/5291/5336/4651/6850/5338/4067/55845/5906/9491/7409/998/4214/25/10094/10451/5609/71/5284/257397/5532/2268/2209/2885/7006/10095/6885/8915/5580/8945	47
600	SEPSIS	GO:0018105	peptidyl-serine phosphorylation	57/1937	310/18862	9.50013e-06	0.00036913	0.000281978	5170/22853/960/65125/122011/28996/64324/3082/6872/375449/351/5562/10114/493/7048/2931/5144/51701/10783/5062/5566/5594/2932/204851/6850/6196/5579/51719/200576/11329/5008/9530/9113/53944/7124/673/2475/7040/1457/26524/6423/8658/6197/54386/208/1647/7295/5598/6622/1432/2011/5605/7786/9261/154043/5580/409	57
601	SEPSIS	GO:1901653	cellular response to peptide	68/1937	391/18862	9.83854e-06	0.000379295	0.000289742	5170/4790/2308/634/5296/7431/5781/6599/351/5562/5770/677/6653/10768/2931/9365/6777/10365/5566/23038/3480/9021/2932/55971/5579/109/5771/6774/5573/3718/4067/688/5576/5305/10890/55777/4035/7249/2771/8850/208/3481/114882/2358/3164/7248/5791/2200/5829/55625/6667/64397/2529/1385/4644/3553/51606/9181/3645/11031/1979/2885/6776/10333/2740/527/5580/4976	68
602	SEPSIS	GO:0007163	establishment or maintenance of cell polarity	43/1937	212/18862	9.89017e-06	0.000379295	0.000289742	10097/23150/10653/4134/4627/1495/23291/23332/1794/10565/57662/3064/10096/60/667/3071/2319/2932/8729/387/90410/2185/81704/1399/9948/10890/1639/998/6794/286/55327/2909/22841/4926/5880/54828/22836/2011/10487/10193/4478/2195/3996	43
603	SEPSIS	GO:0018108	peptidyl-tyrosine phosphorylation	65/1937	369/18862	1.00505e-05	0.000382956	0.000292539	5795/22853/960/9467/7273/8826/867/28996/3082/10461/5781/353514/351/5770/10114/3055/1839/9961/5788/27/4919/5062/3480/116379/9021/204851/6850/5606/5771/3689/6774/3718/4067/5604/79834/2185/5008/3716/7124/2475/7040/6423/25778/25/660/5609/3481/3570/2268/5168/9181/3645/80851/3572/2209/2242/2046/7006/5605/56034/100133941/5580/7448/284656/409	65
604	SEPSIS	GO:0042326	negative regulation of phosphorylation	70/1937	407/18862	1.07924e-05	0.00039902	0.000304811	5170/5795/90007/9467/65125/867/634/3082/11261/9759/91662/4298/5770/4763/10114/6653/9961/5144/5788/54997/200734/1028/5062/3480/3192/80824/5291/9021/2776/1027/5771/11329/8655/5573/2629/5925/4067/10527/5576/5305/1399/140885/753/9113/7529/2475/7249/7040/26524/6423/10221/25/54386/2646/8850/64853/1647/2167/26471/10106/6622/3553/1845/80851/5783/140775/153090/154043/5580/409	70
605	SEPSIS	GO:0035646	endosome to melanosome transport	7/1937	10/18862	1.08065e-05	0.00039902	0.000304811	8943/26258/84079/164/967/10981/8907	7
606	SEPSIS	GO:0043485	endosome to pigment granule transport	7/1937	10/18862	1.08065e-05	0.00039902	0.000304811	8943/26258/84079/164/967/10981/8907	7
607	SEPSIS	GO:0048757	pigment granule maturation	7/1937	10/18862	1.08065e-05	0.00039902	0.000304811	8943/26258/84079/164/967/10981/8907	7
608	SEPSIS	GO:0038094	Fc-gamma receptor signaling pathway	32/1937	140/18862	1.08099e-05	0.00039902	0.000304811	5795/26999/10097/5296/10163/2207/3055/5788/10096/60/10093/5594/3071/5291/5336/4651/6850/5338/4067/55845/5906/7409/998/25/10094/10451/71/2268/2209/2885/10095/5580	32
609	SEPSIS	GO:0051222	positive regulation of protein transport	57/1937	312/18862	1.15778e-05	0.000424711	0.000324436	2040/9919/7273/3684/11261/5296/7027/58480/5534/5562/57506/6653/2931/9520/7984/59286/5566/5594/5208/7332/2316/2932/51201/10075/4628/3689/8754/8655/2182/6717/2181/7529/4035/5108/998/7124/7040/7159/208/5532/8934/5467/7855/1432/3553/5880/54828/6934/3091/23379/54543/55754/51496/7029/51160/5580/51100	57
610	SEPSIS	GO:0008361	regulation of cell size	37/1937	173/18862	1.17177e-05	0.000427191	0.00032633	10501/23499/56996/6696/118/6722/136319/23038/57142/2932/150465/51393/538/387/1785/7409/4035/2475/25/28988/10451/10509/393/10542/25942/1874/9990/7248/8482/1385/57609/1182/3778/6559/7224/4478/3792	37
611	SEPSIS	GO:0046626	regulation of insulin receptor signaling pathway	20/1937	69/18862	1.25748e-05	0.000455588	0.000348023	5781/5562/5770/6653/2931/9021/55971/5579/5771/5305/7249/2771/3481/114882/7248/5791/2529/3553/5580/4976	20
612	SEPSIS	GO:0048013	ephrin receptor signaling pathway	23/1937	86/18862	1.26509e-05	0.000455588	0.000348023	10097/163/5921/5781/160/10096/23294/4318/60/10093/161/56899/8874/387/4067/998/10094/10451/71/6453/2046/10095/284656	23
613	SEPSIS	GO:0045444	fat cell differentiation	44/1937	221/18862	1.28223e-05	0.00045896	0.000350598	595/56729/2308/2033/55252/7204/677/51316/51341/1051/3192/10498/240/116844/6272/114885/284207/5292/6788/406991/79689/688/201163/664/7124/2475/7040/6423/208/114882/3164/2167/1488/5467/5743/26268/1432/1385/5469/6934/4329/83862/6239/1487	44
614	SEPSIS	GO:0048872	homeostasis of number of cells	48/1937	249/18862	1.30892e-05	0.000465693	0.000355742	23186/28996/9258/10320/57817/29766/10461/5781/118/91/51621/6722/677/10162/3845/6777/10365/9991/51341/4851/3071/5291/55366/2309/3658/8861/405/8546/5771/5293/23774/6774/2629/5925/3718/4067/116151/25/5532/1432/5469/3091/51542/669/139818/4891/8915/10296	48
615	SEPSIS	GO:0051897	positive regulation of protein kinase B signaling	37/1937	175/18862	1.53759e-05	0.000543773	0.000415387	5795/3092/3082/9258/5296/5781/10565/388121/1839/5294/9365/10818/3480/5291/57142/5293/6788/406991/2152/407021/5008/9530/10855/7409/7124/2475/7040/3481/114882/283120/7295/7057/118788/5880/6934/2885/409	37
616	SEPSIS	GO:0051650	establishment of vesicle localization	42/1937	209/18862	1.58004e-05	0.000551405	0.000421217	9919/10427/1522/2153/7109/22906/11261/5873/8943/23291/23332/8867/26286/3064/26258/8120/8729/8546/60412/23095/1785/55291/6794/474384/474383/66008/8452/10749/2647/129880/63971/1075/26115/55062/1778/8301/966/4644/8263/10484/11196/2801	42
617	SEPSIS	GO:0005996	monosaccharide metabolic process	51/1937	272/18862	1.5841e-05	0.000551405	0.000421217	90007/283209/5209/2033/3098/7874/3101/283450/2821/6515/5562/5226/79660/5509/2931/2023/10499/23038/5208/1374/2932/83667/5771/55276/1727/230/57223/9563/7124/2475/3953/3767/2646/8850/208/3481/22934/2597/5467/5903/2529/1432/3099/347/4125/669/5223/226/1642/3636/10296	51
618	SEPSIS	GO:1901880	negative regulation of protein depolymerization	20/1937	70/18862	1.59205e-05	0.000551405	0.000421217	29766/23332/118/57662/57551/136319/23075/832/25802/2314/6710/120/7111/157922/6709/89795/9181/6314/6840/119	20
619	SEPSIS	GO:0062207	regulation of pattern recognition receptor signaling pathway	26/1937	105/18862	1.59652e-05	0.000551405	0.000421217	5170/9258/8780/9698/26057/7096/4057/55366/25921/55666/54726/57142/146722/331/9867/4067/10211/23369/85364/51296/929/329/6565/10333/153090/409	26
620	SEPSIS	GO:0043434	response to peptide hormone	73/1937	435/18862	1.68291e-05	0.000577865	0.00044143	5170/4790/56729/8826/2308/1536/847/634/5296/5781/6599/5562/5770/677/6653/10768/2931/9365/6777/5566/23038/3480/7076/9021/2932/2650/55971/6272/5579/83667/109/5771/6774/5573/3718/4067/5576/5305/682/10890/55777/2475/7249/2771/8850/208/3481/114882/3164/7248/5791/54832/2200/5829/55625/6667/64397/2529/1385/4644/3553/51606/3645/11031/1979/1958/2885/6776/2740/3636/527/5580/4976	73
621	SEPSIS	GO:0009132	nucleoside diphosphate metabolic process	34/1937	156/18862	1.7167e-05	0.00058606	0.00044769	57089/283209/4928/5209/2033/3098/3101/9759/3939/2821/351/5562/100101267/2023/9972/51341/5208/9583/260425/26137/405/4354/230/2646/2597/26471/441531/5903/4967/3099/3091/669/5223/226	34
622	SEPSIS	GO:0010975	regulation of neuron projection development	72/1937	428/18862	1.76367e-05	0.000598636	0.000457296	4734/83999/10501/10097/8826/57498/3082/1523/23499/2033/7431/6696/10611/6280/8428/6722/160/2931/27/23129/4919/5062/84079/6474/23258/2316/10498/57142/2932/51393/81545/387/4067/1268/5604/8724/5906/2185/1399/51199/4035/2580/6794/2475/6423/8321/28988/10509/1809/9860/393/102/66008/7101/7248/2909/8482/26115/8934/5911/1072/10154/57609/79625/2011/2242/7224/55754/5364/153090/3792/4976	72
623	SEPSIS	GO:0045017	glycerolipid biosynthetic process	50/1937	266/18862	1.78153e-05	0.000601239	0.000459285	8776/5130/5296/6305/84188/8867/54947/9600/9926/5294/10162/9896/8895/5297/3949/5291/5337/2710/5336/5338/5289/200576/8694/59339/5293/2182/66036/5305/2181/8897/1457/660/8394/22908/79888/56894/3631/126969/336/2180/5783/1460/116255/246/201164/57104/1606/3636/377/3612	50
624	SEPSIS	GO:0051648	vesicle localization	44/1937	224/18862	1.8214e-05	0.000611204	0.000466897	9919/10427/1522/2153/7109/22906/11261/5873/8943/23291/23332/8867/26286/5294/3064/26258/8120/8729/8546/60412/23095/6853/1785/55291/6794/474384/474383/66008/8452/10749/2647/129880/63971/1075/26115/55062/1778/8301/966/4644/8263/10484/11196/2801	44
625	SEPSIS	GO:0051261	protein depolymerization	27/1937	112/18862	1.86696e-05	0.000622954	0.000475873	29766/23332/8867/118/57662/57551/57701/136319/23075/832/25802/2314/6710/120/9948/9645/2580/9829/7111/157922/6709/1072/89795/9181/6314/6840/119	27
626	SEPSIS	GO:0046578	regulation of Ras protein signal transduction	39/1937	190/18862	1.88743e-05	0.000626244	0.000478387	10395/5922/867/5921/10565/9448/5294/27/9909/3845/440073/4851/11214/5291/8729/286205/4067/9649/4853/10211/201163/1399/1785/9922/7409/7077/57706/25/64926/8452/2909/5923/9181/25959/2885/7126/84249/153090/8477	39
627	SEPSIS	GO:0007229	integrin-mediated signaling pathway	26/1937	106/18862	1.91125e-05	0.000630606	0.000481719	3684/634/4627/1495/5781/57126/3055/667/7076/2316/6850/3689/8754/7094/967/2185/7409/998/25/10451/102/8452/8482/2268/7006/3679	26
628	SEPSIS	GO:0001933	negative regulation of protein phosphorylation	63/1937	362/18862	2.01408e-05	0.000657216	0.000502046	5170/5795/9467/65125/867/634/3082/11261/91662/4298/5770/4763/10114/6653/9961/5144/5788/54997/200734/1028/5062/3480/80824/5291/9021/2776/1027/5771/11329/5573/2629/5925/4067/10527/5576/1399/140885/753/9113/7529/2475/7249/7040/26524/6423/10221/25/54386/8850/64853/1647/2167/10106/6622/3553/1845/80851/5783/140775/153090/154043/5580/409	63
629	SEPSIS	GO:0045576	mast cell activation	18/1937	60/18862	2.01416e-05	0.000657216	0.000502046	5170/6283/867/6812/3566/5294/146722/6850/5293/4067/1268/6813/10397/2268/5880/10814/2242/8832	18
630	SEPSIS	GO:0097529	myeloid leukocyte migration	43/1937	218/18862	2.02979e-05	0.000657879	0.000502552	6288/6283/6279/6280/57126/2207/5294/6777/5594/23075/3071/51192/6850/407008/8729/4354/200576/5293/3689/83692/692094/4067/3576/51135/2185/682/9948/140885/7409/4323/199/10451/2358/7369/3958/7941/7057/3570/2529/3554/5880/6374/2919	43
631	SEPSIS	GO:0001952	regulation of cell-matrix adhesion	29/1937	125/18862	2.03847e-05	0.000657879	0.000502552	5795/10395/8826/23499/23332/5921/9448/57662/4763/9748/5291/2932/8861/59339/387/79834/2185/4035/4323/25/71/7248/7057/11170/7402/1845/54828/347/50488	29
632	SEPSIS	GO:1903706	regulation of hemopoiesis	70/1937	415/18862	2.09756e-05	0.000673271	0.00051431	23186/634/1378/2033/8943/9646/58508/91/64332/861/8085/3566/51621/677/7048/5788/54997/57095/79577/6777/4057/1051/3071/2309/6850/407008/5579/8861/405/8546/5771/23774/6774/5925/406991/3718/4067/4853/3142/2185/9092/4323/7107/7124/116151/2475/7040/114770/10221/9739/25/8451/8850/25942/3958/7057/2200/1432/1385/23112/4850/4297/5469/1387/3091/2242/4860/10193/2778/54623	70
633	SEPSIS	GO:0008360	regulation of cell shape	33/1937	151/18862	2.13839e-05	0.000682667	0.000521487	10395/4627/5921/58480/2035/3055/23129/4651/4628/254065/121512/3689/406991/387/2185/9948/1729/7940/10602/2909/55843/2268/10154/5880/22836/2011/161176/2242/3679/5364/4478/226/30011	33
634	SEPSIS	GO:0032496	response to lipopolysaccharide	58/1937	326/18862	2.19385e-05	0.000696608	0.000532137	4790/2678/706/9646/57817/7431/6279/6280/488/2679/57088/3055/10594/79577/4057/5594/4851/1051/22904/5336/1604/1439/9536/8754/406991/9590/387/4067/9516/1268/3576/140885/7124/7040/10221/25/6197/7369/2643/249/6622/5467/929/79155/10804/1432/338/3553/4988/55970/6374/153090/9261/2687/2919/8915/671/54623	58
635	SEPSIS	GO:0005976	polysaccharide metabolic process	27/1937	113/18862	2.21617e-05	0.000699929	0.000534674	1213/283209/2632/4790/8509/178/2992/5836/79660/160/5509/2931/5256/2997/8972/2932/55276/9334/2131/2475/7040/3953/208/3481/3572/9348/8706	27
636	SEPSIS	GO:0031334	positive regulation of protein-containing complex assembly	48/1937	254/18862	2.25052e-05	0.00070644	0.000539648	10097/10163/23332/3055/54552/10096/22919/10093/3071/2932/6850/25802/55971/50807/55845/2185/9530/1639/51199/7124/2475/7040/10094/8451/3936/10602/3958/6249/56907/6622/51429/5216/89795/1385/4926/2073/2242/23379/2885/2966/10333/246/153090/4478/7408/10095/1642/51100	48
637	SEPSIS	GO:0006165	nucleoside diphosphate phosphorylation	30/1937	132/18862	2.2607e-05	0.00070644	0.000539648	283209/4928/5209/2033/3098/3101/9759/3939/2821/351/5562/100101267/2023/9972/51341/5208/26137/405/230/2646/2597/26471/441531/5903/4967/3099/3091/669/5223/226	30
638	SEPSIS	GO:0002526	acute inflammatory response	26/1937	107/18862	2.28116e-05	0.000707863	0.000540735	6288/3250/3240/6289/55870/57817/6279/5294/1776/1051/9536/2152/1268/5008/2131/7124/26471/5547/3570/5743/2529/3553/1401/4988/3572/27102	26
639	SEPSIS	GO:0030595	leukocyte chemotaxis	44/1937	226/18862	2.28923e-05	0.000707863	0.000540735	6288/6283/65125/7226/6279/6280/2207/11240/5294/1901/5594/23075/3071/51192/240/6850/9943/407008/80270/58191/8729/4354/200576/5293/3689/692094/4067/3576/2185/682/7409/199/10451/102/80024/2358/3958/7941/7057/3570/1130/5880/6374/2919	44
640	SEPSIS	GO:0002431	Fc receptor mediated stimulatory signaling pathway	32/1937	145/18862	2.30289e-05	0.000708379	0.000541129	5795/26999/10097/5296/10163/2207/3055/5788/10096/60/10093/5594/3071/5291/5336/4651/6850/5338/4067/55845/5906/7409/998/25/10094/10451/71/2268/2209/2885/10095/5580	32
641	SEPSIS	GO:0002433	immune response-regulating cell surface receptor signaling pathway involved in phagocytosis	31/1937	139/18862	2.46979e-05	0.000751886	0.000574364	5795/26999/10097/5296/10163/3055/5788/10096/60/10093/5594/3071/5291/5336/4651/6850/5338/4067/55845/5906/7409/998/25/10094/10451/71/2268/2209/2885/10095/5580	31
642	SEPSIS	GO:0038096	Fc-gamma receptor signaling pathway involved in phagocytosis	31/1937	139/18862	2.46979e-05	0.000751886	0.000574364	5795/26999/10097/5296/10163/3055/5788/10096/60/10093/5594/3071/5291/5336/4651/6850/5338/4067/55845/5906/7409/998/25/10094/10451/71/2268/2209/2885/10095/5580	31
643	SEPSIS	GO:0010631	epithelial cell migration	62/1937	357/18862	2.49278e-05	0.000754994	0.000576738	5170/634/23499/4627/23332/5781/2821/9839/9448/4763/6722/493/7048/1839/306/5294/23129/4318/4851/5291/5336/57142/5606/3964/5293/3689/8754/406991/387/407021/2185/6286/9922/28984/7124/2475/7040/25/1545/22846/7101/3164/1647/5547/83481/7057/5467/5743/5829/6667/5168/5216/54828/3091/25959/374969/6776/1460/80005/153090/6239/6781	62
644	SEPSIS	GO:0006109	regulation of carbohydrate metabolic process	41/1937	206/18862	2.51338e-05	0.000757348	0.000578536	1213/90007/4790/4928/5209/2033/7874/9759/351/5562/79660/160/5509/2931/100101267/9972/51341/10499/5208/2932/26137/405/83667/5771/4923/57223/2185/2475/7040/3953/2646/8850/208/3481/26471/6622/5903/3091/5223/1642/10296	41
645	SEPSIS	GO:0007221	positive regulation of transcription of Notch receptor target	9/1937	18/18862	2.55653e-05	0.0007595	0.00058018	2033/23129/4851/5087/4854/9794/8850/1387/55534	9
646	SEPSIS	GO:0032930	positive regulation of superoxide anion generation	9/1937	18/18862	2.55653e-05	0.0007595	0.00058018	3684/57126/6850/3689/7040/2771/2358/1401/5580	9
647	SEPSIS	GO:1903039	positive regulation of leukocyte cell-cell adhesion	45/1937	234/18862	2.5591e-05	0.0007595	0.00058018	5170/960/1378/8943/5781/64332/861/3566/7048/5788/6777/5062/3071/2319/1604/240/6850/10725/8546/3689/406991/3718/387/4067/3142/81704/9092/140885/7409/998/7124/199/3481/64926/283234/2529/10148/3553/6484/3572/2885/4860/3485/100133941/8915	45
648	SEPSIS	GO:0051092	positive regulation of NF-kappaB transcription factor activity	34/1937	159/18862	2.61366e-05	0.00076704	0.00058594	58484/6283/4790/847/825/6279/6280/3556/351/3845/136319/4057/4919/51341/2319/5579/7335/3689/6774/7311/10211/1660/7124/7706/54386/23085/10542/257397/3553/9181/10333/81603/6885/8915	34
649	SEPSIS	GO:0006898	receptor-mediated endocytosis	58/1937	328/18862	2.6357e-05	0.00076704	0.00058594	1213/4734/6288/3250/3240/3684/867/3092/634/163/6311/2207/6653/7048/160/55681/3482/3949/161/5291/164/50618/5336/6850/9779/29978/58191/81035/200576/3689/23317/967/10211/3576/1785/22848/4035/2580/9829/28988/2358/55589/6622/929/51429/8301/338/6453/11031/6642/115548/2209/2885/2966/10487/5648/7448/409	58
650	SEPSIS	GO:1904951	positive regulation of establishment of protein localization	58/1937	328/18862	2.6357e-05	0.00076704	0.00058594	2040/9919/7273/3684/11261/5296/7027/58480/5534/5562/9662/57506/6653/2931/9520/7984/59286/5566/5594/5208/7332/2316/2932/51201/10075/4628/3689/8754/8655/2182/6717/2181/7529/4035/5108/998/7124/7040/7159/208/5532/8934/5467/7855/1432/3553/5880/54828/6934/3091/23379/54543/55754/51496/7029/51160/5580/51100	58
651	SEPSIS	GO:0046939	nucleotide phosphorylation	30/1937	133/18862	2.63646e-05	0.00076704	0.00058594	283209/4928/5209/2033/3098/3101/9759/3939/2821/351/5562/100101267/2023/9972/51341/5208/26137/405/230/2646/2597/26471/441531/5903/4967/3099/3091/669/5223/226	30
652	SEPSIS	GO:0017015	regulation of transforming growth factor beta receptor signaling pathway	29/1937	127/18862	2.79954e-05	0.000810494	0.000619135	5170/28996/2033/54778/7048/200734/1028/51341/116844/2201/57154/7311/406991/201163/753/1785/9113/6794/7040/26524/6664/7057/2200/23592/23089/26036/1387/79674/6497	29
653	SEPSIS	GO:0043255	regulation of carbohydrate biosynthetic process	24/1937	96/18862	2.81741e-05	0.00081169	0.000620048	1213/4790/2033/7874/79660/160/5509/2931/2932/83667/5771/4923/57223/2185/2475/7040/3953/8850/208/3481/6622/5903/1642/10296	24
654	SEPSIS	GO:0050766	positive regulation of phagocytosis	19/1937	67/18862	2.8938e-05	0.000829651	0.000633768	5795/5873/10461/1794/721/2207/720/5788/3071/146722/5906/140885/1785/4035/7124/2358/336/3553/11031	19
655	SEPSIS	GO:1902115	regulation of organelle assembly	38/1937	187/18862	3.03459e-05	0.000865812	0.000661391	57533/25782/4134/57472/6311/3556/5562/9662/3055/23224/3064/3192/128866/29978/51112/22930/200576/8655/50807/90410/5305/23019/8897/1785/7124/8850/3936/92421/26471/2909/1778/4926/11273/140775/23300/4478/9738/51100	38
656	SEPSIS	GO:0019318	hexose metabolic process	47/1937	250/18862	3.12392e-05	0.000887013	0.000677587	90007/283209/5209/2033/3098/7874/3101/283450/2821/5562/79660/5509/2931/2023/10499/23038/5208/1374/2932/83667/5771/55276/230/57223/9563/7124/2475/3953/3767/2646/8850/208/3481/2597/5467/5903/2529/1432/3099/347/4125/669/5223/226/1642/3636/10296	47
657	SEPSIS	GO:0042110	T cell activation	77/1937	474/18862	3.19821e-05	0.000903763	0.000690382	5170/57089/960/634/1378/5873/8943/57705/4627/5781/1794/64332/861/3566/6722/677/2207/7048/54518/5294/5788/6777/5062/1051/3071/2319/1604/6850/3955/538/8546/602/5771/5293/6774/5573/2629/406991/3718/4067/3142/81704/9092/140885/7409/998/6794/2475/3953/199/25/3481/3936/55824/64926/283234/7248/3958/5532/3570/8934/2529/7855/10148/3553/5880/1845/3572/1958/2885/4860/3485/384/4478/100133941/8915/3140	77
658	SEPSIS	GO:0090132	epithelium migration	62/1937	360/18862	3.22986e-05	0.000904716	0.000691111	5170/634/23499/4627/23332/5781/2821/9839/9448/4763/6722/493/7048/1839/306/5294/23129/4318/4851/5291/5336/57142/5606/3964/5293/3689/8754/406991/387/407021/2185/6286/9922/28984/7124/2475/7040/25/1545/22846/7101/3164/1647/5547/83481/7057/5467/5743/5829/6667/5168/5216/54828/3091/25959/374969/6776/1460/80005/153090/6239/6781	62
659	SEPSIS	GO:0032801	receptor catabolic process	13/1937	36/18862	3.23271e-05	0.000904716	0.000691111	1213/4734/5045/163/5770/160/161/823/57154/55614/7040/83737/51100	13
660	SEPSIS	GO:0000187	activation of MAPK activity	33/1937	154/18862	3.26286e-05	0.000904716	0.000691111	6288/3082/5781/5562/4217/57551/5770/5788/60675/5594/10818/5291/6850/7335/5606/23162/7311/197259/5604/1399/7124/28988/5609/7057/257397/1432/3553/5605/153090/2357/7786/9261/6885	33
661	SEPSIS	GO:0051017	actin filament bundle assembly	33/1937	154/18862	3.26286e-05	0.000904716	0.000691111	10395/10163/23332/118/6722/1901/7984/5062/23075/2316/55971/406991/387/2185/9530/28984/998/2475/199/25/1809/71/3936/8452/7248/56907/5829/11170/5216/8500/7126/119/8477	33
662	SEPSIS	GO:0001558	regulation of cell growth	68/1937	406/18862	3.44273e-05	0.000950129	0.000725801	5795/10501/634/9792/23499/57817/6279/6696/6280/91/1154/6722/1839/2931/9150/79577/136319/2023/9686/50618/57142/2932/6595/150465/51393/58191/83667/54512/1027/57154/5925/55540/2185/123879/201163/1399/1785/4035/4323/998/6794/2475/7040/1457/6423/25/6197/28988/10509/393/102/25942/8482/5467/11170/57609/9472/55031/83737/22850/2100/6597/7224/7528/23677/400410/54825/51760	68
663	SEPSIS	GO:1903362	regulation of cellular protein catabolic process	47/1937	251/18862	3.46804e-05	0.000952661	0.000727736	5045/28996/6872/2768/7874/57817/6599/5887/55737/79699/2931/25831/57095/5886/5566/3949/9686/144165/2932/11345/29978/57154/2629/25820/2185/9491/9113/4035/1457/474384/474383/10221/26471/1075/9683/4287/51322/10444/258010/6135/9827/57589/153090/4478/8263/641700/8945	47
664	SEPSIS	GO:0007179	transforming growth factor beta receptor signaling pathway	40/1937	202/18862	3.54078e-05	0.000956165	0.000730412	5170/8239/5045/867/28996/2033/54778/7048/51701/200734/1028/51341/116844/2201/8754/57154/7311/406991/387/201163/753/1785/9113/6794/7040/26524/4053/6664/7057/2200/23592/5829/23089/26036/1385/1387/79674/6497/6885/409	40
665	SEPSIS	GO:0097530	granulocyte migration	32/1937	148/18862	3.54186e-05	0.000956165	0.000730412	6288/6283/6279/6280/57126/2207/5294/5594/3071/51192/6850/407008/8729/4354/200576/5293/3689/83692/3576/51135/682/9948/7409/10451/7369/3958/7057/2529/3554/5880/6374/2919	32
666	SEPSIS	GO:0006735	NADH regeneration	11/1937	27/18862	3.56174e-05	0.000956165	0.000730412	283209/3098/3101/2821/2023/230/2597/3099/669/5223/226	11
667	SEPSIS	GO:0061621	canonical glycolysis	11/1937	27/18862	3.56174e-05	0.000956165	0.000730412	283209/3098/3101/2821/2023/230/2597/3099/669/5223/226	11
668	SEPSIS	GO:0061718	glucose catabolic process to pyruvate	11/1937	27/18862	3.56174e-05	0.000956165	0.000730412	283209/3098/3101/2821/2023/230/2597/3099/669/5223/226	11
669	SEPSIS	GO:0032418	lysosome localization	20/1937	74/18862	3.87553e-05	0.0010357	0.000791166	5170/867/4627/6812/3566/5294/6850/5293/4067/23095/201163/9842/6813/23207/2647/2268/5880/10814/2242/8832	20
670	SEPSIS	GO:1903409	reactive oxygen species biosynthetic process	28/1937	123/18862	4.05227e-05	0.00107805	0.000823519	4317/706/5873/9759/493/10365/240/8729/200576/3689/8655/406991/1727/2185/140885/1785/7124/2475/1545/283120/2643/6622/5743/1182/8570/3553/10333/384	28
671	SEPSIS	GO:0072666	establishment of protein localization to vacuole	16/1937	52/18862	4.07225e-05	0.00107851	0.000823869	4734/8943/55187/27072/6653/9765/22879/6272/8546/57154/54832/8031/10490/143187/200312/51160	16
672	SEPSIS	GO:0010640	regulation of platelet-derived growth factor receptor signaling pathway	10/1937	23/18862	4.14114e-05	0.00109185	0.000834065	5795/867/3092/5771/2152/90410/4035/9860/6622/347	10
673	SEPSIS	GO:0048821	erythrocyte development	12/1937	32/18862	4.20972e-05	0.00110011	0.000840375	29766/6722/10365/9991/51341/3071/23774/116151/5469/669/4891/10296	12
674	SEPSIS	GO:0090322	regulation of superoxide metabolic process	12/1937	32/18862	4.20972e-05	0.00110011	0.000840375	3684/57126/6850/3689/406991/7040/2771/283120/2358/2643/1401/5580	12
675	SEPSIS	GO:0001774	microglial cell activation	15/1937	47/18862	4.37397e-05	0.00112277	0.000857684	4317/3684/351/5788/7096/3949/3689/7124/199/2358/1075/6622/51311/10333/8530	15
676	SEPSIS	GO:0002448	mast cell mediated immunity	15/1937	47/18862	4.37397e-05	0.00112277	0.000857684	5170/867/6812/3566/5294/6850/5293/4067/5272/6813/2268/5880/10814/2242/8832	15
677	SEPSIS	GO:0045646	regulation of erythrocyte differentiation	15/1937	47/18862	4.37397e-05	0.00112277	0.000857684	91/51621/677/6777/3071/2309/8861/405/23774/6774/4067/116151/1432/5469/3091	15
678	SEPSIS	GO:0006896	Golgi to vacuole transport	9/1937	19/18862	4.41452e-05	0.00112277	0.000857684	8943/3916/164/6272/2580/10490/51542/143187/200312	9
679	SEPSIS	GO:0007097	nuclear migration	9/1937	19/18862	4.41452e-05	0.00112277	0.000857684	84376/23291/23224/25777/1639/5108/998/1778/161176	9
680	SEPSIS	GO:0034504	protein localization to nucleus	50/1937	275/18862	4.42264e-05	0.00112277	0.000857684	23633/4928/3840/11261/9258/5296/23345/1495/23534/10526/57506/100101267/25777/5594/9972/51341/3192/2316/144165/2932/6850/83667/200576/602/3836/6774/5514/10527/201163/9113/6794/7249/7040/26524/2646/10542/114882/25942/7295/5903/1432/5469/347/6135/1871/81603/26953/387082/5580/54623	50
681	SEPSIS	GO:1903844	regulation of cellular response to transforming growth factor beta stimulus	29/1937	130/18862	4.4295e-05	0.00112277	0.000857684	5170/28996/2033/54778/7048/200734/1028/51341/116844/2201/57154/7311/406991/201163/753/1785/9113/6794/7040/26524/6664/7057/2200/23592/23089/26036/1387/79674/6497	29
682	SEPSIS	GO:0002573	myeloid leukocyte differentiation	40/1937	204/18862	4.46849e-05	0.00112782	0.000861537	634/4627/351/861/677/7048/54997/4318/4057/1051/22904/3658/407008/8546/5771/5293/2629/5925/4067/4853/8563/3930/29887/7107/10537/998/7124/2475/7040/126014/10221/8451/2200/1432/1385/5469/2242/2778/55509/27102	40
683	SEPSIS	GO:0007041	lysosomal transport	26/1937	111/18862	4.49783e-05	0.00113028	0.00086342	4734/22906/84376/8943/3916/55737/27072/23274/6653/9765/55681/3482/164/6272/8546/138050/4035/23295/2580/4864/57724/66008/63971/8031/1130/51542	26
684	SEPSIS	GO:1902745	positive regulation of lamellipodium organization	13/1937	37/18862	4.51756e-05	0.00113028	0.00086342	10097/10163/9759/10096/538/8874/55845/1785/998/2475/5168/5880/6239	13
685	SEPSIS	GO:0008088	axo-dendritic transport	19/1937	69/18862	4.53568e-05	0.00113028	0.00086342	22906/8943/23291/351/26258/667/3192/8120/55860/23162/8546/23095/66008/6421/10749/2647/1778/3091/4976	19
686	SEPSIS	GO:0006090	pyruvate metabolic process	32/1937	150/18862	4.676e-05	0.00115697	0.000883805	283209/4928/5209/2033/3098/4200/3101/9759/3939/2821/351/5562/100101267/2023/9972/51341/5208/26137/405/230/682/2646/2597/26471/441531/5903/4967/3099/3091/669/5223/226	32
687	SEPSIS	GO:0051346	negative regulation of hydrolase activity	74/1937	456/18862	4.68194e-05	0.00115697	0.000883805	22853/960/5045/8826/65125/1378/3082/10653/11261/10842/10565/57662/351/721/720/6653/23307/5266/4318/327657/4057/5062/3071/7076/2932/407008/6272/63893/57448/831/331/5055/406991/5514/1992/4671/9530/9491/89932/4035/7077/23143/7124/1457/6423/3953/5272/2771/10160/25/6197/53349/10542/2597/54899/1475/7248/3958/7078/7057/5927/5598/6622/5273/336/8301/55031/54828/334/153090/8530/23677/7448/409	74
688	SEPSIS	GO:0000422	autophagy of mitochondrion	20/1937	75/18862	4.78012e-05	0.00117143	0.000894851	706/55187/2931/3064/493856/11345/10075/26100/2629/664/7249/54832/55062/7855/3099/79065/2011/3091/54543/10193	20
689	SEPSIS	GO:0061726	mitochondrion disassembly	20/1937	75/18862	4.78012e-05	0.00117143	0.000894851	706/55187/2931/3064/493856/11345/10075/26100/2629/664/7249/54832/55062/7855/3099/79065/2011/3091/54543/10193	20
690	SEPSIS	GO:1903426	regulation of reactive oxygen species biosynthetic process	24/1937	99/18862	4.83228e-05	0.00117932	0.000900876	4317/706/5873/9759/493/10365/240/200576/3689/8655/406991/2185/140885/1785/7124/2475/283120/6622/5743/1182/8570/3553/10333/384	24
691	SEPSIS	GO:0030168	platelet activation	33/1937	157/18862	4.90127e-05	0.00118409	0.000904526	5170/6288/634/2768/4627/3708/10461/5781/6812/2782/6722/2207/5294/60/5594/5291/2316/5336/6850/2776/5579/7094/4067/7409/10451/71/3709/7006/2778/54331/1606/5580/409	33
692	SEPSIS	GO:0090130	tissue migration	62/1937	365/18862	4.91755e-05	0.00118409	0.000904526	5170/634/23499/4627/23332/5781/2821/9839/9448/4763/6722/493/7048/1839/306/5294/23129/4318/4851/5291/5336/57142/5606/3964/5293/3689/8754/406991/387/407021/2185/6286/9922/28984/7124/2475/7040/25/1545/22846/7101/3164/1647/5547/83481/7057/5467/5743/5829/6667/5168/5216/54828/3091/25959/374969/6776/1460/80005/153090/6239/6781	62
693	SEPSIS	GO:0071216	cellular response to biotic stimulus	44/1937	233/18862	4.93183e-05	0.00118409	0.000904526	4790/706/317/9646/57817/7431/57088/3055/10594/79577/7096/4057/5594/1051/22904/1604/2932/6850/8243/8754/57003/406991/387/4067/9516/3576/140885/7124/7040/10221/25/5467/929/79155/7855/1432/3553/10333/6374/153090/2919/8915/671/54623	44
694	SEPSIS	GO:0031032	actomyosin structure organization	38/1937	191/18862	4.93205e-05	0.00118409	0.000904526	10395/7273/4627/10163/29766/23332/825/2035/6722/1901/7984/5062/11214/25802/4628/2314/5573/406991/387/2185/9948/9530/28984/998/2475/7111/25/71/8452/7248/5829/5216/8500/4205/8476/7126/8477/1265	38
695	SEPSIS	GO:0032869	cellular response to insulin stimulus	43/1937	226/18862	4.97685e-05	0.00119001	0.000909046	5170/2308/634/5296/5781/6599/5562/5770/677/6653/2931/9365/23038/3480/9021/2932/55971/5579/5771/5305/10890/7249/2771/8850/208/3481/114882/7248/5791/55625/6667/64397/2529/4644/3553/51606/3645/11031/1979/2885/527/5580/4976	43
696	SEPSIS	GO:0002699	positive regulation of immune effector process	42/1937	219/18862	5.00621e-05	0.00119053	0.000909443	5170/5795/3684/1378/3098/3916/6812/57126/2821/64332/5817/3566/57506/26057/5788/6777/164/6850/3689/406991/81545/4067/3142/5906/55183/7409/7124/7040/8417/6813/8482/2268/7855/3554/3553/5880/8140/2242/6885/8915/3140/8832	42
697	SEPSIS	GO:0072676	lymphocyte migration	27/1937	118/18862	5.01934e-05	0.00119053	0.000909443	6288/65125/351/11240/5294/1901/51192/6793/9943/80270/58191/5293/83692/2629/692094/387/2185/81704/1399/2131/23143/199/102/80024/2529/347/4478	27
698	SEPSIS	GO:1903131	mononuclear cell differentiation	68/1937	411/18862	5.09791e-05	0.00120433	0.000919985	57089/5795/7226/1378/2033/8943/10320/4627/10461/9759/1794/64332/861/3566/6722/677/2207/7048/5788/6777/51341/1051/3071/5336/6850/407008/3955/538/8546/602/5771/5293/6774/2629/222487/406991/3718/4067/4853/3142/8563/2185/9092/7409/4323/10537/6794/2475/3953/114770/25/84447/7248/5532/3570/2529/7855/3553/5469/1958/931/2242/4860/10193/139818/7528/55509/3140	68
699	SEPSIS	GO:0001667	ameboidal-type cell migration	76/1937	473/18862	5.21947e-05	0.00122814	0.00093817	5170/10501/634/23499/2768/4627/10163/23332/5781/2821/9839/9448/91/4763/6722/493/7048/1839/306/5294/23129/4318/4851/5291/7076/5336/57142/27161/5606/3964/8874/5293/3689/8754/406991/9590/387/407021/2185/9530/6286/9922/28984/7124/2475/7040/25/10509/393/8394/1545/22846/7101/3164/1647/5547/83481/7057/8482/5467/5743/5829/6667/5168/5216/54828/3091/25959/374969/6776/10487/1460/80005/153090/6239/6781	76
700	SEPSIS	GO:0061620	glycolytic process through glucose-6-phosphate	11/1937	28/18862	5.3236e-05	0.00124766	0.000953088	283209/3098/3101/2821/2023/230/2597/3099/669/5223/226	11
701	SEPSIS	GO:0051495	positive regulation of cytoskeleton organization	42/1937	220/18862	5.58427e-05	0.0012949	0.000989169	10097/10163/23332/3055/7984/10096/22919/10093/23075/3071/2316/25802/55971/387/55845/2185/9948/9530/1639/51199/28984/998/2475/25/10094/10602/7248/6249/56907/5829/51429/1778/5216/89795/4926/54828/2242/2885/246/7408/10095/8477	42
702	SEPSIS	GO:0051494	negative regulation of cytoskeleton organization	33/1937	158/18862	5.59439e-05	0.0012949	0.000989169	10395/10163/29766/23332/10565/118/57662/57551/54434/1901/22919/136319/5062/23075/832/25802/2314/6710/120/406991/7111/157922/8850/6709/6622/5216/89795/9181/8500/6314/6840/119/5580	33
703	SEPSIS	GO:0061572	actin filament bundle organization	33/1937	158/18862	5.59439e-05	0.0012949	0.000989169	10395/10163/23332/118/6722/1901/7984/5062/23075/2316/55971/406991/387/2185/9530/28984/998/2475/199/25/1809/71/3936/8452/7248/56907/5829/11170/5216/8500/7126/119/8477	33
704	SEPSIS	GO:0030100	regulation of endocytosis	40/1937	206/18862	5.61283e-05	0.0012949	0.000989169	867/3092/163/57126/6311/5770/9765/160/55681/27/3071/5291/5336/6850/9779/29978/967/10211/1785/22848/4035/998/9829/7249/25/55589/3958/5532/6622/929/8301/6453/5878/11252/79772/11031/246/51160/7448/409	40
705	SEPSIS	GO:0007584	response to nutrient	34/1937	165/18862	5.79312e-05	0.00133129	0.00101697	595/1536/847/178/706/317/57817/6696/3939/6722/7048/2730/8648/5292/2182/1268/7421/2181/7706/2475/6423/2771/64241/8658/249/9869/5467/2180/5469/1938/25959/2242/3485/6781	34
706	SEPSIS	GO:0038110	interleukin-2-mediated signaling pathway	7/1937	12/18862	5.91822e-05	0.00134435	0.00102694	6777/6850/5771/3718/2185/3716/6776	7
707	SEPSIS	GO:0043476	pigment accumulation	7/1937	12/18862	5.91822e-05	0.00134435	0.00102694	8943/26258/84079/164/967/10981/8907	7
708	SEPSIS	GO:0043482	cellular pigment accumulation	7/1937	12/18862	5.91822e-05	0.00134435	0.00102694	8943/26258/84079/164/967/10981/8907	7
709	SEPSIS	GO:0032273	positive regulation of protein polymerization	29/1937	132/18862	5.9493e-05	0.00134623	0.00102838	10097/10163/23332/3055/10096/22919/10093/3071/25802/55971/55845/2185/9530/1639/51199/2475/10094/10602/6249/56907/51429/5216/89795/4926/2242/2885/246/7408/10095	29
710	SEPSIS	GO:0031333	negative regulation of protein-containing complex assembly	30/1937	139/18862	6.34773e-05	0.00143089	0.00109305	2033/29766/6812/10565/118/8780/6653/54434/22919/136319/84079/832/2932/25802/2314/6710/120/2629/753/998/7111/64853/6709/6622/5216/329/258010/6840/119/5580	30
711	SEPSIS	GO:0071559	response to transforming growth factor beta	47/1937	257/18862	6.37188e-05	0.00143089	0.00109305	5170/8239/5045/2908/867/28996/2033/317/54778/677/7048/51701/200734/1028/51341/116844/2201/8754/57154/7311/406991/387/201163/1399/753/1785/9113/6794/7040/26524/4053/6664/7057/5598/2200/23592/5829/463/23089/26036/1385/1387/79674/6497/6885/409/64838	47
712	SEPSIS	GO:0051647	nucleus localization	10/1937	24/18862	6.44698e-05	0.00144227	0.00110175	84376/23291/23224/25777/1639/5108/998/2475/1778/161176	10
713	SEPSIS	GO:0006650	glycerophospholipid metabolic process	59/1937	346/18862	6.62089e-05	0.00146453	0.00111875	10908/8776/151056/5130/5296/6305/84188/8867/54947/1154/9600/9926/5294/10162/145567/9896/8895/5297/56261/3949/5291/5337/9021/5336/5338/5289/200576/59339/5293/3613/66036/5305/2181/8897/1457/660/8394/114882/22908/253430/7941/145447/79888/56894/3631/126969/336/5168/54893/50640/5783/1460/284486/246/201164/1606/3636/377/3612	59
714	SEPSIS	GO:0010639	negative regulation of organelle organization	59/1937	346/18862	6.62089e-05	0.00146453	0.00111875	10395/23133/706/3082/4134/10163/29766/23332/10565/118/57662/57551/54434/54552/1901/22919/136319/5062/84079/23075/3192/832/128866/23293/25802/10075/2314/6710/120/5573/406991/201163/1785/664/7249/7111/157922/8658/54386/8850/26471/6709/26277/6622/10493/5216/89795/9181/8500/10193/140775/6314/6840/80351/119/9738/5580/4976/409	59
715	SEPSIS	GO:0045861	negative regulation of proteolysis	59/1937	346/18862	6.62089e-05	0.00146453	0.00111875	960/5045/1522/1378/28996/3082/6872/10653/7874/6599/351/721/720/6653/5266/4318/327657/4057/5062/7076/11345/63893/57448/831/331/5055/1992/4671/9491/89932/4035/7077/7124/1457/474384/474383/6423/5272/6197/9860/10542/2597/1475/7078/7057/6622/5273/8301/9683/51322/55031/258010/6135/334/8530/8263/5327/7448/409	59
716	SEPSIS	GO:0010507	negative regulation of autophagy	21/1937	83/18862	7.23928e-05	0.00159534	0.00121868	57533/706/3082/23274/128866/8925/6774/66036/2475/7249/3953/4864/10670/26471/7248/257397/5768/6622/10193/140775/2801	21
717	SEPSIS	GO:0032928	regulation of superoxide anion generation	9/1937	20/18862	7.29541e-05	0.00160174	0.00122356	3684/57126/6850/3689/7040/2771/2358/1401/5580	9
718	SEPSIS	GO:0071496	cellular response to external stimulus	53/1937	303/18862	7.72897e-05	0.00169016	0.00129111	4790/2308/867/5781/9759/80315/5562/4217/8428/27072/6722/23274/8797/5788/136319/5594/2309/11345/5289/83667/8648/26100/5292/2629/4067/7421/943/201163/8897/476/664/7378/2475/4214/6423/8658/53349/10670/1647/7248/2909/54407/55062/11170/3553/5469/8795/51311/25959/2242/8915/51100/1265	53
719	SEPSIS	GO:0061615	glycolytic process through fructose-6-phosphate	11/1937	29/18862	7.784e-05	0.00169016	0.00129111	283209/3098/3101/2821/2023/230/2597/3099/669/5223/226	11
720	SEPSIS	GO:2000637	positive regulation of gene silencing by miRNA	11/1937	29/18862	7.784e-05	0.00169016	0.00129111	9698/27161/6774/1656/5604/1660/23369/7040/23112/131405/5605	11
721	SEPSIS	GO:0042177	negative regulation of protein catabolic process	27/1937	121/18862	7.95514e-05	0.00172076	0.00131449	5045/28996/6872/7874/6599/7076/2316/11345/51582/8724/9491/7077/1457/474384/474383/9860/7078/116986/6622/9683/51322/258010/6135/9827/57589/153090/8263	27
722	SEPSIS	GO:0034976	response to endoplasmic reticulum stress	52/1937	296/18862	8.01236e-05	0.00172076	0.00131449	595/9919/2033/5296/317/3708/118/488/4217/5770/56886/10162/2931/3068/1051/55666/2932/240/79982/29978/83667/5771/6400/57003/4121/7094/267/10277/10211/3576/1639/54557/55432/7706/2907/9354/7369/23197/26471/84447/10106/7057/55062/5923/4287/1938/8795/258010/246/153090/64224/4976	52
723	SEPSIS	GO:0090287	regulation of cellular response to growth factor stimulus	52/1937	296/18862	8.01236e-05	0.00172076	0.00131449	5170/4734/28996/2033/54778/5770/493/6653/7048/9508/200734/1028/51341/4851/5291/116844/5579/63893/405/2201/331/57154/7311/22905/406991/967/4853/201163/753/1785/9113/6794/7040/26524/6423/25778/25/6664/7057/2200/23592/23089/26036/4926/3553/1387/3091/79674/6497/51496/153090/7448	52
724	SEPSIS	GO:0045639	positive regulation of myeloid cell differentiation	24/1937	102/18862	8.0552e-05	0.0017237	0.00131673	23186/91/861/677/54997/57095/6777/3071/2309/405/23774/6774/5925/4853/7124/116151/7040/10221/1432/1385/5469/3091/2242/2778	24
725	SEPSIS	GO:1900076	regulation of cellular response to insulin stimulus	18/1937	66/18862	8.18848e-05	0.00173961	0.00132888	5781/5562/5770/6653/2931/9021/5579/5771/5305/7249/2771/3481/114882/7248/5791/3553/5580/4976	18
726	SEPSIS	GO:1902117	positive regulation of organelle assembly	18/1937	66/18862	8.18848e-05	0.00173961	0.00132888	25782/57472/9662/3064/22930/8655/50807/5305/23019/7124/3936/2909/1778/4926/23300/4478/9738/51100	18
727	SEPSIS	GO:1902904	negative regulation of supramolecular fiber organization	33/1937	161/18862	8.23855e-05	0.00174397	0.00133222	10395/10163/29766/23332/10565/118/57662/57551/54434/1901/22919/136319/5062/3949/23075/832/25802/2314/6710/120/406991/7111/157922/6709/6622/5216/89795/9181/8500/6314/6840/119/5580	33
728	SEPSIS	GO:0006605	protein targeting	71/1937	441/18862	8.52214e-05	0.00179116	0.00136826	8239/4734/2040/51304/3684/847/706/22906/11261/5873/8943/7095/58480/5562/55187/27072/6653/9765/2931/9520/59286/55825/7332/128866/22879/51201/6272/27342/10075/8546/6167/200576/3689/57154/4121/7311/60412/1121/9530/253832/6203/54557/6176/7529/6168/4053/6181/208/23600/66008/80273/54832/8031/10490/55625/7855/4924/9472/11154/5880/6206/6135/143187/54543/6228/6165/390916/200312/6205/6156/51100	71
729	SEPSIS	GO:0048708	astrocyte differentiation	19/1937	72/18862	8.55243e-05	0.00179116	0.00136826	7431/6279/5781/6280/351/4763/3845/4919/5594/3949/4851/6774/5604/4035/7124/25/7101/2358/3572	19
730	SEPSIS	GO:0099518	vesicle cytoskeletal trafficking	19/1937	72/18862	8.55243e-05	0.00179116	0.00136826	22906/8943/23291/3064/26258/8120/8546/23095/6794/474384/474383/66008/10749/2647/63971/26115/1778/4644/8263	19
731	SEPSIS	GO:0070997	neuron death	58/1937	342/18862	8.87419e-05	0.00185198	0.00141472	5170/2632/1522/3684/867/28996/80331/163/11261/317/5921/9759/6812/80315/351/4217/55737/4763/1499/6653/54434/2931/3845/2730/1051/5966/128866/2309/2932/331/3689/2629/5925/2185/4671/4035/664/998/7124/2475/25/7159/208/2597/26471/7248/8934/116986/6622/8301/1385/79625/3091/1958/10333/7224/7786/409	58
732	SEPSIS	GO:0022409	positive regulation of cell-cell adhesion	49/1937	276/18862	9.71557e-05	0.00202043	0.0015434	5170/960/1378/8943/5781/64332/861/3566/7048/5788/6777/5062/3071/2319/1604/240/6850/10725/8546/3689/406991/3718/387/4067/201627/3142/10211/81704/9092/140885/3716/7409/998/7124/199/3481/64926/283234/2529/10148/3553/6484/3572/2885/4860/3485/246/100133941/8915	49
733	SEPSIS	GO:1905048	regulation of metallopeptidase activity	10/1937	25/18862	9.75895e-05	0.00202233	0.00154485	6653/7076/6774/406991/4035/7077/7078/8301/4155/374969	10
734	SEPSIS	GO:0060326	cell chemotaxis	53/1937	306/18862	0.000100626	0.00207796	0.00158735	6288/6283/65125/7226/3082/6279/6280/2207/11240/1839/5294/1901/5594/4851/23075/3071/51192/240/6850/9943/407008/80270/58191/8729/4354/200576/5293/3689/692094/4067/3576/2185/682/1399/7409/199/10451/102/8394/80024/2358/3164/3958/2829/7941/7057/3570/1130/5880/6374/2919/5580/409	53
735	SEPSIS	GO:0006809	nitric oxide biosynthetic process	19/1937	73/18862	0.000104614	0.00214305	0.00163707	4317/706/493/10365/3689/8655/1727/2185/140885/1785/7124/2475/1545/2643/5743/8570/3553/10333/384	19
736	SEPSIS	GO:1903305	regulation of regulated secretory pathway	29/1937	136/18862	0.000104692	0.00214305	0.00163707	5170/3684/634/5873/3916/6812/57126/488/3566/4851/164/2932/6850/5579/22930/3689/90019/4067/1268/5906/6853/8912/2771/6813/2268/5880/2242/8832/51760	29
737	SEPSIS	GO:1901879	regulation of protein depolymerization	21/1937	85/18862	0.000104867	0.00214305	0.00163707	29766/23332/118/57662/57551/136319/23075/832/25802/2314/6710/120/9948/7111/157922/6709/89795/9181/6314/6840/119	21
738	SEPSIS	GO:0007409	axonogenesis	73/1937	460/18862	0.000108472	0.0022091	0.00168752	8239/22853/10501/55715/23499/90249/5781/6696/6812/8609/54915/351/57688/7204/6722/23129/60/5062/5594/4851/10818/10752/6474/5291/57142/2932/150465/51393/6710/5293/387/4853/5604/10211/682/10890/4854/51199/9334/1785/2131/4035/6794/25/28988/10509/393/66008/25942/7101/5598/2909/8482/5532/6709/23053/8301/10154/1385/57609/5880/2011/5909/2885/2046/7224/5364/7408/10479/3996/3792/30011/284656	73
739	SEPSIS	GO:0050821	protein stabilization	37/1937	191/18862	0.000110123	0.00223501	0.00170732	8239/9919/3092/6872/2033/11261/23673/3916/7874/6812/6907/1857/51701/54997/2319/2316/57142/2776/5292/6400/6788/7428/10211/66036/9530/22848/2597/84447/7248/3054/336/79155/5216/1385/573/6135/5580	37
740	SEPSIS	GO:0060148	positive regulation of posttranscriptional gene silencing	11/1937	30/18862	0.000111553	0.00224979	0.00171861	9698/27161/6774/1656/5604/1660/23369/7040/23112/131405/5605	11
741	SEPSIS	GO:0022407	regulation of cell-cell adhesion	70/1937	437/18862	0.000111614	0.00224979	0.00171861	5170/960/65125/634/1378/10653/8943/5781/64332/861/3566/7048/5788/6777/5062/4851/23075/1051/3071/2319/1604/240/6850/51201/10725/8546/5771/3689/5573/406991/3718/387/4067/201627/3142/10211/81704/9092/140885/3716/7409/28984/998/7124/7040/199/25/3481/55824/64926/283234/3958/5598/2529/1432/10148/3553/6484/1845/4155/3572/2885/4860/3485/246/50488/384/100133941/8915/5580	70
742	SEPSIS	GO:0016571	histone methylation	28/1937	130/18862	0.000113908	0.00228822	0.00174797	80335/64324/55870/9646/58508/8085/1499/54790/6830/200424/10498/23476/6018/79813/80854/55183/29072/9739/84193/3275/55209/9869/84444/2122/4297/1387/54880/54623	28
743	SEPSIS	GO:0018205	peptidyl-lysine modification	64/1937	391/18862	0.000115091	0.00230417	0.00176015	80335/4928/64324/6872/10847/2033/55870/9646/825/9759/58508/5562/8085/7994/1499/54552/100101267/23326/54790/6830/9972/200424/23476/8295/6018/8861/405/538/8648/23774/284058/201163/79813/80854/55183/29072/8888/9739/84193/8850/25942/93624/55209/2647/3054/9869/6622/8202/80314/5903/26036/84444/57609/2122/3553/4297/1387/1810/1958/54880/51105/6885/1487/387082	64
744	SEPSIS	GO:0046474	glycerophospholipid biosynthetic process	42/1937	227/18862	0.000116575	0.00230775	0.00176289	8776/5130/5296/6305/84188/8867/54947/9600/5294/10162/9896/8895/5297/5291/5337/5336/5338/5289/200576/59339/5293/66036/5305/2181/8897/1457/660/8394/22908/79888/56894/3631/126969/336/5783/1460/246/201164/1606/3636/377/3612	42
745	SEPSIS	GO:0070486	leukocyte aggregation	7/1937	13/18862	0.000116833	0.00230775	0.00176289	960/6279/6280/6793/3553/5880/4478	7
746	SEPSIS	GO:0071352	cellular response to interleukin-2	7/1937	13/18862	0.000116833	0.00230775	0.00176289	6777/6850/5771/3718/2185/3716/6776	7
747	SEPSIS	GO:0072393	microtubule anchoring at microtubule organizing center	7/1937	13/18862	0.000116833	0.00230775	0.00176289	84376/23299/2932/1639/51199/5108/80323	7
748	SEPSIS	GO:0031349	positive regulation of defense response	60/1937	361/18862	0.000120792	0.00237799	0.00181654	5170/58484/6283/4790/4317/2033/3916/23291/6279/353514/91662/6280/8780/351/64332/5817/57506/2207/3055/5294/3845/6777/5062/5566/1051/164/5336/6850/406991/4067/1268/5008/9491/1660/7409/7124/85364/25942/2358/6421/2167/26065/26471/7941/257397/93978/1075/6622/5743/3553/5469/1387/3572/51311/727897/7520/6885/8915/5580/8945	60
749	SEPSIS	GO:1905037	autophagosome organization	23/1937	99/18862	0.000138016	0.00269421	0.0020581	57533/25782/23673/128866/11345/29978/5289/26100/22930/200576/57154/2629/90410/5305/8897/26471/55062/79065/22878/140775/339122/401409/51100	23
750	SEPSIS	GO:0048008	platelet-derived growth factor receptor signaling pathway	16/1937	57/18862	0.000138542	0.00269421	0.0020581	5795/25976/867/3092/5781/5770/5771/2152/90410/4035/25/9860/6622/347/56034/5327	16
751	SEPSIS	GO:0043303	mast cell degranulation	14/1937	46/18862	0.000139135	0.00269421	0.0020581	5170/867/6812/3566/5294/6850/5293/4067/6813/2268/5880/10814/2242/8832	14
752	SEPSIS	GO:0047496	vesicle transport along microtubule	14/1937	46/18862	0.000139135	0.00269421	0.0020581	22906/8943/23291/3064/26258/8120/8546/23095/6794/66008/10749/2647/63971/1778	14
753	SEPSIS	GO:0050873	brown fat cell differentiation	14/1937	46/18862	0.000139135	0.00269421	0.0020581	51316/1051/3192/116844/284207/5292/201163/664/2475/2167/5743/1432/4329/6239	14
754	SEPSIS	GO:0042593	glucose homeostasis	42/1937	229/18862	0.000142571	0.00275171	0.00210203	2308/3098/5296/3101/5781/283450/8609/5836/5562/6722/2730/5566/3480/240/26137/83667/5771/8655/6774/6717/1268/100381270/55777/4035/6794/3953/3767/2646/25942/80024/56943/415116/5547/5532/22841/5467/10804/3099/6934/3091/6597/4976	42
755	SEPSIS	GO:0043473	pigmentation	22/1937	93/18862	0.000144441	0.00277873	0.00212266	5873/8943/9839/4763/26258/84079/164/538/8546/200576/967/10159/10981/8907/2647/129880/63971/8934/1130/3257/4644/11234	22
756	SEPSIS	GO:0071560	cellular response to transforming growth factor beta stimulus	45/1937	251/18862	0.000145456	0.00278917	0.00213064	5170/8239/5045/2908/867/28996/2033/317/54778/677/7048/51701/200734/1028/51341/116844/2201/8754/57154/7311/406991/387/201163/1399/753/1785/9113/6794/7040/26524/4053/6664/7057/5598/2200/23592/5829/23089/26036/1385/1387/79674/6497/6885/409	45
757	SEPSIS	GO:0019216	regulation of lipid metabolic process	65/1937	402/18862	0.000146821	0.00280624	0.00214368	4790/8776/1717/706/634/11261/6907/5562/388121/9926/6653/5294/10162/6777/23054/3949/10499/23038/1374/6256/10498/26137/8648/4067/1268/57223/2185/66036/5305/9563/2181/8897/7296/79718/476/998/7124/2475/7040/10451/208/29095/25942/2358/3422/64784/79888/116986/5467/5743/2268/336/6667/1385/338/3553/2180/5469/1387/347/1958/2046/153090/57104/5580	65
758	SEPSIS	GO:1905475	regulation of protein localization to membrane	37/1937	194/18862	0.000153488	0.0029242	0.00223379	5170/1213/2040/3684/163/11261/7027/5534/493/54434/60/25921/51201/407008/3689/5906/1399/2181/7529/4035/4323/7124/7040/3767/7159/208/102/8417/3958/10490/22841/10434/55625/8301/6769/8500/7029	37
759	SEPSIS	GO:0033500	carbohydrate homeostasis	42/1937	230/18862	0.00015744	0.00298984	0.00228393	2308/3098/5296/3101/5781/283450/8609/5836/5562/6722/2730/5566/3480/240/26137/83667/5771/8655/6774/6717/1268/100381270/55777/4035/6794/3953/3767/2646/25942/80024/56943/415116/5547/5532/22841/5467/10804/3099/6934/3091/6597/4976	42
760	SEPSIS	GO:0006007	glucose catabolic process	12/1937	36/18862	0.000157982	0.00299052	0.00228445	283209/3098/3101/2821/2023/5208/230/2597/3099/669/5223/226	12
761	SEPSIS	GO:0002886	regulation of myeloid leukocyte mediated immunity	15/1937	52/18862	0.000159084	0.00300176	0.00229304	5170/3684/6812/57126/3566/57506/1776/6850/3689/4067/6813/2268/5880/2242/8832	15
762	SEPSIS	GO:0035567	non-canonical Wnt signaling pathway	31/1937	153/18862	0.000166211	0.00311964	0.00238309	1213/9968/163/2782/5534/1499/1857/160/51701/4919/161/144165/27161/57154/387/9491/2780/9620/998/6423/8321/25/57216/5532/7855/5216/23112/6934/54331/6885/409	31
763	SEPSIS	GO:0002703	regulation of leukocyte mediated immunity	39/1937	209/18862	0.000166916	0.00311964	0.00238309	5170/3684/634/1378/3916/6812/57126/5817/3566/57506/5788/6777/6830/1776/164/6850/3689/81545/3718/4067/55183/7409/7124/7040/5272/8417/6813/5532/2268/2529/7855/3554/3553/5880/2242/6885/3140/8832/409	39
764	SEPSIS	GO:0071219	cellular response to molecule of bacterial origin	39/1937	209/18862	0.000166916	0.00311964	0.00238309	4790/706/9646/57817/7431/57088/3055/10594/79577/7096/4057/5594/1051/22904/1604/8754/406991/387/4067/9516/3576/140885/7124/7040/10221/25/5467/929/79155/7855/1432/3553/10333/6374/153090/2919/8915/671/54623	39
765	SEPSIS	GO:0031667	response to nutrient levels	71/1937	451/18862	0.000171431	0.00318832	0.00243555	595/22856/2308/1536/847/867/178/706/317/57817/6696/3939/8932/80315/5562/4217/8428/27072/6722/23274/6653/7048/2730/5594/3949/2309/1374/9779/11345/5289/83667/8648/26100/5292/2182/2629/1268/7421/201163/2181/8897/664/7378/7706/2475/6423/2771/64241/8658/53349/10670/7248/54407/249/55062/9869/5467/11170/2180/4988/5469/1938/54828/25959/2242/3485/8915/51100/4976/27102/6781	71
766	SEPSIS	GO:0001701	in utero embryonic development	56/1937	335/18862	0.000171671	0.00318832	0.00243555	5045/57498/57680/10653/9646/4627/118/57662/91/6722/677/7048/9508/10365/6830/5594/4851/23038/1051/64168/9021/57142/405/538/57448/8648/6788/4853/5604/4695/100381270/55845/201163/689/23019/57167/9113/29072/8531/8451/4863/3481/102/22846/25942/8452/80790/51639/26115/4097/7855/338/5469/3091/54880/2885	56
767	SEPSIS	GO:0099111	microtubule-based transport	36/1937	188/18862	0.00017223	0.00318869	0.00243583	22906/8943/3916/23291/3797/57662/351/23224/3064/25777/26258/23299/667/3192/8120/55860/23162/8546/8655/23095/90410/5108/998/6794/51098/66008/5870/6421/10749/2647/63971/1778/3091/1781/55764/4976	36
768	SEPSIS	GO:1903749	positive regulation of establishment of protein localization to mitochondrion	16/1937	58/18862	0.000173277	0.00319804	0.00244297	7027/58480/5534/5562/2931/9520/59286/7332/10075/7529/7159/7855/5880/54543/7029/51100	16
769	SEPSIS	GO:0010508	positive regulation of autophagy	26/1937	120/18862	0.000177821	0.00326495	0.00249409	2308/25782/5562/55187/2931/3064/5291/2309/2932/83667/22930/5305/201163/664/6794/7249/1612/7248/51322/258010/3091/140775/81603/6885/23677/51100	26
770	SEPSIS	GO:0034968	histone lysine methylation	24/1937	107/18862	0.000178104	0.00326495	0.00249409	80335/64324/55870/9646/58508/8085/1499/54790/6830/200424/23476/6018/79813/80854/55183/29072/9739/84193/55209/9869/84444/2122/4297/54880	24
771	SEPSIS	GO:0016331	morphogenesis of embryonic epithelium	29/1937	140/18862	0.000178561	0.00326495	0.00249409	10395/10427/9968/10653/317/1857/5566/8463/144165/6788/9620/57167/29072/7249/7040/6423/25/57216/51098/6664/7248/2909/131405/3091/6497/7408/55764/8915/4976	29
772	SEPSIS	GO:0002279	mast cell activation involved in immune response	14/1937	47/18862	0.000179606	0.00327394	0.00250095	5170/867/6812/3566/5294/6850/5293/4067/6813/2268/5880/10814/2242/8832	14
773	SEPSIS	GO:0000041	transition metal ion transport	27/1937	127/18862	0.000187878	0.00341417	0.00260808	1213/22853/9914/7226/57817/3934/55640/81894/6947/55858/4057/64116/3658/392/57192/538/55240/79689/93380/1785/1317/6536/10063/51606/7224/4891/527	27
774	SEPSIS	GO:0008654	phospholipid biosynthetic process	47/1937	269/18862	0.000196403	0.00355815	0.00271806	8776/11261/5130/5296/6305/84188/8867/54947/9600/9926/5294/10162/9896/8895/5297/166929/5291/5337/5336/5338/5289/200576/59339/5293/66036/5305/2181/8897/1457/660/8394/22908/3422/79888/56894/3631/126969/5467/336/5783/1460/246/201164/1606/3636/377/3612	47
775	SEPSIS	GO:0009991	response to extracellular stimulus	74/1937	477/18862	0.000200243	0.00361661	0.00276272	595/22856/2308/1536/847/867/178/706/317/57817/6696/3939/8932/80315/5562/4217/8428/27072/6722/23274/6653/7048/5788/2730/5594/3949/2309/1374/9779/11345/5289/83667/8648/26100/5292/2182/2629/4067/1268/7421/201163/2181/8897/664/7378/7706/2475/6423/2771/64241/8658/53349/10670/7248/2909/54407/249/55062/9869/5467/11170/2180/4988/5469/1938/54828/25959/2242/3485/8915/51100/4976/27102/6781	74
776	SEPSIS	GO:1902743	regulation of lamellipodium organization	15/1937	53/18862	0.000201032	0.0036198	0.00276515	960/10097/10163/9759/10096/832/538/8874/55845/1785/998/2475/5168/5880/6239	15
777	SEPSIS	GO:1904375	regulation of protein localization to cell periphery	26/1937	121/18862	0.000204716	0.00367493	0.00280727	5170/1213/2035/493/60/25921/51201/407008/5906/2181/4035/4323/7124/7040/3767/102/8417/3958/10490/22841/10434/55625/8301/4926/6769/8500	26
778	SEPSIS	GO:0051546	keratinocyte migration	8/1937	18/18862	0.000207069	0.0037059	0.00283093	9448/1839/4318/8754/9922/2475/83481/5467	8
779	SEPSIS	GO:0034453	microtubule anchoring	10/1937	27/18862	0.000207826	0.00370822	0.0028327	84376/23332/57662/23299/2932/9857/1639/51199/5108/80323	10
780	SEPSIS	GO:0046627	negative regulation of insulin receptor signaling pathway	12/1937	37/18862	0.000212129	0.00374288	0.00285917	5562/5770/2931/9021/5579/5771/5305/7249/7248/5791/3553/5580	12
781	SEPSIS	GO:0036092	phosphatidylinositol-3-phosphate biosynthetic process	7/1937	14/18862	0.000212937	0.00374288	0.00285917	5294/9896/5291/5289/200576/5293/3631	7
782	SEPSIS	GO:0051547	regulation of keratinocyte migration	7/1937	14/18862	0.000212937	0.00374288	0.00285917	9448/1839/4318/8754/9922/2475/83481	7
783	SEPSIS	GO:0070669	response to interleukin-2	7/1937	14/18862	0.000212937	0.00374288	0.00285917	6777/6850/5771/3718/2185/3716/6776	7
784	SEPSIS	GO:0070672	response to interleukin-15	7/1937	14/18862	0.000212937	0.00374288	0.00285917	6777/6774/2182/3718/3716/2885/6776	7
785	SEPSIS	GO:0032479	regulation of type I interferon production	27/1937	128/18862	0.000215189	0.00375165	0.00286588	4790/2033/5781/5094/8780/57506/1499/5966/5336/55666/6850/406991/10211/1660/140885/54476/29072/7706/85364/929/83737/1387/51311/11128/7520/7528/23220	27
786	SEPSIS	GO:0030042	actin filament depolymerization	16/1937	59/18862	0.000215342	0.00375165	0.00286588	29766/118/136319/23075/832/25802/2314/6710/120/9948/9645/7111/6709/1072/6840/119	16
787	SEPSIS	GO:0098930	axonal transport	16/1937	59/18862	0.000215342	0.00375165	0.00286588	22906/8943/23291/26258/667/8120/55860/23162/8546/23095/66008/10749/2647/1778/3091/4976	16
788	SEPSIS	GO:0045648	positive regulation of erythrocyte differentiation	11/1937	32/18862	0.000217112	0.00375594	0.00286916	91/6777/3071/2309/405/23774/6774/116151/1432/5469/3091	11
789	SEPSIS	GO:1903955	positive regulation of protein targeting to mitochondrion	11/1937	32/18862	0.000217112	0.00375594	0.00286916	58480/5562/2931/9520/59286/7332/10075/7855/5880/54543/51100	11
790	SEPSIS	GO:0043687	post-translational protein modification	59/1937	361/18862	0.000217496	0.00375594	0.00286916	10618/23287/2153/51088/23291/6696/10232/351/1154/26118/84085/720/140460/10970/26043/23038/7076/9021/140739/55958/150465/285362/26100/7428/56929/1462/123879/1121/9491/55527/11275/10537/154881/10238/8451/54972/26235/102/79269/8452/5768/2200/8816/11320/336/26268/9616/338/8073/4924/3091/334/57104/55175/80028/92369/1642/26190/8945	59
791	SEPSIS	GO:0043506	regulation of JUN kinase activity	20/1937	83/18862	0.000218412	0.00376075	0.00287283	4217/57551/5770/10114/1857/7984/6850/23162/197259/2185/7124/6423/28988/64853/5609/7855/10333/153090/7786/6885	20
792	SEPSIS	GO:0044264	cellular polysaccharide metabolic process	23/1937	102/18862	0.000221571	0.00380407	0.00290592	283209/2632/8509/178/2992/5836/79660/5509/2931/5256/2997/8972/2932/55276/9334/2131/2475/3953/208/3481/3572/9348/8706	23
793	SEPSIS	GO:0046209	nitric oxide metabolic process	19/1937	77/18862	0.000223779	0.00383084	0.00292637	4317/706/493/10365/3689/8655/1727/2185/140885/1785/7124/2475/1545/2643/5743/8570/3553/10333/384	19
794	SEPSIS	GO:0033692	cellular polysaccharide biosynthetic process	18/1937	71/18862	0.000225716	0.00385283	0.00294317	283209/2632/8509/178/2992/79660/5509/2931/2997/2932/55276/9334/2131/2475/208/3481/9348/8706	18
795	SEPSIS	GO:0014009	glial cell proliferation	14/1937	48/18862	0.000229834	0.00391181	0.00298822	706/23405/4851/2629/4067/2185/7124/2475/3953/6664/1385/3553/1938/6497	14
796	SEPSIS	GO:0016358	dendrite development	42/1937	234/18862	0.000231928	0.00393611	0.00300678	4734/6801/10097/8826/57498/1523/10611/8609/351/2931/5062/84079/10498/2932/23426/2182/50807/1399/55236/7940/9922/998/6794/2475/10160/28988/102/66008/7101/22903/26115/5911/8301/1072/6453/4205/7224/4891/50488/153090/4976/473	42
797	SEPSIS	GO:0042692	muscle cell differentiation	59/1937	362/18862	0.000234415	0.00396692	0.00303032	7273/23345/57817/4627/1495/29766/8291/825/9759/10611/488/3566/6722/26509/1499/26057/2931/9150/3845/136319/6830/4851/10818/6474/3192/11214/25802/6272/10938/2314/55544/5573/5925/406991/688/100381270/10211/90410/9948/8912/4323/9794/998/2475/7040/7111/25/84193/3481/23135/7248/80314/1432/9472/4205/6497/7528/3792/409	59
798	SEPSIS	GO:0000045	autophagosome assembly	22/1937	96/18862	0.000235527	0.00397435	0.00303599	57533/25782/23673/128866/11345/29978/5289/26100/22930/200576/57154/90410/5305/8897/26471/55062/79065/22878/140775/339122/401409/51100	22
799	SEPSIS	GO:0062197	cellular response to chemical stress	57/1937	347/18862	0.000241204	0.0040535	0.00309646	2308/1536/847/706/7226/3082/4482/6780/825/488/5562/4217/8428/677/5151/10365/4318/5594/2309/240/9943/405/538/83667/51719/29957/406991/140885/1785/7296/664/199/25/8531/1545/25942/283120/1612/6421/23135/9990/7295/7248/2643/5598/6622/5829/84230/9181/22850/3091/2877/10333/7520/2936/387082/5580	57
800	SEPSIS	GO:0006479	protein methylation	33/1937	170/18862	0.000242277	0.0040535	0.00309646	80335/64324/55870/9646/58508/8085/1499/54790/6830/55471/200424/10498/23476/6018/79813/80854/55183/29072/9739/84193/3275/5870/55209/2935/2107/9869/84444/2122/4297/1387/115294/54880/54623	33
801	SEPSIS	GO:0008213	protein alkylation	33/1937	170/18862	0.000242277	0.0040535	0.00309646	80335/64324/55870/9646/58508/8085/1499/54790/6830/55471/200424/10498/23476/6018/79813/80854/55183/29072/9739/84193/3275/5870/55209/2935/2107/9869/84444/2122/4297/1387/115294/54880/54623	33
802	SEPSIS	GO:0032606	type I interferon production	27/1937	129/18862	0.000245968	0.00409207	0.00312592	4790/2033/5781/5094/8780/57506/1499/5966/5336/55666/6850/406991/10211/1660/140885/54476/29072/7706/85364/929/83737/1387/51311/11128/7520/7528/23220	27
803	SEPSIS	GO:0046328	regulation of JNK cascade	27/1937	129/18862	0.000245968	0.00409207	0.00312592	4317/28996/9258/9448/351/4217/57551/10114/3480/260425/23162/6788/9867/2185/140885/998/7124/6423/64853/1647/5911/2122/3553/83737/1845/50488/153090	27
804	SEPSIS	GO:0043543	protein acylation	43/1937	242/18862	0.000247075	0.00409895	0.00313118	2308/51304/6872/10847/2033/5562/57551/7994/23326/25921/2932/8295/51201/8861/8648/23774/284058/201163/253832/8888/54386/8850/25942/93624/55209/26471/2647/3054/6622/55625/8202/80314/26036/57609/4967/3553/4297/1387/1810/9425/51105/6885/1487	43
805	SEPSIS	GO:0006661	phosphatidylinositol biosynthetic process	25/1937	116/18862	0.000256047	0.00422054	0.00322406	8776/5296/6305/8867/9600/5294/9896/5297/5291/5336/5289/200576/59339/5293/66036/5305/8897/660/8394/22908/3631/5783/3636/377/3612	25
806	SEPSIS	GO:0090630	activation of GTPase activity	25/1937	116/18862	0.000256047	0.00422054	0.00322406	57533/57186/57148/7984/9098/11138/9905/9779/2185/57568/1399/23102/208/23637/8394/54885/253959/7248/26000/5923/54828/5909/125058/23158/8477	25
807	SEPSIS	GO:0098927	vesicle-mediated transport between endosomal compartments	13/1937	43/18862	0.000257686	0.00422054	0.00322406	22853/84376/6653/5594/84079/2316/5289/23317/5604/8724/55614/5605/4478	13
808	SEPSIS	GO:0030593	neutrophil chemotaxis	23/1937	103/18862	0.000257978	0.00422054	0.00322406	6288/6283/6279/6280/2207/5294/3071/51192/6850/407008/8729/4354/200576/5293/3689/3576/682/7409/10451/3958/5880/6374/2919	23
809	SEPSIS	GO:0031532	actin cytoskeleton reorganization	23/1937	103/18862	0.000257978	0.00422054	0.00322406	7226/4627/5770/3055/1901/27/2316/8572/55971/387/4853/2185/998/25/8394/5911/3645/54828/2242/2885/8476/50488/8477	23
810	SEPSIS	GO:0007030	Golgi organization	30/1937	150/18862	0.000266269	0.00431578	0.00329681	9919/23345/23332/25923/10565/57662/8675/3064/5594/55666/10075/51112/8729/8874/5604/1785/998/2580/60684/23207/8934/54808/54828/22878/143187/5605/339122/57531/11196/2801	30
811	SEPSIS	GO:0034063	stress granule assembly	9/1937	23/18862	0.000266722	0.00431578	0.00329681	7812/6311/5562/1656/23369/26065/1778/11273/6228	9
812	SEPSIS	GO:0043302	positive regulation of leukocyte degranulation	9/1937	23/18862	0.000266722	0.00431578	0.00329681	3684/3916/6812/57126/3566/164/6850/3689/2268	9
813	SEPSIS	GO:0051043	regulation of membrane protein ectodomain proteolysis	9/1937	23/18862	0.000266722	0.00431578	0.00329681	5045/7076/8754/7077/7124/9860/7078/51429/3553	9
814	SEPSIS	GO:2001057	reactive nitrogen species metabolic process	19/1937	78/18862	0.000267752	0.00432061	0.0033005	4317/706/493/10365/3689/8655/1727/2185/140885/1785/7124/2475/1545/2643/5743/8570/3553/10333/384	19
815	SEPSIS	GO:0007173	epidermal growth factor receptor signaling pathway	26/1937	123/18862	0.000269541	0.00433763	0.00331351	5170/5795/8826/867/3092/634/5781/1839/9961/4318/5771/8874/406991/407021/2185/55614/998/673/7040/25/5284/1845/84985/2885/153090/30011	26
816	SEPSIS	GO:0001659	temperature homeostasis	33/1937	171/18862	0.000271169	0.00435197	0.00332446	2308/7226/3934/3566/51316/4851/3480/1051/55366/6850/9536/51393/6774/5925/4923/26027/1268/201163/79813/7124/6794/3953/2167/23135/4012/3910/5743/1778/3553/2180/1958/56034/2778	33
817	SEPSIS	GO:0002753	cytoplasmic pattern recognition receptor signaling pathway	18/1937	72/18862	0.000272447	0.00436062	0.00333107	8780/92610/9698/26057/55666/7335/331/7311/23369/85364/51296/26065/257397/90268/329/83737/6565/6885	18
818	SEPSIS	GO:0007223	Wnt signaling pathway, calcium modulating pathway	12/1937	38/18862	0.000281305	0.00449024	0.00343008	2782/5534/1499/51701/27161/2780/5532/7855/23112/6934/54331/6885	12
819	SEPSIS	GO:0030010	establishment of cell polarity	28/1937	137/18862	0.000289284	0.00460516	0.00351787	23150/4134/4627/23291/23332/1794/10565/57662/3064/2319/2932/8729/387/90410/2185/81704/1399/10890/1639/998/6794/22841/4926/54828/2011/10193/4478/3996	28
820	SEPSIS	GO:0016311	dephosphorylation	75/1937	491/18862	0.000294316	0.00466853	0.00356628	5795/22853/10395/8776/65125/5209/11261/9258/10842/23291/6305/5781/8867/57662/5534/5770/79660/54434/5509/5788/9150/23307/3064/9896/160760/23075/5208/3071/80824/23293/2932/147699/5771/2629/3613/5514/55844/57223/66036/130367/9530/8897/132160/7529/476/55291/8732/9829/7124/6794/2475/7040/151649/2771/10160/53349/22908/7248/3958/10106/1827/148113/5791/249/5532/3631/8073/54893/1845/5783/51496/3636/3612/5…	75
821	SEPSIS	GO:0048638	regulation of developmental growth	53/1937	319/18862	0.000294846	0.00466853	0.00356628	10501/23499/57817/825/6696/351/861/6722/7048/2931/9150/6777/51316/5594/4851/10409/9686/50618/57142/2932/150465/51393/1027/5292/57154/6788/3142/55777/1785/9113/4035/2475/26524/25/28988/8531/10509/393/3481/25942/55841/83481/8482/5467/1432/1385/57609/9472/6776/7224/7528/80351/51760	53
822	SEPSIS	GO:0001738	morphogenesis of a polarized epithelium	29/1937	144/18862	0.000295778	0.00467077	0.00356799	1213/10427/9968/163/57662/1857/160/60/4919/161/144165/57154/387/90410/9948/9491/10890/9620/998/6423/8321/25/57216/71/55625/7855/5216/4478/409	29
823	SEPSIS	GO:0048588	developmental cell growth	40/1937	222/18862	0.000297145	0.00467983	0.00357491	8239/10501/8826/23499/57817/6696/10611/351/8085/6722/1499/7048/2931/9150/11214/50618/57142/2932/150465/51393/57154/51199/1785/4035/6794/2475/25/28988/10509/3275/393/25942/8482/5532/57609/9472/7224/7528/10479/51760	40
824	SEPSIS	GO:0030038	contractile actin filament bundle assembly	23/1937	104/18862	0.000299549	0.00469267	0.00358472	10395/10163/23332/6722/1901/7984/5062/406991/387/2185/9530/28984/998/2475/25/71/8452/7248/5829/5216/8500/7126/8477	23
825	SEPSIS	GO:0043149	stress fiber assembly	23/1937	104/18862	0.000299549	0.00469267	0.00358472	10395/10163/23332/6722/1901/7984/5062/406991/387/2185/9530/28984/998/2475/25/71/8452/7248/5829/5216/8500/7126/8477	23
826	SEPSIS	GO:0030098	lymphocyte differentiation	58/1937	358/18862	0.000308768	0.0048243	0.00368527	57089/5795/1378/2033/8943/10320/10461/9759/1794/64332/861/3566/6722/677/2207/7048/5788/6777/51341/3071/5336/6850/3955/538/8546/602/5771/5293/6774/2629/222487/406991/3718/4853/3142/2185/9092/7409/4323/6794/2475/3953/114770/25/84447/7248/5532/3570/2529/7855/3553/1958/931/4860/10193/139818/7528/3140	58
827	SEPSIS	GO:0007249	I-kappaB kinase/NF-kappaB signaling	48/1937	282/18862	0.000316502	0.00493208	0.0037676	5170/6283/55870/825/91662/8780/92610/57506/26057/10783/4057/4919/11214/5966/2316/23476/147699/5579/7335/1936/602/7311/387/9516/51135/140885/10537/7124/7706/25/54386/23085/10542/257397/93978/929/79155/329/3553/8795/51311/10333/153090/81603/6885/8915/387082/8945	48
828	SEPSIS	GO:0006826	iron ion transport	19/1937	79/18862	0.00031908	0.00495917	0.0037883	1213/22853/57817/3934/55640/81894/4057/64116/3658/392/57192/538/55240/93380/1785/6536/51606/4891/527	19
829	SEPSIS	GO:0031623	receptor internalization	24/1937	111/18862	0.000320283	0.0049648	0.0037926	1213/4734/634/163/6311/2207/55681/5336/6850/9779/29978/3689/967/10211/3576/1785/4035/6622/8301/11031/6642/2885/2966/409	24
830	SEPSIS	GO:0010951	negative regulation of endopeptidase activity	43/1937	245/18862	0.000325098	0.00502023	0.00383494	960/5045/1378/3082/10653/351/721/720/6653/5266/4318/327657/4057/5062/7076/63893/57448/831/331/5055/1992/4671/9491/89932/7077/7124/1457/6423/5272/6197/10542/2597/1475/7078/7057/6622/5273/8301/55031/334/8530/7448/409	43
831	SEPSIS	GO:0034755	iron ion transmembrane transport	8/1937	19/18862	0.000325559	0.00502023	0.00383494	57817/81894/64116/57192/538/93380/6536/4891	8
832	SEPSIS	GO:0038127	ERBB signaling pathway	29/1937	145/18862	0.000334097	0.00513849	0.00392528	5170/5795/8826/867/3092/634/5781/1839/9961/4318/5594/8895/57142/5771/8874/406991/407021/2185/55614/998/673/7040/25/5284/1845/84985/2885/153090/30011	29
833	SEPSIS	GO:0045862	positive regulation of proteolysis	59/1937	367/18862	0.000338255	0.00518891	0.0039638	58484/10395/26999/5045/3092/1378/6872/317/4627/23291/825/6279/91662/6280/351/4217/79699/8797/26577/10162/2931/25831/5886/2023/144165/2932/6850/29978/8754/6774/57154/2629/406991/4067/2152/25820/2185/4323/7124/6423/10221/23786/1612/26471/1075/6622/51429/8301/4287/3553/8795/4155/10444/153090/400410/8915/641700/8945/83595	59
834	SEPSIS	GO:0034454	microtubule anchoring at centrosome	6/1937	11/18862	0.000340571	0.00521092	0.00398061	84376/2932/1639/51199/5108/80323	6
835	SEPSIS	GO:0016579	protein deubiquitination	48/1937	283/18862	0.000343985	0.00524954	0.00401011	8239/2033/7874/25862/9929/55252/5887/9098/23326/5886/60/219333/63891/54764/54726/8295/56970/7311/387/84640/8724/9491/55777/55432/64426/8850/93624/56943/57695/57558/3054/90268/79155/4287/23358/84669/329/55031/83737/114785/3091/4798/54891/6314/7528/6885/9738/409	48
836	SEPSIS	GO:0032755	positive regulation of interleukin-6 production	20/1937	86/18862	0.000361908	0.00549467	0.00419737	4317/5781/353514/3556/351/57506/23765/7096/6850/6774/1660/7124/199/3570/3553/9181/4155/51311/10333/8915	20
837	SEPSIS	GO:0034637	cellular carbohydrate biosynthetic process	20/1937	86/18862	0.000361908	0.00549467	0.00419737	283209/2632/8509/178/2992/79660/5509/2931/2997/2932/55276/3613/9334/2131/2475/208/3481/9348/8706/3612	20
838	SEPSIS	GO:0010452	histone H3-K36 methylation	7/1937	15/18862	0.000363897	0.00551071	0.00420962	64324/55870/23476/29072/84193/55209/54880	7
839	SEPSIS	GO:1900077	negative regulation of cellular response to insulin stimulus	12/1937	39/18862	0.000368708	0.00555507	0.0042435	5562/5770/2931/9021/5579/5771/5305/7249/7248/5791/3553/5580	12
840	SEPSIS	GO:2000785	regulation of autophagosome assembly	12/1937	39/18862	0.000368708	0.00555507	0.0042435	57533/25782/128866/29978/22930/200576/90410/5305/8897/26471/140775/51100	12
841	SEPSIS	GO:0051146	striated muscle cell differentiation	46/1937	269/18862	0.000375371	0.00564107	0.0043092	7273/57817/4627/29766/825/9759/10611/3566/6722/26509/2931/9150/3845/136319/4851/10818/6474/3192/11214/25802/6272/10938/2314/55544/5573/5925/688/10211/90410/9948/8912/4323/9794/2475/7040/7111/3481/23135/7248/1432/9472/4205/6497/7528/3792/409	46
842	SEPSIS	GO:2000117	negative regulation of cysteine-type endopeptidase activity	19/1937	80/18862	0.000378765	0.00567763	0.00433713	960/3082/4318/4057/5062/831/331/4671/7124/1457/6423/5272/6197/10542/7057/6622/55031/8530/409	19
843	SEPSIS	GO:1903037	regulation of leukocyte cell-cell adhesion	54/1937	330/18862	0.000381534	0.00570466	0.00435777	5170/960/65125/634/1378/8943/5781/64332/861/3566/7048/5788/6777/5062/1051/3071/2319/1604/240/6850/10725/8546/5771/3689/5573/406991/3718/387/4067/3142/81704/9092/140885/7409/998/7124/199/3481/55824/64926/283234/3958/2529/10148/3553/6484/1845/3572/2885/4860/3485/384/100133941/8915	54
844	SEPSIS	GO:0051353	positive regulation of oxidoreductase activity	15/1937	56/18862	0.000388956	0.00580095	0.00443133	27/3845/5447/5291/538/2185/7421/7124/2771/25/10063/2643/6622/3553/3091	15
845	SEPSIS	GO:0045088	regulation of innate immune response	52/1937	315/18862	0.000391562	0.0058251	0.00444978	5170/58484/4790/634/1378/2033/3916/23291/5781/8780/5817/253943/57506/5770/2207/3055/3845/6777/5062/5566/164/9021/5336/6850/331/5771/406991/4067/9491/1660/3716/7409/5272/85364/25942/2358/6421/26065/257397/93978/2268/329/5469/1387/51311/727897/7520/6885/8915/5580/8945/409	52
846	SEPSIS	GO:1901570	fatty acid derivative biosynthetic process	16/1937	62/18862	0.00039879	0.00590563	0.0045113	2678/84188/2679/91227/240/51144/2182/2181/55711/92086/23305/5066/2180/47/246/2687	16
847	SEPSIS	GO:0043507	positive regulation of JUN kinase activity	17/1937	68/18862	0.000398975	0.00590563	0.0045113	4217/57551/5770/1857/7984/6850/23162/197259/2185/7124/28988/5609/7855/10333/153090/7786/6885	17
848	SEPSIS	GO:0120034	positive regulation of plasma membrane bounded cell projection assembly	23/1937	106/18862	0.000400676	0.00591598	0.0045192	10097/10163/9759/9662/6722/3064/10096/538/8655/55845/1785/998/2475/9842/1809/10602/2909/5216/5880/54828/139818/23300/9738	23
849	SEPSIS	GO:0010592	positive regulation of lamellipodium assembly	10/1937	29/18862	0.000407325	0.0059399	0.00453747	10097/10163/9759/10096/538/55845/1785/998/2475/5880	10
850	SEPSIS	GO:0030511	positive regulation of transforming growth factor beta receptor signaling pathway	10/1937	29/18862	0.000407325	0.0059399	0.00453747	28996/2033/54778/1028/116844/406991/201163/6794/7057/1387	10
851	SEPSIS	GO:0043304	regulation of mast cell degranulation	10/1937	29/18862	0.000407325	0.0059399	0.00453747	5170/6812/3566/6850/4067/6813/2268/5880/2242/8832	10
852	SEPSIS	GO:0050690	regulation of defense response to virus by virus	10/1937	29/18862	0.000407325	0.0059399	0.00453747	163/1794/3055/160/5062/161/164/8907/55690/51606	10
853	SEPSIS	GO:1903846	positive regulation of cellular response to transforming growth factor beta stimulus	10/1937	29/18862	0.000407325	0.0059399	0.00453747	28996/2033/54778/1028/116844/406991/201163/6794/7057/1387	10
854	SEPSIS	GO:0030258	lipid modification	46/1937	270/18862	0.000408386	0.0059407	0.00453809	8776/5296/8867/5562/1154/5294/10162/145567/55825/9896/5297/6483/5291/1374/9021/240/64781/5289/83667/200576/5293/2629/3613/1268/66036/130367/5305/8897/2475/208/23600/8394/22908/253430/7941/5467/336/1432/54893/6484/347/246/26301/1606/3636/3612	46
855	SEPSIS	GO:0001503	ossification	63/1937	401/18862	0.000409766	0.00594613	0.00454223	1213/83999/22856/847/3082/5781/9759/6696/23601/861/4763/9365/1901/4318/23020/4057/5566/5594/4851/6474/1051/3192/166929/55366/22904/240/6272/2201/57003/406991/23317/387/1462/2185/29887/1660/5087/7171/2131/4323/7124/7040/6423/8321/3481/55589/6664/249/8482/3570/2268/1432/3572/3091/54880/6238/6497/246/2778/8642/5364/3636/6781	63
856	SEPSIS	GO:0010632	regulation of epithelial cell migration	49/1937	293/18862	0.000419389	0.00607086	0.00463752	5170/634/23499/23332/2821/9448/4763/493/7048/1839/306/5294/4318/4851/5291/5336/57142/5606/5293/8754/406991/387/407021/2185/9922/28984/7124/2475/7040/25/22846/7101/1647/5547/83481/7057/5743/6667/5168/5216/54828/3091/374969/6776/1460/80005/153090/6239/6781	49
857	SEPSIS	GO:0030835	negative regulation of actin filament depolymerization	13/1937	45/18862	0.000423072	0.00610921	0.00466681	29766/118/136319/23075/832/25802/2314/6710/120/7111/6709/6840/119	13
858	SEPSIS	GO:1903076	regulation of protein localization to plasma membrane	22/1937	100/18862	0.000433441	0.00624366	0.00476951	5170/1213/493/60/25921/51201/407008/2181/4035/4323/7124/7040/3767/8417/3958/10490/22841/10434/55625/8301/6769/8500	22
859	SEPSIS	GO:0071222	cellular response to lipopolysaccharide	36/1937	197/18862	0.000441221	0.00634027	0.00484332	4790/706/9646/57817/7431/57088/3055/10594/79577/4057/5594/1051/22904/1604/8754/406991/387/4067/9516/3576/140885/7124/7040/10221/25/5467/929/79155/1432/3553/6374/153090/2919/8915/671/54623	36
860	SEPSIS	GO:0052548	regulation of endopeptidase activity	66/1937	426/18862	0.000447409	0.00641359	0.00489933	58484/10395/26999/960/5045/3092/1378/3082/10653/317/6279/91662/6280/351/4217/721/720/6653/8797/5266/4318/327657/4057/5062/7076/6850/63893/57448/831/331/5055/6774/406991/4067/2152/1992/4671/9491/89932/7077/7124/1457/6423/5272/6197/10542/23786/1612/2597/1475/7078/7057/6622/5273/8301/329/55031/8795/4155/334/8530/400410/8915/7448/409/83595	66
861	SEPSIS	GO:0006913	nucleocytoplasmic transport	55/1937	340/18862	0.000452412	0.0064696	0.00494211	4734/23633/4928/3840/11261/5296/5781/6310/23534/10526/57506/3267/10768/100101267/6830/5566/5594/9972/11214/80824/2316/144165/23293/51362/2932/6850/10657/3836/6774/57154/5514/10527/8563/10482/1660/29072/7249/7040/8888/2646/56943/7295/7248/5903/1432/23214/3553/5469/347/6934/1871/51496/26953/80145/5580	55
862	SEPSIS	GO:0014066	regulation of phosphatidylinositol 3-kinase signaling	26/1937	127/18862	0.000455631	0.00649989	0.00496525	4734/847/867/634/3082/5294/4919/5594/3480/5291/5293/406991/4067/5008/5305/8870/7124/7249/8394/5467/2268/118788/5783/56034/5364/153090	26
863	SEPSIS	GO:1903008	organelle disassembly	23/1937	107/18862	0.000461618	0.00656944	0.00501838	706/55187/2931/3064/493856/11345/10075/8729/26100/2629/3831/664/7249/54832/55062/7855/3099/79065/2011/3091/54543/10193/2801	23
864	SEPSIS	GO:0006073	cellular glucan metabolic process	18/1937	75/18862	0.000466599	0.00659409	0.00503721	283209/2632/178/2992/5836/79660/5509/2931/5256/2997/8972/2932/55276/2475/3953/208/3481/3572	18
865	SEPSIS	GO:0044042	glucan metabolic process	18/1937	75/18862	0.000466599	0.00659409	0.00503721	283209/2632/178/2992/5836/79660/5509/2931/5256/2997/8972/2932/55276/2475/3953/208/3481/3572	18
866	SEPSIS	GO:0007033	vacuole organization	33/1937	176/18862	0.000466797	0.00659409	0.00503721	57533/25782/84376/23673/55858/2023/128866/11345/29978/5289/8546/26100/22930/200576/57154/2629/90410/10159/5305/8897/2131/2475/55647/26471/55062/1130/3257/79065/22878/140775/339122/401409/51100	33
867	SEPSIS	GO:1901214	regulation of neuron death	50/1937	302/18862	0.000467817	0.00659409	0.00503721	5170/2632/1522/3684/867/28996/80331/163/11261/5921/9759/6812/80315/4217/55737/4763/1499/6653/54434/2931/3845/2730/1051/5966/128866/2309/2932/3689/2629/2185/4671/4035/998/7124/2475/25/7159/26471/7248/8934/116986/6622/8301/1385/79625/3091/1958/10333/7786/409	50
868	SEPSIS	GO:0006644	phospholipid metabolic process	65/1937	419/18862	0.000475003	0.00667944	0.00510241	10908/8776/151056/11261/5130/5296/6305/84188/8867/54947/1154/9600/388121/9926/5294/10162/145567/9896/8895/5297/56261/3949/166929/5291/5337/9021/5336/5338/5289/200576/59339/5293/3613/66036/5305/2181/8897/1457/660/8394/114882/22908/253430/3422/7941/145447/79888/56894/3631/126969/5467/336/5168/54893/50640/5783/1460/284486/246/201164/1606/3636/377/3612/5580	65
869	SEPSIS	GO:0045022	early endosome to late endosome transport	12/1937	40/18862	0.000477997	0.0066952	0.00511444	22853/84376/5594/84079/2316/5289/23317/5604/8724/55614/5605/4478	12
870	SEPSIS	GO:0046854	phosphatidylinositol phosphorylation	15/1937	57/18862	0.00047839	0.0066952	0.00511444	5296/1154/5294/145567/5297/5291/9021/5289/200576/5293/3613/5305/8394/253430/3612	15
871	SEPSIS	GO:2000401	regulation of lymphocyte migration	16/1937	63/18862	0.000484277	0.00674615	0.00515336	65125/351/11240/6793/9943/83692/387/2185/81704/1399/23143/199/102/80024/347/4478	16
872	SEPSIS	GO:0010466	negative regulation of peptidase activity	44/1937	257/18862	0.000484315	0.00674615	0.00515336	960/5045/1378/3082/10653/351/721/720/6653/5266/4318/327657/4057/5062/7076/63893/57448/831/331/5055/1992/4671/9491/89932/4035/7077/7124/1457/6423/5272/6197/10542/2597/1475/7078/7057/6622/5273/8301/55031/334/8530/7448/409	44
873	SEPSIS	GO:0045229	external encapsulating structure organization	62/1937	396/18862	0.000497101	0.00690795	0.00527697	960/4317/5045/3684/10653/2199/285590/23332/196264/6696/3914/351/861/4763/9508/7837/7053/4318/4851/64116/7076/51144/538/2201/602/823/3689/5925/1462/10211/682/89932/2131/342371/4035/4323/28984/7077/7124/7040/6423/25/79709/102/64066/1545/3936/7101/91522/7057/3386/5768/3910/2200/81577/11173/79625/4239/3679/57589/7448/1308	62
874	SEPSIS	GO:0002831	regulation of response to biotic stimulus	65/1937	420/18862	0.000506946	0.00702823	0.00536885	5170/58484/4790/634/1378/2033/3916/23291/5781/5094/8780/5817/253943/57506/5770/9698/2207/3055/26057/3845/6777/4057/5062/5566/164/9021/5336/1604/55666/6850/331/5771/406991/81545/4067/9491/1660/54476/3716/7409/23369/5272/85364/10221/25942/2358/6421/26065/257397/93978/2268/329/83737/5469/1387/51311/727897/7520/384/6885/8915/3140/5580/8945/409	65
875	SEPSIS	GO:0070302	regulation of stress-activated protein kinase signaling cascade	34/1937	184/18862	0.000509222	0.00704325	0.00538032	4317/2308/28996/3082/9258/9448/351/4217/57551/10114/5594/3480/260425/23162/6788/9867/4067/5604/2185/140885/998/23008/7124/6423/64853/1647/5911/2122/3553/83737/1845/5605/50488/153090	34
876	SEPSIS	GO:0006888	endoplasmic reticulum to Golgi vesicle-mediated transport	37/1937	206/18862	0.000522266	0.00720679	0.00550525	9919/1783/10427/1522/2153/7109/1314/26286/6653/832/1604/55860/51112/8729/6710/10121/8655/1639/55291/60684/286/8452/81555/1075/6709/10490/1778/966/113419/22878/143187/100142659/1781/100128553/10484/11196/2801	37
877	SEPSIS	GO:1901568	fatty acid derivative metabolic process	19/1937	82/18862	0.000527741	0.00726535	0.00554999	2678/84188/2679/91227/240/51144/8694/2182/2181/55711/92086/23305/5066/2180/47/22949/284486/246/2687	19
878	SEPSIS	GO:0005978	glycogen biosynthetic process	13/1937	46/18862	0.000534926	0.00731314	0.00558649	283209/2632/178/2992/79660/5509/2931/2997/2932/55276/2475/208/3481	13
879	SEPSIS	GO:0009250	glucan biosynthetic process	13/1937	46/18862	0.000534926	0.00731314	0.00558649	283209/2632/178/2992/79660/5509/2931/2997/2932/55276/2475/208/3481	13
880	SEPSIS	GO:0035329	hippo signaling	13/1937	46/18862	0.000534926	0.00731314	0.00558649	8463/9686/5606/6788/9867/9113/7529/26524/55841/6664/1432/7005/8642	13
881	SEPSIS	GO:0009743	response to carbohydrate	39/1937	221/18862	0.000538144	0.00734014	0.00560711	847/3939/8609/5562/6722/677/7048/2730/5566/3480/5208/5579/26137/81035/83667/8655/6717/4067/100381270/5906/2185/4035/3767/2646/25942/56943/415116/7057/5532/22841/5467/336/10804/338/6934/3091/1958/6597/4976	39
882	SEPSIS	GO:0007178	transmembrane receptor protein serine/threonine kinase signaling pathway	57/1937	358/18862	0.000539833	0.00734621	0.00561175	5170/8239/5045/867/28996/2033/7431/91/3096/54778/6653/7048/9765/51701/200734/1028/51341/4851/116844/63893/2201/331/8754/57154/7311/406991/387/4853/201163/753/1785/9113/2131/6794/7040/26524/6423/4053/25/6664/7057/2200/23592/5829/23089/26036/1432/1385/4926/1387/1958/1460/79674/6497/51496/6885/409	57
883	SEPSIS	GO:0031348	negative regulation of defense response	41/1937	236/18862	0.000547161	0.00742882	0.00567485	6288/4790/634/1378/3082/9258/55870/57817/5094/91662/8780/253943/55737/10162/5788/3949/116379/9021/55666/240/407008/284207/5771/89790/2629/5925/406991/55527/140885/5272/2358/5598/90268/5467/3848/83737/384/8530/5580/409/64838	41
884	SEPSIS	GO:0031099	regeneration	35/1937	192/18862	0.000550875	0.00743604	0.00568037	595/83999/706/3082/57817/1495/825/6696/861/8428/7048/306/3482/136319/4851/10752/1051/1374/2316/23162/1027/3836/688/5604/5906/4035/9860/3936/83481/5467/5469/347/7006/4815/6156	35
885	SEPSIS	GO:0035336	long-chain fatty-acyl-CoA metabolic process	9/1937	25/18862	0.00055147	0.00743604	0.00568037	84188/51144/8694/2182/2181/55711/23305/2180/284486	9
886	SEPSIS	GO:0051156	glucose 6-phosphate metabolic process	9/1937	25/18862	0.00055147	0.00743604	0.00568037	3098/3101/2821/5226/55276/9563/22934/3099/5223	9
887	SEPSIS	GO:0007492	endoderm development	18/1937	76/18862	0.000553602	0.00744778	0.00568934	4317/9968/9646/3914/677/79577/4318/4851/8861/3689/55614/2131/4323/29072/3679/7448/54623/83595	18
888	SEPSIS	GO:0033006	regulation of mast cell activation involved in immune response	10/1937	30/18862	0.00055521	0.00745244	0.0056929	5170/6812/3566/6850/4067/6813/2268/5880/2242/8832	10
889	SEPSIS	GO:0051169	nuclear transport	55/1937	343/18862	0.000562413	0.00753199	0.00575367	4734/23633/4928/3840/11261/5296/5781/6310/23534/10526/57506/3267/10768/100101267/6830/5566/5594/9972/11214/80824/2316/144165/23293/51362/2932/6850/10657/3836/6774/57154/5514/10527/8563/10482/1660/29072/7249/7040/8888/2646/56943/7295/7248/5903/1432/23214/3553/5469/347/6934/1871/51496/26953/80145/5580	55
890	SEPSIS	GO:0043122	regulation of I-kappaB kinase/NF-kappaB signaling	42/1937	244/18862	0.000573642	0.00765258	0.00584579	5170/6283/55870/825/91662/8780/92610/57506/26057/10783/4057/4919/11214/5966/2316/23476/147699/5579/7335/1936/387/9516/51135/10537/7124/7706/25/54386/10542/257397/93978/79155/329/3553/8795/10333/153090/81603/6885/8915/387082/8945	42
891	SEPSIS	GO:0034248	regulation of cellular amide metabolic process	74/1937	494/18862	0.000574008	0.00765258	0.00584579	26986/23185/9728/26058/57472/7812/7431/8672/80315/6311/54915/351/5562/253943/10209/9698/677/6653/2931/136319/1975/5594/317649/2309/5337/57142/3658/8662/100127983/27161/83667/602/10657/6774/1656/10644/406991/407021/2185/26046/1660/23019/6203/23369/7124/2475/6197/8531/208/4904/29095/1612/10289/2597/2935/26065/7248/7057/55095/2107/6667/8301/8570/23112/131405/1938/10658/1979/149986/63899/5223/6156/55…	74
892	SEPSIS	GO:0097581	lamellipodium organization	20/1937	89/18862	0.000581425	0.00773399	0.00590798	960/10097/9459/10163/9759/1901/10096/832/538/8874/55845/1785/221178/998/2475/10451/5168/5880/6642/6239	20
893	SEPSIS	GO:0030837	negative regulation of actin filament polymerization	16/1937	64/18862	0.000585013	0.00776424	0.00593109	29766/10565/118/54434/136319/832/25802/2314/6710/120/7111/6709/5216/6840/119/5580	16
894	SEPSIS	GO:0006825	copper ion transport	7/1937	16/18862	0.000589732	0.00778554	0.00594735	538/55240/79689/93380/1317/10063/4891	7
895	SEPSIS	GO:0071800	podosome assembly	7/1937	16/18862	0.000589732	0.00778554	0.00594735	285590/3055/50807/7124/28988/3936/4478	7
896	SEPSIS	GO:0006473	protein acetylation	36/1937	200/18862	0.00059151	0.00778554	0.00594735	2308/6872/10847/2033/5562/57551/7994/23326/2932/8295/8861/8648/23774/284058/201163/8888/54386/8850/25942/93624/55209/26471/2647/3054/6622/8202/80314/26036/57609/3553/4297/1387/1810/51105/6885/1487	36
897	SEPSIS	GO:1903034	regulation of response to wounding	31/1937	164/18862	0.000591891	0.00778554	0.00594735	83999/634/23332/6696/10565/8428/1839/2316/240/538/5055/89790/406991/2152/5604/407021/10855/4035/7124/2475/9860/71/83481/7057/3848/6484/22875/6239/5327/5580/7448	31
898	SEPSIS	GO:0006606	protein import into nucleus	28/1937	143/18862	0.000598444	0.00785425	0.00599984	23633/4928/3840/11261/5296/23534/10526/57506/100101267/5594/9972/2316/144165/6850/3836/6774/5514/10527/7249/7040/2646/5903/1432/5469/347/1871/26953/5580	28
899	SEPSIS	GO:1903050	regulation of proteolysis involved in cellular protein catabolic process	38/1937	215/18862	0.000610415	0.00797861	0.00609484	28996/6872/2768/7874/6599/5887/79699/2931/25831/57095/5886/5566/144165/2932/11345/29978/57154/2629/25820/2185/9491/9113/1457/474384/474383/10221/26471/1075/9683/4287/51322/10444/258010/6135/153090/8263/641700/8945	38
900	SEPSIS	GO:0033003	regulation of mast cell activation	12/1937	41/18862	0.000613324	0.00797861	0.00609484	5170/6812/3566/146722/6850/4067/1268/6813/2268/5880/2242/8832	12
901	SEPSIS	GO:0033173	calcineurin-NFAT signaling cascade	12/1937	41/18862	0.000613324	0.00797861	0.00609484	11261/5534/493/2932/10725/7124/2475/1827/5598/5532/9472/576	12
902	SEPSIS	GO:0051693	actin filament capping	12/1937	41/18862	0.000613324	0.00797861	0.00609484	29766/118/136319/832/25802/2314/6710/120/7111/6709/6840/119	12
903	SEPSIS	GO:0052547	regulation of peptidase activity	69/1937	455/18862	0.000616998	0.00800877	0.00611788	58484/10395/26999/960/5045/3092/1378/3082/10653/317/6279/91662/6280/351/4217/721/720/6653/8797/26577/5266/4318/327657/4057/5062/7076/6850/63893/57448/831/331/5055/6774/406991/4067/2152/1992/4671/9491/89932/4035/7077/7124/1457/6423/5272/6197/10542/23786/1612/2597/1475/7078/7057/6622/5273/8301/329/55031/8795/4155/374969/334/8530/400410/8915/7448/409/83595	69
904	SEPSIS	GO:0032092	positive regulation of protein binding	19/1937	83/18862	0.000619573	0.00802456	0.00612994	28996/6872/2033/118/351/2035/23129/22919/4318/2932/6788/267/10211/4035/25/6934/6135/119/7448	19
905	SEPSIS	GO:0051549	positive regulation of keratinocyte migration	6/1937	12/18862	0.000621961	0.00803786	0.0061401	9448/1839/4318/8754/9922/2475	6
906	SEPSIS	GO:1904019	epithelial cell apoptotic process	24/1937	116/18862	0.000631753	0.00814658	0.00622315	5170/4217/677/7048/5294/204851/6272/831/5925/6788/28984/7124/2475/25/283120/26471/7057/5598/79155/79625/6934/153090/641700/409	24
907	SEPSIS	GO:0097193	intrinsic apoptotic signaling pathway	47/1937	283/18862	0.000635013	0.00817078	0.00624164	960/28996/2033/317/3708/6279/5326/6280/4217/5770/8428/4318/2023/1051/7178/220042/204851/602/5771/2956/10625/406991/664/7124/6794/6423/25/8531/8451/7159/2907/1545/6421/8452/26471/84447/5598/9774/55031/9181/8795/3091/6135/153090/100133941/5580/4976	47
908	SEPSIS	GO:1903363	negative regulation of cellular protein catabolic process	18/1937	77/18862	0.000654226	0.0083997	0.00641651	5045/28996/6872/7874/6599/11345/9491/1457/474384/474383/9683/51322/258010/6135/9827/57589/153090/8263	18
909	SEPSIS	GO:0046822	regulation of nucleocytoplasmic transport	22/1937	103/18862	0.000665202	0.00851321	0.00650322	4734/11261/5296/5781/57506/6830/5566/5594/9972/2316/2932/10657/1660/29072/7040/7295/1432/3553/347/6934/51496/5580	22
910	SEPSIS	GO:0032675	regulation of interleukin-6 production	30/1937	158/18862	0.00066595	0.00851321	0.00650322	4317/3082/5781/353514/91662/3556/351/57506/23765/10365/7096/1051/3071/6850/6774/2629/1660/140885/7124/199/3570/3553/9181/4155/51311/10333/9261/8915/671/409	30
911	SEPSIS	GO:0044275	cellular carbohydrate catabolic process	13/1937	47/18862	0.000670784	0.00855648	0.00653627	283209/178/5836/5226/79660/256356/5509/2931/5256/8972/2710/55276/5223	13
912	SEPSIS	GO:0071214	cellular response to abiotic stimulus	53/1937	330/18862	0.00067511	0.00857462	0.00655013	4734/4790/706/6872/2033/11261/57817/825/5781/9759/2782/677/8797/136319/4318/7076/9943/1936/57192/51719/943/1785/476/664/6794/4214/6423/51426/8531/208/1647/9990/54407/9683/1432/84230/55031/3553/9181/8795/1387/3645/51311/4239/1958/2885/7520/7528/400410/8915/1642/5580/1265	53
913	SEPSIS	GO:0104004	cellular response to environmental stimulus	53/1937	330/18862	0.00067511	0.00857462	0.00655013	4734/4790/706/6872/2033/11261/57817/825/5781/9759/2782/677/8797/136319/4318/7076/9943/1936/57192/51719/943/1785/476/664/6794/4214/6423/51426/8531/208/1647/9990/54407/9683/1432/84230/55031/3553/9181/8795/1387/3645/51311/4239/1958/2885/7520/7528/400410/8915/1642/5580/1265	53
914	SEPSIS	GO:0043470	regulation of carbohydrate catabolic process	20/1937	90/18862	0.000676586	0.00857493	0.00655037	4928/5209/2033/9759/351/5562/79660/5509/2931/100101267/9972/51341/5208/26137/405/2646/26471/5903/3091/5223	20
915	SEPSIS	GO:0043627	response to estrogen	17/1937	71/18862	0.000683067	0.00863853	0.00659896	595/2033/1495/3939/8085/3566/7048/5594/2629/4323/7706/5272/8031/54828/3485/100133941/10095	17
916	SEPSIS	GO:0006691	leukotriene metabolic process	11/1937	36/18862	0.000687252	0.00865889	0.0066145	2678/4048/2679/91227/240/6850/92086/22949/246/9261/2687	11
917	SEPSIS	GO:0030198	extracellular matrix organization	61/1937	393/18862	0.000687609	0.00865889	0.0066145	960/4317/5045/3684/10653/2199/285590/23332/196264/6696/3914/351/861/4763/9508/7837/4318/4851/64116/7076/51144/538/2201/602/823/3689/5925/1462/10211/682/89932/2131/342371/4035/4323/28984/7077/7124/7040/6423/25/79709/102/64066/1545/3936/7101/91522/7057/3386/5768/3910/2200/81577/11173/79625/4239/3679/57589/7448/1308	61
918	SEPSIS	GO:0051341	regulation of oxidoreductase activity	23/1937	110/18862	0.000695574	0.00874055	0.00667689	4790/3240/493/27/3845/5447/5291/538/406991/1268/2185/7421/1785/7124/2771/25/283120/10063/2643/10434/6622/3553/3091	23
919	SEPSIS	GO:0006417	regulation of translation	65/1937	425/18862	0.000697477	0.00874586	0.00668094	26986/23185/9728/26058/57472/7812/7431/8672/80315/6311/54915/351/253943/10209/9698/677/136319/1975/5594/317649/2309/5337/3658/8662/100127983/27161/83667/602/10657/6774/1656/10644/406991/407021/2185/26046/1660/23019/6203/23369/7124/2475/6197/8531/208/4904/1612/10289/2597/2935/26065/7248/7057/55095/2107/8570/23112/131405/1938/10658/1979/149986/63899/6156/27102	65
920	SEPSIS	GO:0048016	inositol phosphate-mediated signaling	14/1937	53/18862	0.000701633	0.00877934	0.00670651	11261/3708/5534/493/2932/10725/7124/2475/1827/5598/5532/3709/9472/576	14
921	SEPSIS	GO:0045428	regulation of nitric oxide biosynthetic process	15/1937	59/18862	0.000710786	0.00887505	0.00677963	4317/706/493/10365/3689/8655/2185/140885/1785/7124/2475/5743/8570/3553/10333	15
922	SEPSIS	GO:0030838	positive regulation of actin filament polymerization	21/1937	97/18862	0.000724432	0.00899543	0.00687159	10097/10163/3055/10096/10093/3071/25802/55971/55845/2185/9530/2475/10094/10602/56907/51429/5216/2885/246/7408/10095	21
923	SEPSIS	GO:0045807	positive regulation of endocytosis	21/1937	97/18862	0.000724432	0.00899543	0.00687159	867/3092/163/160/55681/3071/5336/6850/9779/967/10211/1785/4035/998/6622/929/6453/11031/51160/7448/409	21
924	SEPSIS	GO:0019370	leukotriene biosynthetic process	8/1937	21/18862	0.000726519	0.00899543	0.00687159	2678/4048/2679/91227/240/6850/92086/2687	8
925	SEPSIS	GO:0033962	P-body assembly	8/1937	21/18862	0.000726519	0.00899543	0.00687159	57472/6311/1656/23019/80153/26065/1778/11273	8
926	SEPSIS	GO:0032102	negative regulation of response to external stimulus	61/1937	394/18862	0.000734009	0.00904954	0.00691292	6288/83999/10501/4790/57680/634/1378/3082/9258/55870/57817/23332/6696/5094/91662/8780/253943/55737/11240/10162/5788/4057/3949/4851/116379/9021/55666/240/407008/284207/5771/5055/89790/2629/5925/406991/55527/140885/7124/5272/10221/199/10509/9860/2358/83481/7057/5598/8482/90268/5467/3848/83737/1845/384/8530/5327/5580/7448/409/64838	61
927	SEPSIS	GO:0043062	extracellular structure organization	61/1937	394/18862	0.000734009	0.00904954	0.00691292	960/4317/5045/3684/10653/2199/285590/23332/196264/6696/3914/351/861/4763/9508/7837/4318/4851/64116/7076/51144/538/2201/602/823/3689/5925/1462/10211/682/89932/2131/342371/4035/4323/28984/7077/7124/7040/6423/25/79709/102/64066/1545/3936/7101/91522/7057/3386/5768/3910/2200/81577/11173/79625/4239/3679/57589/7448/1308	61
928	SEPSIS	GO:0071621	granulocyte chemotaxis	25/1937	124/18862	0.000735485	0.00904954	0.00691292	6288/6283/6279/6280/2207/5294/5594/3071/51192/6850/407008/8729/4354/200576/5293/3689/3576/682/7409/10451/3958/7057/5880/6374/2919	25
929	SEPSIS	GO:1901888	regulation of cell junction assembly	35/1937	195/18862	0.000737462	0.00905499	0.00691708	5795/10395/8826/23499/23332/10611/9448/57662/3556/351/861/55737/9748/5566/8861/387/10211/5906/79834/4035/4323/7124/25/71/55209/7248/7057/6622/11170/7855/3553/1845/54828/347/57633	35
930	SEPSIS	GO:1903146	regulation of autophagy of mitochondrion	10/1937	31/18862	0.000744858	0.00912683	0.00697196	706/55187/2931/3064/664/7249/54832/7855/3091/10193	10
931	SEPSIS	GO:0071901	negative regulation of protein serine/threonine kinase activity	28/1937	145/18862	0.000752248	0.00919829	0.00702655	5795/5770/4763/10114/6653/200734/1028/80824/5291/1027/11329/5573/2629/5925/4067/10527/5576/9113/26524/6423/25/8850/64853/1647/3553/1845/153090/5580	28
932	SEPSIS	GO:0002504	antigen processing and presentation of peptide or polysaccharide antigen via MHC class II	22/1937	104/18862	0.000763304	0.0093142	0.0071151	1213/1783/10427/163/3797/2207/160/161/832/164/55860/200576/10121/8655/3831/1639/1785/8907/7057/1778/1781/10484	22
933	SEPSIS	GO:0032272	negative regulation of protein polymerization	18/1937	78/18862	0.000770169	0.00937859	0.00716428	29766/10565/118/54434/22919/136319/832/25802/2314/6710/120/7111/6709/6622/5216/6840/119/5580	18
934	SEPSIS	GO:0032872	regulation of stress-activated MAPK cascade	33/1937	181/18862	0.000778238	0.00945146	0.00721995	4317/2308/28996/3082/9258/9448/351/4217/57551/10114/5594/3480/260425/23162/6788/9867/5604/2185/140885/998/23008/7124/6423/64853/1647/5911/2122/3553/83737/1845/5605/50488/153090	33
935	SEPSIS	GO:0062208	positive regulation of pattern recognition receptor signaling pathway	12/1937	42/18862	0.000779354	0.00945146	0.00721995	9258/9698/26057/7096/4057/25921/57142/9867/10211/23369/85364/51296	12
936	SEPSIS	GO:0071675	regulation of mononuclear cell migration	23/1937	111/18862	0.000793661	0.00960525	0.00733743	65125/351/11240/5594/6793/9943/83692/387/4067/2185/81704/1399/23143/7124/199/102/80024/2358/3958/7941/7057/347/4478	23
937	SEPSIS	GO:0060562	epithelial tube morphogenesis	50/1937	309/18862	0.000795505	0.00960788	0.00733943	10395/10427/9968/10653/317/6722/1499/7048/1857/23129/3845/5566/4851/8463/55366/144165/5293/6788/406991/387/4853/5087/9620/9645/57167/2131/4323/29072/7124/7249/7040/6423/25/57216/51098/6664/7248/129880/2909/5469/131405/3091/1460/6497/8642/7408/55764/8915/4976/8945	50
938	SEPSIS	GO:0033627	cell adhesion mediated by integrin	17/1937	72/18862	0.000809986	0.00971534	0.00742152	65125/5781/5294/54997/23075/3071/6850/3689/8754/4067/1399/2131/6423/1545/2200/2046/7448	17
939	SEPSIS	GO:0046834	lipid phosphorylation	17/1937	72/18862	0.000809986	0.00971534	0.00742152	5296/1154/5294/145567/5297/5291/9021/64781/5289/200576/5293/3613/5305/8394/253430/1606/3612	17
940	SEPSIS	GO:1903747	regulation of establishment of protein localization to mitochondrion	17/1937	72/18862	0.000809986	0.00971534	0.00742152	7027/58480/5534/5562/2931/9520/59286/7332/10075/9530/7529/7159/7855/5880/54543/7029/51100	17
941	SEPSIS	GO:0048017	inositol lipid-mediated signaling	35/1937	196/18862	0.000810982	0.00971534	0.00742152	4734/847/867/634/3082/5296/4763/677/388121/5294/4919/5594/5297/3480/5291/5337/5338/5289/5293/406991/387/4067/5008/5305/8870/7124/7249/8394/5467/2268/118788/5783/56034/5364/153090	35
942	SEPSIS	GO:0006470	protein dephosphorylation	52/1937	325/18862	0.000823879	0.00984442	0.00752013	5795/22853/10395/8776/9258/10842/23291/6305/5781/5534/5770/79660/54434/5509/5788/9150/3064/160760/23075/3071/80824/2932/147699/5771/2629/5514/55844/57223/8897/132160/7529/55291/8732/9829/7124/6794/2475/7040/151649/2771/7248/3958/10106/1827/5791/5532/8073/1845/5783/51496/5580/8945	52
943	SEPSIS	GO:0050728	negative regulation of inflammatory response	30/1937	160/18862	0.000825091	0.00984442	0.00752013	6288/4790/3082/9258/55870/57817/91662/55737/10162/5788/3949/116379/9021/240/407008/284207/5771/89790/2629/5925/55527/140885/2358/5598/90268/5467/3848/8530/5580/64838	30
944	SEPSIS	GO:0033628	regulation of cell adhesion mediated by integrin	13/1937	48/18862	0.000834565	0.00986994	0.00753962	65125/5781/5294/54997/23075/3071/6850/8754/4067/1399/6423/1545/2046	13
945	SEPSIS	GO:0044088	regulation of vacuole organization	13/1937	48/18862	0.000834565	0.00986994	0.00753962	57533/25782/2023/128866/29978/22930/200576/90410/5305/8897/26471/140775/51100	13
946	SEPSIS	GO:1990090	cellular response to nerve growth factor stimulus	13/1937	48/18862	0.000834565	0.00986994	0.00753962	5170/1783/57498/867/351/6272/10938/23095/5906/10094/23527/1385/1938	13
947	SEPSIS	GO:0010976	positive regulation of neuron projection development	29/1937	153/18862	0.000835081	0.00986994	0.00753962	10097/8826/57498/3082/2033/6280/160/27/4919/84079/2316/81545/4067/1268/8724/5906/2185/4035/2475/8321/28988/1809/2909/79625/2011/2242/55754/153090/4976	29
948	SEPSIS	GO:0002285	lymphocyte activation involved in immune response	34/1937	189/18862	0.000835586	0.00986994	0.00753962	57089/634/1378/5873/3916/64332/3566/2207/54518/5788/6830/23075/164/5336/3955/538/602/2956/6774/406991/3718/4853/3142/2185/55183/2475/7040/114770/25/3936/7248/3958/3570/139818	34
949	SEPSIS	GO:0045600	positive regulation of fat cell differentiation	16/1937	66/18862	0.000841013	0.00989447	0.00755836	55252/677/1051/3192/10498/284207/5292/6788/406991/688/6423/5467/5743/1432/1385/6239	16
950	SEPSIS	GO:0072678	T cell migration	16/1937	66/18862	0.000841013	0.00989447	0.00755836	65125/351/5294/1901/9943/58191/5293/83692/387/81704/1399/23143/199/102/347/4478	16
951	SEPSIS	GO:0019915	lipid storage	19/1937	85/18862	0.000845172	0.00992363	0.00758064	4790/55252/6777/1374/114885/10938/5771/8694/2629/7124/53349/2760/114882/10226/5467/338/3553/1401/57104	19
952	SEPSIS	GO:0030834	regulation of actin filament depolymerization	14/1937	54/18862	0.000858931	0.0100652	0.00768876	29766/118/136319/23075/832/25802/2314/6710/120/9948/7111/6709/6840/119	14
953	SEPSIS	GO:0010634	positive regulation of epithelial cell migration	32/1937	175/18862	0.000880393	0.0102962	0.00786527	5170/23332/2821/9448/7048/1839/306/5294/4318/5291/5336/57142/5606/5293/8754/406991/407021/2185/9922/2475/7040/25/7057/5743/6667/5168/5216/54828/3091/6776/80005/6239	32
954	SEPSIS	GO:0018394	peptidyl-lysine acetylation	31/1937	168/18862	0.000899762	0.010502	0.00802243	6872/10847/2033/5562/7994/23326/8295/8861/8648/23774/284058/201163/8888/8850/25942/93624/55209/2647/3054/6622/8202/80314/26036/57609/3553/4297/1387/1810/51105/6885/1487	31
955	SEPSIS	GO:1901216	positive regulation of neuron death	20/1937	92/18862	0.000907804	0.0105749	0.00807817	3684/9759/4217/4763/1499/54434/2931/2309/2932/3689/998/7124/2475/25/7159/26471/6622/8301/1958/10333	20
956	SEPSIS	GO:0050870	positive regulation of T cell activation	37/1937	212/18862	0.000909686	0.010576	0.00807897	5170/1378/8943/5781/64332/861/3566/7048/5788/6777/5062/3071/2319/1604/6850/8546/406991/3718/4067/3142/81704/9092/140885/7409/998/199/3481/64926/283234/10148/3553/3572/2885/4860/3485/100133941/8915	37
957	SEPSIS	GO:0034134	toll-like receptor 2 signaling pathway	7/1937	17/18862	0.000914065	0.0105852	0.00808603	9258/7096/9867/4067/79155/118788/10333	7
958	SEPSIS	GO:0080182	histone H3-K4 trimethylation	7/1937	17/18862	0.000914065	0.0105852	0.00808603	80335/9646/8085/54790/200424/9739/4297	7
959	SEPSIS	GO:1903578	regulation of ATP metabolic process	24/1937	119/18862	0.000924649	0.0106868	0.00816366	4928/5209/706/2033/9759/351/5562/100101267/2023/9972/51341/5208/26137/405/538/201163/2646/283120/26471/6622/5903/3091/9167/5223	24
960	SEPSIS	GO:0014065	phosphatidylinositol 3-kinase signaling	29/1937	154/18862	0.000929918	0.0107268	0.00819414	4734/847/867/634/3082/5296/4763/677/5294/4919/5594/3480/5291/5293/406991/4067/5008/5305/8870/7124/7249/8394/5467/2268/118788/5783/56034/5364/153090	29
961	SEPSIS	GO:0019886	antigen processing and presentation of exogenous peptide antigen via MHC class II	21/1937	99/18862	0.000958374	0.0110259	0.00842263	1213/1783/10427/163/3797/2207/160/161/832/164/55860/200576/10121/8655/3831/1639/1785/8907/1778/1781/10484	21
962	SEPSIS	GO:0043491	protein kinase B signaling	45/1937	273/18862	0.000959583	0.0110259	0.00842263	5795/3092/3082/9258/5296/10461/5781/10565/677/388121/1839/5294/9365/10818/3480/5291/57142/83667/5293/6788/406991/2152/407021/5008/201163/9530/10855/7409/7124/6794/2475/7249/7040/3481/114882/283120/7295/7057/118788/3553/5880/6934/2885/10193/409	45
963	SEPSIS	GO:0007568	aging	49/1937	304/18862	0.00097273	0.0111552	0.00852145	56729/847/706/317/57817/1495/8932/351/7994/6722/7048/2931/9365/10783/3845/2730/5594/493856/7076/10498/3689/2956/2629/406991/7799/267/9516/1268/5604/4035/7077/2475/25/4904/22846/25942/4335/1075/8301/10804/1432/1385/1938/347/2885/3485/384/5580/4976	49
964	SEPSIS	GO:0002833	positive regulation of response to biotic stimulus	43/1937	258/18862	0.000980029	0.0112172	0.00856876	5170/58484/4790/2033/3916/23291/8780/5817/57506/9698/2207/3055/26057/3845/6777/5062/5566/164/5336/6850/81545/4067/9491/1660/7409/23369/85364/25942/2358/6421/26065/257397/93978/5469/1387/51311/727897/7520/6885/8915/3140/5580/8945	43
965	SEPSIS	GO:0032635	interleukin-6 production	30/1937	162/18862	0.00101653	0.0116097	0.00886866	4317/3082/5781/353514/91662/3556/351/57506/23765/10365/7096/1051/3071/6850/6774/2629/1660/140885/7124/199/3570/3553/9181/4155/51311/10333/9261/8915/671/409	30
966	SEPSIS	GO:0032984	protein-containing complex disassembly	52/1937	328/18862	0.00101826	0.0116097	0.00886866	29766/23332/8867/118/57662/6599/57551/1499/57701/23274/1857/136319/23075/3480/832/196528/2932/25802/11345/57192/2314/6710/120/2629/3831/9948/9645/664/2580/9829/7124/8321/7111/157922/57724/2935/54516/2107/6709/63908/1072/7855/89795/9181/8289/6597/140775/25851/6314/6840/119/57466	52
967	SEPSIS	GO:0046824	positive regulation of nucleocytoplasmic transport	15/1937	61/18862	0.00103267	0.0117063	0.00894241	4734/5296/57506/5566/5594/2316/2932/10657/1660/7040/1432/3553/6934/51496/5580	15
968	SEPSIS	GO:0071230	cellular response to amino acid stimulus	15/1937	61/18862	0.00103267	0.0117063	0.00894241	1536/80315/2730/1051/538/83667/7124/2475/197131/8649/10542/10670/56034/23677/4976	15
969	SEPSIS	GO:0080164	regulation of nitric oxide metabolic process	15/1937	61/18862	0.00103267	0.0117063	0.00894241	4317/706/493/10365/3689/8655/2185/140885/1785/7124/2475/5743/8570/3553/10333	15
970	SEPSIS	GO:0018027	peptidyl-lysine dimethylation	8/1937	22/18862	0.00103964	0.0117178	0.00895118	55870/8085/79813/80854/29072/9739/84193/4297	8
971	SEPSIS	GO:0090335	regulation of brown fat cell differentiation	8/1937	22/18862	0.00103964	0.0117178	0.00895118	3192/284207/5292/201163/2475/5743/1432/6239	8
972	SEPSIS	GO:1904996	positive regulation of leukocyte adhesion to vascular endothelial cell	8/1937	22/18862	0.00103964	0.0117178	0.00895118	240/10725/3689/406991/387/7124/2529/6484	8
973	SEPSIS	GO:1903428	positive regulation of reactive oxygen species biosynthetic process	14/1937	55/18862	0.00104492	0.0117323	0.00896224	4317/5873/9759/10365/3689/2185/1785/7124/2475/283120/5743/1182/3553/10333	14
974	SEPSIS	GO:1903649	regulation of cytoplasmic transport	9/1937	27/18862	0.00104684	0.0117323	0.00896224	7874/6653/5594/23317/5604/8724/8934/5605/4478	9
975	SEPSIS	GO:0098876	vesicle-mediated transport to the plasma membrane	20/1937	93/18862	0.00104688	0.0117323	0.00896224	9919/23499/55737/84079/9341/57182/80852/51201/54520/23426/60412/54536/2181/10890/1785/63971/10434/11031/55770/3996	20
976	SEPSIS	GO:0035723	interleukin-15-mediated signaling pathway	6/1937	13/18862	0.00105493	0.0117777	0.00899695	6777/6774/3718/3716/2885/6776	6
977	SEPSIS	GO:0071350	cellular response to interleukin-15	6/1937	13/18862	0.00105493	0.0117777	0.00899695	6777/6774/3718/3716/2885/6776	6
978	SEPSIS	GO:0005977	glycogen metabolic process	17/1937	74/18862	0.00112495	0.0125358	0.00957606	283209/2632/178/2992/5836/79660/5509/2931/5256/2997/2932/55276/2475/3953/208/3481/3572	17
979	SEPSIS	GO:0009595	detection of biotic stimulus	11/1937	38/18862	0.00113555	0.0126063	0.00962989	5795/58484/706/1602/721/7096/4671/8993/114770/10333/54825	11
980	SEPSIS	GO:0032885	regulation of polysaccharide biosynthetic process	11/1937	38/18862	0.00113555	0.0126063	0.00962989	1213/4790/79660/160/5509/2931/2932/2475/7040/208/3481	11
981	SEPSIS	GO:0006112	energy reserve metabolic process	19/1937	87/18862	0.00113783	0.012608	0.0096312	283209/2632/178/2992/5836/79660/5509/2931/9365/5256/2997/2932/55276/2475/3953/208/3481/3572/2778	19
982	SEPSIS	GO:0001890	placenta development	26/1937	135/18862	0.00118658	0.0131234	0.010025	10653/55870/6696/677/5594/1051/9021/405/57448/8648/6788/4853/5604/7421/682/29072/3481/22846/5467/7855/329/1432/5469/3091/2885/6781	26
983	SEPSIS	GO:1903214	regulation of protein targeting to mitochondrion	12/1937	44/18862	0.00122488	0.0135218	0.0103293	58480/5562/2931/9520/59286/7332/10075/9530/7855/5880/54543/51100	12
984	SEPSIS	GO:1903533	regulation of protein targeting	18/1937	81/18862	0.00122917	0.0135438	0.010346	2040/3684/11261/58480/5562/2931/9520/59286/7332/10075/3689/9530/208/7855/4924/5880/54543/51100	18
985	SEPSIS	GO:0031122	cytoplasmic microtubule organization	15/1937	62/18862	0.00123498	0.0135751	0.01037	84376/11261/23332/57662/9748/667/387/1639/5108/157922/283234/6249/1778/4926/10844	15
986	SEPSIS	GO:0045089	positive regulation of innate immune response	38/1937	223/18862	0.00123661	0.0135751	0.01037	5170/58484/4790/2033/3916/23291/8780/5817/57506/2207/3055/3845/6777/5062/5566/164/5336/6850/4067/9491/1660/7409/85364/25942/2358/6421/26065/257397/93978/5469/1387/51311/727897/7520/6885/8915/5580/8945	38
987	SEPSIS	GO:0120032	regulation of plasma membrane bounded cell projection assembly	33/1937	186/18862	0.0012591	0.0137954	0.0105383	10097/7226/4134/10163/9759/9662/6722/23224/3064/10096/832/5337/4651/538/8655/688/55845/90410/1785/998/2475/9842/1809/10602/2909/5216/5880/54828/5909/139818/23300/9738/5580	33
988	SEPSIS	GO:0019320	hexose catabolic process	14/1937	56/18862	0.00126358	0.0137954	0.0105383	283209/3098/3101/2821/2023/5208/55276/230/2597/2529/3099/669/5223/226	14
989	SEPSIS	GO:1990089	response to nerve growth factor	13/1937	50/18862	0.00126368	0.0137954	0.0105383	5170/1783/57498/867/351/6272/10938/23095/5906/10094/23527/1385/1938	13
990	SEPSIS	GO:0030217	T cell differentiation	41/1937	246/18862	0.00126759	0.0138125	0.0105513	57089/1378/8943/1794/64332/861/3566/6722/677/2207/7048/5788/6777/3071/6850/3955/538/8546/602/5771/5293/6774/2629/406991/3718/3142/9092/7409/6794/2475/3953/25/7248/5532/3570/2529/7855/3553/1958/4860/3140	41
991	SEPSIS	GO:0070646	protein modification by small protein removal	48/1937	300/18862	0.00127738	0.0138935	0.0106132	8239/2033/7874/25862/9929/55252/5887/9098/23326/5886/60/219333/63891/54764/54726/8295/56970/7311/387/84640/8724/9491/55777/55432/64426/8850/93624/56943/57695/57558/3054/90268/79155/4287/23358/84669/329/55031/83737/114785/3091/4798/54891/6314/7528/6885/9738/409	48
992	SEPSIS	GO:0043552	positive regulation of phosphatidylinositol 3-kinase activity	10/1937	33/18862	0.00128434	0.013918	0.0106319	388121/4067/2185/998/7040/10451/2358/116986/2268/2046	10
993	SEPSIS	GO:0060251	regulation of glial cell proliferation	10/1937	33/18862	0.00128434	0.013918	0.0106319	706/23405/4851/4067/7124/2475/6664/1385/3553/6497	10
994	SEPSIS	GO:0051651	maintenance of location in cell	36/1937	209/18862	0.00134687	0.0145689	0.0111291	5170/706/7226/3098/8943/23345/3934/3708/825/6279/6280/55187/6653/5144/5788/3064/25777/5566/3192/5336/57192/602/6717/4923/4067/2185/1729/25/80024/7295/2829/54832/3709/6622/9472/3099	36
995	SEPSIS	GO:0006979	response to oxidative stress	66/1937	444/18862	0.00135009	0.014577	0.0111354	3240/2308/1536/847/7226/3082/4482/6780/3939/351/488/5562/4217/8428/5151/7837/10365/2730/4318/5594/2309/240/9943/405/538/83667/29957/8754/406991/4520/2185/140885/26034/1785/7296/4323/664/199/25/1545/25942/283120/1612/6421/23135/7295/7248/2643/5598/6622/5743/5829/6667/3848/22850/1938/347/79772/3091/2729/2877/10333/4670/2936/387082/5580	66
996	SEPSIS	GO:0032695	negative regulation of interleukin-12 production	7/1937	18/18862	0.00136397	0.0146466	0.0111885	4790/353514/406991/3718/7057/51311/409	7
997	SEPSIS	GO:0051895	negative regulation of focal adhesion assembly	7/1937	18/18862	0.00136397	0.0146466	0.0111885	10395/4035/4323/7057/11170/54828/347	7
998	SEPSIS	GO:0150118	negative regulation of cell-substrate junction organization	7/1937	18/18862	0.00136397	0.0146466	0.0111885	10395/4035/4323/7057/11170/54828/347	7
999	SEPSIS	GO:0051896	regulation of protein kinase B signaling	41/1937	247/18862	0.00137253	0.0147117	0.0112382	5795/3092/3082/9258/5296/5781/10565/388121/1839/5294/9365/10818/3480/5291/57142/5293/6788/406991/2152/407021/5008/201163/9530/10855/7409/7124/6794/2475/7249/7040/3481/114882/283120/7295/7057/118788/5880/6934/2885/10193/409	41
1000	SEPSIS	GO:0006367	transcription initiation from RNA polymerase II promoter	33/1937	187/18862	0.00138152	0.0147813	0.0112914	595/9968/2908/6872/9969/7182/6722/5431/4851/8463/6256/5430/4853/7421/4854/9794/8850/7101/3164/5467/26036/1385/5469/2100/1387/1810/7005/2966/1871/6874/8148/9282/55534	33
1001	SEPSIS	GO:0043550	regulation of lipid kinase activity	16/1937	69/18862	0.00139994	0.0149243	0.0114007	5296/1154/388121/9021/5925/4067/2185/5305/998/7040/10451/2358/116986/2268/2046/153090	16
1002	SEPSIS	GO:0071229	cellular response to acid chemical	16/1937	69/18862	0.00139994	0.0149243	0.0114007	1536/80315/10365/2730/1051/538/83667/7124/2475/197131/8649/10542/10670/56034/23677/4976	16
1003	SEPSIS	GO:0032231	regulation of actin filament bundle assembly	21/1937	102/18862	0.00142986	0.0151884	0.0116024	10395/10163/23332/1901/7984/5062/23075/2316/406991/387/9530/28984/998/2475/25/71/7248/5829/5216/8500/8477	21
1004	SEPSIS	GO:0046620	regulation of organ growth	21/1937	102/18862	0.00142986	0.0151884	0.0116024	57817/861/7048/2931/9150/5594/4851/10409/9686/5292/6788/3142/9113/2475/26524/8531/3481/55841/1432/9472/7528	21
1005	SEPSIS	GO:0016601	Rac protein signal transduction	11/1937	39/18862	0.0014368	0.0152348	0.0116378	10163/5294/3845/5291/55845/1785/199/28988/5923/5880/57531	11
1006	SEPSIS	GO:1901342	regulation of vasculature development	53/1937	341/18862	0.00144339	0.0152772	0.0116702	5170/1536/634/28996/3082/861/4763/1499/493/7048/306/23129/10365/60675/2969/5291/240/204851/116844/407008/5579/55810/27161/5293/3689/22905/406991/2152/407021/3576/2185/3716/28984/7124/6423/25/102/1545/22846/7101/1647/7057/5598/6667/5168/3848/3553/3099/3091/79924/153090/576/641700	53
1007	SEPSIS	GO:0021697	cerebellar cortex formation	8/1937	23/18862	0.00145186	0.0153394	0.0117177	23287/5781/136319/8925/8861/538/2629/5604	8
1008	SEPSIS	GO:0051098	regulation of binding	55/1937	357/18862	0.0014578	0.0153745	0.0117446	4317/1522/28996/64324/6872/2033/9759/8932/118/351/488/2035/1499/6653/54552/23129/22919/4318/60/5566/51341/10498/2932/602/8874/5925/6788/6717/267/10211/1660/9044/4035/998/7040/25/8658/10542/25942/9236/6664/7295/1488/84444/6934/2011/6135/1460/6497/119/387082/2801/5580/7448/409	55
1009	SEPSIS	GO:0010675	regulation of cellular carbohydrate metabolic process	27/1937	144/18862	0.00146282	0.0154	0.011764	90007/2033/7874/9759/79660/5509/2931/10499/5208/2932/83667/5771/4923/57223/2185/2475/3953/2646/8850/208/3481/26471/6622/5903/5223/1642/10296	27
1010	SEPSIS	GO:0018022	peptidyl-lysine methylation	24/1937	123/18862	0.00149303	0.01569	0.0119856	80335/64324/55870/9646/58508/8085/1499/54790/6830/200424/23476/6018/79813/80854/55183/29072/9739/84193/55209/9869/84444/2122/4297/54880	24
1011	SEPSIS	GO:0051492	regulation of stress fiber assembly	19/1937	89/18862	0.00151284	0.0158525	0.0121097	10395/10163/23332/1901/7984/5062/406991/387/9530/28984/998/2475/25/71/7248/5829/5216/8500/8477	19
1012	SEPSIS	GO:0060491	regulation of cell projection assembly	33/1937	188/18862	0.00151415	0.0158525	0.0121097	10097/7226/4134/10163/9759/9662/6722/23224/3064/10096/832/5337/4651/538/8655/688/55845/90410/1785/998/2475/9842/1809/10602/2909/5216/5880/54828/5909/139818/23300/9738/5580	33
1013	SEPSIS	GO:0035265	organ growth	30/1937	166/18862	0.00151815	0.0158525	0.0121097	57817/5781/10611/861/7048/2931/1901/9150/5594/4851/10409/11214/196528/9686/5292/5573/6788/3142/9113/2131/2475/26524/3953/8531/3481/55841/1432/9472/7528/6781	30
1014	SEPSIS	GO:0043551	regulation of phosphatidylinositol 3-kinase activity	14/1937	57/18862	0.00151922	0.0158525	0.0121097	5296/1154/388121/9021/4067/2185/998/7040/10451/2358/116986/2268/2046/153090	14
1015	SEPSIS	GO:0060828	regulation of canonical Wnt signaling pathway	46/1937	287/18862	0.00153516	0.0159461	0.0121812	83999/4790/65125/57680/122011/219771/6907/1499/1857/55681/2931/4851/55366/144165/2932/2776/147699/331/3836/6788/267/54994/90410/10159/9491/9113/79718/53944/6794/7040/26524/6423/5218/8658/8452/205147/90268/1432/55031/6934/1958/3485/153090/80351/8945/83595	46
1016	SEPSIS	GO:0009791	post-embryonic development	17/1937	76/18862	0.00153815	0.0159461	0.0121812	25976/55870/3708/5326/3482/3658/27161/57003/2475/7915/25/6335/2200/7855/338/2778/3636	17
1017	SEPSIS	GO:0019674	NAD metabolic process	13/1937	51/18862	0.00153899	0.0159461	0.0121812	283209/3098/3101/3939/2821/55191/2023/230/2597/3099/669/5223/226	13
1018	SEPSIS	GO:1902893	regulation of pri-miRNA transcription by RNA polymerase II	13/1937	51/18862	0.00153899	0.0159461	0.0121812	2908/9759/6722/2309/6774/688/7124/7040/5467/3091/1958/6597/7528	13
1019	SEPSIS	GO:0022406	membrane docking	32/1937	181/18862	0.00156877	0.0161978	0.0123735	11261/23673/23332/6812/9662/51134/10768/8675/26258/22919/5566/9341/7846/118987/10121/8655/60412/8724/54536/10890/1639/5108/64598/8417/6813/1488/10490/1778/10814/1781/4478/9738	32
1020	SEPSIS	GO:0043409	negative regulation of MAPK cascade	32/1937	181/18862	0.00156877	0.0161978	0.0123735	5795/2308/5296/55870/5770/4763/10114/6653/5788/200734/3480/80824/5291/5771/11329/2629/406991/4067/201163/140885/6423/25/64853/7078/2122/3553/83737/1845/8661/153090/154043/5580	32
1021	SEPSIS	GO:0001678	cellular glucose homeostasis	27/1937	145/18862	0.0016254	0.016698	0.0127555	2308/3098/5296/3101/8609/5562/6722/2730/5566/3480/26137/8655/6717/100381270/4035/3767/25942/56943/415116/5532/22841/5467/10804/3099/3091/6597/4976	27
1022	SEPSIS	GO:0048284	organelle fusion	27/1937	145/18862	0.0016254	0.016698	0.0127555	11261/23673/8291/6812/27072/340665/8675/2023/84079/9341/10075/200576/5305/664/55647/10451/208/8417/10490/6892/6622/10493/23355/10814/143187/201164/4976	27
1023	SEPSIS	GO:0002495	antigen processing and presentation of peptide antigen via MHC class II	21/1937	103/18862	0.00162569	0.016698	0.0127555	1213/1783/10427/163/3797/2207/160/161/832/164/55860/200576/10121/8655/3831/1639/1785/8907/1778/1781/10484	21
1024	SEPSIS	GO:0019882	antigen processing and presentation	39/1937	234/18862	0.0016405	0.0168208	0.0128494	1213/1783/10427/1536/163/5873/8943/57705/3797/54915/2207/160/9341/161/832/164/55860/8546/200576/10121/8655/2629/3831/9491/10890/1639/1785/2131/10981/8907/5870/4012/7057/6892/1778/2209/1781/10484/3140	39
1025	SEPSIS	GO:0014706	striated muscle tissue development	54/1937	351/18862	0.00165222	0.0169117	0.0129188	7273/2033/57817/9759/10611/861/5562/6722/7048/3344/2931/1901/9150/136319/5594/56261/4851/10818/6474/3192/11214/196528/9686/4637/5292/5573/5925/688/3142/10211/90410/9794/998/2475/7040/8531/3481/6664/23135/26471/7248/1432/1385/9472/5469/1938/4205/1958/6497/6840/7528/5318/3792/409	54
1026	SEPSIS	GO:1905952	regulation of lipid localization	33/1937	189/18862	0.0016577	0.0169384	0.0129392	4790/5045/56729/706/5781/6696/6812/55252/10162/6850/114885/9536/10938/22930/5771/4923/4035/7124/64241/208/114882/1588/7057/10226/5467/336/338/3553/2180/1401/55754/57104/5580	33
1027	SEPSIS	GO:0043249	erythrocyte maturation	6/1937	14/18862	0.00168642	0.017084	0.0130505	10365/9991/51341/23774/116151/10296	6
1028	SEPSIS	GO:0060397	growth hormone receptor signaling pathway via JAK-STAT	6/1937	14/18862	0.00168642	0.017084	0.0130505	5770/6777/6774/3718/4067/6776	6
1029	SEPSIS	GO:0072672	neutrophil extravasation	6/1937	14/18862	0.00168642	0.017084	0.0130505	57126/5294/5293/83692/2529/3554	6
1030	SEPSIS	GO:1903729	regulation of plasma membrane organization	6/1937	14/18862	0.00168642	0.017084	0.0130505	4627/50807/1785/23207/5580/51100	6
1031	SEPSIS	GO:1905049	negative regulation of metallopeptidase activity	6/1937	14/18862	0.00168642	0.017084	0.0130505	6653/7076/4035/7077/7078/8301	6
1032	SEPSIS	GO:0043123	positive regulation of I-kappaB kinase/NF-kappaB signaling	32/1937	182/18862	0.00172022	0.0173416	0.0132472	6283/92610/57506/26057/10783/4057/4919/11214/5966/2316/23476/5579/7335/1936/387/9516/51135/10537/7124/7706/25/54386/10542/257397/93978/79155/329/8795/10333/81603/6885/8915	32
1033	SEPSIS	GO:0061136	regulation of proteasomal protein catabolic process	32/1937	182/18862	0.00172022	0.0173416	0.0132472	6872/2768/7874/6599/5887/79699/2931/25831/57095/5886/5566/144165/2932/11345/29978/2629/25820/9491/474384/474383/10221/26471/9683/4287/51322/10444/258010/6135/153090/8263/641700/8945	32
1034	SEPSIS	GO:0043467	regulation of generation of precursor metabolites and energy	29/1937	160/18862	0.00172066	0.0173416	0.0132472	4928/5209/2033/9759/351/5562/79660/5509/2931/100101267/9972/51341/5208/2932/26137/405/538/664/2475/2646/208/3481/26471/10063/6622/5903/3091/9167/5223	29
1035	SEPSIS	GO:0070371	ERK1 and ERK2 cascade	50/1937	320/18862	0.00172588	0.0173646	0.0132648	960/634/9258/5781/351/5770/677/388121/5151/5788/200734/5594/4851/10818/6850/5771/406991/9590/4067/4853/5604/5906/2185/201163/1399/140885/4035/7124/673/7040/2771/25778/25/5609/2358/7078/8482/84231/23779/3553/4988/1845/8661/5605/56034/246/153090/7786/154043/409	50
1036	SEPSIS	GO:0017157	regulation of exocytosis	34/1937	197/18862	0.00174135	0.0174905	0.013361	5170/3684/634/5873/3916/23332/6812/57126/488/3566/4851/164/2932/6850/5579/22930/3689/90019/4067/1268/5906/6853/10890/8912/2771/6813/6622/2268/5880/10814/2242/84932/8832/51760	34
1037	SEPSIS	GO:0016573	histone acetylation	28/1937	153/18862	0.00176453	0.0176932	0.0135158	6872/10847/2033/7994/23326/8295/8861/8648/23774/284058/201163/8888/8850/25942/93624/55209/3054/6622/8202/80314/26036/3553/4297/1387/1810/51105/6885/1487	28
1038	SEPSIS	GO:0032481	positive regulation of type I interferon production	17/1937	77/18862	0.00178859	0.0178738	0.0136537	4790/2033/5781/8780/57506/1499/5336/6850/10211/1660/29072/85364/929/1387/51311/11128/7520	17
1039	SEPSIS	GO:0043407	negative regulation of MAP kinase activity	17/1937	77/18862	0.00178859	0.0178738	0.0136537	5795/5770/4763/10114/6653/200734/80824/5291/11329/2629/4067/6423/64853/3553/1845/153090/5580	17
1040	SEPSIS	GO:0002011	morphogenesis of an epithelial sheet	14/1937	58/18862	0.00181652	0.0181223	0.0138436	960/634/23332/6722/1839/4851/2316/387/4853/2475/55327/6664/2909/6239	14
1041	SEPSIS	GO:0002685	regulation of leukocyte migration	35/1937	205/18862	0.00181961	0.0181225	0.0138437	65125/351/11240/5594/23075/3071/6793/9943/407008/4354/83692/387/4067/3576/2185/81704/1399/4323/23143/7124/199/102/80024/2358/3958/7941/7057/3570/2529/3554/5880/6484/347/4478/83483	35
1042	SEPSIS	GO:0048813	dendrite morphogenesis	26/1937	139/18862	0.00183568	0.0181239	0.0138448	4734/10097/57498/1523/10611/8609/84079/2932/998/6794/10160/28988/102/66008/7101/22903/26115/5911/8301/1072/4205/7224/4891/50488/4976/473	26
1043	SEPSIS	GO:0001660	fever generation	5/1937	10/18862	0.00183816	0.0181239	0.0138448	9536/1268/7124/5743/3553	5
1044	SEPSIS	GO:0070544	histone H3-K36 demethylation	5/1937	10/18862	0.00183816	0.0181239	0.0138448	23133/22992/23081/23030/80853	5
1045	SEPSIS	GO:0071104	response to interleukin-9	5/1937	10/18862	0.00183816	0.0181239	0.0138448	6777/6774/3718/3716/6776	5
1046	SEPSIS	GO:1901748	leukotriene D4 metabolic process	5/1937	10/18862	0.00183816	0.0181239	0.0138448	2678/2679/91227/92086/2687	5
1047	SEPSIS	GO:1901750	leukotriene D4 biosynthetic process	5/1937	10/18862	0.00183816	0.0181239	0.0138448	2678/2679/91227/92086/2687	5
1048	SEPSIS	GO:0034067	protein localization to Golgi apparatus	9/1937	29/18862	0.0018519	0.0181254	0.013846	55187/6653/23299/8729/90410/2580/5870/54832/55690	9
1049	SEPSIS	GO:0070076	histone lysine demethylation	9/1937	29/18862	0.0018519	0.0181254	0.013846	23133/22992/23081/23030/8242/23135/5927/51780/80853	9
1050	SEPSIS	GO:0061014	positive regulation of mRNA catabolic process	13/1937	52/18862	0.00186219	0.0181254	0.013846	26986/26058/54915/253943/9698/677/27161/23019/9567/8570/23112/131405/10658	13
1051	SEPSIS	GO:0061614	pri-miRNA transcription by RNA polymerase II	13/1937	52/18862	0.00186219	0.0181254	0.013846	2908/9759/6722/2309/6774/688/7124/7040/5467/3091/1958/6597/7528	13
1052	SEPSIS	GO:0006953	acute-phase response	12/1937	46/18862	0.00186287	0.0181254	0.013846	6288/3240/6289/57817/1051/9536/1268/7124/3570/5743/3553/1401	12
1053	SEPSIS	GO:0070849	response to epidermal growth factor	12/1937	46/18862	0.00186287	0.0181254	0.013846	5170/8826/867/5781/677/5151/6777/5594/9530/5469/1845/153090	12
1054	SEPSIS	GO:0071354	cellular response to interleukin-6	12/1937	46/18862	0.00186287	0.0181254	0.013846	4790/867/9646/57817/5781/22904/9021/5771/6774/3716/3570/3572	12
1055	SEPSIS	GO:0097720	calcineurin-mediated signaling	12/1937	46/18862	0.00186287	0.0181254	0.013846	11261/5534/493/2932/10725/7124/2475/1827/5598/5532/9472/576	12
1056	SEPSIS	GO:2000369	regulation of clathrin-dependent endocytosis	7/1937	19/18862	0.00196971	0.0191334	0.014616	55681/5291/29978/1785/22848/9829/55589	7
1057	SEPSIS	GO:0009251	glucan catabolic process	8/1937	24/18862	0.00198376	0.0191752	0.0146479	283209/178/5836/79660/5509/5256/8972/55276	8
1058	SEPSIS	GO:0060396	growth hormone receptor signaling pathway	8/1937	24/18862	0.00198376	0.0191752	0.0146479	5770/6777/6774/3718/4067/55777/5829/6776	8
1059	SEPSIS	GO:0060669	embryonic placenta morphogenesis	8/1937	24/18862	0.00198376	0.0191752	0.0146479	10653/677/9021/8648/29072/3481/7855/2885	8
1060	SEPSIS	GO:0019693	ribose phosphate metabolic process	64/1937	435/18862	0.00203918	0.0196788	0.0150326	57089/283209/272/4928/5209/2033/3098/3101/9759/84188/3939/2821/55902/351/5836/5562/5151/5144/100101267/2023/9972/51341/5208/9583/260425/51144/26137/3614/405/4354/109/8694/11163/2182/26027/230/201163/2181/9567/55711/7378/7040/27284/2646/23305/1806/22934/283120/2597/26471/27233/441531/5903/4967/2180/3099/47/3091/669/284486/5223/226/527/4976	64
1061	SEPSIS	GO:0110020	regulation of actomyosin structure organization	20/1937	98/18862	0.00204823	0.0197334	0.0150743	10395/10163/23332/1901/7984/5062/11214/406991/387/9530/28984/998/2475/25/71/7248/5829/5216/8500/8477	20
1062	SEPSIS	GO:0032768	regulation of monooxygenase activity	15/1937	65/18862	0.00205152	0.0197334	0.0150743	4790/493/3845/5447/5291/1268/2185/7421/1785/7124/2643/10434/6622/3553/3091	15
1063	SEPSIS	GO:0034599	cellular response to oxidative stress	47/1937	299/18862	0.00206014	0.0197841	0.015113	2308/1536/847/7226/3082/4482/6780/488/5562/4217/8428/5151/10365/4318/5594/2309/240/405/538/83667/29957/406991/140885/1785/7296/664/199/25/1545/25942/283120/1612/6421/23135/7295/7248/2643/5598/6622/5829/22850/3091/2877/10333/2936/387082/5580	47
1064	SEPSIS	GO:0021700	developmental maturation	43/1937	268/18862	0.00209793	0.0200896	0.0153464	8943/6812/351/26057/1901/23294/26258/10365/9991/4057/5566/84079/51341/164/399979/51201/11057/23774/2629/5925/387/967/2185/10159/29887/9334/116151/2475/10981/8907/8301/7855/1182/3091/2046/8642/5364/153090/201164/342618/4976/473/10296	43
1065	SEPSIS	GO:0002755	MyD88-dependent toll-like receptor signaling pathway	10/1937	35/18862	0.00210557	0.0200896	0.0153464	7096/146722/7311/51135/4214/257397/929/51311/10333/6885	10
1066	SEPSIS	GO:0016242	negative regulation of macroautophagy	10/1937	35/18862	0.00210557	0.0200896	0.0153464	23274/128866/2475/7249/4864/26471/7248/5768/10193/140775	10
1067	SEPSIS	GO:0042554	superoxide anion generation	10/1937	35/18862	0.00210557	0.0200896	0.0153464	1536/3684/57126/6850/3689/7040/2771/2358/1401/5580	10
1068	SEPSIS	GO:0060537	muscle tissue development	56/1937	371/18862	0.00212435	0.0202361	0.0154583	7273/25976/2033/57817/9759/10611/861/5562/4763/6722/7048/3344/2931/1901/9150/136319/5594/56261/4851/10818/6474/3192/11214/196528/9686/4637/5292/5573/5925/688/3142/10211/90410/9794/998/2475/7040/8531/3481/6664/23135/26471/7248/1432/1385/9472/5469/1938/4205/1958/6497/6840/7528/5318/3792/409	56
1069	SEPSIS	GO:0006893	Golgi to plasma membrane transport	14/1937	59/18862	0.00216053	0.0205146	0.0156711	9919/23499/9341/54520/60412/54536/2181/10890/1785/63971/10434/11031/55770/3996	14
1070	SEPSIS	GO:0043030	regulation of macrophage activation	14/1937	59/18862	0.00216053	0.0205146	0.0156711	4317/9258/57817/3566/5788/3949/9867/7107/7057/1075/79155/10333/8530/671	14
1071	SEPSIS	GO:0045927	positive regulation of growth	41/1937	253/18862	0.00217644	0.0206325	0.0157611	23499/57817/825/6279/6280/6722/7048/1839/6777/136319/5594/4851/10409/50618/51393/58191/54512/5292/57154/3142/2185/4035/4323/998/2475/1457/6423/6197/28988/8531/3481/102/8482/5467/1432/1385/9472/55031/22850/7224/51760	41
1072	SEPSIS	GO:2000116	regulation of cysteine-type endopeptidase activity	38/1937	230/18862	0.00218781	0.0207071	0.0158181	58484/10395/26999/960/3092/3082/317/6279/91662/6280/4217/8797/4318/4057/5062/6850/831/331/2152/4671/7124/1457/6423/5272/6197/10542/23786/1612/7057/6622/329/55031/8795/8530/400410/8915/409/83595	38
1073	SEPSIS	GO:0002218	activation of innate immune response	27/1937	148/18862	0.00220966	0.0208804	0.0159505	5170/58484/4790/2033/23291/57506/2207/3055/3845/5062/5566/5336/6850/4067/9491/85364/25942/6421/257397/93978/1387/727897/7520/6885/8915/5580/8945	27
1074	SEPSIS	GO:0051099	positive regulation of binding	30/1937	170/18862	0.00222094	0.0209534	0.0160063	4317/28996/6872/2033/8932/118/351/2035/1499/23129/22919/4318/2932/5925/6788/267/10211/1660/4035/7040/25/10542/7295/1488/6934/6135/6497/119/387082/7448	30
1075	SEPSIS	GO:0010591	regulation of lamellipodium assembly	11/1937	41/18862	0.00223578	0.020961	0.016012	10097/10163/9759/10096/832/538/55845/1785/998/2475/5880	11
1076	SEPSIS	GO:0051568	histone H3-K4 methylation	13/1937	53/18862	0.00223937	0.020961	0.016012	80335/55870/9646/58508/8085/1499/54790/200424/6018/9739/84193/4297/54880	13
1077	SEPSIS	GO:0051653	spindle localization	13/1937	53/18862	0.00223937	0.020961	0.016012	10097/4134/4627/23291/23332/3064/10096/1639/56907/1778/1072/4926/3996	13
1078	SEPSIS	GO:0030032	lamellipodium assembly	16/1937	72/18862	0.00224303	0.020961	0.016012	10097/9459/10163/9759/1901/10096/832/538/8874/55845/1785/221178/998/2475/10451/5880	16
1079	SEPSIS	GO:0043154	negative regulation of cysteine-type endopeptidase activity involved in apoptotic process	16/1937	72/18862	0.00224303	0.020961	0.016012	960/3082/4318/5062/331/4671/7124/1457/6423/5272/6197/10542/7057/6622/55031/409	16
1080	SEPSIS	GO:1903036	positive regulation of response to wounding	16/1937	72/18862	0.00224303	0.020961	0.016012	10565/1839/2316/538/406991/2152/407021/10855/4035/2475/71/7057/6484/22875/6239/7448	16
1081	SEPSIS	GO:2001233	regulation of apoptotic signaling pathway	53/1937	348/18862	0.00226409	0.0211244	0.0161368	960/3082/317/1495/6279/5326/6280/5770/8797/5788/3064/2730/4318/2023/5062/7178/220042/2932/57448/5771/5925/10625/6788/406991/7124/1457/6423/2771/8531/2907/4335/6421/26471/84447/3958/7078/7057/5598/1075/84231/9774/55031/3553/9181/8795/6934/3091/6135/153090/8915/5580/4976/409	53
1082	SEPSIS	GO:1905477	positive regulation of protein localization to membrane	24/1937	127/18862	0.00233804	0.0217799	0.0166376	5170/2040/3684/163/11261/7027/5534/493/54434/25921/51201/407008/3689/2181/7529/4035/7124/3767/7159/208/3958/22841/6769/7029	24
1083	SEPSIS	GO:0070372	regulation of ERK1 and ERK2 cascade	47/1937	301/18862	0.00235982	0.0219482	0.0167662	960/634/9258/5781/351/5770/388121/5151/5788/200734/4851/10818/6850/5771/406991/9590/4067/4853/5604/5906/2185/201163/1399/140885/4035/7124/673/7040/2771/25778/25/5609/2358/7078/8482/84231/23779/3553/4988/1845/8661/56034/246/153090/7786/154043/409	47
1084	SEPSIS	GO:0001892	embryonic placenta development	17/1937	79/18862	0.00239298	0.0221831	0.0169456	10653/677/5594/1051/9021/405/57448/8648/6788/5604/29072/3481/22846/7855/5469/3091/2885	17
1085	SEPSIS	GO:0006110	regulation of glycolytic process	17/1937	79/18862	0.00239298	0.0221831	0.0169456	4928/5209/2033/9759/351/5562/100101267/9972/51341/5208/26137/405/2646/26471/5903/3091/5223	17
1086	SEPSIS	GO:0006513	protein monoubiquitination	15/1937	66/18862	0.00240755	0.0221831	0.0169456	867/9646/79577/56970/10075/63893/23295/7706/8452/54926/329/51322/54880/1642/54623	15
1087	SEPSIS	GO:0046635	positive regulation of alpha-beta T cell activation	15/1937	66/18862	0.00240755	0.0221831	0.0169456	8943/64332/861/3566/7048/5788/3071/1604/6850/8546/406991/3142/64926/10148/4860	15
1088	SEPSIS	GO:0070102	interleukin-6-mediated signaling pathway	9/1937	30/18862	0.00240762	0.0221831	0.0169456	867/9646/5781/9021/5771/6774/3716/3570/3572	9
1089	SEPSIS	GO:1900181	negative regulation of protein localization to nucleus	9/1937	30/18862	0.00240762	0.0221831	0.0169456	11261/9258/1495/2932/201163/9113/26524/25942/347	9
1090	SEPSIS	GO:0046631	alpha-beta T cell activation	27/1937	149/18862	0.00244061	0.0224521	0.0171511	57089/8943/57705/1794/64332/861/3566/7048/5788/3071/1604/6850/538/8546/602/6774/406991/3718/3142/2475/25/64926/3570/2529/10148/4860/384	27
1091	SEPSIS	GO:0016239	positive regulation of macroautophagy	14/1937	60/18862	0.00255663	0.0234464	0.0179106	25782/55187/3064/83667/22930/5305/664/7249/7248/51322/3091/140775/6885/51100	14
1092	SEPSIS	GO:0050994	regulation of lipid catabolic process	14/1937	60/18862	0.00255663	0.0234464	0.0179106	5562/6653/5294/3949/1374/1268/7124/2475/208/64784/336/3553/57104/5580	14
1093	SEPSIS	GO:0070885	negative regulation of calcineurin-NFAT signaling cascade	6/1937	15/18862	0.0025681	0.0234786	0.0179353	11261/493/2932/2475/1827/5598	6
1094	SEPSIS	GO:0106057	negative regulation of calcineurin-mediated signaling	6/1937	15/18862	0.0025681	0.0234786	0.0179353	11261/493/2932/2475/1827/5598	6
1095	SEPSIS	GO:0032006	regulation of TOR signaling	20/1937	100/18862	0.0026307	0.0240138	0.0183441	2768/5562/23387/23274/2931/83667/2629/201163/7107/6794/7249/197131/8649/10542/10670/7248/26268/3091/140775/23677	20
1096	SEPSIS	GO:0044247	cellular polysaccharide catabolic process	8/1937	25/18862	0.00265777	0.024149	0.0184473	283209/178/5836/79660/5509/5256/8972/55276	8
1097	SEPSIS	GO:0050995	negative regulation of lipid catabolic process	8/1937	25/18862	0.00265777	0.024149	0.0184473	5562/6653/5294/1268/7124/64784/336/3553	8
1098	SEPSIS	GO:0071378	cellular response to growth hormone stimulus	8/1937	25/18862	0.00265777	0.024149	0.0184473	5770/6777/6774/3718/4067/55777/5829/6776	8
1099	SEPSIS	GO:0002429	immune response-activating cell surface receptor signaling pathway	69/1937	481/18862	0.00267139	0.0241982	0.018485	5170/5795/26999/10097/4790/65125/634/1378/2033/5296/10163/23291/64332/861/2207/3055/5144/5788/10096/3845/60/10093/5062/5566/5594/3071/5291/5336/4651/6850/5338/5579/5771/10657/5293/89857/4067/55845/5906/1399/9491/7409/998/6794/25/10094/10451/660/71/55824/2358/3958/257397/93978/8934/2268/1845/1387/2209/931/727897/2885/7006/2357/10095/6885/8915/5580/8945	69
1100	SEPSIS	GO:0002757	immune response-activating signal transduction	69/1937	481/18862	0.00267139	0.0241982	0.018485	5170/5795/26999/10097/4790/65125/634/1378/2033/5296/10163/23291/64332/861/2207/3055/5144/5788/10096/3845/60/10093/5062/5566/5594/3071/5291/5336/4651/6850/5338/5579/5771/10657/5293/89857/4067/55845/5906/1399/9491/7409/998/6794/25/10094/10451/660/71/55824/2358/3958/257397/93978/8934/2268/1845/1387/2209/931/727897/2885/7006/2357/10095/6885/8915/5580/8945	69
1101	SEPSIS	GO:0046488	phosphatidylinositol metabolic process	32/1937	187/18862	0.00268175	0.0242549	0.0185282	8776/5296/6305/8867/1154/9600/9926/5294/145567/9896/5297/5291/9021/5336/5289/200576/59339/5293/3613/66036/5305/8897/660/8394/22908/253430/3631/54893/5783/3636/377/3612	32
1102	SEPSIS	GO:0045834	positive regulation of lipid metabolic process	27/1937	150/18862	0.00269182	0.0243087	0.0185694	11261/5562/388121/9926/3949/1374/26137/4067/2185/2181/998/7124/2475/7040/10451/208/2358/116986/5467/5743/2268/336/1385/3553/2046/57104/5580	27
1103	SEPSIS	GO:0045765	regulation of angiogenesis	51/1937	335/18862	0.00272881	0.0246051	0.0187958	5170/1536/634/28996/3082/861/4763/1499/493/7048/306/23129/10365/60675/2969/5291/240/204851/116844/5579/55810/27161/5293/3689/22905/406991/2152/407021/3576/2185/3716/28984/7124/6423/25/1545/22846/7101/1647/7057/5598/6667/5168/3848/3553/3099/3091/79924/153090/576/641700	51
1104	SEPSIS	GO:0060425	lung morphogenesis	12/1937	48/18862	0.0027506	0.0246057	0.0187962	10427/6722/7048/3845/5594/8546/5604/9620/2131/998/7124/6664	12
1105	SEPSIS	GO:0006509	membrane protein ectodomain proteolysis	11/1937	42/18862	0.00275258	0.0246057	0.0187962	5045/4627/7076/8754/7077/7124/9860/102/7078/51429/3553	11
1106	SEPSIS	GO:0014002	astrocyte development	11/1937	42/18862	0.00275258	0.0246057	0.0187962	7431/6279/6280/351/4763/3845/4919/3949/4035/7124/2358	11
1107	SEPSIS	GO:0071364	cellular response to epidermal growth factor stimulus	11/1937	42/18862	0.00275258	0.0246057	0.0187962	5170/8826/867/5781/677/5151/6777/9530/5469/1845/153090	11
1108	SEPSIS	GO:0035303	regulation of dephosphorylation	35/1937	210/18862	0.00275369	0.0246057	0.0187962	22853/10395/8776/65125/11261/9258/10842/57662/5534/79660/5788/23307/3064/23075/3071/23293/2932/2629/5514/55844/66036/9530/8897/7529/55291/7124/2475/7040/2771/10160/53349/7248/3958/1827/5580	35
1109	SEPSIS	GO:1990823	response to leukemia inhibitory factor	17/1937	80/18862	0.00275387	0.0246057	0.0187962	11240/26577/2730/3192/22904/9021/688/29887/55183/2131/7706/22808/1488/9774/1385/3099/7520	17
1110	SEPSIS	GO:0046697	decidualization	7/1937	20/18862	0.00276435	0.0246248	0.0188108	55870/6696/5594/7421/682/5467/6781	7
1111	SEPSIS	GO:0050849	negative regulation of calcium-mediated signaling	7/1937	20/18862	0.00276435	0.0246248	0.0188108	11261/3708/493/2932/2475/1827/5598	7
1112	SEPSIS	GO:0009150	purine ribonucleotide metabolic process	60/1937	408/18862	0.00278802	0.0247983	0.0189433	57089/283209/272/4928/5209/2033/3098/3101/9759/84188/3939/2821/55902/351/5562/5151/5144/100101267/2023/9972/51341/5208/9583/260425/51144/26137/3614/405/4354/109/8694/11163/2182/26027/230/201163/2181/9567/55711/7040/27284/2646/23305/283120/2597/26471/27233/441531/5903/4967/2180/3099/47/3091/669/284486/5223/226/527/4976	60
1113	SEPSIS	GO:0018393	internal peptidyl-lysine acetylation	28/1937	158/18862	0.00286859	0.0254765	0.0194615	6872/10847/2033/7994/23326/8295/8861/8648/23774/284058/201163/8888/8850/25942/93624/55209/3054/6622/8202/80314/26036/3553/4297/1387/1810/51105/6885/1487	28
1114	SEPSIS	GO:0009259	ribonucleotide metabolic process	62/1937	425/18862	0.00289513	0.0256736	0.019612	57089/283209/272/4928/5209/2033/3098/3101/9759/84188/3939/2821/55902/351/5562/5151/5144/100101267/2023/9972/51341/5208/9583/260425/51144/26137/3614/405/4354/109/8694/11163/2182/26027/230/201163/2181/9567/55711/7378/7040/27284/2646/23305/1806/283120/2597/26471/27233/441531/5903/4967/2180/3099/47/3091/669/284486/5223/226/527/4976	62
1115	SEPSIS	GO:0010821	regulation of mitochondrion organization	27/1937	151/18862	0.00296469	0.0261847	0.0200025	706/3082/2033/7027/5534/55737/55187/2931/3064/4318/2932/10075/201163/7529/664/7249/7159/54832/56907/10493/7855/3091/10193/201164/7029/4976/409	27
1116	SEPSIS	GO:0050770	regulation of axonogenesis	27/1937	151/18862	0.00296469	0.0261847	0.0200025	10501/23499/6696/6722/23129/5062/6474/57142/2932/51393/387/5604/51199/4035/6794/28988/10509/393/66008/2909/8482/10154/57609/2011/7224/5364/3792	27
1117	SEPSIS	GO:0007009	plasma membrane organization	22/1937	115/18862	0.0029705	0.0261847	0.0200025	7357/1378/4627/8291/6280/488/57088/26509/5788/55971/53947/50807/10211/1785/208/10397/23207/51429/11252/7224/5580/51100	22
1118	SEPSIS	GO:1903510	mucopolysaccharide metabolic process	22/1937	115/18862	0.0029705	0.0261847	0.0200025	1213/960/4790/8509/22856/29940/3082/11261/160/6483/5292/1462/9334/2131/2799/7040/9435/3553/6484/79625/9348/23553	22
1119	SEPSIS	GO:0008593	regulation of Notch signaling pathway	21/1937	108/18862	0.0029819	0.0262461	0.0200493	2033/51341/4851/10098/55662/3955/6774/22905/4854/22848/4323/9794/8850/102/11060/55589/1387/3572/81619/3996/55534	21
1120	SEPSIS	GO:0046323	glucose import	16/1937	74/18862	0.00301222	0.0264341	0.020193	5781/6515/2931/407008/6272/83667/5906/7124/208/114882/7248/55625/1432/3099/4205/55600	16
1121	SEPSIS	GO:0071260	cellular response to mechanical stimulus	16/1937	74/18862	0.00301222	0.0264341	0.020193	4790/5781/9759/8797/136319/943/476/664/4214/1647/54407/3553/8795/51311/8915/1265	16
1122	SEPSIS	GO:0034284	response to monosaccharide	33/1937	196/18862	0.00303358	0.026582	0.020306	847/3939/8609/5562/6722/7048/2730/5566/3480/5208/26137/83667/8655/6717/100381270/2185/4035/3767/2646/25942/56943/415116/7057/5532/22841/5467/336/10804/6934/3091/1958/6597/4976	33
1123	SEPSIS	GO:0006751	glutathione catabolic process	5/1937	11/18862	0.00308616	0.0268721	0.0205276	2678/2679/91227/92086/2687	5
1124	SEPSIS	GO:1902855	regulation of non-motile cilium assembly	5/1937	11/18862	0.00308616	0.0268721	0.0205276	4134/9662/8655/1785/23300	5
1125	SEPSIS	GO:0016577	histone demethylation	9/1937	31/18862	0.00308784	0.0268721	0.0205276	23133/22992/23081/23030/8242/23135/5927/51780/80853	9
1126	SEPSIS	GO:0043171	peptide catabolic process	9/1937	31/18862	0.00308784	0.0268721	0.0205276	2678/4048/2679/91227/9520/290/92086/4012/2687	9
1127	SEPSIS	GO:0000209	protein polyubiquitination	51/1937	337/18862	0.00308943	0.0268721	0.0205276	4734/7328/9320/867/6872/23291/54778/1499/26118/84085/9870/9520/25831/89910/7332/84937/51132/7335/10075/63893/331/9690/57154/7311/81545/267/10277/25820/9491/54476/8658/64839/26235/23608/11060/8452/9354/4012/84447/54926/26268/329/83737/131405/10193/57531/80351/80028/92369/26190/8945	51
1128	SEPSIS	GO:0070507	regulation of microtubule cytoskeleton organization	25/1937	137/18862	0.00313857	0.0272594	0.0208234	1213/23332/57662/5562/57551/22919/23299/3192/128866/2932/1639/51199/157922/25/92421/6249/6622/11170/1778/89795/4926/9181/2011/2242/6314	25
1129	SEPSIS	GO:0051147	regulation of muscle cell differentiation	28/1937	159/18862	0.00314865	0.0273068	0.0208596	57817/1495/9759/6722/1499/26057/2931/9150/6830/4851/10818/6474/55544/406991/100381270/4323/9794/998/2475/7040/25/84193/3481/1432/9472/4205/7528/409	28
1130	SEPSIS	GO:0007050	cell cycle arrest	38/1937	235/18862	0.00320666	0.0277284	0.0211817	595/2033/7027/57472/5562/1028/5566/4851/10498/220042/51719/1027/5925/1820/4853/5604/3576/23019/28984/6794/2475/7040/25/8649/8850/208/102/10542/10670/22846/1874/1647/7057/463/4850/6934/153090/7029	38
1131	SEPSIS	GO:0031668	cellular response to extracellular stimulus	38/1937	235/18862	0.00320666	0.0277284	0.0211817	2308/867/80315/5562/4217/8428/27072/6722/23274/5788/5594/2309/11345/5289/83667/8648/26100/5292/2629/4067/7421/201163/8897/7378/2475/6423/8658/53349/10670/7248/2909/54407/55062/11170/5469/25959/2242/51100	38
1132	SEPSIS	GO:0090150	establishment of protein localization to membrane	53/1937	354/18862	0.00326569	0.0281786	0.0215256	2040/9919/51304/3684/25782/23499/11261/7027/7095/5534/55737/9341/128866/80852/51201/27342/8546/6167/22930/200576/23426/3689/7311/60412/93380/1121/2181/10890/253832/6203/54557/6176/7529/673/6168/6181/4864/7159/208/55831/63971/10434/55625/11031/6206/161176/6135/6228/6165/7029/100133941/6205/6156	53
1133	SEPSIS	GO:0001736	establishment of planar polarity	23/1937	123/18862	0.00327303	0.0281786	0.0215256	1213/10427/9968/163/1857/160/4919/161/144165/57154/387/90410/9948/9491/9620/998/6423/8321/25/57216/7855/5216/409	23
1134	SEPSIS	GO:0007164	establishment of tissue polarity	23/1937	123/18862	0.00327303	0.0281786	0.0215256	1213/10427/9968/163/1857/160/4919/161/144165/57154/387/90410/9948/9491/9620/998/6423/8321/25/57216/7855/5216/409	23
1135	SEPSIS	GO:0048545	response to steroid hormone	50/1937	330/18862	0.00328923	0.0282768	0.0216006	595/4734/2308/1536/2908/178/706/2033/6696/861/8085/677/11240/7048/306/3845/51341/4851/10499/3192/7332/6256/10498/8648/11057/8754/2629/23019/9113/476/7124/7040/4864/3275/2235/7101/7057/249/8031/5066/5467/11170/5469/8289/2100/25959/3485/6597/29966/6781	50
1136	SEPSIS	GO:0090218	positive regulation of lipid kinase activity	10/1937	37/18862	0.00330396	0.0282773	0.0216009	388121/4067/2185/998/7040/10451/2358/116986/2268/2046	10
1137	SEPSIS	GO:0038066	p38MAPK cascade	12/1937	49/18862	0.00330843	0.0282773	0.0216009	3082/9258/4217/677/5606/9867/1647/1432/3553/50488/153090/9261	12
1138	SEPSIS	GO:0045661	regulation of myoblast differentiation	12/1937	49/18862	0.00330843	0.0282773	0.0216009	825/4217/677/4851/2319/144165/55662/55796/7124/7040/5467/1432	12
1139	SEPSIS	GO:0046580	negative regulation of Ras protein signal transduction	12/1937	49/18862	0.00330843	0.0282773	0.0216009	10395/5922/5921/27/286205/201163/7077/64926/8452/2909/7126/153090	12
1140	SEPSIS	GO:0090092	regulation of transmembrane receptor protein serine/threonine kinase signaling pathway	40/1937	251/18862	0.0033163	0.0283036	0.021621	5170/28996/2033/91/54778/6653/7048/200734/1028/51341/4851/116844/63893/2201/331/57154/7311/406991/4853/201163/753/1785/9113/6794/7040/26524/6423/25/6664/7057/2200/23592/23089/26036/4926/1387/1460/79674/6497/51496	40
1141	SEPSIS	GO:0006900	vesicle budding from membrane	21/1937	109/18862	0.00334414	0.0284589	0.0217397	9919/10427/1522/2153/7109/8943/26286/128866/8729/8546/8724/1785/55291/8452/92421/1075/8301/966/10484/11196/2801	21
1142	SEPSIS	GO:1904659	glucose transmembrane transport	21/1937	109/18862	0.00334414	0.0284589	0.0217397	5781/6515/144195/2931/407008/6272/5579/83667/5906/7124/673/208/114882/7248/5467/55625/1432/3553/3099/4205/55600	21
1143	SEPSIS	GO:0006734	NADH metabolic process	11/1937	43/18862	0.00336146	0.0284832	0.0217582	283209/3098/3101/2821/2023/230/2597/3099/669/5223/226	11
1144	SEPSIS	GO:0021762	substantia nigra development	11/1937	43/18862	0.00336146	0.0284832	0.0217582	9919/11240/60/10409/8655/387/998/64426/4155/1340/1152	11
1145	SEPSIS	GO:2000404	regulation of T cell migration	11/1937	43/18862	0.00336146	0.0284832	0.0217582	65125/351/9943/83692/387/81704/1399/23143/199/102/347	11
1146	SEPSIS	GO:0006475	internal protein amino acid acetylation	28/1937	160/18862	0.00345155	0.029154	0.0222707	6872/10847/2033/7994/23326/8295/8861/8648/23774/284058/201163/8888/8850/25942/93624/55209/3054/6622/8202/80314/26036/3553/4297/1387/1810/51105/6885/1487	28
1147	SEPSIS	GO:0042063	gliogenesis	44/1937	283/18862	0.00345393	0.029154	0.0222707	9968/706/23405/7431/6279/5781/6280/351/4763/23224/25777/3845/4919/5594/3949/4851/57142/6774/2629/4067/5604/2185/1399/9948/9334/4035/4323/664/7124/2475/7040/3953/25/208/7101/2358/6664/10397/1385/3553/1938/3572/6497/153090	44
1148	SEPSIS	GO:0009746	response to hexose	32/1937	190/18862	0.00345544	0.029154	0.0222707	3939/8609/5562/6722/7048/2730/5566/3480/5208/26137/83667/8655/6717/100381270/2185/4035/3767/2646/25942/56943/415116/7057/5532/22841/5467/336/10804/6934/3091/1958/6597/4976	32
1149	SEPSIS	GO:0071322	cellular response to carbohydrate stimulus	25/1937	138/18862	0.00346789	0.0292174	0.0223191	8609/5562/6722/677/2730/5566/3480/5579/26137/81035/8655/6717/100381270/4035/3767/25942/56943/415116/5532/22841/5467/10804/3091/6597/4976	25
1150	SEPSIS	GO:0034114	regulation of heterotypic cell-cell adhesion	8/1937	26/18862	0.00349805	0.0294294	0.0224811	960/65125/10211/7124/5598/3553/4155/246	8
1151	SEPSIS	GO:0046365	monosaccharide catabolic process	14/1937	62/18862	0.00352846	0.0296431	0.0226443	283209/3098/3101/2821/2023/5208/55276/230/2597/2529/3099/669/5223/226	14
1152	SEPSIS	GO:0019722	calcium-mediated signaling	33/1937	198/18862	0.00357238	0.0299694	0.0228936	5170/5795/55784/7226/11261/3708/9759/488/5534/5562/493/5788/3064/5566/5336/2932/6850/10725/57192/11251/11163/3576/2185/7124/2475/2358/1827/2829/5598/5532/9472/79772/576	33
1153	SEPSIS	GO:0019827	stem cell population maintenance	26/1937	146/18862	0.00370673	0.0310339	0.0237068	9968/84376/9646/1499/79577/23569/5431/4851/5430/8861/8243/6774/1656/4853/5087/23019/55183/57167/5108/8451/7101/8202/6497/9282/81603/54623	26
1154	SEPSIS	GO:0051051	negative regulation of transport	63/1937	438/18862	0.00374294	0.0310339	0.0237068	4734/90007/4790/65125/634/11261/57817/8291/5781/8609/6311/55737/2931/4318/9972/84079/9341/4851/146722/9943/392/5579/29978/538/51719/6717/4923/1268/8724/5906/2185/5008/9530/140885/55432/7124/2475/2771/64241/3767/208/6536/56943/11060/54899/415116/7295/3958/7057/10434/6622/336/8301/3553/4988/11252/347/79772/258010/131177/3792/8832/6781	63
1155	SEPSIS	GO:0003300	cardiac muscle hypertrophy	19/1937	96/18862	0.00374944	0.0310339	0.0237068	7273/2308/57817/9759/10611/488/493/2931/23125/9150/136319/4851/11214/406991/2475/9472/3572/4205/7528	19
1156	SEPSIS	GO:0019081	viral translation	6/1937	16/18862	0.00375512	0.0310339	0.0237068	7812/5094/8662/1660/8661/51386	6
1157	SEPSIS	GO:0020027	hemoglobin metabolic process	6/1937	16/18862	0.00375512	0.0310339	0.0237068	847/118/8861/6536/3091/27102	6
1158	SEPSIS	GO:0035855	megakaryocyte development	6/1937	16/18862	0.00375512	0.0310339	0.0237068	2033/10163/5781/6722/5305/5469	6
1159	SEPSIS	GO:0072673	lamellipodium morphogenesis	6/1937	16/18862	0.00375512	0.0310339	0.0237068	960/10163/8874/5168/6642/6239	6
1160	SEPSIS	GO:0090336	positive regulation of brown fat cell differentiation	6/1937	16/18862	0.00375512	0.0310339	0.0237068	3192/284207/5292/5743/1432/6239	6
1161	SEPSIS	GO:0090594	inflammatory response to wounding	6/1937	16/18862	0.00375512	0.0310339	0.0237068	7076/240/89790/406991/7040/3091	6
1162	SEPSIS	GO:1904683	regulation of metalloendopeptidase activity	6/1937	16/18862	0.00375512	0.0310339	0.0237068	6653/6774/406991/7078/8301/4155	6
1163	SEPSIS	GO:0010883	regulation of lipid storage	13/1937	56/18862	0.00376233	0.0310339	0.0237068	4790/55252/1374/114885/10938/5771/7124/114882/10226/5467/338/1401/57104	13
1164	SEPSIS	GO:0046456	icosanoid biosynthetic process	13/1937	56/18862	0.00376233	0.0310339	0.0237068	2678/4048/2679/91227/240/6850/9536/92086/5743/3553/50640/2687/6916	13
1165	SEPSIS	GO:0030307	positive regulation of cell growth	28/1937	161/18862	0.00377875	0.0311197	0.0237723	23499/57817/6279/6280/6722/1839/136319/50618/51393/58191/54512/57154/2185/4035/4323/998/2475/1457/6423/6197/28988/102/8482/9472/55031/22850/7224/51760	28
1166	SEPSIS	GO:0035024	negative regulation of Rho protein signal transduction	7/1937	21/18862	0.00378326	0.0311197	0.0237723	10395/27/286205/201163/8452/2909/7126	7
1167	SEPSIS	GO:0070884	regulation of calcineurin-NFAT signaling cascade	9/1937	32/18862	0.00391079	0.0320348	0.0244713	11261/493/2932/10725/7124/2475/1827/5598/9472	9
1168	SEPSIS	GO:0098751	bone cell development	9/1937	32/18862	0.00391079	0.0320348	0.0244713	2033/10163/5781/6722/4057/4853/5305/2200/5469	9
1169	SEPSIS	GO:1901889	negative regulation of cell junction assembly	9/1937	32/18862	0.00391079	0.0320348	0.0244713	10395/4035/4323/7124/7057/11170/3553/54828/347	9
1170	SEPSIS	GO:0060070	canonical Wnt signaling pathway	50/1937	333/18862	0.00395015	0.0321669	0.0245722	83999/4790/65125/9968/57680/122011/219771/6907/1499/1857/55681/2931/4851/55366/144165/2932/2776/147699/331/3836/6788/267/54994/90410/10159/9491/9113/2131/79718/53944/6794/7040/26524/6423/8321/5218/8658/8452/205147/90268/7855/1432/55031/6934/1958/3485/153090/80351/8945/83595	50
1171	SEPSIS	GO:0007566	embryo implantation	12/1937	50/18862	0.00395414	0.0321669	0.0245722	6696/91/7048/4318/7076/27161/406991/682/5467/2529/3553/6781	12
1172	SEPSIS	GO:0031113	regulation of microtubule polymerization	12/1937	50/18862	0.00395414	0.0321669	0.0245722	23332/57662/22919/1639/51199/157922/25/6249/6622/89795/4926/2242	12
1173	SEPSIS	GO:0045912	negative regulation of carbohydrate metabolic process	12/1937	50/18862	0.00395414	0.0321669	0.0245722	1213/90007/2033/9759/160/2931/2932/7040/3953/2646/26471/10296	12
1174	SEPSIS	GO:0070741	response to interleukin-6	12/1937	50/18862	0.00395414	0.0321669	0.0245722	4790/867/9646/57817/5781/22904/9021/5771/6774/3716/3570/3572	12
1175	SEPSIS	GO:0032355	response to estradiol	23/1937	125/18862	0.00403423	0.0327732	0.0250354	595/2678/847/6812/8932/2679/1499/6777/8648/6774/116151/7040/3767/1588/5066/8202/338/1938/2100/3485/2687/10095/29966	23
1176	SEPSIS	GO:0048015	phosphatidylinositol-mediated signaling	32/1937	192/18862	0.0040705	0.0329508	0.025171	4734/847/867/634/3082/5296/4763/677/5294/4919/5594/5297/3480/5291/5289/5293/406991/387/4067/5008/5305/8870/7124/7249/8394/5467/2268/118788/5783/56034/5364/153090	32
1177	SEPSIS	GO:0035987	endodermal cell differentiation	11/1937	44/18862	0.00407365	0.0329508	0.025171	4317/9646/3914/79577/4318/3689/4323/29072/3679/7448/54623	11
1178	SEPSIS	GO:0045429	positive regulation of nitric oxide biosynthetic process	10/1937	38/18862	0.0040784	0.0329508	0.025171	4317/10365/3689/2185/1785/7124/2475/5743/3553/10333	10
1179	SEPSIS	GO:2000249	regulation of actin cytoskeleton reorganization	10/1937	38/18862	0.0040784	0.0329508	0.025171	7226/3055/27/55971/4853/2185/998/25/54828/2242	10
1180	SEPSIS	GO:0044783	G1 DNA damage checkpoint	14/1937	63/18862	0.00411672	0.0331705	0.0253389	595/2033/7027/57472/10498/1027/1820/23019/28984/1874/1647/51322/4850/7029	14
1181	SEPSIS	GO:0045931	positive regulation of mitotic cell cycle	22/1937	118/18862	0.00411683	0.0331705	0.0253389	595/7027/29766/5781/351/23276/26057/23326/6777/23476/150465/5925/5514/407021/5087/28984/199/25/8451/25942/8452/1845	22
1182	SEPSIS	GO:0099504	synaptic vesicle cycle	30/1937	177/18862	0.00412587	0.0331981	0.0253599	80331/8943/6812/8867/488/26258/5337/50618/2932/5338/5579/8546/22930/90019/1268/5906/6853/1785/2580/9829/57706/1488/5532/63908/6622/8301/1182/6453/10814/115548	30
1183	SEPSIS	GO:0050730	regulation of peptidyl-tyrosine phosphorylation	41/1937	262/18862	0.00413577	0.0332325	0.0253862	5795/960/9467/8826/867/3082/5781/353514/351/5770/1839/9961/5788/5062/116379/9021/6850/5771/3689/6774/4067/2185/5008/7124/2475/7040/6423/25/3481/3570/5168/9181/80851/3572/2209/7006/56034/100133941/5580/7448/409	41
1184	SEPSIS	GO:0002697	regulation of immune effector process	66/1937	465/18862	0.00418878	0.033559	0.0256356	5170/5795/3684/634/1378/3098/3916/6812/5094/57126/2821/8780/64332/5817/3566/57506/721/720/26057/5788/6777/6830/1776/164/1604/55666/6850/1379/3689/406991/81545/3718/4067/3142/5906/1660/54476/55183/7409/7124/7040/5272/114770/25942/8417/6813/3958/8482/5532/2268/336/966/2529/7855/3554/3553/83737/5880/8140/2242/6885/8915/3140/7448/8832/409	66
1185	SEPSIS	GO:0014068	positive regulation of phosphatidylinositol 3-kinase signaling	18/1937	90/18862	0.00419345	0.033559	0.0256356	4734/847/867/3082/5294/4919/3480/5291/5293/406991/4067/5008/7124/5467/2268/118788/56034/5364	18
1186	SEPSIS	GO:1903557	positive regulation of tumor necrosis factor superfamily cytokine production	18/1937	90/18862	0.00419345	0.033559	0.0256356	5795/4317/5781/353514/351/57506/5788/7096/6850/6774/943/1660/7057/929/7855/9181/9261/8915	18
1187	SEPSIS	GO:0006906	vesicle fusion	20/1937	104/18862	0.00421728	0.033704	0.0257464	11261/23673/8291/6812/27072/8675/84079/9341/200576/5305/55647/10451/208/8417/10490/6892/6622/23355/10814/143187	20
1188	SEPSIS	GO:0009749	response to glucose	31/1937	185/18862	0.00427606	0.0341276	0.02607	3939/8609/5562/6722/7048/2730/5566/3480/5208/26137/83667/8655/6717/100381270/2185/4035/3767/25942/56943/415116/7057/5532/22841/5467/336/10804/6934/3091/1958/6597/4976	31
1189	SEPSIS	GO:0048738	cardiac muscle tissue development	34/1937	208/18862	0.00429751	0.0342525	0.0261654	7273/57817/10611/861/6722/7048/2931/1901/9150/5594/4851/10818/6474/3192/11214/196528/9686/5292/5573/90410/9794/998/2475/7040/23135/7248/1432/1385/9472/5469/4205/7528/5318/409	34
1190	SEPSIS	GO:0050729	positive regulation of inflammatory response	24/1937	133/18862	0.00434639	0.0345489	0.0263918	6283/4317/6279/353514/91662/6280/351/64332/5294/6777/1051/406991/1268/5008/1660/7124/2167/26471/7941/1075/6622/5743/3553/3572	24
1191	SEPSIS	GO:0050768	negative regulation of neurogenesis	24/1937	133/18862	0.00434639	0.0345489	0.0263918	10501/706/84376/23405/1495/6696/4763/6653/3949/4851/57142/387/5108/7124/10509/393/66008/7101/6664/8482/57609/3553/6497/7224	24
1192	SEPSIS	GO:0006801	superoxide metabolic process	15/1937	70/18862	0.00438026	0.0347246	0.026526	1536/3684/285590/57126/6850/538/3689/406991/7040/2771/283120/2358/2643/1401/5580	15
1193	SEPSIS	GO:0045123	cellular extravasation	15/1937	70/18862	0.00438026	0.0347246	0.026526	57126/5294/2650/5293/3689/83692/1399/140885/2131/7124/2529/3554/6484/119/83483	15
1194	SEPSIS	GO:0045747	positive regulation of Notch signaling pathway	13/1937	57/18862	0.00442506	0.0350327	0.0267614	2033/4851/10098/6774/22905/22848/9794/8850/55589/1387/3572/81619/55534	13
1195	SEPSIS	GO:0098727	maintenance of cell number	26/1937	148/18862	0.00447128	0.0353513	0.0270047	9968/84376/9646/1499/79577/23569/5431/4851/5430/8861/8243/6774/1656/4853/5087/23019/55183/57167/5108/8451/7101/8202/6497/9282/81603/54623	26
1196	SEPSIS	GO:0051170	import into nucleus	28/1937	163/18862	0.00451211	0.0356264	0.0272149	23633/4928/3840/11261/5296/23534/10526/57506/100101267/5594/9972/2316/144165/6850/3836/6774/5514/10527/7249/7040/2646/5903/1432/5469/347/1871/26953/5580	28
1197	SEPSIS	GO:0000272	polysaccharide catabolic process	8/1937	27/18862	0.00453013	0.0357209	0.0272871	283209/178/5836/79660/5509/5256/8972/55276	8
1198	SEPSIS	GO:0034121	regulation of toll-like receptor signaling pathway	16/1937	77/18862	0.00456402	0.0359401	0.0274546	5170/9258/7096/4057/55366/54726/57142/146722/9867/4067/10211/929/329/10333/153090/409	16
1199	SEPSIS	GO:2000134	negative regulation of G1/S transition of mitotic cell cycle	22/1937	119/18862	0.00457253	0.0359592	0.0274692	595/2033/7027/57472/79577/10498/1027/5925/406991/1820/407021/123879/23019/28984/3275/1874/1647/10106/11170/4850/25959/7029	22
1200	SEPSIS	GO:0007219	Notch signaling pathway	31/1937	186/18862	0.00463942	0.0364367	0.0278339	2033/351/7048/23129/51341/4851/10098/55662/3955/6400/6774/22905/4853/5087/4854/22848/4323/9794/8850/4904/102/11060/55589/84231/83737/1387/3572/81619/3996/55534/23220	31
1201	SEPSIS	GO:0008645	hexose transmembrane transport	21/1937	112/18862	0.00465819	0.0364388	0.0278355	5781/6515/144195/2931/407008/6272/5579/83667/5906/7124/673/208/114882/7248/5467/55625/1432/3553/3099/4205/55600	21
1202	SEPSIS	GO:0051209	release of sequestered calcium ion into cytosol	21/1937	112/18862	0.00465819	0.0364388	0.0278355	5170/7226/3708/825/5144/5788/3064/5566/5336/57192/6717/4923/4067/2185/1729/25/80024/2829/3709/6622/9472	21
1203	SEPSIS	GO:0090175	regulation of establishment of planar polarity	21/1937	112/18862	0.00465819	0.0364388	0.0278355	1213/10427/9968/163/1857/160/4919/161/144165/57154/387/9491/9620/998/6423/8321/25/57216/7855/5216/409	21
1204	SEPSIS	GO:1903313	positive regulation of mRNA metabolic process	17/1937	84/18862	0.00467942	0.0365508	0.027921	4928/26986/26058/54915/253943/9698/677/79577/27161/23019/9567/8570/23112/131405/10658/494115/54623	17
1205	SEPSIS	GO:0000186	activation of MAPKK activity	12/1937	51/18862	0.00469726	0.0365508	0.027921	57498/4217/5594/10818/8754/197259/1399/673/4214/8649/7786/6885	12
1206	SEPSIS	GO:1903307	positive regulation of regulated secretory pathway	12/1937	51/18862	0.00469726	0.0365508	0.027921	3684/5873/3916/6812/57126/3566/164/6850/3689/1268/8912/2268	12
1207	SEPSIS	GO:2000677	regulation of transcription regulatory region DNA binding	12/1937	51/18862	0.00469726	0.0365508	0.027921	64324/6872/2033/1499/51341/5925/6717/7040/10542/25942/6664/84444	12
1208	SEPSIS	GO:0099003	vesicle-mediated transport in synapse	32/1937	194/18862	0.0047758	0.037113	0.0283506	80331/163/8943/6812/8867/488/26258/5337/50618/2932/5338/5579/8546/22930/23426/90019/1268/5906/6853/1785/2580/9829/57706/1488/5532/63908/6622/8301/1182/6453/10814/115548	32
1209	SEPSIS	GO:0007266	Rho protein signal transduction	24/1937	134/18862	0.00479189	0.0371891	0.0284087	10395/2768/58480/27/11214/392/286205/387/10211/201163/9620/998/25/393/10602/8452/23365/2909/5923/1072/9181/25959/7126/8477	24
1210	SEPSIS	GO:0060560	developmental growth involved in morphogenesis	36/1937	225/18862	0.00481441	0.0372685	0.0284693	8239/10501/8826/9968/23499/6696/351/6722/1499/7048/1901/4851/50618/57142/2932/150465/51393/57154/51199/1785/2131/4035/6794/6423/25/28988/10509/393/25942/8482/5532/57609/5469/7224/10479/51760	36
1211	SEPSIS	GO:0000185	activation of MAPKKK activity	5/1937	12/18862	0.0048463	0.0372685	0.0284693	8844/7124/1647/84231/153090	5
1212	SEPSIS	GO:0010642	negative regulation of platelet-derived growth factor receptor signaling pathway	5/1937	12/18862	0.0048463	0.0372685	0.0284693	5795/5771/4035/6622/347	5
1213	SEPSIS	GO:0021694	cerebellar Purkinje cell layer formation	5/1937	12/18862	0.0048463	0.0372685	0.0284693	23287/8925/8861/538/2629	5
1214	SEPSIS	GO:0032968	positive regulation of transcription elongation from RNA polymerase II promoter	5/1937	12/18862	0.0048463	0.0372685	0.0284693	8621/79577/6830/23476/51755	5
1215	SEPSIS	GO:0034135	regulation of toll-like receptor 2 signaling pathway	5/1937	12/18862	0.0048463	0.0372685	0.0284693	9258/7096/9867/4067/10333	5
1216	SEPSIS	GO:0071801	regulation of podosome assembly	5/1937	12/18862	0.0048463	0.0372685	0.0284693	3055/50807/7124/3936/4478	5
1217	SEPSIS	GO:0006482	protein demethylation	9/1937	33/18862	0.00489571	0.0373486	0.0285305	23133/22992/23081/23030/8242/23135/5927/51780/80853	9
1218	SEPSIS	GO:0008214	protein dealkylation	9/1937	33/18862	0.00489571	0.0373486	0.0285305	23133/22992/23081/23030/8242/23135/5927/51780/80853	9
1219	SEPSIS	GO:0030947	regulation of vascular endothelial growth factor receptor signaling pathway	9/1937	33/18862	0.00489571	0.0373486	0.0285305	4734/5770/5579/405/22905/3553/3091/153090/7448	9
1220	SEPSIS	GO:0032770	positive regulation of monooxygenase activity	9/1937	33/18862	0.00489571	0.0373486	0.0285305	3845/5447/5291/2185/7421/7124/2643/3553/3091	9
1221	SEPSIS	GO:0106056	regulation of calcineurin-mediated signaling	9/1937	33/18862	0.00489571	0.0373486	0.0285305	11261/493/2932/10725/7124/2475/1827/5598/9472	9
1222	SEPSIS	GO:0018023	peptidyl-lysine trimethylation	11/1937	45/18862	0.00490098	0.0373486	0.0285305	80335/9646/8085/54790/200424/23476/29072/9739/84193/55209/4297	11
1223	SEPSIS	GO:0032881	regulation of polysaccharide metabolic process	11/1937	45/18862	0.00490098	0.0373486	0.0285305	1213/4790/79660/160/5509/2931/2932/2475/7040/208/3481	11
1224	SEPSIS	GO:0007257	activation of JUN kinase activity	10/1937	39/18862	0.00498929	0.0378264	0.0288955	4217/57551/5770/6850/23162/197259/28988/5609/153090/7786	10
1225	SEPSIS	GO:0030212	hyaluronan metabolic process	10/1937	39/18862	0.00498929	0.0378264	0.0288955	1213/960/4790/3082/11261/160/5292/7040/3553/23553	10
1226	SEPSIS	GO:0071470	cellular response to osmotic stress	10/1937	39/18862	0.00498929	0.0378264	0.0288955	706/825/677/9943/51719/8531/9990/84230/9181/7520	10
1227	SEPSIS	GO:1904407	positive regulation of nitric oxide metabolic process	10/1937	39/18862	0.00498929	0.0378264	0.0288955	4317/10365/3689/2185/1785/7124/2475/5743/3553/10333	10
1228	SEPSIS	GO:0031669	cellular response to nutrient levels	34/1937	210/18862	0.00500329	0.0378839	0.0289394	2308/867/80315/5562/4217/8428/27072/6722/23274/5594/2309/11345/5289/83667/8648/26100/5292/2629/7421/201163/8897/7378/2475/8658/53349/10670/7248/54407/55062/11170/5469/25959/2242/51100	34
1229	SEPSIS	GO:0098586	cellular response to virus	15/1937	71/18862	0.00503804	0.0380981	0.0291031	57705/8780/9698/26057/55666/8729/3964/406991/23369/85364/283120/26065/329/1432/3091	15
1230	SEPSIS	GO:0030859	polarized epithelial cell differentiation	7/1937	22/18862	0.00506362	0.0381938	0.0291761	57662/387/90410/10890/998/55625/4478	7
1231	SEPSIS	GO:0071359	cellular response to dsRNA	7/1937	22/18862	0.00506362	0.0381938	0.0291761	4790/8780/57506/81035/10211/1660/85364	7
1232	SEPSIS	GO:0140056	organelle localization by membrane tethering	29/1937	172/18862	0.0051154	0.0385352	0.0294369	23673/23332/6812/9662/51134/10768/8675/26258/22919/5566/9341/7846/118987/10121/8655/60412/54536/10890/1639/5108/64598/8417/6813/1488/10490/1778/10814/1781/9738	29
1233	SEPSIS	GO:0031102	neuron projection regeneration	13/1937	58/18862	0.00517864	0.038834	0.0296652	83999/706/3082/1495/6696/8428/10752/2316/23162/5604/4035/9860/347	13
1234	SEPSIS	GO:0031638	zymogen activation	13/1937	58/18862	0.00517864	0.038834	0.0296652	58484/26999/5045/3250/3240/1522/2678/861/2023/4323/7057/51279/5327	13
1235	SEPSIS	GO:0031663	lipopolysaccharide-mediated signaling pathway	13/1937	58/18862	0.00517864	0.038834	0.0296652	3055/4057/5594/1604/4067/7124/7040/10221/929/1432/3553/8915/671	13
1236	SEPSIS	GO:0051283	negative regulation of sequestering of calcium ion	21/1937	113/18862	0.00518137	0.038834	0.0296652	5170/7226/3708/825/5144/5788/3064/5566/5336/57192/6717/4923/4067/2185/1729/25/80024/2829/3709/6622/9472	21
1237	SEPSIS	GO:0006869	lipid transport	65/1937	461/18862	0.00518905	0.0388422	0.0296715	23250/10079/6507/4790/5045/56729/7357/706/634/23460/23673/5781/6696/6812/51228/5562/200931/57088/9600/388121/10162/3949/10499/1374/6256/118987/6850/114885/9536/8648/22930/388323/2182/23762/4923/5305/2181/374868/57655/4035/4864/6510/64241/208/2760/114882/1588/5306/2167/23200/7057/54407/5467/336/338/84230/3553/2180/8500/23461/347/50640/7224/55754/5580	65
1238	SEPSIS	GO:0045913	positive regulation of carbohydrate metabolic process	16/1937	78/18862	0.00520701	0.0389274	0.0297365	4790/5209/351/5562/5208/26137/405/5771/4923/57223/8850/208/3481/6622/3091/1642	16
1239	SEPSIS	GO:0045787	positive regulation of cell cycle	57/1937	395/18862	0.00524591	0.0391686	0.0299208	595/2033/7027/57472/29766/219771/5781/351/23276/26057/79577/23326/6777/5886/5566/3192/10498/23476/150465/1027/5925/5514/387/1820/100381270/8563/407021/5087/23019/28984/998/199/25/8451/64848/3481/102/25942/7101/1874/6421/9236/1647/8452/26471/3054/1778/4926/3553/4850/5469/1845/221477/153090/7029/6840/54623	57
1240	SEPSIS	GO:0006750	glutathione biosynthetic process	6/1937	17/18862	0.00530479	0.03931	0.0300288	2678/2679/26873/2730/2729/2687	6
1241	SEPSIS	GO:0006895	Golgi to endosome transport	6/1937	17/18862	0.00530479	0.03931	0.0300288	160/6272/8729/55614/54832/55062	6
1242	SEPSIS	GO:0008356	asymmetric cell division	6/1937	17/18862	0.00530479	0.03931	0.0300288	10097/10096/10890/9181/7005/2801	6
1243	SEPSIS	GO:0016045	detection of bacterium	6/1937	17/18862	0.00530479	0.03931	0.0300288	58484/7096/4671/8993/114770/10333	6
1244	SEPSIS	GO:0030730	sequestering of triglyceride	6/1937	17/18862	0.00530479	0.03931	0.0300288	114885/7124/114882/10226/3553/57104	6
1245	SEPSIS	GO:1904263	positive regulation of TORC1 signaling	6/1937	17/18862	0.00530479	0.03931	0.0300288	23387/23274/201163/7107/10542/10670	6
1246	SEPSIS	GO:0014897	striated muscle hypertrophy	19/1937	99/18862	0.00532306	0.039396	0.0300945	7273/2308/57817/9759/10611/488/493/2931/23125/9150/136319/4851/11214/406991/2475/9472/3572/4205/7528	19
1247	SEPSIS	GO:0055017	cardiac muscle tissue growth	18/1937	92/18862	0.00533775	0.0394552	0.0301398	57817/10611/861/7048/2931/1901/9150/5594/4851/11214/196528/9686/5292/5573/2475/1432/9472/7528	18
1248	SEPSIS	GO:0010720	positive regulation of cell development	44/1937	290/18862	0.00542889	0.0400788	0.0306161	10097/706/1523/23499/23405/118/10562/6722/1499/23129/84079/4851/6474/2316/51393/8874/387/4067/5604/1399/51199/1785/4035/998/7124/6794/2475/7040/10221/25/28988/6664/8482/10154/3553/4988/3572/3091/7224/7520/80005/5364/6239/4976	44
1249	SEPSIS	GO:0062012	regulation of small molecule metabolic process	62/1937	437/18862	0.00543648	0.0400847	0.0306206	90007/4790/4928/1717/5209/634/2033/7874/9759/351/5562/79660/9926/493/5509/10162/2931/100101267/2023/9972/160760/51341/10499/23038/5208/1374/2932/26137/405/83667/5771/51582/406991/4923/1268/57223/2185/201163/9491/9563/7124/2475/3953/2646/8850/208/3481/283120/3422/26471/6622/5467/5743/6667/5903/338/3553/3091/1958/5223/1642/10296	62
1250	SEPSIS	GO:0002576	platelet degranulation	23/1937	128/18862	0.00544924	0.0401287	0.0306542	7273/2153/3082/54863/6812/351/7076/2316/6850/7094/4067/967/9948/7040/3481/6813/7078/7057/23052/5768/10490/334/226	23
1251	SEPSIS	GO:0051701	biological process involved in interaction with host	35/1937	219/18862	0.005482	0.0403197	0.0308001	23633/3840/867/1378/28996/3916/23601/5817/1499/9972/3949/128866/6256/1604/200576/3836/8563/8724/3576/290/682/7706/5272/114770/4864/6510/10670/11060/92421/83737/2885/81603/55770/1642/80145	35
1252	SEPSIS	GO:0048278	vesicle docking	14/1937	65/18862	0.00553167	0.0405839	0.0310019	23673/6812/51134/8675/26258/9341/60412/54536/10890/8417/6813/1488/10490/10814	14
1253	SEPSIS	GO:1903051	negative regulation of proteolysis involved in cellular protein catabolic process	14/1937	65/18862	0.00553167	0.0405839	0.0310019	28996/6872/7874/6599/11345/9491/1457/474384/474383/9683/51322/258010/6135/8263	14
1254	SEPSIS	GO:0031103	axon regeneration	12/1937	52/18862	0.00554778	0.0406516	0.0310537	83999/706/1495/6696/8428/10752/2316/23162/5604/4035/9860/347	12
1255	SEPSIS	GO:0010811	positive regulation of cell-substrate adhesion	22/1937	121/18862	0.00561002	0.0410136	0.0313302	5795/8826/2199/9448/10562/2316/2932/51144/59339/8874/2185/1399/1785/998/25/7248/10085/7402/79625/246/80005/6239	22
1256	SEPSIS	GO:0030203	glycosaminoglycan metabolic process	27/1937	158/18862	0.00561107	0.0410136	0.0313302	1213/960/4790/8509/22856/29940/3082/11261/160/6483/5292/1462/138050/9334/8993/2131/10855/2799/7040/114770/9435/6448/3553/6484/79625/9348/23553	27
1257	SEPSIS	GO:0019932	second-messenger-mediated signaling	46/1937	307/18862	0.00574747	0.0419406	0.0320383	5170/5795/55784/7226/11261/8844/3708/9759/488/5534/5562/493/5144/5788/3064/5566/5336/2932/6850/10725/57192/11251/11163/5573/3576/5576/2185/23295/7124/2475/2358/1827/2829/64784/7057/5598/5532/3709/9472/79625/79772/1979/10487/2740/2357/576	46
1258	SEPSIS	GO:0015749	monosaccharide transmembrane transport	21/1937	114/18862	0.0057521	0.0419406	0.0320383	5781/6515/144195/2931/407008/6272/5579/83667/5906/7124/673/208/114882/7248/5467/55625/1432/3553/3099/4205/55600	21
1259	SEPSIS	GO:0036465	synaptic vesicle recycling	15/1937	72/18862	0.00577356	0.0420452	0.0321182	8943/8867/50618/5338/8546/90019/1785/2580/9829/57706/5532/6622/8301/6453/115548	15
1260	SEPSIS	GO:0010575	positive regulation of vascular endothelial growth factor production	8/1937	28/18862	0.00578075	0.0420457	0.0321186	405/10855/7040/1545/5743/3553/3572/3091	8
1261	SEPSIS	GO:0045598	regulation of fat cell differentiation	24/1937	136/18862	0.00579735	0.0421146	0.0321712	2308/55252/7204/677/1051/3192/10498/240/6272/284207/5292/6788/406991/688/201163/7124/2475/7040/6423/5467/5743/1432/1385/6239	24
1262	SEPSIS	GO:0061462	protein localization to lysosome	11/1937	46/18862	0.00585581	0.042487	0.0324557	4734/8943/6653/9765/57142/6272/8546/7107/10542/8031/23677	11
1263	SEPSIS	GO:0046632	alpha-beta T cell differentiation	20/1937	107/18862	0.00586939	0.0425333	0.0324911	57089/8943/64332/861/3566/7048/3071/6850/538/8546/602/6774/406991/3718/3142/2475/25/3570/2529/4860	20
1264	SEPSIS	GO:1990830	cellular response to leukemia inhibitory factor	16/1937	79/18862	0.00592169	0.0428597	0.0327404	11240/26577/2730/3192/22904/9021/688/29887/55183/7706/22808/1488/9774/1385/3099/7520	16
1265	SEPSIS	GO:0030219	megakaryocyte differentiation	19/1937	100/18862	0.00595461	0.0429926	0.0328419	23186/2033/10163/5781/58508/861/8085/6722/54997/57095/5305/9739/8850/25942/7057/23112/4850/4297/5469	19
1266	SEPSIS	GO:0060419	heart growth	19/1937	100/18862	0.00595461	0.0429926	0.0328419	57817/10611/861/7048/2931/1901/9150/5594/4851/10409/11214/196528/9686/5292/5573/2475/1432/9472/7528	19
1267	SEPSIS	GO:1902402	signal transduction involved in mitotic DNA damage checkpoint	13/1937	59/18862	0.00603159	0.043192	0.0329943	2033/7027/57472/10498/1027/406991/1820/23019/28984/1874/1647/4850/7029	13
1268	SEPSIS	GO:1902403	signal transduction involved in mitotic DNA integrity checkpoint	13/1937	59/18862	0.00603159	0.043192	0.0329943	2033/7027/57472/10498/1027/406991/1820/23019/28984/1874/1647/4850/7029	13
1269	SEPSIS	GO:0070423	nucleotide-binding oligomerization domain containing signaling pathway	10/1937	40/18862	0.00605222	0.043192	0.0329943	7335/331/7311/51296/257397/90268/329/83737/6565/6885	10
1270	SEPSIS	GO:0098760	response to interleukin-7	10/1937	40/18862	0.00605222	0.043192	0.0329943	5887/1154/3068/6777/6774/3718/1399/3716/6776/6597	10
1271	SEPSIS	GO:0098761	cellular response to interleukin-7	10/1937	40/18862	0.00605222	0.043192	0.0329943	5887/1154/3068/6777/6774/3718/1399/3716/6776/6597	10
1272	SEPSIS	GO:0150077	regulation of neuroinflammatory response	10/1937	40/18862	0.00605222	0.043192	0.0329943	4317/5788/4318/3949/7124/26471/1075/5743/3553/8530	10
1273	SEPSIS	GO:1902895	positive regulation of pri-miRNA transcription by RNA polymerase II	10/1937	40/18862	0.00605222	0.043192	0.0329943	2908/6722/2309/6774/688/7124/7040/3091/1958/6597	10
1274	SEPSIS	GO:0033280	response to vitamin D	9/1937	34/18862	0.00606268	0.043192	0.0329943	6696/5292/7421/7706/249/5469/25959/2242/6781	9
1275	SEPSIS	GO:0044319	wound healing, spreading of cells	9/1937	34/18862	0.00606268	0.043192	0.0329943	960/634/23332/1839/2316/387/2475/2909/6239	9
1276	SEPSIS	GO:0050931	pigment cell differentiation	9/1937	34/18862	0.00606268	0.043192	0.0329943	5873/8943/9839/26258/84079/164/967/10981/8907	9
1277	SEPSIS	GO:0090505	epiboly involved in wound healing	9/1937	34/18862	0.00606268	0.043192	0.0329943	960/634/23332/1839/2316/387/2475/2909/6239	9
1278	SEPSIS	GO:0043281	regulation of cysteine-type endopeptidase activity involved in apoptotic process	33/1937	205/18862	0.0061429	0.0437108	0.0333906	58484/10395/960/3092/3082/317/6279/91662/6280/4217/8797/4318/5062/6850/331/2152/4671/7124/1457/6423/5272/6197/10542/23786/1612/7057/6622/55031/8795/400410/8915/409/83595	33
1279	SEPSIS	GO:0031929	TOR signaling	22/1937	122/18862	0.00619739	0.0440454	0.0336462	2768/5562/23387/23274/2931/83667/2629/201163/7107/6794/2475/7249/197131/8649/10542/10670/7248/26268/1979/3091/140775/23677	22
1280	SEPSIS	GO:0030183	B cell differentiation	24/1937	137/18862	0.00636205	0.0451614	0.0344987	5795/1378/2033/9759/677/5788/6777/51341/3071/5336/6850/3955/602/5771/222487/3718/4853/2185/4323/25/84447/931/139818/7528	24
1281	SEPSIS	GO:0051282	regulation of sequestering of calcium ion	21/1937	115/18862	0.00637352	0.0451885	0.0345194	5170/7226/3708/825/5144/5788/3064/5566/5336/57192/6717/4923/4067/2185/1729/25/80024/2829/3709/6622/9472	21
1282	SEPSIS	GO:1903320	regulation of protein modification by small protein conjugation or removal	37/1937	237/18862	0.00645402	0.0457044	0.0349134	9320/706/6872/11261/9646/825/9759/54778/1499/2931/54552/7332/144165/54726/10075/405/331/10625/123879/2475/25/8452/11170/9683/329/83737/55208/3091/1958/6135/374969/92369/51160/8915/2801/8945/409	37
1283	SEPSIS	GO:0019080	viral gene expression	32/1937	198/18862	0.00649786	0.0459597	0.0351085	5045/4928/2033/7812/5094/9150/100101267/9972/5431/5430/22879/8662/6167/7311/1660/6203/6176/6168/6181/6667/5903/6206/8661/6135/6597/1105/6228/51386/6165/81603/6205/6156	32
1284	SEPSIS	GO:0001706	endoderm formation	12/1937	53/18862	0.0065161	0.0460336	0.035165	4317/9646/3914/79577/4318/3689/4323/29072/3679/7448/54623/83595	12
1285	SEPSIS	GO:0060071	Wnt signaling pathway, planar cell polarity pathway	20/1937	108/18862	0.00652564	0.0460396	0.0351695	1213/9968/163/1857/160/4919/161/144165/57154/387/9491/9620/998/6423/8321/25/57216/7855/5216/409	20
1286	SEPSIS	GO:0045766	positive regulation of angiogenesis	29/1937	175/18862	0.00654033	0.0460396	0.0351695	5170/1536/28996/3082/861/7048/306/204851/116844/5579/27161/5293/3689/406991/2152/407021/3576/2185/3716/6423/25/1545/7101/7057/6667/3553/3099/3091/79924	29
1287	SEPSIS	GO:1904018	positive regulation of vasculature development	29/1937	175/18862	0.00654033	0.0460396	0.0351695	5170/1536/28996/3082/861/7048/306/204851/116844/5579/27161/5293/3689/406991/2152/407021/3576/2185/3716/6423/25/1545/7101/7057/6667/3553/3099/3091/79924	29
1288	SEPSIS	GO:0005980	glycogen catabolic process	7/1937	23/18862	0.00664376	0.0465066	0.0355263	283209/178/5836/79660/5509/5256/55276	7
1289	SEPSIS	GO:0016578	histone deubiquitination	7/1937	23/18862	0.00664376	0.0465066	0.0355263	7874/25862/23326/8295/56970/56943/6314	7
1290	SEPSIS	GO:0035162	embryonic hemopoiesis	7/1937	23/18862	0.00664376	0.0465066	0.0355263	7048/6788/8563/5087/4297/5469/3091	7
1291	SEPSIS	GO:0039531	regulation of viral-induced cytoplasmic pattern recognition receptor signaling pathway	7/1937	23/18862	0.00664376	0.0465066	0.0355263	8780/9698/26057/55666/23369/85364/329	7
1292	SEPSIS	GO:0014896	muscle hypertrophy	19/1937	101/18862	0.00664605	0.0465066	0.0355263	7273/2308/57817/9759/10611/488/493/2931/23125/9150/136319/4851/11214/406991/2475/9472/3572/4205/7528	19
1293	SEPSIS	GO:0030433	ubiquitin-dependent ERAD pathway	16/1937	80/18862	0.00671364	0.046842	0.0357825	55666/79982/29978/6400/57003/4121/267/10277/54557/55432/7706/9354/7369/23197/84447/258010	16
1294	SEPSIS	GO:0045445	myoblast differentiation	16/1937	80/18862	0.00671364	0.046842	0.0357825	825/4217/6722/677/4851/2319/144165/55662/55796/5925/9794/7124/7040/5467/1432/6934	16
1295	SEPSIS	GO:1903311	regulation of mRNA metabolic process	49/1937	334/18862	0.00671777	0.046842	0.0357825	4928/26986/23185/26058/9646/7431/54915/253943/9698/677/10768/79577/6830/135295/51341/3192/27161/54512/10657/55796/10644/7311/8241/9530/9491/1660/23019/9567/3191/7529/23369/2475/8531/4904/7536/55095/6651/1432/8570/10284/23112/131405/10658/494115/4670/9261/8148/5580/54623	49
1296	SEPSIS	GO:0006402	mRNA catabolic process	54/1937	375/18862	0.00672956	0.0468688	0.035803	26986/23185/26058/22803/57472/7812/7431/54915/253943/9698/677/3192/23293/27161/6167/54512/1656/10644/7311/8241/9491/1660/23019/6203/9567/6176/7529/23369/2475/6168/6181/8531/4904/80153/2935/55095/2107/1432/8570/23112/4850/131405/10658/6206/6135/4670/6228/6165/342618/9261/8148/6205/6156/5580	54
1297	SEPSIS	GO:0032760	positive regulation of tumor necrosis factor production	17/1937	87/18862	0.0067524	0.0469725	0.0358822	5795/4317/5781/353514/351/57506/5788/7096/6850/6774/943/1660/7057/929/7855/9181/9261	17
1298	SEPSIS	GO:0051402	neuron apoptotic process	36/1937	230/18862	0.00685609	0.0475817	0.0363476	5170/2632/3684/28996/80331/317/5921/9759/6812/80315/351/4763/1499/2931/3845/2730/1051/2309/331/2629/5925/2185/4671/4035/664/998/7124/208/2597/26471/116986/79625/3091/7224/7786/409	36
1299	SEPSIS	GO:0098657	import into cell	36/1937	230/18862	0.00685609	0.0475817	0.0363476	6507/65125/7226/163/56996/6515/493/60/4057/64116/51393/4923/10211/2181/1785/1317/476/6510/3767/208/6536/51296/9990/7057/6622/2180/6565/206358/8140/6559/3768/4891/10479/480/51160/51305	36
1300	SEPSIS	GO:0055001	muscle cell development	28/1937	168/18862	0.00688274	0.0477106	0.036446	7273/57817/29766/8291/825/9759/10611/488/6722/26509/2931/9150/4851/6474/3192/11214/25802/2314/5573/9948/9794/2475/7111/9472/4205/6497/7528/3792	28
1301	SEPSIS	GO:0034260	negative regulation of GTPase activity	11/1937	47/18862	0.00695099	0.0481273	0.0367643	8826/65125/10565/407008/406991/23143/7248/54828/153090/23677/409	11
1302	SEPSIS	GO:0051961	negative regulation of nervous system development	24/1937	138/18862	0.00697134	0.0481904	0.0368125	10501/706/84376/23405/1495/6696/4763/6653/3949/4851/57142/387/5108/7124/10509/393/66008/7101/6664/8482/57609/3553/6497/7224	24
1303	SEPSIS	GO:0043542	endothelial cell migration	42/1937	278/18862	0.00697773	0.0481904	0.0368125	5170/634/4627/2821/4763/6722/493/306/5294/23129/4851/5291/5606/3964/5293/3689/406991/387/407021/2185/6286/28984/7124/7040/25/1545/22846/7101/3164/1647/5547/7057/5743/5829/6667/54828/3091/374969/6776/1460/153090/6781	42
1304	SEPSIS	GO:0032722	positive regulation of chemokine production	13/1937	60/18862	0.00699274	0.0481904	0.0368125	351/3566/57506/23765/6850/4035/7124/199/3570/3553/4155/3091/1958	13
1305	SEPSIS	GO:0034113	heterotypic cell-cell adhesion	13/1937	60/18862	0.00699274	0.0481904	0.0368125	960/65125/5788/3689/10211/140885/7124/5598/3553/4155/3679/246/5318	13
1306	SEPSIS	GO:0034219	carbohydrate transmembrane transport	21/1937	116/18862	0.00704888	0.0485206	0.0370648	5781/6515/144195/2931/407008/6272/5579/83667/5906/7124/673/208/114882/7248/5467/55625/1432/3553/3099/4205/55600	21
1307	SEPSIS	GO:0010635	regulation of mitochondrial fusion	5/1937	13/18862	0.0072159	0.0493254	0.0376795	10075/664/10493/201164/4976	5
1308	SEPSIS	GO:0031650	regulation of heat generation	5/1937	13/18862	0.0072159	0.0493254	0.0376795	9536/1268/7124/5743/3553	5
1309	SEPSIS	GO:0046831	regulation of RNA export from nucleus	5/1937	13/18862	0.0072159	0.0493254	0.0376795	6830/9972/10657/1660/29072	5
1310	SEPSIS	GO:0051764	actin crosslink formation	5/1937	13/18862	0.0072159	0.0493254	0.0376795	2316/55971/199/1809/3936	5
1311	SEPSIS	GO:0099010	modification of postsynaptic structure	5/1937	13/18862	0.0072159	0.0493254	0.0376795	6780/4628/387/998/6453	5
1312	SEPSIS	GO:1904925	positive regulation of autophagy of mitochondrion in response to mitochondrial depolarization	5/1937	13/18862	0.0072159	0.0493254	0.0376795	10075/2629/54832/3099/54543	5
1313	SEPSIS	GO:0098739	import across plasma membrane	27/1937	161/18862	0.00723502	0.0493296	0.0376827	6507/65125/7226/56996/6515/493/64116/51393/4923/1317/476/6510/3767/208/6536/51296/9990/7057/2180/6565/206358/8140/6559/3768/10479/480/51305	27
1314	SEPSIS	GO:0030011	maintenance of cell polarity	6/1937	18/18862	0.0072752	0.0493296	0.0376827	667/3071/2932/9948/286/55327	6
1315	SEPSIS	GO:0045116	protein neddylation	6/1937	18/18862	0.0072752	0.0493296	0.0376827	140739/123879/9616/55208/3091/6135	6
1316	SEPSIS	GO:0048268	clathrin coat assembly	6/1937	18/18862	0.0072752	0.0493296	0.0376827	1213/3092/163/9685/8301/115548	6
1317	SEPSIS	GO:2000641	regulation of early endosome to late endosome transport	6/1937	18/18862	0.0072752	0.0493296	0.0376827	5594/23317/5604/8724/5605/4478	6
1318	SEPSIS	GO:0031116	positive regulation of microtubule polymerization	8/1937	29/18862	0.00727746	0.0493296	0.0376827	23332/22919/1639/51199/6249/89795/4926/2242	8
1319	SEPSIS	GO:0051642	centrosome localization	8/1937	29/18862	0.00727746	0.0493296	0.0376827	1783/51134/23224/25777/23299/90410/51199/5903	8
1320	SEPSIS	GO:0035872	nucleotide-binding domain, leucine rich repeat containing receptor signaling pathway	10/1937	41/18862	0.00728333	0.0493296	0.0376827	7335/331/7311/51296/257397/90268/329/83737/6565/6885	10
1321	SEPSIS	GO:0009411	response to UV	25/1937	146/18862	0.00730154	0.0493962	0.0377337	595/4734/847/6872/2033/5562/4318/7076/602/2956/10277/123879/6794/51426/5609/9683/55031/1387/4239/2073/2966/7528/400410/1642/5580	25
1322	SEPSIS	GO:1904377	positive regulation of protein localization to cell periphery	14/1937	67/18862	0.00731303	0.0494174	0.0377498	5170/2035/493/25921/51201/407008/2181/4035/7124/3767/3958/22841/4926/6769	14
1323	SEPSIS	GO:0060284	regulation of cell development	67/1937	485/18862	0.00732477	0.0494401	0.0377672	10501/10097/706/1523/84376/23499/23405/1495/9759/6696/118/10562/4763/6722/1499/6653/2931/23129/4057/84079/3949/4851/6474/2316/57142/2932/51393/8874/387/4067/4853/5604/1399/51199/1785/4035/5108/998/55000/7124/6794/2475/7040/10221/25/28988/10509/393/66008/7101/6664/8482/2200/10154/57609/3553/4988/3572/3091/6497/7224/7520/80005/5364/8553/6239/4976	67
