# Supplementary material for: Transcriptional differences between coronavirus disease 2019 and bacterial sepsis
Source: Virol J. 2022 Nov 28;19:198. doi: 10.1186/s12985-022-01930-y (PMC9702864; doi:10.1186/s12985-022-01930-y)
Supplement: Supplementary file 3 — Additional file 3. Table S3. [file 12985_2022_1930_MOESM3_ESM.xlsx]

## Sheet: Title
Table S3	Transcriptome expression for COVID-19 and sepsis compared with healthy controls

## Sheet: both_up
gene_id	a.value_COVID	m.value_COVID	p.value_COVID	q.value_COVID	rank_COVID	estimatedDEG_COVID	a.value_SEPSIS	m.value_SEPSIS	p.value_SEPSIS	q.value_SEPSIS	rank_SEPSIS	estimatedDEG_SEPSIS
SDHB	10.7263	1.05989	7.18932e-20	8.58118e-16	1	1	10.3435	0.816386	5.3541e-08	6.74705e-07	978	1
TXN	10.7038	2.6193	4.58772e-18	2.55044e-14	2	1	10.738	3.21045	2.66413e-17	3.2862e-13	1	1
CFAP58-AS1	6.8131	3.1329	6.88466e-18	2.55044e-14	3	1	6.08438	2.19514	3.80149e-07	3.48382e-06	1345	1
SLC26A8	7.37819	3.52168	8.54704e-18	2.55044e-14	4	1	7.17209	3.62891	3.01666e-15	3.27026e-12	11	1
PSMD9	9.7679	1.26895	1.37504e-17	2.66617e-14	6	1	9.5199	1.29373	1.65219e-13	6.57411e-11	31	1
HMGB2	11.2932	3.35952	1.56361e-17	2.66617e-14	7	1	10.8626	3.0164	1.42644e-13	5.86505e-11	30	1
EMC7	10.2705	1.25933	1.96254e-17	2.92811e-14	8	1	9.78844	0.815521	3.08171e-07	2.91734e-06	1303	1
MCEMP1	10.1491	4.30725	2.83056e-17	3.75395e-14	9	1	10.918	6.36088	7.06035e-16	1.48564e-12	5	1
CLEC4D	8.79049	4.52495	4.39659e-17	4.38271e-14	11	1	8.79063	5.04185	3.98565e-14	2.58753e-11	19	1
TAF12	9.61128	1.20218	4.77847e-17	4.38737e-14	13	1	9.29909	1.09619	1.83087e-08	2.956e-07	764	1
ANXA3	10.7888	4.14597	1.51349e-16	1.20433e-13	15	1	11.1966	5.47293	9.93762e-16	1.53226e-12	8	1
EDEM2	10.1916	1.27883	1.8324e-16	1.36697e-13	16	1	9.89103	1.19602	2.08443e-08	3.27593e-07	784	1
DDIT3	8.96779	2.17735	2.02611e-16	1.42257e-13	17	1	8.19905	1.16523	5.30873e-09	1.08776e-07	602	1
SMARCD3	9.14047	2.29852	3.14843e-16	2.08776e-13	18	1	8.69535	1.93054	9.10677e-08	1.0469e-06	1073	1
LDHA	12.6888	1.56417	4.65228e-16	2.92261e-13	19	1	13.0203	2.74399	8.88759e-10	2.57344e-08	426	1
HIST2H2BE	9.63354	2.54626	4.94246e-16	2.94966e-13	20	1	9.36938	2.53345	1.72224e-11	1.35311e-09	157	1
SAT1	13.7184	2.37849	6.63427e-16	3.59939e-13	22	1	13.2928	2.0482	8.8671e-12	8.75005e-10	125	1
LOC104968399	12.1001	1.52645	8.55847e-16	4.25641e-13	24	1	11.8948	1.64012	1.76455e-10	7.15979e-09	304	1
NDUFB3	9.10213	2.45948	1.02018e-15	4.87075e-13	25	1	9.1315	3.0381	2.95677e-15	3.27026e-12	10	1
ARPC1A	9.93166	1.04354	1.12329e-15	5.15677e-13	26	1	9.74264	1.18561	5.85676e-11	3.2542e-09	222	1
MAP2K6	8.22799	3.33283	1.53719e-15	6.55283e-13	28	1	7.96957	3.34268	1.90484e-14	1.33592e-11	17	1
TPST2	11.1081	1.36809	1.62892e-15	6.70441e-13	29	1	10.8897	1.45035	1.14755e-09	3.19526e-08	443	1
BUD31	9.27478	1.16015	1.75819e-15	6.71565e-13	31	1	8.97307	1.07941	1.61661e-10	6.81419e-09	292	1
PSMD4	11.431	1.03168	1.80044e-15	6.71565e-13	32	1	11.1595	1.00904	2.04447e-09	4.99378e-08	505	1
CARD16	10.3172	2.49856	2.53371e-15	8.68649e-13	34	1	10.2156	2.81392	6.75892e-14	4.16857e-11	20	1
CASP4	11.671	1.96999	2.60836e-15	8.68649e-13	35	1	11.4512	2.0507	2.96165e-11	1.89656e-09	192	1
C20orf24	11.4893	1.7472	2.61992e-15	8.68649e-13	36	1	11.36	2.00906	1.32263e-10	5.80591e-09	281	1
CDC20	6.84155	3.50596	2.69482e-15	8.69333e-13	37	1	5.76971	1.87865	8.72464e-06	4.85205e-05	2218	1
TGIF2-C20orf24	11.3242	1.74267	2.77181e-15	8.7064e-13	38	1	11.1831	1.98129	1.61861e-10	6.81419e-09	293	1
RRM2	8.37725	3.82921	2.93437e-15	8.98066e-13	39	1	7.10258	1.7932	1.21054e-05	6.41648e-05	2327	1
CLEC4E	11.0087	3.20976	4.14384e-15	1.23652e-12	40	1	10.7026	3.11773	2.00409e-11	1.50734e-09	164	1
LTB4R	10.6077	2.2589	4.34348e-15	1.23687e-12	41	1	10.3581	2.27649	4.2311e-12	5.21906e-10	100	1
CHIC2	10.3015	1.77953	4.35225e-15	1.23687e-12	42	1	9.76433	1.2226	1.28026e-08	2.20615e-07	715	1
EIF2S2	9.33177	1.13957	4.52891e-15	1.25714e-12	43	1	8.91334	0.825383	8.61319e-08	1.00135e-06	1061	1
MED8	9.24877	0.98154	5.20363e-15	1.4116e-12	44	1	8.87783	0.757658	2.76933e-07	2.67709e-06	1276	1
AIM2	8.20421	3.10781	5.48039e-15	1.45364e-12	45	1	7.93512	3.09065	4.37134e-13	1.14724e-10	47	1
MYL12A	13.6391	1.49425	5.68356e-15	1.47476e-12	46	1	13.4836	1.7064	1.82117e-10	7.34121e-09	306	1
PLBD1-AS1	6.40519	2.11001	6.78785e-15	1.68037e-12	48	1	6.2869	2.39138	1.13458e-14	8.74692e-12	16	1
HIST1H2BC	9.14292	2.34167	6.9202e-15	1.68037e-12	49	1	8.45831	1.48771	7.30154e-06	4.15618e-05	2167	1
TLR5	9.61863	2.77704	7.12478e-15	1.68037e-12	50	1	9.64276	3.34329	4.81827e-15	3.96223e-12	15	1
ARPC2	13.9033	1.11583	7.32067e-15	1.68037e-12	52	1	13.764	1.35948	1.16728e-10	5.37256e-09	268	1
EVI2B	13.4892	1.95043	7.64522e-15	1.72176e-12	53	1	12.8969	1.28986	1.34755e-06	1.00253e-05	1658	1
SH3GLB1	11.6674	2.05152	7.98159e-15	1.74612e-12	54	1	11.6639	2.56136	1.56963e-12	2.66095e-10	72	1
LOC101929319	7.12865	3.58938	8.04595e-15	1.74612e-12	55	1	6.7893	3.44321	1.45668e-10	6.28255e-09	286	1
TNFAIP6	10.2408	3.51276	8.74947e-15	1.86489e-12	56	1	9.98117	3.52181	1.2124e-10	5.51639e-09	271	1
PLBD1	13.1568	2.36778	9.02668e-15	1.89022e-12	57	1	13.0201	2.60671	2.09961e-13	6.99964e-11	37	1
QPCT	12.4368	2.37828	9.78786e-15	1.969e-12	59	1	12.2655	2.54692	5.50213e-10	1.78333e-08	380	1
H2AFY	11.3642	1.2473	1.0838e-14	2.08649e-12	62	1	11.0257	1.0868	5.603e-10	1.79982e-08	384	1
HTATIP2	10.3434	1.48344	1.16941e-14	2.21556e-12	63	1	10.0929	1.50036	2.81348e-09	6.51112e-08	533	1
SMIM3	8.74281	1.90445	1.23709e-14	2.28404e-12	64	1	8.27817	1.48912	2.5505e-08	3.77223e-07	834	1
SFT2D1	10.5859	1.66124	1.25722e-14	2.28404e-12	65	1	10.2336	1.47588	2.41117e-10	9.11476e-09	325	1
SDF2	10.3499	1.19111	1.26296e-14	2.28404e-12	66	1	10.2229	1.46027	2.73106e-09	6.40449e-08	526	1
DRAM1	8.97116	2.01162	1.32567e-14	2.36167e-12	67	1	8.84291	2.2706	2.94079e-11	1.89656e-09	190	1
CLIC1	13.6314	1.62854	1.34608e-14	2.36276e-12	68	1	13.4419	1.77517	9.84905e-11	4.75659e-09	255	1
YWHAE	10.1555	0.882384	1.69659e-14	2.89293e-12	70	1	9.82764	0.743229	8.14404e-07	6.57009e-06	1529	1
TMEM60	8.9735	1.52495	1.78423e-14	2.95805e-12	71	1	8.43953	0.97945	2.38357e-06	1.60839e-05	1828	1
TMEM59	12.3553	1.31562	1.81401e-14	2.95805e-12	72	1	12.1218	1.36734	1.60704e-10	6.81196e-09	291	1
GLA	8.88794	1.24086	1.82495e-14	2.95805e-12	73	1	8.56985	1.1245	3.81732e-09	8.33166e-08	565	1
C1orf43	10.6933	0.861661	1.83391e-14	2.95805e-12	74	1	10.4181	0.828445	7.71255e-08	9.13056e-07	1041	1
SQRDL	11.9605	1.73845	2.53003e-14	3.89504e-12	77	1	11.8942	2.12352	2.94269e-11	1.89656e-09	191	1
PSMC1	10.3432	0.895915	2.59871e-14	3.91656e-12	79	1	10.1358	1.00212	1.29238e-09	3.53471e-08	451	1
UBE2S	8.51813	1.78068	2.62504e-14	3.91656e-12	80	1	7.91699	1.10348	2.18747e-07	2.20201e-06	1225	1
CINP	8.52605	1.03283	2.76826e-14	4.07925e-12	81	1	8.25301	1.01184	9.15147e-09	1.67483e-07	674	1
C18orf32	9.14728	2.07036	2.97053e-14	4.32393e-12	82	1	8.72226	1.73696	2.75956e-11	1.83006e-09	186	1
GLRX	10.8317	2.10668	3.28051e-14	4.71761e-12	83	1	10.6165	2.19928	1.7974e-13	6.77924e-11	32	1
FKBP1A	11.2819	1.15942	3.43321e-14	4.87842e-12	84	1	11.1921	1.49881	1.36843e-09	3.66947e-08	460	1
LYRM1	9.47357	2.08764	3.8042e-14	5.27987e-12	86	1	9.11265	1.88628	1.28673e-09	3.52706e-08	450	1
HIST1H2AC	11.2985	2.02521	4.89231e-14	6.55927e-12	87	1	10.7624	1.46965	4.53478e-08	5.91921e-07	945	1
CHMP5	9.52117	2.75302	4.92609e-14	6.55927e-12	88	1	8.96212	2.15315	3.62642e-10	1.27441e-08	351	1
NMI	10.8573	1.98549	4.96355e-14	6.55927e-12	89	1	10.5728	1.93366	6.41782e-10	1.98904e-08	398	1
COPS5	9.60632	1.13866	4.97047e-14	6.55927e-12	90	1	9.41182	1.27015	1.95851e-12	3.09721e-10	78	1
CASP1	12.0701	1.75925	5.00079e-14	6.55927e-12	91	1	11.7148	1.56599	1.97937e-08	3.14609e-07	776	1
HIST1H2BD	7.14468	2.86205	5.25687e-14	6.7821e-12	92	1	6.70312	2.50327	3.58389e-10	1.26306e-08	350	1
ABCA1	9.13544	2.75745	5.28431e-14	6.7821e-12	93	1	8.50167	2.01601	7.2703e-10	2.17141e-08	413	1
HP	9.30372	4.65774	5.79669e-14	7.36056e-12	94	1	10.3061	7.17696	1.94946e-14	1.33592e-11	18	1
HIST1H4H	6.40976	3.64526	6.66593e-14	8.28797e-12	96	1	5.59435	2.52851	1.64274e-10	6.84566e-09	296	1
2022-03-01	10.2928	2.70228	6.80921e-14	8.37883e-12	97	1	9.86812	2.36511	5.14693e-09	1.06166e-07	598	1
SRSF9	10.5445	0.79533	7.77825e-14	9.1922e-12	101	1	10.2912	0.806993	1.05441e-07	1.18148e-06	1100	1
CEP19	9.84422	1.95053	8.65152e-14	1.0124e-11	102	1	9.29192	1.36546	5.28242e-06	3.15998e-05	2062	1
NANS	9.3149	1.05984	9.41622e-14	1.09118e-11	103	1	9.24166	1.43507	1.34403e-09	3.62771e-08	457	1
AKIRIN2	10.496	1.5706	1.00082e-13	1.14863e-11	104	1	10.2136	1.52073	4.22354e-10	1.44293e-08	361	1
ATP6V1E1	10.3034	1.03528	1.04108e-13	1.18346e-11	105	1	10.0836	1.11643	6.2025e-10	1.93202e-08	396	1
PCMT1	11.0187	1.72459	1.08948e-13	1.22679e-11	106	1	10.7981	1.7989	7.45358e-11	3.92906e-09	234	1
EVI2A	10.301	2.19814	1.11605e-13	1.24379e-11	107	1	9.79551	1.70269	3.03122e-07	2.87617e-06	1300	1
CA4	9.55451	3.55644	1.14206e-13	1.24379e-11	109	1	9.75805	4.48115	1.05724e-12	2.10285e-10	62	1
HIST2H2AA3	10.4535	2.56406	1.16639e-13	1.24379e-11	110.5	1	10.1788	2.54245	3.21218e-10	1.14515e-08	345.5	1
HIST2H2AA4	10.4535	2.56406	1.16639e-13	1.24379e-11	110.5	1	10.1788	2.54245	3.21218e-10	1.14515e-08	345.5	1
TK1	7.42691	2.9981	1.18424e-13	1.24379e-11	112	1	6.58724	1.82851	1.41471e-06	1.04681e-05	1667	1
ALOX5AP	14.4136	2.316	1.18794e-13	1.24379e-11	114	1	14.3714	2.75308	5.15139e-10	1.69899e-08	374	1
S100A8	15.1388	3.75604	1.27922e-13	1.30746e-11	116	1	15.7502	5.50217	6.77122e-16	1.48564e-12	3	1
TXNDC12	10.8014	0.957816	1.28161e-13	1.30746e-11	117	1	10.4399	0.752818	9.86041e-06	5.39132e-05	2256	1
RILPL2	10.4144	1.71455	1.30405e-13	1.31908e-11	118	1	9.90816	1.21795	5.51171e-06	3.27333e-05	2077	1
NEU1	10.1011	1.139	1.31922e-13	1.32321e-11	119	1	9.72915	0.912759	2.87111e-07	2.75818e-06	1284	1
TMEM11	9.47002	0.997286	1.36342e-13	1.35615e-11	120	1	9.24233	1.06194	1.36793e-09	3.66947e-08	459	1
YIPF1	9.91332	1.50601	1.4549e-13	1.42635e-11	121	1	9.78616	1.77097	3.64768e-10	1.27824e-08	352	1
ATG3	10.726	1.50124	1.45789e-13	1.42635e-11	122	1	10.5802	1.72564	1.60151e-10	6.81196e-09	290	1
SYF2	10.1411	1.31552	1.49995e-13	1.45055e-11	123	1	9.67789	0.907659	1.11783e-06	8.56421e-06	1610	1
GAPDH	14.828	1.40643	1.51652e-13	1.45055e-11	124	1	14.8413	1.95706	2.54923e-11	1.73728e-09	181	1
DYNLT1	11.1426	1.95183	1.51909e-13	1.45055e-11	125	1	11.02	2.23423	6.90676e-10	2.10774e-08	403	1
PRR13	12.96	1.45104	1.67825e-13	1.58981e-11	126	1	12.6743	1.40051	5.21484e-09	1.07313e-07	599	1
VDAC3	10.3982	0.840297	1.71267e-13	1.60964e-11	127	1	9.91572	0.393765	0.000306387	0.000988741	3821	1
IL10RB	11.7455	1.4643	1.74605e-13	1.6282e-11	128	1	11.6506	1.79194	2.07612e-10	8.10409e-09	316	1
BCL2A1	9.77647	4.14746	1.86568e-13	1.72626e-11	129	1	9.85725	4.82968	1.81023e-16	1.11646e-12	2	1
AGTRAP	12.5794	1.81286	1.88907e-13	1.73445e-11	130	1	12.1839	1.54743	1.15916e-07	1.28006e-06	1117	1
CNIH4	9.65729	2.27871	2.065e-13	1.8743e-11	131	1	9.59154	2.67113	8.30788e-14	4.2699e-11	24	1
STX10	10.7644	1.35054	2.07278e-13	1.8743e-11	132	1	10.224	0.793643	0.000252765	0.000838358	3719	1
SELL	15.6096	1.98977	2.17388e-13	1.95094e-11	133	1	15.2571	1.80121	2.86381e-09	6.60281e-08	535	1
SLC22A4	9.48674	2.2984	2.44533e-13	2.14614e-11	136	1	9.44609	2.72977	1.97748e-13	6.96919e-11	35	1
MMADHC	10.5676	1.65037	2.742e-13	2.36883e-11	138	1	10.45	1.92981	1.89152e-09	4.69454e-08	497	1
CREG1	11.1231	1.85271	2.75861e-13	2.36883e-11	139	1	10.9784	2.07364	1.82526e-07	1.87466e-06	1200	1
ATP6V1D	9.44086	1.07405	2.80969e-13	2.3854e-11	140	1	9.29867	1.30917	5.78604e-11	3.22945e-09	221	1
TOR1A	10.0412	1.08487	2.81788e-13	2.3854e-11	141	1	9.79523	1.11029	4.0538e-08	5.41165e-07	924	1
SLC16A3	9.69686	1.89363	2.91976e-13	2.42663e-11	142	1	9.49328	2.0024	1.04585e-10	4.95589e-09	260	1
HMGN2	13.0112	1.22062	2.92903e-13	2.42663e-11	143	1	12.4827	0.682503	0.000193861	0.0006702	3568	1
CCNB1	7.10869	2.94463	2.9479e-13	2.42663e-11	145	1	6.03775	1.31484	0.000305824	0.00098778	3819	1
UFD1L	9.57172	1.05543	3.11081e-13	2.54319e-11	146	1	9.29543	1.02742	5.63426e-09	1.14307e-07	608	1
PSMA6	10.545	1.80628	3.1689e-13	2.55701e-11	147	1	10.2934	1.82771	8.54368e-11	4.24944e-09	248	1
CD63	12.6666	1.60011	3.1765e-13	2.55701e-11	148	1	12.7336	2.25802	2.21463e-12	3.39833e-10	80	1
LY96	8.96005	3.17706	3.23355e-13	2.55701e-11	150	1	8.84314	3.4655	1.29816e-12	2.29055e-10	69	1
B4GALT5	9.15471	2.03421	3.24815e-13	2.55701e-11	151	1	9.28186	2.8116	1.36612e-11	1.18669e-09	142	1
PSMD6	10.2413	1.09887	3.25625e-13	2.55701e-11	152	1	9.99671	1.12646	3.44064e-09	7.59218e-08	559	1
HIST1H3D	7.49314	2.43618	3.31128e-13	2.58323e-11	153	1	7.03886	2.05538	1.28059e-08	2.20615e-07	716	1
CCNB2	6.41697	3.32863	3.42495e-13	2.62052e-11	156	1	5.36315	1.7478	0.000273775	0.000897288	3763	1
MYBL2	7.80845	3.68849	3.49593e-13	2.64795e-11	157	1	6.49131	1.56612	0.000495019	0.00149548	4083	1
CARD17	5.78472	3.53941	3.50516e-13	2.64795e-11	158	1	5.28425	3.0558	3.29872e-07	3.10135e-06	1312	1
TTC1	9.99142	0.791949	3.67143e-13	2.74238e-11	159	1	9.65514	0.642184	6.69463e-07	5.56832e-06	1483	1
BMX	7.76572	3.97876	3.74493e-13	2.76878e-11	161	1	8.04353	5.05851	4.768e-13	1.20027e-10	49	1
BST1	10.6898	1.71861	3.7579e-13	2.76878e-11	162	1	10.6547	2.16473	3.62158e-12	4.70233e-10	95	1
KCNE1	6.99594	3.43961	3.81821e-13	2.79596e-11	163	1	6.6646	3.29118	1.0613e-11	9.9932e-10	131	1
RNF175	7.81188	2.18247	3.98772e-13	2.90228e-11	164	1	7.60988	2.30418	1.04828e-09	2.93877e-08	440	1
ACOT9	9.44826	1.13475	4.20953e-13	3.04515e-11	165	1	9.17615	1.10969	7.53202e-08	8.95925e-07	1037	1
HNRNPC	12.9188	0.890071	4.25834e-13	3.0619e-11	166	1	12.5284	0.62701	4.19389e-05	0.00018177	2846	1
GLIPR2	12.5813	1.34127	4.52284e-13	3.21455e-11	167	1	12.3682	1.43347	4.52973e-10	1.53501e-08	364	1
FAM32A	10.5673	0.823079	4.5456e-13	3.21455e-11	168	1	10.1759	0.558132	3.76855e-05	0.000166613	2790	1
ELL2	8.25347	2.46526	4.55143e-13	3.21455e-11	169	1	7.66886	1.81219	7.54751e-08	8.96903e-07	1038	1
FAM192A	10.262	0.834285	4.76509e-13	3.32609e-11	171	1	9.77743	0.386389	0.00055157	0.00163667	4157	1
METTL9	11.2239	1.93606	5.02629e-13	3.46785e-11	173	1	11.701	3.40589	8.29319e-16	1.48564e-12	6	1
HIST1H2BK	9.99053	2.01284	5.50482e-13	3.77618e-11	174	1	9.66448	1.88517	1.66804e-09	4.27761e-08	481	1
ARL8A	6.43925	1.56998	5.65725e-13	3.85857e-11	175	1	6.34947	1.91136	2.33598e-09	5.62779e-08	512	1
ADM	10.1975	2.65024	6.33082e-13	4.26919e-11	177	1	10.1473	3.0627	2.61415e-13	7.86478e-11	41	1
RAB32	10.8328	1.62034	6.39247e-13	4.28654e-11	178	1	10.8704	2.21455	5.24971e-13	1.26567e-10	51	1
LMAN2	11.7659	0.981389	6.60483e-13	4.4042e-11	179	1	11.4268	0.823977	9.79744e-07	7.66824e-06	1576	1
GGH	6.78521	3.1514	6.66736e-13	4.4212e-11	180	1	6.07481	2.24177	1.84572e-07	1.8878e-06	1206	1
IL1R2	12.4286	5.3247	6.90705e-13	4.55484e-11	181	1	12.2885	5.56371	1.03885e-11	9.85712e-10	130	1
VAPA	11.8459	1.58676	6.98962e-13	4.58396e-11	182	1	11.7288	1.86903	3.59875e-12	4.70233e-10	94	1
TCEB1	8.65791	1.06198	7.21567e-13	4.70635e-11	183	1	8.5758	1.41878	2.33623e-10	8.9218e-09	323	1
DHRS7B	8.36192	1.14916	7.37481e-13	4.784e-11	184	1	8.064	1.07389	6.3289e-07	5.30707e-06	1471	1
DNTTIP1	10.4913	1.46609	7.4803e-13	4.82621e-11	185	1	10.1607	1.32333	5.36841e-09	1.09816e-07	603	1
RASSF3	8.76856	1.40663	7.67277e-13	4.92377e-11	186	1	8.47119	1.33094	7.85724e-06	4.42553e-05	2190	1
MMP9	10.7525	3.9833	7.72735e-13	4.93228e-11	187	1	11.2972	5.58613	8.17321e-13	1.73951e-10	57	1
RAB31	12.2879	1.49911	8.1037e-13	5.12166e-11	188	1	12.2464	1.93636	1.18463e-13	5.62018e-11	26	1
RARA-AS1	8.81711	2.12208	8.10987e-13	5.12166e-11	189	1	8.40062	1.81655	1.7931e-07	1.85086e-06	1195	1
BCL6	10.6911	2.19781	8.79817e-13	5.4765e-11	191	1	10.6832	2.70019	7.50392e-12	7.91032e-10	116	1
NDUFAF1	8.49718	1.17586	8.80938e-13	5.4765e-11	192	1	8.28095	1.26659	1.3597e-09	3.66198e-08	458	1
HEBP2	9.99272	1.79535	8.88853e-13	5.48822e-11	193	1	9.6823	1.69599	2.61217e-10	9.64704e-09	334	1
PLTP	8.68794	1.49659	8.9202e-13	5.48822e-11	194	1	8.36206	1.36687	2.63341e-09	6.23476e-08	521	1
LIN7A	7.65484	2.24991	9.04328e-13	5.50717e-11	196	1	7.63868	2.73467	7.02391e-16	1.48564e-12	4	1
ROPN1L	8.83255	2.2899	9.3557e-13	5.64665e-11	197	1	8.6958	2.5367	8.21879e-11	4.17197e-09	243	1
FAM200B	9.24617	1.41919	9.36693e-13	5.64665e-11	198	1	9.07102	1.58679	2.81586e-12	4.01006e-10	86	1
CLEC1B	7.50669	2.20348	9.58579e-13	5.74955e-11	199	1	7.39355	2.50091	5.81753e-09	1.17446e-07	611	1
ARLﾂ11.00	9.28563	1.41126	9.73009e-13	5.78056e-11	200	1	9.23168	1.82314	4.07104e-13	1.09166e-10	46	1
DERL2	9.57241	0.996329	9.73435e-13	5.78056e-11	201	1	9.17763	0.72667	3.93187e-06	2.43839e-05	1989	1
RPH3A	8.51912	4.32228	9.88908e-13	5.84337e-11	202	1	7.51885	2.84257	1.34944e-05	7.01208e-05	2373	1
ARG1	8.6489	5.86735	1.09929e-12	6.40054e-11	205	1	8.44138	5.96182	3.44065e-15	3.27026e-12	12	1
RGS19	11.7779	1.30014	1.17836e-12	6.79465e-11	207	1	11.5382	1.33988	2.9825e-08	4.21894e-07	872	1
RGS2	13.9376	2.25138	1.22286e-12	7.01735e-11	208	1	13.3491	1.58725	5.35738e-05	0.000223215	2960	1
CTSD	13.314	1.65738	1.2514e-12	7.14674e-11	209	1	13.1501	1.84577	3.1331e-11	1.94609e-09	198	1
GYG1	10.7574	2.36988	1.39574e-12	7.85825e-11	212	1	11.3119	3.9944	2.70307e-13	7.93865e-11	42	1
MSRB1	13.5327	1.94771	1.45317e-12	8.1432e-11	213	1	13.3085	2.02224	1.72765e-09	4.39393e-08	485	1
CD59	10.2771	2.15509	1.46807e-12	8.15988e-11	214	1	10.3802	2.87928	2.82031e-11	1.86035e-09	187	1
MFF	9.99333	1.09364	1.47563e-12	8.15988e-11	215	1	9.78583	1.19767	4.13702e-09	8.82875e-08	578	1
DUSP1	13.4896	2.56096	1.47665e-12	8.15988e-11	216	1	12.8727	1.84883	1.13664e-08	1.99259e-07	703	1
PLSCR1	11.7231	2.87081	1.56531e-12	8.60991e-11	217	1	11.6209	3.18395	2.3157e-11	1.64003e-09	174	1
ZNF438	8.82133	1.86543	1.65246e-12	9.00494e-11	219	1	8.8509	2.43861	6.8533e-12	7.37564e-10	114	1
APOBEC3B	8.19284	2.05317	1.67363e-12	9.03913e-11	221	1	7.51977	1.25185	4.26406e-05	0.000184099	2857	1
MIR4435-2HG	9.17598	1.70825	1.70046e-12	9.14263e-11	222	1	8.93576	1.75249	1.3966e-11	1.19632e-09	144	1
C1GALT1	9.40196	1.78893	1.7649e-12	9.40437e-11	224	1	8.86762	1.23927	1.14356e-06	8.73965e-06	1614	1
KRCC1	8.67969	1.42582	1.87316e-12	9.90456e-11	225	1	8.31946	1.22353	3.24934e-08	4.52377e-07	886	1
RAB24	11.7379	1.60498	1.87536e-12	9.90456e-11	226	1	11.676	2.00434	9.37403e-09	1.7045e-07	677	1
UBE2A	10.0884	0.962481	1.9152e-12	1.00386e-10	227	1	9.85821	1.02005	1.5682e-07	1.65331e-06	1170	1
GTF2B	9.15714	1.12914	1.95283e-12	1.01435e-10	229	1	8.91516	1.16544	3.95366e-09	8.49624e-08	574	1
FADD	8.92784	1.46276	1.96309e-12	1.01435e-10	231	1	8.40558	0.937202	1.21564e-07	1.33052e-06	1127	1
LOC101927153	6.4087	4.20517	2.02683e-12	1.04277e-10	232	1	5.85851	3.62459	1.42753e-11	1.19786e-09	147	1
CTSA	12.6852	1.57614	2.08065e-12	1.06587e-10	233	1	12.3612	1.44807	3.02006e-10	1.08608e-08	343	1
NAIP	11.3655	2.22339	2.12875e-12	1.08584e-10	234	1	11.5465	3.10854	2.80421e-13	8.04417e-11	43	1
OSER1	10.928	1.3662	2.13808e-12	1.08596e-10	235	1	10.5189	1.06725	2.51556e-07	2.47443e-06	1254	1
LAT2	12.3828	1.52832	2.18111e-12	1.10312e-10	236	1	12.0964	1.47342	1.30213e-08	2.23391e-07	719	1
TP53I3	7.65049	1.90396	2.22988e-12	1.12303e-10	237	1	7.72881	2.57828	2.10593e-11	1.559e-09	166	1
NUSAP1	7.62129	2.08841	2.24589e-12	1.12634e-10	238	1	6.87531	1.12176	3.939e-05	0.00017248	2817	1
OSCAR	9.96835	1.58693	2.3833e-12	1.18038e-10	241	1	10.006	2.18214	2.44316e-12	3.58767e-10	84	1
FCAR	10.2434	2.54061	2.40346e-12	1.18095e-10	242	1	10.5603	3.6896	3.25529e-12	4.41253e-10	91	1
CDKN2D	11.7339	1.92625	2.40489e-12	1.18095e-10	243	1	11.5128	2.00057	3.16129e-12	4.3814e-10	89	1
FKBP1A-SDCBP2	7.36469	1.07302	2.41414e-12	1.18095e-10	244	1	7.29674	1.45301	1.33379e-08	2.26616e-07	726	1
TSG101	10.8427	1.03042	2.52037e-12	1.22788e-10	245	1	10.6127	1.08735	1.66876e-08	2.75558e-07	747	1
ARPC3	13.1994	1.17446	2.68371e-12	1.29687e-10	247	1	13.1733	1.64484	1.00147e-11	9.57604e-10	129	1
HAL	10.4752	2.14233	2.73418e-12	1.31593e-10	248	1	9.71776	1.14277	0.00237462	0.00569309	5145	1
H3F3C	6.34299	1.47035	2.92017e-12	1.39421e-10	250	1	6.14605	1.59209	7.31142e-10	2.17841e-08	414	1
LINC00937	7.10697	2.1853	3.02608e-12	1.43901e-10	251	1	6.86992	2.23568	2.0306e-08	3.21158e-07	779	1
HAUS4	10.0663	1.90249	3.1586e-12	1.49607e-10	252	1	9.81511	1.91693	1.20819e-10	5.51639e-09	270	1
CD300A	12.0095	1.37729	3.22858e-12	1.51718e-10	254	1	11.5224	0.923487	7.83255e-05	0.00030897	3126	1
TPST1	9.29832	4.15423	3.25206e-12	1.52222e-10	255	1	8.22135	2.51874	1.14761e-05	6.13599e-05	2307	1
TMED9	10.7157	0.864077	3.29588e-12	1.53178e-10	256	1	10.2521	0.457001	8.42957e-05	0.0003285	3165	1
DNAJB11	9.53265	1.62569	3.29815e-12	1.53178e-10	257	1	9.01823	1.11039	9.17451e-07	7.26364e-06	1558	1
LOC731424	8.07965	2.51724	3.37826e-12	1.56203e-10	258	1	8.33731	3.56482	1.10939e-08	1.95769e-07	699	1
LOC101927851	6.62493	2.23305	3.38946e-12	1.56203e-10	259	1	6.39389	2.29913	7.24992e-09	1.39731e-07	640	1
UBE2J1	11.1058	1.68202	3.72174e-12	1.69784e-10	261	1	10.9908	1.96383	2.32604e-08	3.54218e-07	810	1
IRAK3	9.95983	2.74738	3.88145e-12	1.76156e-10	263	1	10.0411	3.4219	1.08474e-12	2.10285e-10	63	1
IFNGR2	12.0959	1.48254	3.93772e-12	1.78033e-10	264	1	11.9752	1.75432	6.18751e-10	1.93202e-08	394	1
C5orf66	8.51097	1.08761	4.00919e-12	1.8058e-10	265	1	8.1944	0.975083	3.45855e-09	7.61807e-08	560	1
SMA5	8.56948	2.24082	4.05625e-12	1.81678e-10	266	1	8.31766	2.25479	6.87859e-13	1.51513e-10	56	1
MSRB2	9.21564	1.8124	4.18328e-12	1.84932e-10	270	1	8.93303	1.77234	1.987e-07	2.01064e-06	1219	1
TXNDC17	9.13219	1.52285	4.29787e-12	1.89296e-10	271	1	8.89243	1.56579	7.15508e-11	3.80422e-09	232	1
H2AFZ	11.6004	1.51068	4.38771e-12	1.92543e-10	272	1	11.1058	1.04136	3.44022e-09	7.59218e-08	558	1
HIST2H2BF	5.6916	2.60834	4.50285e-12	1.96872e-10	273	1	5.63677	3.0221	1.4595e-11	1.20019e-09	150	1
DNAJC3	10.3212	1.61978	4.7209e-12	2.04162e-10	276	1	9.90811	1.30641	1.11375e-07	1.23767e-06	1110	1
PDCD6	10.819	0.750005	5.21922e-12	2.23285e-10	279	1	10.4156	0.463559	0.000292479	0.000951406	3792	1
PGD	12.8054	1.93021	5.32904e-12	2.26361e-10	281	1	13.0918	3.01765	1.38402e-13	5.86505e-11	29	1
MED30	8.24569	0.970647	5.90548e-12	2.49957e-10	282	1	7.82131	0.641089	4.76045e-05	0.000201926	2908	1
ASPH	9.11481	2.93727	6.0391e-12	2.54709e-10	283	1	8.79948	2.82309	2.54287e-11	1.73728e-09	180	1
LRG1	11.8533	2.13244	6.2332e-12	2.6197e-10	284	1	12.0912	3.12551	2.84672e-11	1.86155e-09	188	1
S100A9	16.0712	2.4828	6.3664e-12	2.65697e-10	286	1	16.4755	3.82106	8.26687e-14	4.2699e-11	23	1
SLA	12.8808	1.8418	6.45455e-12	2.68208e-10	287	1	12.7188	2.03228	3.9118e-11	2.37695e-09	203	1
SERPINB1	12.5318	2.19977	6.4715e-12	2.68208e-10	288	1	12.7304	3.11364	5.33561e-13	1.26567e-10	52	1
NFKBIA	12.764	2.03009	6.52921e-12	2.69663e-10	289	1	12.6378	2.30047	5.04714e-08	6.40498e-07	972	1
HK3	11.4836	2.00664	6.64296e-12	2.73415e-10	290	1	11.8775	3.31282	2.54625e-13	7.85199e-11	40	1
CATIP	4.22463	2.24413	6.96287e-12	2.85597e-10	291	1	3.95306	2.2216	3.61733e-08	4.93456e-07	904	1
RRAGD	8.09578	1.95738	7.26905e-12	2.97135e-10	292	1	7.79801	1.87663	9.03776e-10	2.60469e-08	428	1
DCTN2	10.4323	0.806576	7.35176e-12	2.98472e-10	294	1	10.2238	0.90909	9.35714e-08	1.06973e-06	1078	1
SAR1A	10.087	0.963783	7.40433e-12	2.99587e-10	295	1	9.65562	0.618208	0.000117283	0.00043418	3332	1
GPR141	6.64035	2.21827	7.43701e-12	2.99892e-10	296	1	6.6947	2.83699	9.37108e-10	2.67575e-08	432	1
MAP1LC3B2	7.65199	1.47927	8.17427e-12	3.26154e-10	299	1	7.49921	1.69401	6.23828e-13	1.40451e-10	54	1
SF3B6	9.17534	1.4118	8.19757e-12	3.26154e-10	300	1	9.15979	1.90157	7.59846e-14	4.2699e-11	21	1
OSTF1	11.9306	1.23092	8.292e-12	3.28815e-10	301	1	11.8014	1.4901	1.19231e-09	3.29756e-08	446	1
NDUFV2	10.2805	1.11847	8.32168e-12	3.28899e-10	302	1	9.91412	0.911631	1.17174e-07	1.29049e-06	1120	1
DPH3	9.08353	1.23545	8.64633e-12	3.39482e-10	304	1	8.90634	1.39635	1.7897e-09	4.48698e-08	492	1
RNF130	12.7142	1.24777	8.89743e-12	3.48196e-10	305	1	12.388	1.11032	8.76889e-06	4.87446e-05	2219	1
TMEM91	9.77617	1.72773	9.1747e-12	3.57873e-10	306	1	9.39882	1.4978	2.90846e-07	2.7854e-06	1288	1
GBA	10.1095	1.39772	9.269e-12	3.60374e-10	307	1	10.1693	2.03355	2.35663e-12	3.50229e-10	83	1
KCNJ15	11.6177	2.06191	9.49093e-12	3.67644e-10	308	1	11.4619	2.2657	2.44129e-09	5.83591e-08	516	1
SLU7	10.0614	1.18189	9.68542e-12	3.7292e-10	310	1	9.73393	1.04349	1.07057e-08	1.89734e-07	696	1
REPS2	9.77514	1.96865	9.84634e-12	3.76686e-10	312	1	9.32436	1.58652	1.07238e-07	1.19679e-06	1105	1
PLAUR	11.4489	1.6796	1.02613e-11	3.91306e-10	313	1	10.9862	1.27034	3.63346e-06	2.2827e-05	1963	1
CIR1	10.1965	1.26755	1.03406e-11	3.93075e-10	314	1	9.72966	0.855151	5.19647e-05	0.000217874	2942	1
CCDC71L	7.03295	2.16468	1.04411e-11	3.95635e-10	315	1	6.93627	2.48761	2.39629e-11	1.67945e-09	176	1
CCND3	12.8884	1.23604	1.0644e-11	4.02046e-10	316	1	12.7439	1.46562	3.04136e-09	6.88351e-08	545	1
GMNN	6.87672	2.18017	1.11562e-11	4.18743e-10	318	1	5.8572	0.661827	0.00279206	0.00654256	5264	1
MBOAT2	9.65503	2.05361	1.14176e-11	4.27211e-10	319	1	9.62952	2.51311	5.82333e-12	6.65099e-10	108	1
C1GALT1C1	8.93417	1.9049	1.15567e-11	4.30572e-10	320	1	8.65466	1.85828	4.07907e-08	5.4395e-07	925	1
TBPL1	9.01333	1.24862	1.15796e-11	4.30572e-10	321	1	8.63653	1.01261	2.29242e-06	1.55453e-05	1819	1
TMEM50A	11.7098	0.972158	1.18626e-11	4.38364e-10	323	1	11.4357	0.940101	5.52766e-07	4.72513e-06	1443	1
LINC01410	8.37332	1.86555	1.2218e-11	4.48803e-10	324	1	7.98565	1.61528	6.53722e-08	7.95233e-07	1014	1
BIK	6.85891	1.98187	1.22203e-11	4.48803e-10	325	1	6.51098	1.80836	2.58775e-08	3.80906e-07	838	1
MSL3	10.284	1.66704	1.23329e-11	4.5155e-10	326	1	10.227	2.07109	5.41398e-12	6.30014e-10	106	1
IL18R1	9.45141	4.46522	1.24316e-11	4.53774e-10	327	1	9.15525	4.38605	1.61246e-11	1.29998e-09	153	1
SLC11A1	12.3751	1.94962	1.28269e-11	4.66774e-10	328	1	12.1409	2.00002	1.78072e-11	1.3902e-09	158	1
CUTC	8.65846	1.21953	1.30311e-11	4.72329e-10	329	1	8.44701	1.31691	8.63271e-08	1.00268e-06	1062	1
CD53	13.7238	1.2236	1.32454e-11	4.76035e-10	331	1	13.5692	1.43206	5.62331e-08	7.00641e-07	990	1
DHRS7	11.9398	1.18539	1.32769e-11	4.76035e-10	332	1	11.7508	1.32534	4.77467e-10	1.60042e-08	368	1
B2M	17.5989	1.50067	1.32808e-11	4.76035e-10	333	1	17.2441	1.31252	3.17708e-06	2.04751e-05	1914	1
ATP6V0E1	12.7247	1.28201	1.33867e-11	4.78394e-10	334	1	12.489	1.33877	1.53183e-07	1.61774e-06	1168	1
RAB11A	11.153	0.984783	1.37583e-11	4.90207e-10	335	1	11.0052	1.20793	1.38641e-10	6.04287e-09	283	1
C19orf38	10.1301	1.64395	1.40607e-11	4.99489e-10	336	1	10.0125	1.93388	7.98905e-12	8.14421e-10	121	1
KPNB1	11.2365	1.66043	1.44305e-11	5.11106e-10	337	1	10.9232	1.55812	1.3873e-09	3.69879e-08	462	1
TMBIM4	11.8456	1.09536	1.46241e-11	5.15426e-10	338	1	11.6974	1.32147	2.02471e-09	4.95531e-08	504	1
GTF2H2C	6.67201	1.16197	1.46388e-11	5.15426e-10	339	1	6.65623	1.64672	1.92422e-08	3.07053e-07	773	1
CR1	10.6326	2.00579	1.49069e-11	5.2332e-10	340	1	11.0132	3.28518	8.4309e-16	1.48564e-12	7	1
STYXL1	8.97855	1.17172	1.51141e-11	5.29039e-10	341	1	8.72293	1.18175	6.0663e-08	7.4753e-07	1001	1
QSOX1	8.8431	1.48349	1.52195e-11	5.3117e-10	342	1	8.86258	2.04326	9.22749e-11	4.55285e-09	250	1
CDA	12.182	1.91153	1.52641e-11	5.31174e-10	343	1	12.0146	2.10045	5.14795e-11	2.91284e-09	218	1
LRPAP1	11.0764	1.35212	1.54511e-11	5.33868e-10	344	1	10.9569	1.63333	2.44277e-08	3.63543e-07	828	1
MSL1	10.3538	1.46157	1.61795e-11	5.56537e-10	347	1	10.1183	1.50768	3.49113e-08	4.80079e-07	897	1
MNDA	15.6194	1.68075	1.68999e-11	5.79648e-10	348	1	15.1576	1.27817	1.50906e-06	1.10602e-05	1683	1
SRGN	13.7819	2.21389	1.70184e-11	5.8204e-10	349	1	13.6023	2.36917	1.34822e-11	1.18669e-09	138	1
SRPK1	10.594	2.07553	1.73782e-11	5.92647e-10	350	1	10.49	2.3824	1.85551e-13	6.77924e-11	33	1
AGPAT2	9.90075	1.19618	1.74292e-11	5.92692e-10	351	1	9.65124	1.22239	4.54329e-08	5.92405e-07	946	1
ST20	7.94922	1.7487	1.77227e-11	6.00961e-10	352	1	7.95235	2.2743	8.97546e-11	4.44628e-09	249	1
H3F3B	15.0813	1.49936	1.78306e-11	6.02082e-10	353	1	14.8248	1.50109	4.13608e-08	5.5034e-07	926	1
ARF4	11.0766	1.39633	1.78566e-11	6.02082e-10	354	1	10.5723	0.899845	1.35831e-05	7.0509e-05	2376	1
ACAA1	10.5102	1.08583	1.79958e-11	6.03363e-10	356	1	10.3215	1.23041	6.92713e-10	2.10774e-08	405	1
LMNB1	8.59384	2.19575	1.83529e-11	6.13614e-10	357	1	8.69716	2.9147	1.35015e-11	1.18669e-09	139	1
C7orf49	9.42256	1.22485	1.8664e-11	6.19783e-10	359	1	8.86884	0.63737	7.63587e-05	0.000302177	3117	1
AMZ2	9.77691	0.76472	1.86932e-11	6.19783e-10	360	1	9.40854	0.546535	0.000175545	0.000613588	3529	1
CCNA2	6.65471	2.25361	1.89056e-11	6.25088e-10	361	1	5.65293	0.769896	0.00777257	0.0158917	6033	1
MAD2L1BP	9.39806	1.06305	1.96408e-11	6.45821e-10	363	1	8.89681	0.584504	0.00021413	0.00072843	3626	1
DHRS9	10.2955	2.5717	1.98786e-11	6.50153e-10	364	1	10.2911	3.08459	5.5548e-08	6.94209e-07	987	1
ANG	6.22756	1.9562	1.98815e-11	6.50153e-10	365	1	5.6425	1.30751	0.000628963	0.00182676	4246	1
APOBEC3A_B	9.61249	1.97633	2.02235e-11	6.59528e-10	366	1	8.9621	1.21148	1.76351e-05	8.75369e-05	2485	1
GTF2H2C_2	6.62283	1.21852	2.07531e-11	6.73123e-10	368	1	6.60243	1.69272	2.39793e-08	3.59747e-07	822	1
SULT1B1	8.26006	2.00619	2.08144e-11	6.73282e-10	369	1	8.34156	2.68807	1.3764e-13	5.86505e-11	28	1
PGS1	10.2798	2.09298	2.10313e-11	6.78459e-10	370	1	10.2597	2.56985	6.363e-12	7.01264e-10	111	1
GMFG	12.2118	1.75406	2.17078e-11	6.98395e-10	371	1	12.19	2.2376	4.37279e-10	1.48591e-08	363	1
FABP5	7.30941	1.82376	2.18831e-11	7.02143e-10	372	1	6.81647	1.36524	5.36186e-05	0.000223215	2963	1
LSMEM1	5.95826	1.96943	2.20548e-11	7.05754e-10	373	1	5.77281	2.11217	1.37241e-09	3.67216e-08	461	1
AQP9	13.1474	2.02762	2.28406e-11	7.26828e-10	375	1	13.0387	2.32271	1.1405e-10	5.30872e-09	265	1
DECR1	10.6808	0.766432	2.29382e-11	7.26828e-10	376	1	10.4689	0.861788	4.68915e-07	4.13663e-06	1398	1
GADD45A	7.93489	3.04249	2.2957e-11	7.26828e-10	377	1	8.14718	3.97981	4.43512e-15	3.90765e-12	14	1
SRP14	11.6048	1.20205	2.30839e-11	7.28571e-10	378	1	11.3678	1.24835	1.16264e-10	5.37123e-09	267	1
PHF20L1	10.4163	1.12389	2.31757e-11	7.28571e-10	379	1	10.3463	1.50269	9.66233e-11	4.71086e-09	253	1
OPRL1	8.09526	1.59664	2.32359e-11	7.28571e-10	380	1	7.55529	1.04418	2.9857e-05	0.000137267	2683	1
SHISA5	13.6091	1.83797	2.32562e-11	7.28571e-10	381	1	12.9169	0.975431	0.000111143	0.000414309	3309	1
MSRB3	6.92602	1.83507	2.45229e-11	7.65121e-10	382	1	6.71655	1.94001	2.09539e-08	3.27593e-07	788	1
CAP1	13.8784	1.1156	2.4551e-11	7.65121e-10	383	1	13.8295	1.53703	4.21301e-10	1.44293e-08	360	1
IFITM3	15.4595	2.60843	2.50798e-11	7.79565e-10	384	1	14.8741	1.97566	1.92555e-06	1.3503e-05	1759	1
GNG5	12.2075	1.69187	2.56324e-11	7.92426e-10	385	1	12.0094	1.82086	2.55245e-09	6.07808e-08	518	1
ELK2AP	9.82119	4.39904	2.56699e-11	7.92426e-10	386	1	8.11378	1.48538	0.00299523	0.0069503	5315	1
TMEM55A	10.5864	1.65824	2.56928e-11	7.92426e-10	387	1	10.2293	1.45851	1.49656e-08	2.51158e-07	735	1
KCNJ2	10.0937	2.10109	2.66698e-11	8.20441e-10	388	1	9.85194	2.1399	5.67479e-09	1.1494e-07	609	1
ABHD16A	10.3152	1.13115	2.70902e-11	8.30852e-10	389	1	10.1244	1.26792	1.26642e-08	2.19092e-07	713	1
PSTPIP2	9.84526	2.25246	2.71475e-11	8.30852e-10	390	1	9.9796	3.03783	1.48971e-10	6.40262e-09	287	1
NCF4	12.603	1.75068	2.78132e-11	8.49051e-10	391	1	12.5243	2.11434	1.93531e-10	7.60256e-09	314	1
GALNT14	7.07059	3.16736	2.81734e-11	8.57851e-10	392	1	7.03979	3.61952	2.77936e-10	1.0143e-08	338	1
CDC42EP3	11.6196	1.39675	2.89808e-11	8.8019e-10	393	1	11.6384	1.95208	2.5267e-11	1.73728e-09	179	1
ISY1	8.85567	0.835271	2.9152e-11	8.80907e-10	395	1	8.65761	0.962085	1.00733e-08	1.80865e-07	687	1
UBXN2B	10.8069	1.47232	3.01062e-11	9.07444e-10	396	1	10.7044	1.7821	1.53379e-10	6.54759e-09	288	1
UBE2B	11.0527	1.65281	3.11694e-11	9.34767e-10	398	1	10.7622	1.58684	1.31376e-10	5.78756e-09	280	1
LOC100128770	6.32159	2.38848	3.13405e-11	9.37544e-10	399	1	5.78522	1.84375	1.84378e-05	9.08632e-05	2503	1
FPR1	15.2089	1.62943	3.17655e-11	9.47884e-10	400	1	15.2199	2.17121	1.21642e-10	5.51639e-09	272	1
UBE2F	9.61684	1.46001	3.21566e-11	9.56685e-10	401	1	9.72657	2.19652	1.24684e-12	2.29055e-10	66	1
HMGB1	12.0525	1.15534	3.23184e-11	9.56685e-10	402	1	11.6031	0.776971	2.74091e-06	1.80124e-05	1877	1
PRMT5-AS1	7.09749	1.12965	3.3015e-11	9.73006e-10	405	1	6.70077	0.854251	2.69972e-06	1.77795e-05	1873	1
ERP44	11.3254	1.23713	3.49839e-11	1.02596e-09	407	1	10.9275	0.956296	2.5745e-05	0.000120787	2629	1
RNF135	10.0029	1.41458	3.53543e-11	1.03429e-09	408	1	9.53958	1.01214	2.20595e-06	1.505e-05	1808	1
CARD6	8.2445	1.33757	3.66597e-11	1.06985e-09	409	1	8.4441	2.25681	2.96746e-11	1.89656e-09	193	1
BAZ1A	11.4797	1.71766	3.77526e-11	1.09906e-09	410	1	11.3528	1.98166	5.8532e-10	1.85659e-08	388	1
UPP1	10.3218	2.17665	3.81999e-11	1.10773e-09	411	1	10.5031	3.06423	6.4294e-12	7.01829e-10	113	1
VNNﾂ1.00	9.93196	3.99728	3.90035e-11	1.12095e-09	415	1	9.90934	4.46289	3.66655e-11	2.25009e-09	201	1
PLIN3	11.0044	1.42565	3.90825e-11	1.12095e-09	416	1	11.0143	1.96186	4.17859e-11	2.49e-09	207	1
JCHAIN	12.1983	3.80124	3.91619e-11	1.12095e-09	417	1	10.6138	1.1344	0.0172948	0.0317977	6709	1
PSMC2	9.61578	1.01653	3.97366e-11	1.13197e-09	419	1	9.16911	0.644656	2.38518e-06	1.60858e-05	1829	1
POMP	10.5454	1.39425	4.08368e-11	1.15779e-09	421	1	10.3893	1.60828	1.43349e-09	3.79811e-08	465	1
CYSTM1	11.1397	2.64755	4.23746e-11	1.19634e-09	422	1	11.8263	4.54116	2.07663e-13	6.99964e-11	36	1
CCNDBP1	12.3778	1.3307	4.23972e-11	1.19634e-09	423	1	12.2997	1.69191	7.91258e-11	4.08375e-09	239	1
TBC1D7	7.68736	1.40288	4.3555e-11	1.22086e-09	425	1	7.40963	1.36728	2.41378e-09	5.78135e-08	515	1
IL18	6.97671	1.86817	4.35729e-11	1.22086e-09	426	1	6.59349	1.62007	3.92342e-08	5.2742e-07	917	1
FCGR3B	15.3829	1.99978	4.58965e-11	1.27995e-09	428	1	14.8686	1.48634	0.000163866	0.000577346	3501	1
B3GNT8	9.85035	1.53777	4.63207e-11	1.28765e-09	429	1	9.58779	1.53466	5.28991e-07	4.56621e-06	1429	1
SIPA1L2	7.48966	2.41116	4.63882e-11	1.28765e-09	430	1	7.73949	3.43453	2.04469e-11	1.52856e-09	165	1
IL18RAP	10.2577	3.26885	4.65788e-11	1.28994e-09	431	1	10.1062	3.47925	2.48663e-11	1.73292e-09	177	1
MYL12B	12.8941	1.13967	4.82333e-11	1.33267e-09	432	1	12.8118	1.49966	1.2694e-10	5.6749e-09	275	1
TIMM17A	8.66364	1.20907	4.94207e-11	1.35909e-09	434	1	8.14655	0.690702	3.54719e-05	0.000157845	2772	1
TRAPPC3	10.0099	0.705503	4.95313e-11	1.35909e-09	435	1	9.63356	0.473125	0.000306442	0.000988741	3823	1
RTN3	12.907	1.71625	5.02658e-11	1.37608e-09	436	1	12.6758	1.7656	1.80416e-09	4.51406e-08	493	1
NFU1	7.74405	1.14361	5.07027e-11	1.38487e-09	437	1	7.39094	0.956734	8.84984e-08	1.02308e-06	1067	1
NIT1	8.92167	0.892863	5.23949e-11	1.42782e-09	438	1	8.78685	1.14477	1.7717e-08	2.89073e-07	756	1
ST3GAL4-AS1	7.77918	2.31304	5.28468e-11	1.43685e-09	439	1	8.02574	3.32544	5.50531e-13	1.28128e-10	53	1
RNASE2	10.7114	2.77219	5.37474e-11	1.45142e-09	442	1	10.18	2.23987	9.8718e-11	4.75659e-09	256	1
PRRG4	8.84611	1.79663	5.44917e-11	1.46325e-09	444	1	8.17774	0.979147	0.00512341	0.0110427	5723	1
TRIP13	5.12384	2.98482	5.45532e-11	1.46325e-09	445	1	4.14617	1.547	0.00148011	0.00377137	4841	1
CEACAM1	9.9129	2.49369	5.50578e-11	1.47146e-09	446	1	10.7909	4.76966	1.54354e-09	3.9999e-08	476	1
RBP7	8.70572	1.77328	5.51346e-11	1.47146e-09	447	1	8.39471	1.67726	0.000171895	0.000602365	3520	1
ACSL1	13.5495	2.63346	5.52292e-11	1.47146e-09	448	1	13.6744	3.39365	5.31298e-11	2.99249e-09	219	1
USB1	10.8224	1.45299	5.54838e-11	1.47495e-09	449	1	10.7419	1.81154	2.75881e-11	1.83006e-09	185	1
FAM45B	9.78914	1.17857	5.63893e-11	1.49293e-09	450	1	9.53305	1.18437	4.21144e-07	3.78907e-06	1371	1
PNPLA1	6.58705	2.08864	5.65352e-11	1.49293e-09	452	1	6.57091	2.57603	4.57229e-11	2.68227e-09	210	1
IL1RN	11.0822	2.12938	5.73122e-11	1.50865e-09	453	1	11.0078	2.50619	2.75279e-09	6.41885e-08	529	1
AMN1	8.58477	1.98407	6.12643e-11	1.60011e-09	457	1	8.11083	1.55267	1.35792e-08	2.30081e-07	728	1
YKT6	8.62408	0.724847	6.14276e-11	1.60087e-09	458	1	8.294	0.58596	0.000127105	0.000465372	3369	1
TPX2	5.9237	2.50472	6.23487e-11	1.62134e-09	459	1	5.35098	1.87687	1.28184e-06	9.6177e-06	1644	1
TNFSF10	12.3308	1.91546	6.35278e-11	1.64483e-09	461	1	11.7838	1.3492	2.79337e-06	1.82694e-05	1886	1
LAMTOR1	10.9717	1.05989	6.53349e-11	1.68796e-09	462	1	10.6742	0.989959	1.05474e-07	1.18148e-06	1101	1
FAM228B	6.25301	1.37291	6.64176e-11	1.71223e-09	463	1	6.14791	1.68409	1.62665e-10	6.81643e-09	294	1
ATP5C1	10.5155	1.15677	6.92812e-11	1.77938e-09	464	1	10.1191	0.887823	2.87857e-08	4.11438e-07	863	1
LOC101929231	5.32585	1.34726	6.93208e-11	1.77938e-09	465	1	5.27908	1.7712	1.40744e-08	2.37169e-07	732	1
SAMSN1	10.0922	3.34077	7.14064e-11	1.82283e-09	467	1	10.1883	4.04502	1.63385e-11	1.30867e-09	154	1
MAPK14	11.7784	2.04885	7.14717e-11	1.82283e-09	468	1	11.8392	2.6835	7.92573e-12	8.14421e-10	119	1
ENTPD1	10.6846	1.41739	7.33905e-11	1.86778e-09	469	1	10.478	1.52191	1.5356e-12	2.66095e-10	71	1
TPD52L2	10.9779	1.08576	7.39376e-11	1.8777e-09	470	1	10.6999	1.0467	5.79494e-08	7.18593e-07	994	1
IFI16	12.3962	1.81694	7.45034e-11	1.88458e-09	471	1	11.9511	1.44787	1.84447e-07	1.8878e-06	1205	1
AZI2	9.45254	1.59915	7.45242e-11	1.88458e-09	472	1	9.20301	1.61852	8.15036e-11	4.15432e-09	242	1
SIGLEC5	11.131	1.95014	7.5623e-11	1.90832e-09	473	1	11.0281	2.25981	4.34413e-09	9.197e-08	582	1
PSMA4	9.96572	1.63406	7.8815e-11	1.9805e-09	475	1	9.64678	1.51896	1.71905e-10	7.02134e-09	302	1
TXNL1	9.9532	1.16018	7.97192e-11	1.99901e-09	476	1	9.63518	1.04285	2.39313e-08	3.59552e-07	821	1
PTEN	12.4719	1.85865	8.06311e-11	2.01764e-09	477	1	12.086	1.59961	2.32954e-08	3.54314e-07	811	1
MXD3	11.3227	1.07532	8.14249e-11	2.03103e-09	478	1	11.2041	1.36587	1.02047e-07	1.15164e-06	1093	1
ACOT13	8.84315	0.780561	8.15067e-11	2.03103e-09	479	1	8.53054	0.674542	1.48499e-05	7.60373e-05	2409	1
ZWINT	6.52846	2.5698	8.32288e-11	2.06532e-09	481	1	5.44534	0.925739	0.0196389	0.0354836	6827	1
TOP2A	6.37843	2.32577	8.44241e-11	2.08227e-09	483	1	5.7178	1.5268	5.65814e-06	3.34098e-05	2089	1
MTX1	9.99252	1.40732	8.4435e-11	2.08227e-09	484	1	9.72607	1.39815	7.50121e-08	8.93985e-07	1035	1
FAM103A1	9.47916	0.927508	8.47741e-11	2.08632e-09	485	1	9.11453	0.714138	5.47988e-05	0.00022759	2970	1
TMEM140	12.0807	2.1289	8.57395e-11	2.10573e-09	486	1	11.2765	1.04009	0.000706791	0.00201206	4333	1
FBXO6	9.9366	2.38581	8.59787e-11	2.10727e-09	487	1	9.30113	1.63994	2.42572e-05	0.000114949	2603	1
MANSC1	9.54867	2.41035	8.63488e-11	2.11201e-09	488	1	9.28765	2.39961	7.75614e-11	4.03679e-09	237	1
WBP4	7.57725	0.954091	8.73955e-11	2.13324e-09	489	1	7.40676	1.13416	5.60086e-09	1.14004e-07	606	1
APMAP	12.5463	1.70848	9.02062e-11	2.19694e-09	490	1	12.5873	2.30437	4.89488e-13	1.20757e-10	50	1
MICU1	10.0475	1.0098	9.03735e-11	2.19694e-09	491	1	9.82093	1.07443	4.51089e-08	5.90051e-07	943	1
FAM45A	9.55543	1.15449	9.11012e-11	2.21013e-09	492	1	9.29249	1.14646	6.35879e-07	5.32851e-06	1472	1
ATP5J	9.38432	1.30611	9.25599e-11	2.23643e-09	494	1	9.16619	1.39045	3.19973e-11	1.97343e-09	200	1
MARCKS	10.4997	2.22948	9.69464e-11	2.33768e-09	495	1	10.2161	2.17719	6.43481e-09	1.27405e-07	623	1
PADI4	11.7214	2.01714	9.72775e-11	2.34094e-09	496	1	12.0036	3.09394	1.37907e-11	1.18957e-09	143	1
HIST1H2AD	5.99679	2.00984	9.75745e-11	2.34336e-09	497	1	5.60053	1.75106	3.91406e-07	3.55818e-06	1356	1
PCNX	9.81369	1.2677	9.83084e-11	2.35276e-09	498	1	9.71145	1.58303	1.33901e-09	3.62209e-08	456	1
LINC00152	8.90411	1.51463	9.83601e-11	2.35276e-09	499	1	8.62981	1.49674	4.57109e-07	4.05643e-06	1390	1
LILRA6	11.5658	1.73321	1.01782e-10	2.42974e-09	500	1	11.5648	2.24764	3.1307e-12	4.3814e-10	88	1
DDAH2	9.18973	2.08992	1.04872e-10	2.49353e-09	502	1	9.12886	2.49648	1.42586e-09	3.79051e-08	464	1
ZDHHC12	9.88538	1.20388	1.06591e-10	2.52569e-09	503	1	9.52008	0.999675	2.30027e-05	0.000109636	2588	1
RRNAD1	6.9711	1.3233	1.06648e-10	2.52569e-09	504	1	6.45648	0.815376	2.72143e-05	0.000126771	2648	1
ST20-MTHFS	9.33835	1.75228	1.06926e-10	2.52728e-09	505	1	9.30793	2.21307	2.18512e-11	1.58214e-09	170	1
PTTG1	7.55951	1.94836	1.09418e-10	2.58106e-09	506	1	6.73032	0.816077	0.000730494	0.00206998	4353	1
SRP19	9.04455	1.07913	1.09886e-10	2.58699e-09	507	1	8.69607	0.904581	5.4666e-07	4.67943e-06	1441	1
RAB8A	11.4313	0.860926	1.10942e-10	2.60158e-09	509	1	10.9094	0.335053	0.00656882	0.0137147	5908	1
LAMTOR5	11.0907	1.43091	1.11277e-10	2.60432e-09	510	1	11.1241	2.02094	1.57752e-12	2.66095e-10	73	1
ARPC1B	13.7327	0.949144	1.12066e-10	2.60897e-09	512	1	13.6623	1.32917	1.84195e-09	4.59e-08	495	1
HMGB3	5.88721	2.3414	1.12132e-10	2.60897e-09	513	1	5.35363	1.80605	5.5543e-06	3.29386e-05	2080	1
FCGR1B	8.83902	2.58132	1.2052e-10	2.77708e-09	518	1	8.90817	3.24676	2.23157e-12	3.39833e-10	81	1
KCNH7	6.81594	1.94038	1.21262e-10	2.78196e-09	520	1	7.27515	3.379	1.36465e-13	5.86505e-11	27	1
IFNGR1	12.6042	2.07834	1.21526e-10	2.78196e-09	521	1	12.3316	2.04419	2.28466e-09	5.53659e-08	509	1
PLK1	6.49209	2.62572	1.21902e-10	2.78196e-09	523	1	5.63903	1.43892	0.00043448	0.00133549	4013	1
CEACAM4	11.1745	2.33928	1.2213e-10	2.78196e-09	524	1	10.639	1.78833	2.31071e-09	5.57782e-08	511	1
TLR2	12.5036	2.23768	1.24606e-10	2.82745e-09	525	1	12.0178	1.77987	2.73009e-08	3.96185e-07	850	1
CKAP4	10.6526	1.92494	1.32021e-10	2.98448e-09	528	1	10.929	2.99234	5.87974e-12	6.65381e-10	109	1
EAF2	7.29279	2.51767	1.33302e-10	3.00773e-09	529	1	6.46555	1.38432	3.72249e-07	3.43432e-06	1337	1
CHURC1-FNTB	9.0818	1.14655	1.36449e-10	3.06137e-09	532	1	8.74432	0.988811	2.85768e-07	2.74742e-06	1283	1
PLGRKT	7.60089	1.29189	1.37527e-10	3.07401e-09	534	1	7.47951	1.56867	5.35498e-08	6.74705e-07	979	1
MTHFS	9.24225	1.76714	1.38126e-10	3.07587e-09	536	1	9.19848	2.20129	2.11068e-11	1.559e-09	167	1
ZBTB8OS	7.30944	1.38508	1.38906e-10	3.08174e-09	538	1	7.03831	1.36509	1.21306e-06	9.18542e-06	1629	1
TRIM25	10.8846	1.56265	1.41751e-10	3.12742e-09	541	1	10.9539	2.22626	2.32676e-11	1.64003e-09	175	1
GPR160	8.25562	2.39234	1.4281e-10	3.14499e-09	542	1	8.10336	2.59853	3.20592e-12	4.39389e-10	90	1
CD55	12.6151	1.94341	1.47136e-10	3.23122e-09	543	1	12.8307	2.8882	2.82834e-12	4.01006e-10	87	1
CASP5	7.67811	2.9428	1.47538e-10	3.23122e-09	545	1	7.54683	3.19719	5.30319e-09	1.08776e-07	601	1
SEPHS2	9.69509	1.2419	1.49628e-10	3.265e-09	547	1	9.54716	1.45999	1.3628e-07	1.46538e-06	1147	1
NMRK1	8.6251	1.28276	1.52577e-10	3.31723e-09	549	1	8.19005	0.933167	7.37207e-05	0.000293621	3097	1
MCTP1	9.29297	1.45912	1.53709e-10	3.33576e-09	550	1	9.28808	1.96568	6.76591e-11	3.66041e-09	228	1
C16orf72	9.72882	1.47383	1.57779e-10	3.40552e-09	553	1	9.55777	1.64715	8.13612e-10	2.3895e-08	420	1
SNX11	10.2956	1.01248	1.58577e-10	3.41467e-09	554	1	9.90387	0.746205	0.000328037	0.00104827	3860	1
NT5C3A	10.4979	1.69769	1.58775e-10	3.41467e-09	555	1	9.92406	1.06561	3.01419e-06	1.95479e-05	1902	1
DNAH17	8.94742	2.32887	1.60001e-10	3.43483e-09	556	1	8.88375	2.72915	1.22913e-10	5.5392e-09	273	1
ST3GAL6	8.28075	1.47555	1.64122e-10	3.51106e-09	557	1	7.84486	1.11772	9.39559e-05	0.000359921	3220	1
S100A12	12.5303	3.53537	1.6414e-10	3.51106e-09	558	1	13.5314	6.0613	1.43416e-15	1.96559e-12	9	1
SUPT4H1	10.4197	0.895557	1.70678e-10	3.6444e-09	559	1	10.203	0.984125	1.32554e-07	1.43175e-06	1142	1
GLT1D1	10.1031	1.67437	1.78625e-10	3.80726e-09	560	1	9.92282	1.83137	2.76051e-10	1.01041e-08	337	1
TNFSF14	10.6013	1.7099	1.79663e-10	3.82257e-09	561	1	9.95019	0.930273	0.0007848	0.00220062	4399	1
FKBP5	12.1907	2.9941	1.81817e-10	3.85489e-09	562	1	11.8186	2.76117	1.71312e-10	7.02038e-09	301	1
DOK3	11.886	1.52204	1.81828e-10	3.85489e-09	563	1	11.8612	1.99076	8.12135e-11	4.15432e-09	241	1
LOC553103	6.83748	2.04367	1.85358e-10	3.9089e-09	566	1	6.8414	2.55968	4.13507e-12	5.15213e-10	99	1
C4orf3	11.6578	1.62982	1.87808e-10	3.94661e-09	568	1	11.5972	2.02679	7.82596e-10	2.30941e-08	418	1
MS4A4A	8.01232	2.60843	1.93683e-10	4.04869e-09	571	1	8.32619	3.76617	2.32931e-13	7.36718e-11	39	1
MXD1	13.4297	1.72334	2.03631e-10	4.24179e-09	573	1	13.1334	1.64515	2.91945e-08	4.16317e-07	865	1
TCN2	8.92474	2.6264	2.04928e-10	4.26137e-09	574	1	8.03111	1.36306	9.14117e-05	0.000351266	3210	1
MKNK1	10.2947	1.93589	2.0765e-10	4.31046e-09	575	1	10.2831	2.43088	2.41632e-10	9.11476e-09	327	1
SNX3	12.1396	1.76013	2.08422e-10	4.31896e-09	576	1	12.2638	2.52292	1.27834e-12	2.29055e-10	68	1
MAP1LC3B	12.4211	1.36219	2.13935e-10	4.42552e-09	577	1	12.2109	1.45743	2.11795e-10	8.2413e-09	317	1
APOBEC3B-AS1	7.32721	1.95268	2.1622e-10	4.46505e-09	578	1	6.72706	1.30148	0.00030755	0.000991798	3825	1
CRADD	7.42689	1.02741	2.17177e-10	4.47707e-09	579	1	7.11047	0.914807	2.57628e-05	0.000120787	2630	1
OSM	7.16112	2.55567	2.18482e-10	4.49621e-09	580	1	7.46606	3.67817	6.50646e-11	3.53556e-09	227	1
SPPL2A	10.4224	1.4872	2.19853e-10	4.51664e-09	581	1	10.1485	1.45258	4.98185e-07	4.34898e-06	1413	1
YWHAH	11.4037	1.36301	2.20936e-10	4.53108e-09	582	1	11.0318	1.13165	1.30881e-06	9.78438e-06	1650	1
EXOSC3	8.67491	0.895688	2.2549e-10	4.60077e-09	585	1	8.21787	0.498642	0.0017779	0.00443128	4949	1
ETFA	10.0856	0.937849	2.27944e-10	4.64141e-09	586	1	9.68031	0.647007	9.51794e-06	5.24124e-05	2240	1
GCA	13.3948	2.01485	2.2826e-10	4.64141e-09	587	1	13.6726	3.08295	1.83116e-11	1.41171e-09	160	1
MGAM	10.155	2.06554	2.3521e-10	4.7746e-09	588	1	10.3521	2.97029	3.39952e-12	4.50893e-10	93	1
TMEM234	7.60826	1.05493	2.36439e-10	4.79141e-09	589	1	7.42875	1.22155	4.33136e-08	5.68376e-07	940	1
PELO	8.61891	1.35239	2.37939e-10	4.81362e-09	590	1	8.29303	1.21941	2.56893e-08	3.79039e-07	836	1
CCRL2	7.50335	1.80322	2.41331e-10	4.86576e-09	592	1	7.35341	2.02096	2.43416e-08	3.63543e-07	825	1
FLOT1	11.9392	1.80364	2.42678e-10	4.88465e-09	593	1	12.1021	2.65061	1.86454e-11	1.42852e-09	161	1
EMC2	7.29751	1.59709	2.43621e-10	4.89539e-09	594	1	7.15193	1.82382	2.25504e-08	3.4535e-07	805	1
COL9A3	7.04195	1.832	2.47822e-10	4.96309e-09	596	1	6.66497	1.59884	1.39521e-05	7.19477e-05	2392	1
FUT7	9.09993	1.65051	2.49632e-10	4.99097e-09	597	1	9.1464	2.26538	1.66837e-10	6.90583e-09	298	1
FCER1G	14.4006	1.64981	2.50455e-10	4.99207e-09	598	1	14.6772	2.73065	7.50987e-11	3.94189e-09	235	1
CEBPD	11.6579	1.877	2.78762e-10	5.50879e-09	604	1	11.6234	2.32262	6.93904e-11	3.73769e-09	229	1
CFLAR-AS1	8.91839	1.23194	2.84178e-10	5.58806e-09	607	1	8.87016	1.65338	1.6302e-10	6.81643e-09	295	1
FCGR1C	8.00714	3.3466	2.87327e-10	5.63142e-09	609	1	8.14875	4.1554	1.09583e-11	1.01632e-09	133	1
PGKﾂ1.00	13.1843	1.11787	2.92614e-10	5.71627e-09	611	1	13.2366	1.74048	6.90892e-10	2.10774e-08	404	1
RIT1	9.51569	1.47531	2.98584e-10	5.82336e-09	612	1	9.22351	1.40364	1.57352e-07	1.6575e-06	1171	1
NRD1	11.5928	1.12	3.00469e-10	5.85057e-09	613	1	11.4877	1.4246	5.91066e-11	3.26942e-09	223	1
SRA1	10.316	1.18873	3.12707e-10	6.07895e-09	614	1	10.0049	1.0919	7.33712e-07	6.02954e-06	1501	1
EFCAB2	6.55201	2.87566	3.16183e-10	6.13652e-09	615	1	6.12186	2.53648	8.8616e-10	2.57195e-08	425	1
HIST2H4B	5.48586	1.90376	3.18746e-10	6.16622e-09	616.5	1	4.84507	1.14522	4.2603e-05	0.000184066	2854.5	1
HIST2H4A	5.48586	1.90376	3.18746e-10	6.16622e-09	616.5	1	4.84507	1.14522	4.2603e-05	0.000184066	2854.5	1
PSMB8	12.5241	1.05898	3.19501e-10	6.17081e-09	618	1	12.1778	0.891396	0.00101245	0.00273691	4563	1
VNNﾂ3.00	9.43835	1.90403	3.21366e-10	6.19526e-09	619	1	8.87535	1.29265	0.000119187	0.000440566	3337	1
NDEL1	10.9838	1.12022	3.21805e-10	6.19526e-09	620	1	10.7686	1.20919	3.74888e-07	3.45092e-06	1340	1
MLX	10.0675	0.915754	3.23588e-10	6.21357e-09	621	1	9.8135	0.926767	7.56859e-07	6.17451e-06	1512	1
SPI1	11.3207	1.72579	3.23797e-10	6.21357e-09	622	1	11.0859	1.77546	2.13858e-08	3.30833e-07	797	1
GADD45G	5.26996	2.09127	3.28295e-10	6.28497e-09	623	1	4.72938	1.53209	3.33367e-06	2.12731e-05	1933	1
ALOX15B	6.24312	4.67155	3.30165e-10	6.29558e-09	625	1	4.71736	2.1442	0.000956694	0.00260965	4522	1
ANKRD22	8.10642	3.9886	3.3018e-10	6.29558e-09	626	1	8.54432	5.39888	1.07593e-11	1.00542e-09	132	1
PSMB8-AS1	11.5118	1.20369	3.32611e-10	6.33181e-09	627	1	10.9828	0.66357	0.00104356	0.00280749	4585	1
NFIL3	8.91621	1.83608	3.39162e-10	6.43599e-09	629	1	9.04284	2.60276	2.37766e-08	3.58539e-07	818	1
PSMA2	10.5672	1.32529	3.41904e-10	6.47773e-09	630	1	10.2308	1.1778	2.9672e-10	1.07333e-08	341	1
TMEM33	10.1594	1.30134	3.52742e-10	6.65139e-09	633	1	9.84508	1.18562	1.05552e-07	1.18148e-06	1102	1
MKI67	7.05444	2.07716	3.55466e-10	6.69219e-09	634	1	6.56662	1.62456	1.21427e-05	6.42831e-05	2330	1
ATP5F1	11.0435	0.677286	3.58856e-10	6.73475e-09	636	1	10.8285	0.766621	1.00835e-07	1.14005e-06	1091	1
RGL4	10.0083	2.32884	3.62894e-10	6.79984e-09	637	1	10.5119	3.8564	1.43988e-11	1.19808e-09	148	1
CXorf21	8.81099	1.4786	3.63477e-10	6.8001e-09	638	1	8.34243	1.06004	6.08097e-07	5.12937e-06	1462	1
FCGR1A	9.82962	2.91401	3.76143e-10	7.00413e-09	641	1	10.044	3.87	8.30339e-12	8.25986e-10	124	1
MCTS1	9.23301	1.17872	3.77525e-10	7.00798e-09	643	1	8.92861	1.09421	3.493e-09	7.68024e-08	561	1
LOC146880	8.51126	1.04094	3.81039e-10	7.05112e-09	645	1	8.34839	1.23793	8.71205e-08	1.00904e-06	1065	1
UNC5A	6.46872	1.87411	3.81621e-10	7.05112e-09	646	1	6.87172	3.21062	1.26454e-12	2.29055e-10	67	1
DYX1C1-CCPG1	10.6775	1.47032	3.87001e-10	7.13949e-09	647	1	10.6512	1.9312	2.50954e-11	1.73728e-09	178	1
LAPTM4A	11.2002	0.940272	4.02597e-10	7.41574e-09	648	1	11.0527	1.16162	6.80945e-09	1.33963e-07	627	1
PLP2	11.3607	1.23721	4.03717e-10	7.4249e-09	649	1	11.4511	1.94074	2.85231e-11	1.86155e-09	189	1
PHTF1	8.1926	1.95954	4.11899e-10	7.55212e-09	651	1	8.12206	2.33761	9.19664e-12	9.00322e-10	126	1
ADGRG3	11.9365	2.17975	4.15105e-10	7.58461e-09	653	1	12.1466	3.11273	2.61209e-11	1.77034e-09	182	1
KIAA0319L	10.4186	1.58755	4.15578e-10	7.58461e-09	654	1	9.6881	0.643969	0.000149522	0.000534596	3450	1
TRIM22	12.2769	2.19481	4.186e-10	7.61675e-09	655	1	11.5161	1.18786	0.000777983	0.00218348	4395	1
MYD88	12.9337	1.29453	4.1949e-10	7.62105e-09	657	1	12.6768	1.29531	2.91795e-07	2.79232e-06	1289	1
DHRS13	9.69865	1.7073	4.24107e-10	7.69322e-09	658	1	9.75702	2.3404	1.3607e-11	1.18669e-09	141	1
FGR	13.2057	1.32265	4.26513e-10	7.72512e-09	659	1	13.23	1.8861	1.73562e-09	4.40511e-08	486	1
MZB1	10.0549	3.49414	4.28851e-10	7.75571e-09	660	1	8.52766	0.949235	0.0496563	0.0793304	7721	1
COL9A2	8.84497	3.14203	4.40326e-10	7.92719e-09	663	1	7.33908	0.652442	0.0368246	0.0611925	7423	1
UQCRFS1	10.6909	0.706346	4.4986e-10	8.06236e-09	666	1	10.4066	0.658349	3.13765e-06	2.02421e-05	1912	1
PLXDC2	10.6079	1.30349	4.52815e-10	8.08327e-09	668	1	10.2188	1.04317	2.75425e-05	0.000128009	2654	1
HIST1H2BJ	5.2083	2.34384	4.62445e-10	8.22313e-09	671	1	4.46661	1.38552	0.000322253	0.00103327	3847	1
BLOC1S2	9.07104	1.32164	4.63208e-10	8.22313e-09	672	1	8.82442	1.34664	7.05216e-09	1.3699e-07	635	1
TSEN34	11.6382	1.38762	4.63653e-10	8.22313e-09	673	1	11.4533	1.53565	5.79651e-08	7.18593e-07	995	1
LOC100419583	9.77556	1.58793	4.71528e-10	8.33801e-09	675	1	9.22445	1.00333	2.0509e-05	9.9246e-05	2549	1
SEC11A	10.018	0.698593	4.80723e-10	8.46299e-09	678	1	9.80187	0.784188	3.44632e-07	3.21561e-06	1322	1
ECHDC3	7.74601	3.70227	4.93609e-10	8.6643e-09	680	1	6.90771	2.54073	4.94214e-10	1.64316e-08	371	1
SUMO1	10.218	0.975053	5.00959e-10	8.77972e-09	681	1	10.0047	1.06351	1.91036e-09	4.73157e-08	498	1
GRN	13.4618	1.32892	5.01656e-10	8.77972e-09	682	1	13.3132	1.54599	2.27713e-09	5.52921e-08	508	1
JTB	11.6539	0.82636	5.19085e-10	9.05818e-09	684	1	11.3787	0.801864	3.40746e-06	2.16209e-05	1944	1
SMIM20	7.10542	1.13949	5.2555e-10	9.14662e-09	685	1	6.62062	0.684411	0.000986709	0.00267908	4543	1
CCPG1	10.9574	1.42407	5.25686e-10	9.14662e-09	686	1	10.9504	1.92385	1.30804e-11	1.18637e-09	136	1
IKBIP	9.59091	1.2844	5.3712e-10	9.33197e-09	687	1	9.1893	0.999032	2.57181e-05	0.000120713	2628	1
SLC9A8	9.40893	1.60318	5.50078e-10	9.51556e-09	690	1	9.14424	1.60024	9.03917e-08	1.04107e-06	1071	1
ATP6V1C1	10.0031	1.86979	5.52968e-10	9.52477e-09	692	1	10.0283	2.43332	2.44092e-10	9.17951e-09	328	1
CCDC28A	9.90829	1.12834	5.54469e-10	9.53623e-09	694	1	9.48033	0.789959	4.16583e-05	0.000180744	2843	1
ANKRD32	7.85457	1.42861	5.62812e-10	9.65189e-09	696	1	7.32502	0.888538	3.49971e-05	0.000156183	2764	1
S100A11	15.2309	1.6059	5.74015e-10	9.81582e-09	698	1	15.1658	2.00172	5.77975e-09	1.16874e-07	610	1
HSD17B11	11.6393	1.30141	5.77909e-10	9.8611e-09	699	1	11.3776	1.29178	2.44364e-06	1.63896e-05	1839	1
ECRP	6.35372	3.16857	5.86293e-10	9.96343e-09	702	1	5.85382	2.6953	4.31808e-08	5.67236e-07	939	1
C9orf89	9.40741	1.26362	5.88595e-10	9.97936e-09	704	1	9.02571	1.02269	2.33715e-08	3.54597e-07	813	1
CD58	10.4418	2.31832	6.0423e-10	1.02299e-08	705	1	9.99978	1.94834	6.19447e-10	1.93202e-08	395	1
CLVS1	4.82891	2.92899	6.09234e-10	1.03e-08	706	1	4.47135	2.73861	7.1999e-10	2.1556e-08	412	1
SLC2A3	12.2127	1.96222	6.22771e-10	1.0514e-08	707	1	12.5427	3.13376	1.59635e-12	2.66095e-10	74	1
DYSF	11.253	1.85813	6.3428e-10	1.06631e-08	709	1	11.6024	3.07909	1.87859e-12	3.0094e-10	77	1
RFC2	8.72208	0.888487	6.34281e-10	1.06631e-08	710	1	8.30515	0.575651	0.000420279	0.00129863	3992	1
PTCD1	8.11905	0.795999	6.45632e-10	1.08194e-08	711	1	7.80972	0.69947	1.57795e-06	1.149e-05	1694	1
SERP1	11.5223	0.996978	6.45769e-10	1.08194e-08	712	1	11.174	0.818086	1.89761e-07	1.93127e-06	1212	1
TMEM199	9.26942	0.725505	6.51509e-10	1.08913e-08	714	1	8.85676	0.419193	0.000815744	0.00227549	4422	1
ILK	11.6631	0.91705	6.55155e-10	1.0937e-08	715	1	11.4652	1.04033	1.326e-08	2.26227e-07	723	1
ATP6V0B	12.9994	1.18458	6.61815e-10	1.10327e-08	716	1	12.7191	1.15011	5.64402e-07	4.80794e-06	1448	1
SLC35B1	8.97386	1.0281	6.71016e-10	1.11705e-08	717	1	8.4383	0.478097	0.000103619	0.000390678	3271	1
NOP10	11.3009	1.26677	6.78955e-10	1.12712e-08	719	1	11.2249	1.64333	9.25055e-09	1.68795e-07	676	1
TSPAN16	7.65194	1.69396	6.90293e-10	1.14435e-08	720	1	7.23629	1.38387	5.80249e-05	0.000239111	2993	1
LINC01127	6.8964	3.05088	6.91801e-10	1.14526e-08	721	1	6.47044	2.7125	1.71296e-07	1.78006e-06	1187	1
RAB13	5.88013	1.64616	7.00277e-10	1.15322e-08	724	1	5.80546	2.0181	1.14482e-09	3.19489e-08	442	1
CATIP-AS1	4.09573	2.09882	7.01929e-10	1.15322e-08	726	1	3.82625	2.08722	2.66316e-06	1.75763e-05	1869	1
XRCC4	7.15409	1.86568	7.12434e-10	1.16648e-08	729	1	6.91837	1.90727	3.62041e-08	4.93456e-07	905	1
TLR4	11.3957	1.73313	7.22939e-10	1.18206e-08	730	1	11.2745	2.00471	1.87169e-10	7.47161e-09	309	1
ALPK1	9.89705	1.41143	7.44522e-10	1.21402e-08	732	1	9.80707	1.75082	1.80378e-11	1.39935e-09	159	1
GADD45B	9.9912	1.55658	7.55491e-10	1.23022e-08	733	1	9.82369	1.74459	3.51988e-07	3.26694e-06	1329	1
AURKA	6.27746	1.90443	7.57539e-10	1.23188e-08	734	1	5.54456	0.952684	0.00152647	0.00387509	4859	1
MIR4707	5.02125	1.5966	7.65545e-10	1.2432e-08	735	1	4.80353	1.67803	6.53991e-09	1.29279e-07	624	1
NKIRAS2	9.55948	0.713775	7.72147e-10	1.25222e-08	736	1	9.28292	0.68045	5.95835e-07	5.04089e-06	1458	1
TADA3	10.2273	0.753462	7.74853e-10	1.2532e-08	738	1	10.0143	0.849221	2.68029e-08	3.90336e-07	847	1
BATF2	7.97259	3.12038	7.90514e-10	1.2768e-08	739	1	7.41518	2.53448	0.000325917	0.00104339	3853	1
RRAGA	10.0318	0.658304	8.01809e-10	1.2933e-08	740	1	9.94743	1.0067	8.16983e-09	1.5409e-07	654	1
SP100	12.051	1.24713	8.06771e-10	1.29954e-08	741	1	11.8121	1.28776	1.43488e-09	3.79811e-08	466	1
DDX60L	10.8374	1.85241	8.17302e-10	1.31473e-08	742	1	10.5029	1.69898	1.67376e-07	1.74521e-06	1183	1
RTFDC1	11.6043	1.02074	8.24495e-10	1.32452e-08	743	1	11.4537	1.23777	8.57204e-09	1.59002e-07	665	1
ETFDH	7.73422	1.02049	8.40513e-10	1.34663e-08	745	1	7.47786	1.02245	5.31689e-07	4.58308e-06	1431	1
UBE2R2	10.3744	1.0604	8.87426e-10	1.41988e-08	746	1	10.3529	1.53987	1.38836e-09	3.69879e-08	463	1
CPEB4	9.18592	1.35609	9.03665e-10	1.44393e-08	747	1	9.39649	2.29435	7.97674e-14	4.2699e-11	22	1
HTRA2	8.37572	0.671959	9.13066e-10	1.45146e-08	750	1	8.04552	0.530907	7.4297e-06	4.21358e-05	2175	1
DLGAP1-AS1	6.80687	1.1896	9.19144e-10	1.45696e-08	753	1	6.6439	1.38525	7.17229e-10	2.1556e-08	410	1
LOC101927272	6.55316	1.53786	9.26139e-10	1.46416e-08	755	1	6.40131	1.76064	2.43552e-07	2.40722e-06	1248	1
HPR	5.98931	3.29555	9.30045e-10	1.46839e-08	756	1	7.08065	6.00233	1.21067e-12	2.29055e-10	65	1
RSRC2	9.37637	0.78545	9.4964e-10	1.49735e-08	757	1	9.05042	0.652109	2.76552e-08	3.99914e-07	853	1
RALB	11.549	1.71383	9.54589e-10	1.50316e-08	758	1	11.3619	1.85362	2.74224e-09	6.40924e-08	527	1
LINC01270	6.1258	2.42004	9.7132e-10	1.52749e-08	759	1	5.92462	2.54196	2.52487e-06	1.68166e-05	1852	1
MPLKIP	9.1153	0.963806	9.73876e-10	1.5295e-08	760	1	8.55561	0.365347	0.00479124	0.0104233	5670	1
ACTR10	9.77181	0.911275	9.82343e-10	1.54077e-08	761	1	9.77367	1.43141	3.82607e-10	1.32823e-08	355	1
SOCS3	9.39057	2.86576	9.94243e-10	1.55156e-08	764	1	9.82258	4.24088	1.73254e-12	2.81196e-10	76	1
HACD4	10.1281	1.52858	9.94421e-10	1.55156e-08	765	1	9.84784	1.48428	3.1092e-08	4.36313e-07	879	1
RNF144B	9.78132	1.77603	1.02442e-09	1.59628e-08	766	1	9.31738	1.36563	6.58899e-07	5.48415e-06	1482	1
MYDGF	10.4539	1.65684	1.06753e-09	1.66129e-08	767	1	9.5491	0.369118	0.0266344	0.0462465	7104	1
STOM	11.2532	1.41684	1.07147e-09	1.66524e-08	768	1	11.9128	3.2514	3.92964e-10	1.35397e-08	358	1
NCF2	13.1228	1.23795	1.07306e-09	1.66555e-08	769	1	12.9084	1.32632	9.39409e-09	1.7045e-07	679	1
SIL1	8.32838	1.14732	1.07898e-09	1.67256e-08	770	1	8.11648	1.24299	2.25509e-07	2.25053e-06	1236	1
RGS14	11.0139	1.05474	1.09049e-09	1.68601e-08	772	1	10.6955	0.934958	1.75862e-06	1.25536e-05	1728	1
RAB7A	12.4996	1.1536	1.10737e-09	1.7077e-08	774	1	12.3075	1.28476	1.04065e-08	1.86036e-07	690	1
ST20-AS1	6.69946	1.63436	1.10913e-09	1.7082e-08	775	1	6.64977	2.04943	1.91411e-09	4.73157e-08	499	1
PDLIM7	10.6745	1.57078	1.11727e-09	1.71853e-08	776	1	10.1441	1.03251	6.35395e-05	0.000258667	3030	1
CKLF-CMTM1	9.64205	1.4874	1.12103e-09	1.72153e-08	777	1	9.75038	2.23092	1.29712e-10	5.73475e-09	279	1
CLEC12A	11.3156	1.82789	1.12793e-09	1.72602e-08	780	1	10.7884	1.29675	0.000174573	0.000610883	3525	1
FGD4	8.1674	1.79252	1.14187e-09	1.74512e-08	781	1	8.32185	2.6257	3.22225e-13	9.03327e-11	44	1
KLF6	13.1306	1.07259	1.15225e-09	1.75873e-08	782	1	12.8659	1.0647	6.2288e-07	5.23738e-06	1467	1
ATP6V0D1	12.6609	1.01633	1.16639e-09	1.77573e-08	784	1	12.579	1.37232	3.83159e-09	8.33166e-08	566	1
SMIM1	6.97046	3.42599	1.16785e-09	1.77573e-08	785	1	5.78262	1.57411	7.52955e-05	0.000298928	3107	1
GTF2H2	7.26786	1.1356	1.21173e-09	1.83311e-08	789	1	7.24723	1.60555	7.76167e-08	9.16175e-07	1045	1
MOB1A	10.9303	1.38942	1.21347e-09	1.83341e-08	790	1	10.6705	1.38299	9.99701e-07	7.80957e-06	1579	1
AHRR	7.29727	0.670467	1.26651e-09	1.90152e-08	795	1	6.95185	0.499839	0.000332902	0.00106162	3868	1
RPF1	9.71615	1.34318	1.27393e-09	1.91026e-08	796	1	9.25131	0.936905	2.83755e-06	1.84996e-05	1892	1
FLOT2	13.1144	1.41184	1.29238e-09	1.93548e-08	797	1	13.2809	2.26305	2.74603e-11	1.83006e-09	183	1
BUB1	6.80718	2.76674	1.30094e-09	1.94405e-08	798	1	5.67713	1.02479	0.0134559	0.0255234	6503	1
PGAM1	12.3401	0.784701	1.30135e-09	1.94405e-08	799	1	12.2415	1.10463	7.8863e-09	1.49888e-07	649	1
NLRC4	9.07197	1.44602	1.32109e-09	1.9686e-08	801	1	9.55573	2.92432	4.65546e-12	5.57525e-10	103	1
LOC102724323	5.01369	2.00765	1.32686e-09	1.97207e-08	802	1	5.25325	3.00644	8.32033e-13	1.73951e-10	59	1
TXNL4B	8.27062	1.03797	1.3277e-09	1.97207e-08	803	1	7.77758	0.574046	0.000299364	0.000969966	3807	1
LHFPL2	7.68751	1.96242	1.32837e-09	1.97207e-08	804	1	7.31387	1.73094	3.58251e-07	3.31759e-06	1332	1
TIPRL	8.9346	0.851863	1.34012e-09	1.98704e-08	805	1	8.71402	0.931508	8.91721e-08	1.02894e-06	1069	1
FAM49B	12.2291	1.39016	1.36183e-09	2.01423e-08	807	1	12.0477	1.54069	1.56304e-08	2.60894e-07	739	1
FLT3	7.63797	2.56203	1.39194e-09	2.05524e-08	808	1	6.64865	1.09971	0.00049572	0.00149624	4086	1
PRICKLE3	9.37341	1.18841	1.39932e-09	2.05946e-08	811	1	9.43991	1.8452	3.88019e-11	2.36941e-09	202	1
TNFRSF12A	6.46429	1.52847	1.41997e-09	2.08729e-08	812	1	5.91992	0.962537	0.000785741	0.00220271	4400	1
RNF24	12.4404	1.50871	1.43546e-09	2.10487e-08	814	1	12.2334	1.6186	5.24472e-08	6.63524e-07	975	1
RPL26L1	6.42349	1.60657	1.4777e-09	2.15885e-08	817	1	6.14011	1.56805	3.64135e-07	3.36955e-06	1333	1
TOM1	10.7985	1.32564	1.48788e-09	2.17107e-08	818	1	10.4856	1.22015	2.75242e-07	2.66614e-06	1272	1
SAP30	7.97352	3.36342	1.50521e-09	2.191e-08	820	1	6.83159	1.59148	1.82567e-05	9.0187e-05	2497	1
LILRA2	12.2378	1.24971	1.51743e-09	2.2061e-08	821	1	11.9184	1.12931	1.36367e-05	7.06168e-05	2382	1
E2F3	8.59022	1.22572	1.53377e-09	2.22173e-08	824	1	8.56566	1.69595	7.81901e-11	4.05241e-09	238	1
GBP2	12.2864	1.70527	1.53916e-09	2.22684e-08	825	1	11.8274	1.30691	0.000119884	0.000442747	3340	1
ANXA1	12.1304	1.73582	1.55126e-09	2.24163e-08	826	1	12.1119	2.21793	9.39708e-13	1.93038e-10	60	1
CLMN	9.59224	1.49764	1.62293e-09	2.33389e-08	830	1	9.21318	1.26387	1.64746e-06	1.19187e-05	1705	1
DNAJC3-AS1	7.23691	1.64833	1.63767e-09	2.35009e-08	831	1	6.83191	1.35917	5.91516e-06	3.46455e-05	2106	1
TRIP4	8.92095	0.909712	1.63813e-09	2.35009e-08	832	1	8.57833	0.740037	1.63875e-05	8.2439e-05	2452	1
C14orf119	10.4539	0.618277	1.68127e-09	2.40619e-08	834	1	10.2123	0.655223	3.13189e-06	2.02155e-05	1911	1
ISY1-RAB43	8.57214	0.848234	1.70435e-09	2.43256e-08	836	1	8.45316	1.13244	4.80014e-08	6.21504e-07	952	1
SUB1	10.3332	1.96951	1.70581e-09	2.43256e-08	837	1	9.97359	1.76651	1.65315e-10	6.86588e-09	297	1
PFKFB3	9.3661	2.29085	1.71757e-09	2.44641e-08	838	1	10.048	4.16896	9.54625e-13	1.93038e-10	61	1
2022-09-04	6.779	3.00789	1.7229e-09	2.45108e-08	839	1	5.49387	0.967425	0.0147636	0.0276299	6591	1
CST7	12.7188	2.15096	1.72942e-09	2.45586e-08	840	1	12.8135	2.86801	2.1901e-10	8.44213e-09	320	1
JMJD6	9.08989	1.26419	1.74125e-09	2.46835e-08	842	1	9.00274	1.61133	6.17338e-09	1.2282e-07	620	1
EIF2AK2	10.6649	2.21686	1.74864e-09	2.47589e-08	843	1	9.98815	1.38743	2.22221e-05	0.000106326	2578	1
MIIP	9.85241	1.11463	1.76607e-09	2.49465e-08	845	1	9.62146	1.17379	8.27514e-10	2.41881e-08	422	1
USP10	12.0364	1.65606	1.77801e-09	2.50855e-08	846	1	11.5194	1.13699	8.69245e-05	0.000336645	3185	1
COX7A2L	9.51192	0.744927	1.78477e-09	2.51511e-08	847	1	9.42078	1.08218	7.22419e-08	8.67676e-07	1027	1
KCNJ2-AS1	6.34216	2.05239	1.8048e-09	2.54034e-08	848	1	6.05964	2.00346	6.55022e-07	5.46295e-06	1479	1
FBXL5	12.413	1.39991	1.81416e-09	2.55051e-08	849	1	12.2891	1.66403	2.9133e-08	4.15921e-07	864	1
SEC61B	10.7807	1.11788	1.84174e-09	2.58624e-08	850	1	10.3542	0.789884	6.87125e-06	3.94585e-05	2148	1
HIST1H2AM	5.39543	2.19863	1.98917e-09	2.77692e-08	855	1	4.82445	1.59789	1.08849e-05	5.86568e-05	2289	1
SNX1	10.7275	0.795971	1.99723e-09	2.78492e-08	856	1	10.6656	1.18918	3.88828e-07	3.54748e-06	1352	1
GRAMD1A	10.164	1.38136	2.01131e-09	2.80129e-08	857	1	10.2841	2.14313	4.76704e-09	9.93268e-08	592	1
CAMKK2	10.6029	1.26193	2.02293e-09	2.81418e-08	858	1	10.4834	1.54146	3.67856e-09	8.07384e-08	562	1
IL1R1	6.97802	2.34746	2.0496e-09	2.84797e-08	859	1	7.14957	3.20302	5.49155e-10	1.78333e-08	379	1
BRI3	9.64399	1.24952	2.09641e-09	2.90287e-08	862	1	9.66785	1.82033	1.0405e-10	4.95542e-09	259	1
TUBG1	7.88951	1.45752	2.11808e-09	2.92948e-08	863	1	7.2238	0.646171	0.00311995	0.00720685	5340	1
BASP1	12.0116	1.84562	2.1394e-09	2.95554e-08	864	1	12.2612	2.86072	1.00529e-10	4.825e-09	257	1
PPIB	11.7056	1.30996	2.14591e-09	2.96111e-08	865	1	10.9535	0.328912	0.0399378	0.0657985	7487	1
UQCRH	9.14416	1.35566	2.22373e-09	3.05788e-08	868	1	8.74155	1.07841	1.88712e-06	1.33091e-05	1749	1
PDCD10	9.37722	1.68126	2.23171e-09	3.06533e-08	869	1	9.21592	1.87421	1.04215e-09	2.92821e-08	439	1
PRKAG1	9.07685	0.77469	2.25331e-09	3.08856e-08	870	1	8.87021	0.884248	6.31748e-06	3.66516e-05	2126	1
RER1	10.778	0.64865	2.34459e-09	3.18736e-08	878	1	10.5389	0.691125	2.81643e-06	1.83813e-05	1890	1
CKLF	9.88654	1.41068	2.34883e-09	3.18949e-08	879	1	10.0299	2.22392	1.16262e-10	5.37123e-09	266	1
TMEM183B	9.12501	0.886079	2.38042e-09	3.22871e-08	880	1	9.01003	1.1737	2.12245e-08	3.29314e-07	795	1
PEF1	10.1395	0.709329	2.44271e-09	3.30569e-08	882	1	9.97093	0.893126	1.94023e-07	1.97139e-06	1214	1
SEC13	10.5838	0.660236	2.46116e-09	3.32689e-08	883	1	10.1389	0.29139	0.00846495	0.0171032	6105	1
CYP1B1	10.1883	2.25629	2.47013e-09	3.33524e-08	884	1	10.3508	3.08923	2.19332e-11	1.58214e-09	171	1
SNRNP35	8.56003	0.764202	2.48668e-09	3.35379e-08	885	1	8.29953	0.766044	4.19872e-06	2.57437e-05	2011	1
SEC11C	9.15611	2.24771	2.50288e-09	3.37183e-08	886	1	8.07399	0.603008	0.00917811	0.0183221	6179	1
NTNG2	6.65799	2.12192	2.57149e-09	3.46035e-08	887	1	6.20315	1.74195	2.83437e-07	2.73141e-06	1280	1
PREB	9.81712	0.827753	2.6074e-09	3.50472e-08	888	1	9.31994	0.351184	0.00523312	0.0112438	5741	1
NCAPG	5.92379	2.22513	2.64435e-09	3.54936e-08	889	1	4.98828	0.87988	0.00434312	0.0095922	5584	1
CHMP3	9.92389	0.899006	2.75471e-09	3.67788e-08	894	1	9.67056	0.911274	3.17212e-08	4.43629e-07	882	1
RNF103-CHMP3	9.91191	0.904146	2.76319e-09	3.68507e-08	895	1	9.65638	0.912009	3.57382e-08	4.88726e-07	902	1
MIR6840	5.13078	1.58588	3.03306e-09	4.02699e-08	899	1	4.79603	1.44042	4.98007e-06	2.99217e-05	2053	1
CBX3	9.86858	1.19602	3.13594e-09	4.14513e-08	903	1	9.47441	0.921993	2.62637e-06	1.73706e-05	1865	1
PARP9	11.7572	1.85514	3.15463e-09	4.16523e-08	904	1	11.1883	1.23686	4.27481e-05	0.000184305	2861	1
CMC2	7.62043	1.2926	3.16667e-09	4.17637e-08	905	1	6.98973	0.557903	0.00223142	0.00539971	5097	1
UNC50	9.13571	0.74469	3.17007e-09	4.17637e-08	906	1	8.81539	0.62256	1.67336e-05	8.40088e-05	2457	1
TMIGD3	6.47303	3.26491	3.17897e-09	4.18348e-08	907	1	5.54805	1.93185	8.27198e-05	0.000323202	3157	1
C10orf54	14.7417	1.53788	3.2042e-09	4.21205e-08	908	1	14.2916	1.15735	7.9956e-07	6.45879e-06	1527	1
TMEM71	10.699	1.21679	3.27137e-09	4.2956e-08	909	1	10.4728	1.27967	4.61574e-08	6.00582e-07	948	1
FAM209B	4.63625	1.95664	3.31387e-09	4.34187e-08	911	1	4.11562	1.44896	4.94925e-05	0.000209072	2920	1
PKM	12.2508	0.90714	3.34812e-09	4.36755e-08	915	1	12.1662	1.2549	9.94908e-09	1.79418e-07	684	1
RASGEF1A	7.49586	2.19904	3.3867e-09	4.40826e-08	917	1	6.72422	1.17632	0.000236861	0.000793288	3683	1
TAP1	12.6638	1.70261	3.43203e-09	4.44785e-08	921	1	12.0258	0.943909	0.00159776	0.00403694	4882	1
CSTA	9.00712	1.77327	3.44252e-09	4.45523e-08	922	1	9.11433	2.51564	1.23043e-10	5.5392e-09	274	1
EXOC6	8.95444	1.4361	3.4889e-09	4.50201e-08	925	1	9.03276	2.10928	4.7085e-12	5.58455e-10	104	1
TBKBP1	6.58333	1.66878	3.50983e-09	4.51924e-08	927	1	6.39346	1.82135	2.20535e-06	1.505e-05	1807	1
RAB20	7.90795	2.00439	3.57366e-09	4.59359e-08	928	1	8.1121	2.93046	1.88483e-10	7.4998e-09	310	1
TIMMDC1	8.89409	0.640739	3.57528e-09	4.59359e-08	929	1	8.64218	0.656275	1.02903e-06	8.00823e-06	1585	1
NUDT16P1	7.71222	1.80799	3.62285e-09	4.64472e-08	931	1	7.14871	1.19373	4.22745e-05	0.000182967	2850	1
THOC7	8.60594	0.876704	3.64491e-09	4.66799e-08	932	1	8.52665	1.23689	3.3827e-09	7.51206e-08	555	1
HIST1H2BN	4.50419	2.33899	3.65151e-09	4.67142e-08	933	1	3.64705	1.1542	0.000227115	0.000765636	3659	1
HEXB	10.9994	1.15835	3.73745e-09	4.77625e-08	934	1	10.4615	0.595025	0.00559684	0.0119194	5792	1
GALNS	8.7462	0.990881	3.77322e-09	4.81166e-08	936	1	8.61843	1.25187	1.52015e-07	1.60677e-06	1167	1
CCNH	8.77415	0.942634	3.80253e-09	4.84387e-08	937	1	8.47958	0.872291	5.28945e-07	4.56621e-06	1428	1
ZNF230	7.73264	1.58886	3.92671e-09	4.99672e-08	938	1	7.27534	1.1888	6.73156e-05	0.000271708	3056	1
GTF2H2B	7.45777	0.951637	3.9381e-09	5.00587e-08	939	1	7.37803	1.31116	1.15015e-07	1.27239e-06	1115	1
PPP2R3C	9.75191	1.47792	3.9464e-09	5.01109e-08	940	1	9.47774	1.44953	4.46177e-09	9.3918e-08	586	1
PSMA1	10.747	0.555713	4.01727e-09	5.09024e-08	942	1	10.583	0.748244	1.51034e-07	1.59777e-06	1166	1
MKNK1-AS1	6.7478	1.91539	4.09356e-09	5.15953e-08	947	1	6.70007	2.33603	1.10106e-09	3.07973e-08	441	1
PPP1R12A	11.3117	1.13697	4.11677e-09	5.17973e-08	948	1	11.1824	1.39283	8.2485e-09	1.54863e-07	657	1
PRMT5	8.64566	1.03761	4.11826e-09	5.17973e-08	949	1	8.24995	0.760696	0.000154453	0.000549518	3467	1
AP3S1	9.51039	1.41421	4.13753e-09	5.19643e-08	950	1	9.15554	1.21718	7.38675e-07	6.05419e-06	1505	1
MRPL44	8.88929	1.03119	4.39588e-09	5.49992e-08	954	1	8.44236	0.651979	0.000741248	0.00209468	4365	1
RAB1A	10.8484	1.47811	4.43381e-09	5.54079e-08	955	1	10.5608	1.41412	2.41216e-06	1.62236e-05	1834	1
HCG27	9.05294	1.53406	4.43783e-09	5.54079e-08	956	1	8.63758	1.23019	0.000445082	0.00136332	4027	1
ENTPD1-AS1	7.59153	1.26307	4.45997e-09	5.56262e-08	957	1	7.43462	1.47465	8.8266e-10	2.56783e-08	424	1
FES	11.1563	1.179	4.57544e-09	5.68287e-08	961	1	11.1356	1.6558	6.23422e-10	1.937e-08	397	1
ZFP36	12.2286	1.2823	4.59768e-09	5.70457e-08	962	1	12.132	1.60302	1.72362e-07	1.78963e-06	1188	1
SEC62	10.3123	0.973384	4.64994e-09	5.75147e-08	965	1	10.4339	1.73579	2.33109e-12	3.50229e-10	82	1
PYGL	12.1393	1.7406	4.66382e-09	5.76267e-08	966	1	12.4006	2.77559	1.86862e-13	6.77924e-11	34	1
CLK3	10.3461	0.924247	4.69646e-09	5.797e-08	967	1	10.1447	1.03988	2.62536e-09	6.22767e-08	520	1
DBI	9.36058	1.38395	4.7127e-09	5.81103e-08	968	1	9.08943	1.36509	9.35746e-08	1.06973e-06	1079	1
HAT1	8.97346	1.47757	4.81631e-09	5.92044e-08	971	1	8.66788	1.38274	3.38606e-09	7.51206e-08	556	1
LILRB3	12.3623	1.49327	4.82163e-09	5.92088e-08	972	1	12.3447	1.97601	1.44722e-11	1.19808e-09	149	1
ARHGAP24	8.07353	1.70599	4.86255e-09	5.965e-08	973	1	7.96123	2.00107	6.08349e-12	6.8218e-10	110	1
MAGOH	7.17348	1.02263	4.87318e-09	5.9719e-08	974	1	6.83946	0.876404	2.61796e-06	1.73336e-05	1863	1
H2AFV	10.4057	0.696386	4.8903e-09	5.98673e-08	975	1	10.0622	0.529938	7.87579e-06	4.43395e-05	2191	1
UGCG	8.76152	1.89364	4.89887e-09	5.99108e-08	976	1	9.49058	3.87021	1.83343e-10	7.36655e-09	307	1
TAF9	8.77309	1.23441	4.9135e-09	6.00282e-08	977	1	8.28903	0.783201	5.37246e-06	3.20606e-05	2067	1
FTH1	16.9582	1.34268	5.02504e-09	6.12654e-08	979	1	16.7471	1.44483	3.49464e-07	3.24932e-06	1326	1
ITGAM	10.9989	1.31202	5.05369e-09	6.15519e-08	980	1	11.3346	2.50109	9.59997e-14	4.73663e-11	25	1
MILR1	6.88278	1.6867	5.07902e-09	6.17369e-08	981	1	6.74885	1.93162	3.15712e-08	4.42535e-07	880	1
TMEM50B	9.90913	0.808483	5.14595e-09	6.2441e-08	983	1	9.65091	0.807512	1.23612e-05	6.52253e-05	2337	1
MYLIP	10.4646	1.32005	5.14761e-09	6.2441e-08	984	1	9.91406	0.743482	0.000714819	0.00203257	4338	1
IFITM1	15.1117	2.0495	5.25363e-09	6.36622e-08	985	1	14.6157	1.59728	1.90964e-05	9.35479e-05	2518	1
MIR223	9.45339	1.6494	5.29031e-09	6.40417e-08	986	1	9.67284	2.60842	7.08011e-11	3.79292e-09	230	1
RABGEF1	9.28916	1.2096	5.29985e-09	6.40683e-08	987	1	9.4415	2.03337	2.80518e-09	6.50412e-08	532	1
TANK	10.7431	1.44436	5.30324e-09	6.40683e-08	988	1	10.3952	1.26144	3.37085e-06	2.14659e-05	1937	1
ERLIN1	9.10493	2.39459	5.32301e-09	6.42421e-08	989	1	9.01625	2.73101	1.1135e-08	1.96215e-07	700	1
TSNAX-DISC1	8.27318	1.06322	5.35276e-09	6.45359e-08	990	1	8.00496	1.04352	5.44268e-08	6.84357e-07	981	1
TDP2	10.2473	1.61033	5.36087e-09	6.45685e-08	991	1	9.7426	1.11337	0.000524942	0.00156935	4126	1
RTN4	10.1299	0.997214	5.47704e-09	6.58348e-08	993	1	10.1632	1.57921	2.33505e-10	8.9218e-09	322	1
FCGR2A	14.0079	1.51429	5.50313e-09	6.60747e-08	994	1	13.8615	1.73579	3.06325e-08	4.31337e-07	876	1
WIPI1	9.31191	1.25152	5.50807e-09	6.60747e-08	995	1	9.30759	1.7595	1.72719e-12	2.81196e-10	75	1
IFITM2	16.3587	1.58214	5.62394e-09	6.72619e-08	998	1	16.2948	1.98125	5.58572e-08	6.96662e-07	989	1
CDKN1A	9.53962	1.21757	5.64705e-09	6.74707e-08	999	1	9.10018	0.857483	7.96075e-05	0.000313025	3137	1
HLA-E	16.3853	1.27815	5.65766e-09	6.75298e-08	1000	1	15.8495	0.726798	0.00141241	0.00362959	4800	1
TMLHE	8.14129	1.13325	5.72565e-09	6.81637e-08	1002	1	8.08938	1.55397	1.94656e-09	4.80215e-08	500	1
TFE3	9.01535	1.23713	5.7279e-09	6.81637e-08	1003	1	8.67221	1.07514	2.53499e-06	1.68749e-05	1853	1
HRH2	11.2706	1.67439	5.82315e-09	6.91593e-08	1005	1	11.2373	2.13057	1.7617e-10	7.15979e-09	303	1
NAPA-AS1	8.98829	1.12005	5.88845e-09	6.98653e-08	1006	1	8.46624	0.59859	0.00245675	0.00586379	5168	1
CLEC4A	10.0129	1.27674	5.90477e-09	6.99895e-08	1007	1	9.8071	1.38328	2.33832e-06	1.58237e-05	1822	1
SNRNP27	8.68814	0.851517	6.02489e-09	7.13423e-08	1008	1	8.4919	0.976713	1.76563e-06	1.25868e-05	1730	1
PRCP	11.1537	0.938736	6.10609e-09	7.21411e-08	1010	1	11.1327	1.41107	7.34824e-08	8.79152e-07	1031	1
C1orf162	12.0403	1.21494	6.11047e-09	7.21411e-08	1011	1	11.9534	1.56664	1.94783e-07	1.97586e-06	1216	1
DEDD	9.68828	0.814679	6.13052e-09	7.23062e-08	1012	1	9.4516	0.862453	2.18862e-07	2.20201e-06	1226	1
RSPH9	5.84824	2.14143	6.19761e-09	7.29533e-08	1014	1	5.38026	1.73294	3.28551e-05	0.000148178	2735	1
PGAM4	8.29535	0.798829	6.2222e-09	7.30986e-08	1016	1	8.23045	1.18632	9.02631e-09	1.65684e-07	672	1
RBBP8	7.23666	1.02135	6.38083e-09	7.48885e-08	1017	1	6.76455	0.594229	0.00185308	0.0045973	4972	1
STXBP2	11.8467	1.10485	6.4006e-09	7.50467e-08	1018	1	11.8636	1.65709	1.85719e-09	4.61864e-08	496	1
SEMA4A	11.4882	1.59611	6.45565e-09	7.56179e-08	1019	1	11.4231	1.97892	1.55338e-09	4.01697e-08	477	1
NPL	10.7227	1.16478	6.5813e-09	7.69387e-08	1021	1	10.5743	1.3811	3.38913e-07	3.16944e-06	1319	1
COX7B	8.38045	2.2819	6.65745e-09	7.77528e-08	1022	1	8.17742	2.40433	1.11706e-10	5.21929e-09	264	1
USP3	10.8764	0.764996	6.66781e-09	7.77976e-08	1023	1	10.6544	0.839494	1.39222e-06	1.03142e-05	1665	1
VPS29	10.1403	1.13181	6.67435e-09	7.77979e-08	1024	1	9.89281	1.15961	3.86609e-10	1.3358e-08	357	1
CHMP2B	9.83387	1.15826	6.77864e-09	7.87061e-08	1028	1	9.73498	1.48242	2.99162e-09	6.82101e-08	541	1
TUBA4A	12.3101	1.39012	6.79975e-09	7.88745e-08	1029	1	12.0145	1.3181	3.42316e-09	7.58074e-08	557	1
IL10RB-AS1	6.61426	1.41584	6.83055e-09	7.9078e-08	1031	1	6.88503	2.478	4.09085e-11	2.46149e-09	205	1
PKMYT1	5.41855	1.83839	6.86004e-09	7.93012e-08	1032	1	4.67553	0.871407	0.0022647	0.00546997	5107	1
DCP2	10.4317	1.06788	6.86311e-09	7.93012e-08	1033	1	10.2189	1.15851	4.70258e-09	9.83157e-08	590	1
KNSTRN	6.6892	1.47606	6.98026e-09	8.05614e-08	1034	1	6.07378	0.764594	0.00680782	0.0141419	5938	1
ZDHHC19	7.64673	5.95805	6.99913e-09	8.06386e-08	1036	1	7.72335	6.64663	2.91339e-10	1.06008e-08	339	1
C14orf2	9.8617	1.5662	7.01847e-09	8.07324e-08	1037	1	9.8531	2.07598	2.67424e-10	9.84681e-09	335	1
ZMAT2	9.60066	1.20045	7.0208e-09	8.07324e-08	1038	1	9.54588	1.61172	1.68418e-10	6.92479e-09	300	1
C9orf139	7.48089	1.17606	7.05954e-09	8.10998e-08	1039	1	7.27971	1.29528	2.23291e-08	3.43857e-07	801	1
CSF2RA	10.9557	1.27602	7.09931e-09	8.14782e-08	1040	1	10.7801	1.44136	6.07295e-09	1.2141e-07	617	1
BRCA1	6.99625	1.10907	7.25876e-09	8.30687e-08	1043	1	6.63409	0.90866	0.000128242	0.000468703	3375	1
HLX	8.53661	1.33283	7.28817e-09	8.33253e-08	1044	1	8.66094	2.09915	7.3893e-09	1.42195e-07	641	1
UBE2F-SCLY	8.64412	1.18678	7.42135e-09	8.45241e-08	1048	1	8.74656	1.90962	4.28338e-11	2.54017e-09	208	1
VSIG4	8.56733	4.10008	7.45222e-09	8.47798e-08	1049	1	7.6504	2.77996	3.85688e-06	2.40276e-05	1980	1
ASPRV1	7.47916	2.00277	7.47465e-09	8.48882e-08	1051	1	6.79794	1.16292	0.00356855	0.00807818	5449	1
TMEM183A	9.2125	0.837175	7.58194e-09	8.58615e-08	1054	1	9.09274	1.11474	7.13134e-08	8.60715e-07	1022	1
C12orf76	7.62912	1.41575	7.66664e-09	8.67384e-08	1055	1	7.08347	0.843808	0.000156891	0.000556746	3476	1
NGLY1	9.39281	0.745854	7.69094e-09	8.69309e-08	1056	1	9.01166	0.49712	0.00370084	0.00834244	5472	1
MMP8	8.29627	4.95505	7.71597e-09	8.71314e-08	1057	1	10.2468	9.36088	6.61127e-10	2.03502e-08	400	1
SERPINA1	14.5929	1.42784	7.72368e-09	8.71359e-08	1058	1	14.5871	1.93502	1.81505e-10	7.34055e-09	305	1
JUNB	11.875	1.44178	7.78964e-09	8.77971e-08	1059	1	11.7866	1.78017	2.06411e-08	3.2517e-07	783	1
ZFAND6	10.4666	1.36533	7.86779e-09	8.85604e-08	1060	1	10.0156	0.978692	4.05053e-06	2.50694e-05	1993	1
TBCA	7.98873	0.999272	7.87962e-09	8.85604e-08	1062	1	7.98637	1.51808	8.56696e-10	2.49819e-08	423	1
SERPING1	10.8673	3.37931	7.90197e-09	8.8728e-08	1063	1	9.59775	1.37577	0.0205631	0.0369262	6869	1
RNASE4	7.45302	1.5615	7.93232e-09	8.89851e-08	1064	1	6.86574	0.903612	0.0106489	0.0208589	6297	1
TNFSF13B	11.8467	2.05387	7.97328e-09	8.93606e-08	1065	1	11.7279	2.34497	6.11927e-09	1.22022e-07	618	1
FBXL13	7.897	1.70444	7.99901e-09	8.95475e-08	1066	1	7.39626	1.21813	0.000387559	0.00121457	3936	1
NRBF2	11.3444	1.34351	8.00496e-09	8.95475e-08	1067	1	11.1194	1.40771	5.39118e-07	4.62771e-06	1437	1
CALM2	14.0621	1.38141	8.05977e-09	9.00763e-08	1068	1	13.504	0.779829	0.000274183	0.000898285	3765	1
PSMA3	10.0414	0.867597	8.14356e-09	9.06731e-08	1072	1	9.62503	0.556901	2.14492e-05	0.000103189	2564	1
NEDD8-MDP1	8.86409	0.682521	8.16598e-09	9.07942e-08	1073	1	8.66753	0.816174	3.20568e-06	2.05948e-05	1920	1
ALPL	12.4565	2.34108	8.38809e-09	9.30485e-08	1076	1	12.6201	3.18137	2.24616e-11	1.60153e-09	173	1
CD163	9.76695	3.08908	8.54338e-09	9.46831e-08	1077	1	9.51955	3.10816	1.98629e-08	3.14922e-07	778	1
PSMD12	9.05575	0.938529	8.58594e-09	9.50665e-08	1078	1	8.82183	0.987224	2.06805e-06	1.4267e-05	1788	1
NSMAF	9.90238	1.07661	8.62502e-09	9.53356e-08	1079	1	9.40401	0.596071	0.00103758	0.00279385	4580	1
TP53I11	10.1493	1.38848	8.62621e-09	9.53356e-08	1080	1	10.3155	2.23647	9.29686e-12	9.02966e-10	127	1
IRF2BPL	7.51954	1.62391	8.78994e-09	9.69082e-08	1082	1	7.19972	1.50633	2.6696e-05	0.000124609	2642	1
APOBEC3A	10.4259	1.7886	8.79958e-09	9.69082e-08	1083	1	9.8608	1.19743	0.000139249	0.000502968	3415	1
SELT	11.7337	1.48455	8.8424e-09	9.72745e-08	1085	1	11.3881	1.30603	1.9951e-06	1.38256e-05	1780	1
OIP5	4.95842	2.19109	8.89187e-09	9.77287e-08	1086	1	3.99612	0.784732	0.0037879	0.0085076	5492	1
LTBR	9.62294	0.993748	8.94565e-09	9.81409e-08	1087	1	9.37806	1.02392	3.64059e-06	2.28416e-05	1966	1
EFHD2	12.6124	0.980214	8.94582e-09	9.81409e-08	1088	1	12.4077	1.09245	2.52309e-06	1.68138e-05	1851	1
PFKFB2	8.14965	3.29859	9.19997e-09	1.00744e-07	1090	1	8.8102	5.13546	1.27438e-10	5.6749e-09	277	1
PXK	10.446	1.19183	9.42488e-09	1.03112e-07	1091	1	10.4397	1.69563	6.26249e-13	1.40451e-10	55	1
MAFG	8.35456	1.56488	9.59124e-09	1.0474e-07	1093	1	8.42321	2.21606	3.13962e-11	1.94609e-09	199	1
TRIM21	11.1732	1.38259	9.75717e-09	1.06358e-07	1095	1	10.778	1.11215	0.000143223	0.00051551	3427	1
CEP97	7.01572	1.27382	1.00802e-08	1.09679e-07	1097	1	6.48342	0.726786	0.000460324	0.001402	4050	1
MRPL33	9.0931	0.93279	1.01259e-08	1.10075e-07	1098	1	8.89899	1.06953	4.53305e-08	5.91921e-07	944	1
FOS	11.0426	1.7914	1.01609e-08	1.10355e-07	1099	1	10.499	1.21612	1.33917e-05	6.97871e-05	2367	1
LILRA5	11.652	1.9455	1.02561e-08	1.11288e-07	1100	1	12.0887	3.34398	1.29987e-12	2.29055e-10	70	1
ENSA	8.88966	0.647348	1.04405e-08	1.12776e-07	1105	1	8.72773	0.845581	8.19604e-09	1.54113e-07	656	1
CAPZA1	12.9191	1.36289	1.06696e-08	1.15147e-07	1106	1	12.7621	1.56177	5.47168e-08	6.86823e-07	982	1
RPL17-C18orf32	10.1748	1.20415	1.07006e-08	1.15377e-07	1107	1	9.90151	1.17937	1.69991e-08	2.79578e-07	750	1
TIMP2	9.39457	1.16853	1.10594e-08	1.18923e-07	1110	1	9.45324	1.81068	1.1449e-08	2.00316e-07	705	1
RNF149	13.6837	1.60885	1.11275e-08	1.19548e-07	1111	1	13.4684	1.69098	6.41822e-08	7.823e-07	1012	1
GSTO1	11.1077	1.01962	1.12153e-08	1.20099e-07	1114	1	11.0306	1.3942	6.10806e-08	7.51176e-07	1003	1
INTS12	7.92259	0.741904	1.12815e-08	1.2066e-07	1116	1	7.63695	0.688969	3.80292e-05	0.000167712	2797	1
MANF	8.52518	1.30201	1.13351e-08	1.21124e-07	1117	1	7.92869	0.629807	0.000953665	0.00260196	4521	1
SPCS3	10.0465	0.988413	1.15703e-08	1.23527e-07	1118	1	9.71795	0.849249	9.15316e-07	7.2514e-06	1557	1
LOC100996351	4.80337	1.38718	1.16093e-08	1.23799e-07	1119	1	4.56118	1.42624	2.12094e-08	3.29314e-07	793	1
UGP2	10.5726	1.13919	1.16166e-08	1.23799e-07	1120	1	10.3389	1.18402	1.66695e-05	8.37207e-05	2456	1
MCTP2	10.0114	1.30003	1.16795e-08	1.2436e-07	1121	1	10.3636	2.52108	4.59268e-13	1.18022e-10	48	1
SNW1	9.74329	0.644385	1.17208e-08	1.24687e-07	1122	1	9.4212	0.516422	7.45543e-05	0.000296463	3102	1
BATF	8.36671	1.4492	1.18207e-08	1.25526e-07	1124	1	8.38665	2.01501	3.07239e-09	6.94101e-08	546	1
POLR2J	9.86476	0.856171	1.19238e-08	1.26396e-07	1126	1	9.6191	0.891572	1.51872e-06	1.11111e-05	1686	1
SLC22A15	7.67355	1.39686	1.1957e-08	1.26561e-07	1127	1	7.62506	1.81459	2.13331e-09	5.20046e-08	506	1
ALOX5	12.6571	1.41184	1.1962e-08	1.26561e-07	1128	1	12.8194	2.25241	1.52507e-11	1.23761e-09	152	1
SARNP	8.24002	1.25308	1.19726e-08	1.26561e-07	1129	1	7.94939	1.19522	2.68834e-08	3.90651e-07	848	1
TMUB2	10.3432	0.933542	1.19818e-08	1.26561e-07	1130	1	10.1076	0.984586	2.54068e-07	2.49716e-06	1255	1
MEGF9	11.3939	1.40437	1.20476e-08	1.27062e-07	1131	1	11.238	1.6074	2.36808e-10	9.01552e-09	324	1
MTF1	9.6389	1.15936	1.20617e-08	1.27068e-07	1133	1	9.72055	1.84428	9.81624e-11	4.75659e-09	254	1
NAPA	11.7406	1.12742	1.23575e-08	1.29726e-07	1137	1	11.2518	0.671217	0.000613383	0.0017874	4233	1
LOC101927178	7.1059	1.19033	1.24376e-08	1.30245e-07	1138	1	6.98586	1.46863	2.43169e-07	2.40537e-06	1247	1
FCGR2C	10.8095	1.33202	1.24395e-08	1.30245e-07	1139	1	10.7119	1.65287	2.28692e-08	3.49123e-07	808	1
VASP	10.5184	1.05557	1.24433e-08	1.30245e-07	1140	1	10.477	1.49614	1.63964e-08	2.72206e-07	743	1
PROK2	11.7533	1.98906	1.24762e-08	1.30315e-07	1142	1	12.054	3.09969	2.70321e-09	6.36337e-08	524	1
HGF	6.75486	2.19816	1.24791e-08	1.30315e-07	1143	1	7.49979	4.21736	4.56931e-10	1.54418e-08	365	1
SLC36A1	8.56804	1.16913	1.26041e-08	1.31276e-07	1146	1	8.53078	1.61571	1.09106e-12	2.10285e-10	64	1
BEST1	9.10351	1.19263	1.26787e-08	1.31824e-07	1148	1	8.83377	1.17201	8.36308e-07	6.72481e-06	1534	1
NAMPT	14.099	2.13771	1.27215e-08	1.32153e-07	1149	1	13.9736	2.39799	1.45717e-09	3.8252e-08	469	1
TLR8	10.01	1.45785	1.28174e-08	1.33033e-07	1150	1	10.023	1.99742	5.23602e-10	1.71317e-08	377	1
NSUN7	7.10469	2.3887	1.2882e-08	1.33588e-07	1151	1	7.23544	3.17873	5.84429e-10	1.85659e-08	387	1
LRRC59	8.69522	0.967131	1.29391e-08	1.33952e-07	1152	1	8.22751	0.546929	0.00044887	0.00137186	4036	1
PPP1R3D	8.18104	1.36293	1.32158e-08	1.36339e-07	1157	1	8.40776	2.3313	1.27084e-10	5.6749e-09	276	1
MTIF3	8.58962	0.854249	1.32356e-08	1.36424e-07	1158	1	8.38765	0.974039	3.01839e-09	6.84696e-08	543	1
NUDT16	9.32214	1.55651	1.3381e-08	1.37449e-07	1162	1	9.02024	1.47604	5.39225e-06	3.21631e-05	2068	1
CHST15	11.4635	1.13188	1.34602e-08	1.38144e-07	1163	1	11.2432	1.20737	2.19586e-07	2.20691e-06	1227	1
RHOG	12.9147	1.2285	1.34944e-08	1.38231e-07	1164	1	12.8659	1.65608	2.40698e-08	3.60317e-07	824	1
CCDC186	9.02384	0.915372	1.35018e-08	1.38231e-07	1165	1	8.72416	0.833529	6.89525e-07	5.70442e-06	1491	1
PPP4R2	7.48084	1.41791	1.35034e-08	1.38231e-07	1166	1	7.44777	1.86952	5.74012e-10	1.83806e-08	385	1
CREB5	11.655	1.37674	1.35751e-08	1.38845e-07	1167	1	11.5236	1.63145	3.55246e-08	4.86344e-07	901	1
SERTAD3	8.61832	0.926329	1.3733e-08	1.40193e-07	1169	1	8.4557	1.11869	2.85057e-06	1.85746e-05	1893	1
C5orf30	7.87951	3.65392	1.37421e-08	1.40193e-07	1170	1	6.64058	1.68486	0.000530495	0.00158365	4132	1
ATP6AP1	11.382	0.969347	1.38319e-08	1.40868e-07	1172	1	11.1533	1.02855	1.19662e-07	1.31553e-06	1122	1
LIMK2	11.5683	1.55526	1.39471e-08	1.41799e-07	1174	1	11.5883	2.11215	1.46423e-09	3.8324e-08	471	1
ZNF622	9.18303	0.692711	1.40537e-08	1.42761e-07	1175	1	8.81062	0.467121	0.000132195	0.000480869	3391	1
LOC100506844	6.12427	1.19047	1.41084e-08	1.43074e-07	1177	1	5.61372	0.692437	0.00626302	0.0131385	5880	1
CXCR1	14.1379	1.44029	1.44e-08	1.45783e-07	1179	1	13.9141	1.51019	2.66341e-07	2.59915e-06	1264	1
WDR26	9.85668	1.12155	1.46181e-08	1.47865e-07	1180	1	9.7003	1.32459	3.05906e-11	1.91541e-09	197	1
C8orf76	7.31069	0.781472	1.48652e-08	1.49984e-07	1183	1	7.04066	0.761356	9.6837e-06	5.31591e-05	2247	1
PARK7	10.815	0.670888	1.50372e-08	1.51591e-07	1184	1	10.5192	0.600212	8.33668e-06	4.66574e-05	2204	1
GAS6	6.94304	1.93958	1.51008e-08	1.52104e-07	1185	1	6.60108	1.77427	1.1707e-06	8.92494e-06	1618	1
ACTA2-AS1	6.17228	1.64252	1.5322e-08	1.54072e-07	1187	1	5.96962	1.75759	3.17973e-07	3.00092e-06	1307	1
ZHX1-C8orf76	6.88197	0.784811	1.53606e-08	1.542e-07	1189	1	6.64142	0.822791	1.0047e-05	5.47637e-05	2263	1
SENCR	6.72772	1.17142	1.54945e-08	1.55413e-07	1190	1	6.29931	0.836622	0.000789561	0.00221095	4405	1
YPEL5	11.3289	1.41507	1.55089e-08	1.55427e-07	1191	1	10.9697	1.20945	2.69912e-06	1.77795e-05	1872	1
MTHFD2	8.25742	1.28909	1.5528e-08	1.55489e-07	1192	1	8.10832	1.50276	3.4903e-07	3.24927e-06	1325	1
EIF1B	11.0935	1.25677	1.55897e-08	1.55817e-07	1194	1	11.1637	1.90905	2.11132e-08	3.28827e-07	792	1
RAB27A	10.6313	1.1126	1.56e-08	1.55817e-07	1195	1	10.8634	2.09314	2.13249e-11	1.56573e-09	168	1
NEXN	7.14442	2.14457	1.5642e-08	1.56106e-07	1196	1	6.23176	0.843101	0.0194594	0.0352108	6817	1
MS4A6A	11.7989	1.66763	1.56915e-08	1.56469e-07	1197	1	11.5304	1.64932	1.33064e-10	5.82037e-09	282	1
HIST1H2BH	6.15558	2.3805	1.57515e-08	1.56806e-07	1199	1	5.14636	0.89474	0.00643891	0.01348	5892	1
PRPF40A	10.7845	0.642318	1.59116e-08	1.58268e-07	1200	1	10.4642	0.519643	4.65022e-05	0.000198136	2895	1
ARHGDIB	15.3147	0.920412	1.59393e-08	1.58306e-07	1201	1	15.0848	0.981355	4.2033e-07	3.78451e-06	1370	1
NDUFS2	10.7191	0.556792	1.59763e-08	1.58514e-07	1203	1	10.4249	0.486968	0.000238206	0.000796926	3687	1
ST3GAL4	8.97231	1.69621	1.59904e-08	1.58523e-07	1204	1	9.04354	2.35417	4.23461e-10	1.44293e-08	362	1
PIGF	7.70083	0.998354	1.61414e-08	1.59754e-07	1206	1	7.40086	0.915816	3.76552e-07	3.45851e-06	1343	1
NFE2	13.3844	1.28112	1.62389e-08	1.60586e-07	1207	1	13.3608	1.74776	3.13344e-09	7.066e-08	547	1
LLPH	8.61951	0.767902	1.62531e-08	1.60593e-07	1208	1	8.27699	0.602091	0.000191052	0.000661395	3563	1
POLDIP2	9.97039	0.570101	1.6329e-08	1.6121e-07	1209	1	9.63665	0.422184	0.000712705	0.00202749	4336	1
CSRNP1	8.90618	1.55354	1.64954e-08	1.62718e-07	1210	1	8.7613	1.78286	1.05222e-08	1.8756e-07	692	1
DHRSX	8.44333	0.986306	1.66277e-08	1.63888e-07	1211	1	8.21355	1.04684	2.6939e-06	1.77631e-05	1870	1
COPE	11.9036	0.867307	1.67863e-08	1.65178e-07	1213	1	11.5463	0.678246	0.00026063	0.000859133	3742	1
FOSL1	4.15822	1.95372	1.78014e-08	1.74305e-07	1219	1	4.12785	2.4294	1.07029e-05	5.78783e-05	2281	1
GBAP1	7.20557	1.13156	1.78271e-08	1.74414e-07	1220	1	7.2248	1.69112	3.83339e-10	1.32823e-08	356	1
CTBS	11.1822	1.38162	1.82754e-08	1.78507e-07	1222	1	10.8481	1.22598	6.50112e-06	3.75955e-05	2133	1
UBAP1	10.3651	1.11845	1.92113e-08	1.87036e-07	1226	1	10.3061	1.51321	1.44894e-09	3.82367e-08	467	1
VIM-AS1	10.6722	0.915899	1.93205e-08	1.87946e-07	1227	1	10.6598	1.40624	1.0677e-10	5.02675e-09	262	1
NMNAT1	7.55386	0.762479	1.95663e-08	1.90027e-07	1229	1	7.45305	1.08023	2.45992e-07	2.42939e-06	1249	1
ZFAS1	9.4037	1.35921	1.97887e-08	1.92031e-07	1230	1	9.04979	1.17536	7.14905e-06	4.08068e-05	2161	1
PGM1	9.48494	1.06533	1.99099e-08	1.92894e-07	1232	1	9.31837	1.24609	6.63043e-09	1.30858e-07	625	1
FAM126B	10.8077	1.40796	1.99602e-08	1.93224e-07	1233	1	10.7017	1.71162	8.89927e-09	1.6384e-07	670	1
CKS2	7.45816	1.98033	2.04009e-08	1.9717e-07	1235	1	6.7128	1.02196	9.23989e-05	0.000354728	3213	1
LINC00671	5.03347	2.56638	2.05747e-08	1.98689e-07	1236	1	4.9731	2.97733	6.77142e-10	2.07775e-08	402	1
NBN	10.1059	1.39615	2.06322e-08	1.98923e-07	1238	1	9.8754	1.45022	3.5451e-07	3.28788e-06	1330	1
LAMP2	12.8187	1.20585	2.10284e-08	2.02415e-07	1240	1	12.5165	1.11522	7.33791e-06	4.16919e-05	2171	1
CEACAM3	10.778	1.37782	2.11622e-08	2.03539e-07	1241	1	10.6284	1.60108	3.41734e-07	3.19098e-06	1321	1
C3AR1	10.0383	2.69465	2.14854e-08	2.05984e-07	1245	1	9.59484	2.32272	1.94274e-06	1.35926e-05	1763	1
PGLYRP1	10.3145	2.85773	2.1754e-08	2.08057e-07	1248	1	10.6822	4.11186	2.93288e-10	1.06403e-08	340	1
TSC22D3	14.2712	2.18478	2.20689e-08	2.109e-07	1249	1	13.27	0.694698	0.0095648	0.0189926	6212	1
ST6GALNAC3	6.89384	2.19961	2.22093e-08	2.11789e-07	1251	1	6.86944	2.6696	1.30831e-09	3.57036e-08	452	1
EXOSC4	8.97287	1.76644	2.22153e-08	2.11789e-07	1252	1	9.27159	2.89001	8.35043e-09	1.55358e-07	663	1
LINC01057	6.6635	1.98642	2.22328e-08	2.11789e-07	1253	1	6.73618	2.66541	2.46964e-10	9.25927e-09	329	1
CLU	11.6991	1.80325	2.23505e-08	2.1274e-07	1254	1	11.4262	1.77234	2.86788e-08	4.10386e-07	862	1
FAM177A1	8.17651	0.956388	2.26459e-08	2.15379e-07	1255	1	8.16807	1.45864	9.47199e-07	7.45134e-06	1568	1
CHMP2A	11.9325	1.01743	2.31846e-08	2.19977e-07	1258	1	11.8253	1.32636	4.80337e-08	6.21504e-07	953	1
CNBP	12.9032	0.87149	2.32162e-08	2.20102e-07	1259	1	12.5731	0.72483	0.000280219	0.000916357	3772	1
IRS2	9.0661	1.82659	2.33248e-08	2.20956e-07	1260	1	8.90724	2.02832	1.70154e-09	4.33648e-08	484	1
LXN	7.38092	1.25763	2.34059e-08	2.21548e-07	1261	1	6.71592	0.444741	0.0616962	0.0955578	7964	1
ATP5B	13.1397	0.565147	2.34593e-08	2.21878e-07	1262	1	12.9213	0.647519	5.48417e-05	0.000227692	2971	1
HEXIM2	7.65351	0.769292	2.35076e-08	2.22159e-07	1263	1	7.14692	0.278815	0.0537837	0.0849452	7810	1
ASNA1	9.8204	0.561655	2.38501e-08	2.25217e-07	1264	1	9.48016	0.4032	0.007391	0.0151943	6000	1
SNX27	10.8246	1.05275	2.40297e-08	2.26452e-07	1266	1	10.5351	0.989535	3.28794e-08	4.55183e-07	891	1
LOXL3	7.42989	0.73097	2.40377e-08	2.26452e-07	1267	1	7.29015	0.972543	1.22791e-07	1.34115e-06	1129	1
NDUFA1	10.2296	1.25908	2.44092e-08	2.2977e-07	1268	1	10.0991	1.52421	4.34686e-09	9.197e-08	583	1
SNRPG	8.78644	1.80463	2.47422e-08	2.32721e-07	1269	1	8.3981	1.55292	1.83167e-09	4.5736e-08	494	1
RNF13	11.7516	1.44699	2.49756e-08	2.34456e-07	1270	1	11.4891	1.4355	2.21578e-07	2.22343e-06	1229	1
TNFRSF1A	12.122	1.0941	2.49785e-08	2.34456e-07	1271	1	12.007	1.38197	9.59529e-08	1.09186e-06	1084	1
GK	11.0658	1.51282	2.49856e-08	2.34456e-07	1272	1	11.3103	2.51761	9.13958e-10	2.62178e-08	430	1
TDRD9	6.39191	2.18719	2.50686e-08	2.3505e-07	1273	1	6.90512	3.73001	6.61567e-10	2.03502e-08	401	1
SULT1A1	10.6145	1.33544	2.52725e-08	2.36532e-07	1275	1	10.1752	0.981306	0.00105334	0.00282886	4593	1
LRFN1	7.66359	1.39281	2.52861e-08	2.36532e-07	1276	1	7.3131	1.20972	2.9893e-05	0.000137381	2684	1
TUBA4B	5.35217	1.2909	2.56343e-08	2.39414e-07	1278	1	5.04377	1.19449	4.05253e-07	3.65779e-06	1366	1
HSBP1	10.1093	0.957757	2.62082e-08	2.44392e-07	1280	1	10.0173	1.29049	3.48397e-10	1.23434e-08	348	1
PPP4C	11.3808	0.927417	2.63485e-08	2.45324e-07	1281	1	11.0826	0.853224	3.1275e-05	0.000142406	2709	1
ARF1	13.0998	0.812663	2.63493e-08	2.45324e-07	1282	1	12.9418	1.01198	1.14565e-07	1.26895e-06	1113	1
CMTM1	5.76035	1.33228	2.64486e-08	2.46057e-07	1283	1	5.75091	1.84025	1.29521e-08	2.22512e-07	718	1
HLA-C	15.4189	1.38047	2.67847e-08	2.48602e-07	1286	1	14.7851	0.633381	0.00403202	0.00899693	5528	1
CREBRF	11.1532	1.12253	2.72577e-08	2.52599e-07	1288	1	10.7707	0.875999	0.00021914	0.000743629	3635	1
PHF21A	9.94388	1.09734	2.74231e-08	2.5389e-07	1289	1	10.0875	1.90429	1.41313e-11	1.19786e-09	145	1
CAMP	10.2473	3.51749	2.81953e-08	2.60531e-07	1291	1	10.2396	4.01347	2.90164e-07	2.78102e-06	1287	1
PTRH2	7.45633	0.876308	2.82009e-08	2.60531e-07	1292	1	7.04568	0.580556	0.0101406	0.0200007	6254	1
CAPG	11.4911	1.29614	2.8411e-08	2.62269e-07	1293	1	11.3863	1.61234	5.09564e-10	1.68511e-08	373	1
ALG14	6.41186	1.55839	2.84676e-08	2.62386e-07	1295	1	5.65955	0.574071	0.021186	0.0379391	6887	1
SLC37A3	8.36889	1.81084	2.84915e-08	2.62404e-07	1296	1	8.487	2.56552	2.26978e-13	7.36718e-11	38	1
NCF1C	12.72	1.12706	2.86951e-08	2.64075e-07	1297	1	12.3632	0.935878	0.000846515	0.00235016	4443	1
MRPS22	7.88884	0.874225	2.88417e-08	2.65124e-07	1298	1	7.5274	0.673264	5.67904e-05	0.000234719	2984	1
SNF8	9.4302	0.61229	2.88536e-08	2.65124e-07	1299	1	9.199	0.674298	6.64311e-06	3.83089e-05	2139	1
PKNOX1	9.2614	1.11358	2.88853e-08	2.65211e-07	1300	1	8.91587	0.943264	7.98724e-07	6.45627e-06	1526	1
LSMﾂ3.00	7.78853	1.56569	2.96362e-08	2.71479e-07	1303	1	7.56331	1.63846	1.76905e-09	4.45332e-08	490	1
EGFL7	6.40028	2.48235	2.97901e-08	2.7268e-07	1304	1	5.70867	1.62487	6.68001e-05	0.00026983	3053	1
TMEM44-AS1	6.29497	1.1358	3.00021e-08	2.7441e-07	1305	1	5.96722	0.99941	0.000240657	0.000803602	3694	1
PTENP1	6.31674	1.55256	3.02581e-08	2.7654e-07	1306	1	6.05921	1.55731	9.39654e-09	1.7045e-07	680	1
ACTA2	7.61846	1.5363	3.0626e-08	2.79688e-07	1307	1	7.41218	1.64092	4.27407e-07	3.83702e-06	1374	1
STX3	10.9987	1.38691	3.11834e-08	2.8456e-07	1308	1	10.8083	1.52003	1.98177e-08	3.14609e-07	777	1
RAB2A	10.6936	0.765261	3.23235e-08	2.94514e-07	1310	1	10.5674	1.02876	9.11406e-09	1.67046e-07	673	1
WDFY3	9.09271	1.29231	3.25164e-08	2.96045e-07	1311	1	9.46938	2.56542	3.70786e-12	4.76422e-10	96	1
NEDD8	10.2968	0.704635	3.28031e-08	2.98428e-07	1312	1	10.1301	0.899105	2.85541e-06	1.85963e-05	1894	1
C17orf62	12.0447	0.979567	3.30223e-08	3.00193e-07	1313	1	12.0023	1.41666	1.1231e-08	1.97625e-07	701	1
CCZ1	8.4512	0.753309	3.30586e-08	3.00295e-07	1314	1	8.28001	0.927408	4.35388e-07	3.89733e-06	1378	1
NOTCH2NL	10.3867	0.864075	3.38889e-08	3.07369e-07	1316	1	10.0055	0.623695	0.000312759	0.00100649	3833	1
PRKCD	11.7023	1.16697	3.40594e-08	3.08681e-07	1317	1	11.6633	1.60263	4.41026e-09	9.29924e-08	585	1
BLOC1S1-RDH5	9.35696	1.20394	3.42531e-08	3.10201e-07	1318	1	9.34799	1.71736	3.99589e-08	5.35171e-07	921	1
HARBI1	6.71227	1.01513	3.43163e-08	3.10538e-07	1319	1	6.2464	0.598732	0.00475628	0.0103618	5662	1
UBE2K	9.01196	0.571989	3.49996e-08	3.16241e-07	1321	1	8.84339	0.756803	2.66618e-08	3.88738e-07	846	1
CMTM5	7.43849	2.19442	3.50899e-08	3.16578e-07	1323	1	6.9007	1.64279	1.91721e-05	9.38443e-05	2520	1
RBMS1	10.8849	1.04074	3.55179e-08	3.19715e-07	1326	1	11.1307	2.05054	3.37922e-09	7.51206e-08	554	1
MIR6125	5.9746	1.38014	3.56217e-08	3.20408e-07	1327	1	5.74443	1.43822	7.13917e-09	1.38244e-07	637	1
HIST2H2AC	6.94812	1.69703	3.60834e-08	3.24072e-07	1329	1	6.59557	1.53355	6.63413e-05	0.000268214	3051	1
C4orf33	6.98583	1.28285	3.62189e-08	3.248e-07	1331	1	6.50632	0.839518	0.0019204	0.00474138	4995	1
NUCB2	8.75264	1.60676	3.63123e-08	3.25394e-07	1332	1	7.94428	0.508315	0.011123	0.021627	6344	1
SNRPE	8.80986	1.66779	3.67622e-08	3.29177e-07	1333	1	8.08489	0.737139	0.00118224	0.003116	4680	1
S100A6	14.0911	1.34056	3.70313e-08	3.31274e-07	1334	1	14.0602	1.80964	1.89336e-08	3.02913e-07	771	1
IRF7	11.4987	2.5035	3.73182e-08	3.33406e-07	1336	1	10.6211	1.28055	0.00121957	0.00319869	4703	1
GBP1	11.7876	2.49969	3.74239e-08	3.341e-07	1337	1	11.1288	1.7038	0.00248875	0.00592754	5179	1
PSMD13	10.8585	0.544866	3.75638e-08	3.35099e-07	1338	1	10.6169	0.583984	2.58098e-05	0.000120913	2633	1
USP32	10.2333	0.994372	3.79474e-08	3.38015e-07	1340	1	10.1886	1.42599	2.21124e-11	1.58579e-09	172	1
MRPL22	8.08118	1.44623	3.84991e-08	3.42418e-07	1342	1	7.52956	0.872879	0.000125076	0.000459442	3358	1
C1orf56	9.10761	0.98455	3.85419e-08	3.42544e-07	1343	1	8.61433	0.522832	0.00354578	0.00803697	5442	1
BIN2	12.9219	0.948101	3.89285e-08	3.45633e-07	1344	1	12.671	0.962304	3.31086e-07	3.11039e-06	1313	1
C15orf40	8.5484	0.464327	3.89627e-08	3.45633e-07	1345	1	8.22835	0.34476	0.00119193	0.0031382	4685	1
SWSAP1	7.59459	0.776011	3.89764e-08	3.45633e-07	1346	1	7.14507	0.401582	0.0338294	0.0568122	7345	1
ZC3H15	9.04571	0.946157	3.95705e-08	3.50311e-07	1348	1	8.61637	0.607727	6.58457e-05	0.000266472	3048	1
DPM1	8.28545	0.999982	3.9592e-08	3.50311e-07	1349	1	8.08575	1.11891	1.38765e-07	1.48582e-06	1152	1
GPSM3	11.3931	1.2157	4.04552e-08	3.57419e-07	1351	1	11.0566	1.06732	1.93959e-05	9.46395e-05	2528	1
EMC4	10.1138	0.586199	4.05389e-08	3.57894e-07	1352	1	9.75318	0.388915	0.000610869	0.00178261	4227	1
KIF5B	10.5897	0.891374	4.09763e-08	3.61221e-07	1354	1	10.4382	1.10229	2.40792e-07	2.38567e-06	1245	1
NARF	10.8911	1.10328	4.1673e-08	3.6655e-07	1357	1	10.9737	1.7883	3.69805e-10	1.29222e-08	353	1
ORM2	6.54249	3.15129	4.25574e-08	3.73779e-07	1359	1	6.34906	3.27959	3.83655e-09	8.33166e-08	568	1
PDIA6	10.7677	1.20481	4.2704e-08	3.74515e-07	1361	1	10.0846	0.350588	0.0631377	0.0975699	7982	1
OSTC	9.77034	1.23416	4.30181e-08	3.76905e-07	1362	1	9.11468	0.440194	0.00182183	0.00452795	4963	1
LOC101926933	4.67501	1.7285	4.30587e-08	3.76905e-07	1363	1	4.16981	1.23561	0.000579166	0.00170177	4198	1
CLEC2B	9.05089	2.22737	4.35336e-08	3.80071e-07	1366	1	8.65892	1.96252	2.40026e-08	3.59747e-07	823	1
HS1BP3	8.88008	0.90195	4.35958e-08	3.80071e-07	1367	1	8.51523	0.691962	8.54625e-05	0.00033213	3174	1
LSMﾂ1.00	8.13277	0.991565	4.36145e-08	3.80071e-07	1368	1	8.01331	1.27465	6.98264e-10	2.11321e-08	407	1
ANP32A	8.83532	0.722551	4.36189e-08	3.80071e-07	1369	1	8.69865	0.970867	5.53795e-08	6.93029e-07	985	1
HECW2	6.44988	2.10562	4.5044e-08	3.91584e-07	1373	1	6.08909	1.90169	3.1259e-06	2.01874e-05	1910	1
CFLAR	12.9476	1.03278	4.51128e-08	3.91897e-07	1374	1	12.8685	1.40186	6.00424e-08	7.40623e-07	1000	1
PAM16	6.06073	1.12329	4.5325e-08	3.93454e-07	1375	1	5.70302	0.934839	4.42024e-05	0.000190044	2869	1
PSMB3	12.5102	1.00242	4.57979e-08	3.96981e-07	1377	1	12.4062	1.32008	4.4784e-07	3.99141e-06	1384	1
C1RL	8.2322	1.22718	4.64503e-08	4.02053e-07	1379	1	8.21892	1.72649	4.291e-09	9.12577e-08	580	1
GATC	9.83198	0.475352	4.65663e-08	4.02393e-07	1380	1	9.56046	0.452183	8.22519e-05	0.000321679	3154	1
OS9	11.035	0.934542	4.65908e-08	4.02393e-07	1382	1	10.8807	1.14419	1.4999e-07	1.58864e-06	1164	1
UBE2D1	11.7955	1.78264	4.68273e-08	4.04143e-07	1383	1	11.4311	1.56327	1.8775e-06	1.3264e-05	1746	1
YIPF4	10.1214	1.17903	4.71448e-08	4.0659e-07	1384	1	9.91396	1.27638	1.19104e-06	9.04647e-06	1624	1
MAN2A2	10.6569	1.38967	4.72665e-08	4.07345e-07	1385	1	10.3315	1.25242	3.01391e-07	2.86924e-06	1295	1
TIMM8B	8.10669	1.08213	4.76894e-08	4.10693e-07	1386	1	7.87955	1.15274	6.11153e-07	5.14578e-06	1465	1
USP15	12.0425	1.40461	4.77364e-08	4.10801e-07	1387	1	11.8276	1.48891	2.93944e-09	6.73939e-08	538	1
GTF2E2	8.80464	0.60014	4.79331e-08	4.12197e-07	1388	1	8.55152	0.613319	2.57757e-05	0.000120799	2632	1
TMCO1	9.61091	1.02244	4.86529e-08	4.17185e-07	1391	1	9.27028	0.859333	1.31477e-05	6.87188e-05	2360	1
RPL36A-HNRNPH2	10.4774	1.17482	4.8653e-08	4.17185e-07	1392	1	10.2872	1.3066	5.2799e-07	4.56621e-06	1426	1
SELPLG	14.1548	1.28865	4.89883e-08	4.19759e-07	1393	1	13.846	1.19027	1.86896e-06	1.32112e-05	1745	1
TMEM165	9.66686	1.09013	4.91589e-08	4.20918e-07	1394	1	9.78709	1.84589	1.69082e-11	1.33694e-09	156	1
HPCAL1	10.7517	0.938501	4.92653e-08	4.21527e-07	1395	1	10.4233	0.799132	1.20727e-05	6.40503e-05	2325	1
IL15RA	7.98901	1.04195	4.93295e-08	4.21775e-07	1396	1	7.46526	0.514777	0.0257499	0.044913	7072	1
SAMD9L	11.1522	1.96547	4.99832e-08	4.26447e-07	1399	1	10.518	1.22002	0.00142668	0.00366246	4805	1
MRPL28	9.64663	0.863376	5.01603e-08	4.27652e-07	1400	1	9.37376	0.844005	3.44675e-05	0.00015421	2757	1
CBWD6	6.92313	1.00193	5.0428e-08	4.29628e-07	1401	1	6.49139	0.655094	0.000253649	0.000840839	3721	1
TAX1BP1	11.0936	1.02365	5.05698e-08	4.30529e-07	1402	1	10.9894	1.33065	2.29396e-09	5.54824e-08	510	1
GNS	11.728	1.11132	5.07893e-08	4.32089e-07	1403	1	11.7679	1.7065	1.05016e-08	1.87464e-07	691	1
LMO2	8.79249	0.949194	5.08511e-08	4.32307e-07	1404	1	8.59842	1.07927	3.58875e-06	2.25738e-05	1961	1
CBWD3	7.33276	0.966699	5.15116e-08	4.37611e-07	1405	1	6.91319	0.644073	0.000401675	0.00125213	3957	1
CETP	6.02599	1.70097	5.18962e-08	4.40555e-07	1406	1	5.63893	1.45302	6.90632e-06	3.96034e-05	2151	1
KIAA0040	11.4303	1.29452	5.1932e-08	4.40555e-07	1407	1	11.174	1.29856	3.80016e-08	5.1571e-07	908	1
RIN3	10.4913	1.17701	5.21321e-08	4.41625e-07	1409	1	10.1942	1.10364	1.00796e-06	7.85919e-06	1582	1
NDUFB1	8.5012	1.23586	5.24578e-08	4.43753e-07	1411	1	8.48058	1.72571	6.29557e-09	1.2505e-07	621	1
VNNﾂ2.00	13.1609	1.58361	5.2501e-08	4.43804e-07	1412	1	13.3173	2.40948	2.74347e-09	6.40924e-08	528	1
IFRD1	10.1716	1.64467	5.3002e-08	4.47722e-07	1413	1	9.78554	1.384	1.83408e-05	9.04856e-05	2500	1
CBWD2	8.18278	1.00544	5.30825e-08	4.48086e-07	1414	1	7.58052	0.317488	0.0328394	0.0553683	7316	1
UIMC1	9.47616	0.965718	5.40201e-08	4.55035e-07	1417	1	9.25781	1.04609	1.36867e-08	2.31268e-07	730	1
GMPR2	10.2847	0.91727	5.45494e-08	4.59169e-07	1418	1	10.0473	0.959009	9.06715e-06	5.02215e-05	2227	1
ABHD5	10.5135	1.21213	5.47673e-08	4.60354e-07	1420	1	10.3405	1.38408	5.33086e-07	4.58551e-06	1434	1
KIAA1958	6.61388	2.29201	5.51962e-08	4.63633e-07	1421	1	5.81626	1.21264	0.000490863	0.00148475	4078	1
NDUFA6	9.06154	0.978411	5.52878e-08	4.64075e-07	1422	1	8.69059	0.763726	7.9992e-05	0.000314436	3138	1
RAP2C	9.04322	1.42741	5.55721e-08	4.66134e-07	1423	1	8.70767	1.26749	9.99804e-06	5.45931e-05	2259	1
CHAC2	5.78338	2.12504	5.58785e-08	4.68046e-07	1425	1	4.92916	0.927953	0.00616605	0.0129714	5863	1
PAIP2	11.6404	0.981302	5.66709e-08	4.74018e-07	1427	1	11.3069	0.828218	4.89987e-05	0.000207199	2917	1
NSUN5	9.20725	0.853435	5.69643e-08	4.75667e-07	1429	1	8.80068	0.564342	0.00098936	0.00268567	4544	1
DNAJC25-GNG10	9.83893	1.92976	5.69876e-08	4.75667e-07	1430	1	9.99352	2.75274	6.87635e-12	7.37564e-10	115	1
GNG10	9.83709	1.9427	5.73545e-08	4.77727e-07	1433	1	9.99165	2.76538	8.13527e-12	8.19897e-10	122	1
ADAM19	9.64325	1.04985	5.76039e-08	4.78802e-07	1436	1	9.42861	1.13984	8.87007e-08	1.02446e-06	1068	1
UQCRC2	10.3118	0.479109	5.76745e-08	4.79056e-07	1437	1	9.92043	0.215127	0.0213788	0.0382478	6893	1
TMEM70	8.78522	1.34854	5.80168e-08	4.81564e-07	1438	1	8.54232	1.3787	1.72904e-07	1.79224e-06	1190	1
OPLAH	6.41626	2.1061	5.85245e-08	4.84767e-07	1441	1	6.94143	3.66829	4.74223e-09	9.8977e-08	591	1
ERGIC2	9.27223	1.11085	5.98511e-08	4.95068e-07	1443	1	9.10956	1.30108	1.4997e-07	1.58864e-06	1163	1
GALK1	9.26958	1.0416	6.17134e-08	5.08964e-07	1447	1	8.97469	0.977064	0.000126591	0.000464043	3365	1
DDIT4	9.24425	1.74335	6.17443e-08	5.08964e-07	1448	1	8.49343	0.755939	0.0067704	0.0140807	5931	1
SLC2A14	6.81513	1.67037	6.25033e-08	5.14155e-07	1451	1	7.12771	2.80891	1.89551e-10	7.51804e-09	311	1
LOC102724552	6.20343	1.36843	6.30267e-08	5.18104e-07	1452	1	5.80906	1.10803	0.000855719	0.00237198	4450	1
BIN3	9.90582	0.751082	6.38666e-08	5.24554e-07	1453	1	9.65705	0.775307	7.25662e-05	0.000289772	3089	1
BLOC1S1	9.50787	1.18655	6.38992e-08	5.24554e-07	1454	1	9.51307	1.72853	3.60451e-08	4.92377e-07	903	1
PVRL2	6.08156	2.74005	6.45695e-08	5.29328e-07	1456	1	6.0909	3.2875	3.76149e-09	8.24121e-08	563	1
SLC39A1	9.83315	0.862513	6.48407e-08	5.31186e-07	1457	1	9.66202	1.03904	1.95641e-06	1.3665e-05	1766	1
PLXNC1	11.2008	1.216	6.52151e-08	5.33887e-07	1458	1	11.2044	1.73893	2.17254e-10	8.4007e-09	319	1
CARS	9.83559	0.851812	6.54058e-08	5.35081e-07	1459	1	9.67441	1.04751	2.25925e-07	2.25104e-06	1238	1
CRELD2	8.86803	1.24653	6.59671e-08	5.38935e-07	1461	1	8.16827	0.363464	0.0388422	0.0642077	7462	1
TBCC	9.85399	0.723511	6.61122e-08	5.3975e-07	1462	1	9.4314	0.395978	0.00373382	0.00839971	5483	1
SMUG1	8.1066	0.618782	6.61597e-08	5.39769e-07	1463	1	7.81262	0.556335	0.000497591	0.00150105	4089	1
PLOD1	9.56126	1.11692	6.70286e-08	5.46485e-07	1464	1	9.27707	1.06462	2.53548e-08	3.75904e-07	832	1
ABTB1	12.6732	1.35746	6.71285e-08	5.46926e-07	1465	1	12.2464	1.02206	1.82464e-05	9.0172e-05	2496	1
RHEB	9.32512	0.654987	6.78717e-08	5.5182e-07	1468	1	9.02138	0.564172	0.000285488	0.000932351	3777	1
PCTP	8.94633	1.0648	6.79141e-08	5.5182e-07	1469	1	8.85498	1.39402	1.28115e-07	1.38989e-06	1137	1
STK16	8.42311	1.09835	6.82067e-08	5.53443e-07	1471	1	8.1785	1.13089	2.30403e-08	3.513e-07	809	1
GTPBP2	8.47257	1.09935	6.84106e-08	5.53933e-07	1473	1	8.00194	0.68103	8.9643e-05	0.000345546	3200	1
TMEM120A	10.1683	1.25555	6.84527e-08	5.53933e-07	1475	1	10.1764	1.79735	1.55534e-08	2.59961e-07	738	1
TAF7	11.0531	1.2244	6.895e-08	5.5758e-07	1476	1	10.7888	1.20923	7.25386e-07	5.96509e-06	1500	1
NUP214	11.2643	1.07057	6.93924e-08	5.60777e-07	1477	1	10.979	1.02474	0.000132861	0.000482864	3394	1
ALOX12-AS1	6.37583	0.810884	7.0182e-08	5.66774e-07	1478	1	5.96854	0.516711	0.00152418	0.00387007	4858	1
TXNDC11	9.57764	1.2852	7.03238e-08	5.67535e-07	1479	1	8.83207	0.306779	0.0550383	0.0865941	7840	1
ASGR2	8.31079	1.78085	7.11782e-08	5.73655e-07	1481	1	8.04358	1.76569	2.81563e-07	2.71759e-06	1278	1
H2AFJ	8.75997	1.0836	7.18088e-08	5.78347e-07	1482	1	8.57033	1.23291	1.26084e-06	9.489e-06	1639	1
LOC101926963	5.6274	1.1745	7.20412e-08	5.79827e-07	1483	1	5.60976	1.66846	5.88977e-06	3.45625e-05	2102	1
PSMB1	11.3674	0.708069	7.32828e-08	5.89026e-07	1485	1	11.0406	0.580302	6.34356e-05	0.000258387	3028	1
TXNDC9	8.57491	1.14276	7.47702e-08	5.9977e-07	1488	1	8.20962	0.928685	5.80054e-06	3.40875e-05	2099	1
SMAP2	13.762	1.77801	7.50563e-08	6.0166e-07	1489	1	13.277	1.3245	1.61439e-06	1.17207e-05	1699	1
ZYX	13.0887	1.31379	7.52941e-08	6.03161e-07	1490	1	12.9522	1.55957	8.99826e-09	1.65415e-07	671	1
ANO10	8.42988	1.12534	7.54291e-08	6.03838e-07	1491	1	8.4583	1.69764	1.93137e-11	1.46778e-09	162	1
TMX4	11.1759	1.33765	7.58685e-08	6.06948e-07	1492	1	10.619	0.737565	0.00262317	0.00620487	5214	1
SHKBP1	12.4123	1.27697	7.61907e-08	6.08709e-07	1494	1	12.2796	1.53097	1.33437e-07	1.43876e-06	1144	1
CSF3R	15.317	1.40142	7.71132e-08	6.14435e-07	1498	1	15.1975	1.67937	4.37643e-08	5.73679e-07	941	1
IGFBP7	9.00283	0.944036	7.74495e-08	6.16291e-07	1500	1	8.57538	0.616638	0.00109315	0.0029142	4627	1
POR	10.1376	1.37303	7.75344e-08	6.16556e-07	1501	1	10.3932	2.39993	5.55378e-10	1.78867e-08	383	1
STBD1	5.50363	1.90565	7.78183e-08	6.18402e-07	1502	1	5.56976	2.55813	2.25047e-06	1.52945e-05	1815	1
RGS16	5.3689	1.73306	7.79331e-08	6.18902e-07	1503	1	4.52667	0.566227	0.0409385	0.0672226	7512	1
SIRT7	9.74029	0.760523	7.85409e-08	6.23314e-07	1504	1	9.43418	0.668831	8.3404e-05	0.000325772	3158	1
DNASE1L1	8.18384	0.809997	7.91013e-08	6.27344e-07	1505	1	8.10064	1.16381	1.94498e-07	1.9746e-06	1215	1
CRISPLD2	10.4807	1.65835	8.0237e-08	6.35929e-07	1506	1	9.98468	1.1799	0.000811106	0.00226562	4416	1
BTBD10	8.94963	1.08068	8.07571e-08	6.38779e-07	1509	1	8.84453	1.38431	1.56412e-07	1.65042e-06	1169	1
PDE6D	8.27605	0.575761	8.20337e-08	6.48017e-07	1511	1	7.87013	0.286611	0.0235263	0.0415219	6989	1
IRF9	12.3319	1.22773	8.35043e-08	6.58762e-07	1513	1	11.7932	0.67406	0.00429114	0.00949438	5575	1
CEP63	9.6229	0.986726	8.46482e-08	6.65587e-07	1518	1	9.13185	0.524459	0.0320175	0.0542047	7286	1
DGUOK	9.77565	0.622031	8.54678e-08	6.71589e-07	1519	1	9.45272	0.499678	0.000822211	0.00228939	4430	1
LZIC	7.62842	0.664346	8.5668e-08	6.72719e-07	1520	1	7.43285	0.791932	6.56217e-07	5.46681e-06	1480	1
ZMAT5	8.34696	0.82789	8.62753e-08	6.76453e-07	1522	1	7.98075	0.620211	0.000507367	0.00152606	4101	1
GAPT	9.48023	1.20243	8.63136e-08	6.76453e-07	1523	1	8.95812	0.676709	0.00213947	0.00520333	5071	1
SORT1	9.69729	1.73365	8.73941e-08	6.84023e-07	1525	1	10.0062	2.867	2.3535e-09	5.65894e-08	513	1
IGBP1	9.13511	0.679171	8.95609e-08	6.99607e-07	1528	1	8.85256	0.634955	1.19256e-05	6.34063e-05	2320	1
ASAH1	12.6336	1.30084	8.98917e-08	7.01273e-07	1530	1	12.3464	1.23844	1.27686e-05	6.70786e-05	2348	1
GTF2A2	9.82273	0.776334	9.0861e-08	7.07909e-07	1532	1	9.56179	0.77792	3.35633e-06	2.14066e-05	1934	1
F5	9.34098	1.49124	9.249e-08	7.20131e-07	1533	1	9.77199	2.86903	3.44657e-15	3.27026e-12	13	1
ARHGEF11	10.3183	1.01568	9.2895e-08	7.22813e-07	1534	1	10.1596	1.21823	2.9761e-07	2.84134e-06	1292	1
CCDC159	8.33214	0.851255	9.30503e-08	7.2355e-07	1535	1	8.05706	0.828655	6.83531e-05	0.000275354	3062	1
NUPL1	8.93377	0.913071	9.32886e-08	7.2493e-07	1536	1	8.78986	1.13935	4.23085e-07	3.80098e-06	1373	1
STK17B	11.4443	1.24544	9.3531e-08	7.26341e-07	1537	1	11.1837	1.23742	5.94498e-08	7.35682e-07	996	1
VMP1	13.2249	1.36903	9.44798e-08	7.3228e-07	1540	1	12.7107	0.854752	0.00235372	0.00565177	5137	1
GAS7	10.391	1.46837	9.49576e-08	7.35506e-07	1541	1	10.623	2.44799	1.90774e-10	7.5182e-09	313	1
KIF1B	9.32251	1.62763	9.51062e-08	7.36179e-07	1542	1	9.5171	2.53457	3.34055e-12	4.47889e-10	92	1
TKT	12.6458	0.98006	9.57409e-08	7.39705e-07	1544	1	12.4944	1.19655	5.29311e-08	6.6896e-07	976	1
DGUOK-AS1	7.77628	0.648715	9.60845e-08	7.41827e-07	1546	1	7.42913	0.477538	0.00228961	0.00552472	5112	1
LINC00467	4.52591	1.7521	9.79363e-08	7.54659e-07	1549	1	3.91377	1.04899	0.00164565	0.00414268	4900	1
GPR108	11.1025	1.00055	9.8368e-08	7.57009e-07	1551	1	10.7612	0.841389	1.74772e-05	8.68929e-05	2481	1
RASGRP4	9.6614	1.17678	1.0018e-07	7.70459e-07	1552	1	9.49609	1.36498	4.9623e-08	6.36278e-07	962	1
TMEM208	9.39682	0.865145	1.01215e-07	7.77418e-07	1554	1	9.04068	0.68152	0.000526093	0.00157203	4128	1
PQLC1	9.05815	1.28354	1.01897e-07	7.81514e-07	1555	1	8.6967	1.07914	3.01075e-07	2.86924e-06	1294	1
HN1	11.3912	1.00645	1.01901e-07	7.81514e-07	1556	1	11.3847	1.51693	2.13612e-08	3.30833e-07	796	1
SDHAF2	9.77916	0.547272	1.01945e-07	7.81514e-07	1557	1	9.49281	0.496766	0.000577057	0.00169722	4193	1
RGS3	9.27859	0.939922	1.02071e-07	7.81976e-07	1558	1	9.09425	1.09202	3.08763e-06	1.99821e-05	1906	1
TUBA1C	9.93068	0.688826	1.02506e-07	7.84808e-07	1559	1	9.70296	0.751607	1.76633e-06	1.25868e-05	1731	1
ATG12	9.62221	0.773402	1.02753e-07	7.86189e-07	1560	1	9.27928	0.605874	5.89034e-05	0.000242111	3001	1
C14orf166	9.55309	0.645579	1.04602e-07	7.9983e-07	1561	1	9.25682	0.575724	5.96167e-06	3.48848e-05	2108	1
BLZF1	7.92114	1.1891	1.07097e-07	8.17858e-07	1563	1	7.56047	0.980095	0.000222082	0.000752165	3642	1
FAM160A2	9.60999	1.02215	1.08372e-07	8.26537e-07	1565	1	9.56236	1.45393	9.40183e-08	1.07349e-06	1080	1
LTA4H	11.2148	0.940772	1.10259e-07	8.40388e-07	1566	1	11.4516	1.93013	2.71099e-12	3.93412e-10	85	1
UBTD1	7.91778	1.26301	1.11947e-07	8.51624e-07	1569	1	7.73388	1.41819	2.2566e-08	3.4535e-07	806	1
OSBPL9	10.0001	1.01267	1.13337e-07	8.61649e-07	1570	1	9.70809	0.943444	3.05868e-07	2.89998e-06	1301	1
PXYLP1	7.34725	1.95809	1.13606e-07	8.63149e-07	1571	1	6.6642	1.10347	0.000574361	0.00169127	4189	1
REEP5	11.3368	0.637894	1.13815e-07	8.64187e-07	1572	1	11.2353	0.954937	1.00006e-08	1.80084e-07	685	1
TFEB	9.9015	1.14325	1.14045e-07	8.65379e-07	1573	1	9.41964	0.698737	0.00015988	0.000565727	3486	1
CYB5R4	10.8892	1.42245	1.14335e-07	8.67031e-07	1574	1	10.6904	1.53682	3.0216e-07	2.86924e-06	1299	1
RCHY1	8.39887	1.20609	1.15707e-07	8.76873e-07	1575	1	8.21992	1.36136	2.08686e-06	1.43807e-05	1790	1
ATF4	9.83949	0.63038	1.16151e-07	8.79682e-07	1576	1	9.56611	0.606062	1.16193e-05	6.20183e-05	2311	1
U2AF1	9.8843	0.625155	1.17e-07	8.85549e-07	1577	1	9.75994	0.896362	1.8827e-06	1.32931e-05	1747	1
FAM8A1	10.6121	1.412	1.17855e-07	8.91453e-07	1578	1	10.1125	0.926024	0.00100587	0.00272211	4558	1
GHITM	12.1801	0.766449	1.1803e-07	8.92213e-07	1579	1	12.0775	1.07549	4.4783e-07	3.99141e-06	1383	1
SIRPD	7.22339	1.09028	1.19044e-07	8.98741e-07	1581	1	7.28317	1.72447	5.6204e-12	6.47922e-10	107	1
CCDC17	5.34435	1.65094	1.20646e-07	9.10258e-07	1582	1	5.09645	1.68923	0.000142585	0.000513363	3426	1
WBP2	11.8061	0.982243	1.21598e-07	9.16863e-07	1583	1	11.6519	1.191	2.37496e-08	3.58539e-07	817	1
PFKFB4	10.1548	1.2943	1.21677e-07	9.16881e-07	1584	1	10.0334	1.56899	4.91888e-09	1.02145e-07	594	1
CSGALNACT2	10.1637	2.12633	1.22163e-07	9.19962e-07	1585	1	9.85419	2.01826	9.40772e-08	1.07349e-06	1081	1
NDUFB6	10.0647	1.09282	1.2232e-07	9.20023e-07	1586	1	9.68383	0.855714	0.000184103	0.000640234	3547	1
FAM63A	10.5953	1.10523	1.22983e-07	9.24245e-07	1588	1	10.2516	0.935533	3.89045e-06	2.42e-05	1983	1
DONSON	8.31501	1.80774	1.23782e-07	9.28055e-07	1592	1	7.92453	1.54725	0.00288427	0.00674071	5278	1
MED28	10.0057	0.707252	1.24771e-07	9.3488e-07	1593	1	9.73357	0.679827	1.43099e-05	7.34857e-05	2402	1
KREMEN1	8.0753	1.82373	1.24933e-07	9.35507e-07	1594	1	8.74602	3.68394	7.56723e-12	7.91032e-10	118	1
LARP7	8.23094	0.900556	1.25719e-07	9.40805e-07	1595	1	7.92434	0.807271	1.32698e-06	9.9082e-06	1652	1
DERA	8.64882	0.816685	1.27358e-07	9.52469e-07	1596	1	8.32524	0.685061	0.000719949	0.00204574	4341	1
TRABD	10.3062	0.755865	1.27903e-07	9.5595e-07	1597	1	10.0583	0.781959	3.58014e-05	0.000159196	2774	1
KIF24	6.11587	0.979072	1.29437e-07	9.66201e-07	1599	1	6.04402	1.35413	8.19261e-09	1.54113e-07	655	1
MYBPC3	6.03837	1.84513	1.29596e-07	9.66568e-07	1600	1	5.82597	1.95943	5.87323e-05	0.000241488	3000	1
ASCC1	8.35264	0.753638	1.29648e-07	9.66568e-07	1601	1	7.94429	0.459583	0.000818592	0.00228137	4426	1
BSCL2	8.36566	0.765268	1.29916e-07	9.67963e-07	1602	1	7.95259	0.462063	0.00267561	0.00630683	5233	1
AP3S2	8.22323	0.803548	1.30791e-07	9.72689e-07	1604	1	8.02783	0.934074	2.77737e-06	1.82034e-05	1882	1
LMO4	8.20883	0.813867	1.3307e-07	9.8899e-07	1606	1	7.82541	0.568361	0.000237936	0.000796241	3686	1
LOC643802	7.72201	1.53133	1.33348e-07	9.90444e-07	1607	1	7.32128	1.246	0.000543455	0.00161687	4146	1
GABARAPL1	9.21222	1.22478	1.36611e-07	1.01207e-06	1611	1	8.7862	0.888028	4.10196e-05	0.000178412	2836	1
HCCS	8.58878	0.562812	1.41381e-07	1.04467e-06	1615	1	8.25351	0.409535	0.00174559	0.00436309	4935	1
DEFA3	11.5296	4.66273	1.41437e-07	1.04467e-06	1616	1	10.9033	3.91723	5.96243e-07	5.04089e-06	1459	1
GTDC1	8.60156	1.04085	1.42522e-07	1.05204e-06	1617	1	8.63491	1.62829	3.28594e-09	7.34276e-08	552	1
STAMBP	8.91486	0.60701	1.43125e-07	1.05583e-06	1618	1	8.55079	0.398268	0.00528553	0.0113465	5746	1
SLC16A5	8.64435	1.06766	1.43741e-07	1.05972e-06	1619	1	8.17031	0.641186	0.00391504	0.00876285	5511	1
GABARAP	14.0929	0.881743	1.43954e-07	1.06064e-06	1620	1	13.9786	1.17996	8.98068e-08	1.0353e-06	1070	1
TRIB1	8.91731	1.56253	1.45751e-07	1.07322e-06	1621	1	9.09968	2.4386	5.76824e-08	7.16528e-07	993	1
MGST1	8.72844	1.36124	1.47863e-07	1.08676e-06	1624	1	8.61429	1.65095	2.55467e-08	3.77388e-07	835	1
SIRPA	10.1525	1.12673	1.4956e-07	1.09748e-06	1626	1	10.2105	1.75964	7.49579e-10	2.22797e-08	415	1
LGALSL	7.45818	1.44955	1.49968e-07	1.09952e-06	1628	1	7.08091	1.2144	9.12743e-05	0.000350847	3209	1
CACNA1E	6.94057	2.09497	1.53079e-07	1.12164e-06	1629	1	6.96058	2.67116	1.8057e-08	2.92469e-07	761	1
PIM3	9.84119	1.23339	1.54289e-07	1.12912e-06	1631	1	9.92542	1.91923	1.35985e-08	2.30092e-07	729	1
CDCA8	6.01281	1.57288	1.55253e-07	1.13548e-06	1632	1	5.2707	0.609482	0.0311407	0.0529164	7259	1
ADAM8	12.5388	1.19797	1.5549e-07	1.13652e-06	1633	1	12.3617	1.36061	1.22984e-07	1.3413e-06	1131	1
UBE2T	5.72882	1.73718	1.59284e-07	1.1614e-06	1637	1	4.88721	0.581692	0.0613622	0.09516	7954	1
ELANE	8.70308	4.55119	1.62213e-07	1.18132e-06	1639	1	7.95342	3.56035	3.94659e-07	3.57971e-06	1359	1
WSB1	10.9481	1.09953	1.626e-07	1.18269e-06	1641	1	11.1714	2.06154	1.3332e-09	3.61428e-08	455	1
SOCS1	7.69594	1.86061	1.6667e-07	1.21021e-06	1643	1	7.16253	1.32772	0.00328756	0.00753896	5379	1
TCN1	8.49113	2.62587	1.66687e-07	1.21021e-06	1644	1	9.22716	4.60934	7.5148e-09	1.4416e-07	643	1
SVIL	9.59934	1.00578	1.7002e-07	1.23148e-06	1647	1	9.55586	1.43594	1.08327e-08	1.91435e-07	698	1
BPI	8.67721	3.38031	1.7003e-07	1.23148e-06	1648	1	8.98975	4.51512	1.42013e-11	1.19786e-09	146	1
TOX4	10.4138	0.577983	1.71906e-07	1.24356e-06	1650	1	10.2145	0.699098	2.1283e-06	1.46254e-05	1795	1
CTAGE5	9.52095	0.887286	1.72945e-07	1.25032e-06	1651	1	9.24728	0.855566	1.28935e-06	9.66818e-06	1645	1
EIF4E	9.52668	0.952016	1.73801e-07	1.25574e-06	1652	1	9.12765	0.667955	0.000983187	0.00267128	4540	1
TALDO1	13.874	1.04661	1.74727e-07	1.26167e-06	1653	1	13.7863	1.39064	1.56585e-09	4.0323e-08	479	1
MGEA5	12.1645	0.903735	1.74847e-07	1.26178e-06	1654	1	11.652	0.396759	0.037997	0.062954	7445	1
SLC35A2	7.76721	0.845876	1.75949e-07	1.26896e-06	1655	1	7.29213	0.411497	0.00945309	0.0188071	6200	1
CD48	11.0158	1.0436	1.81548e-07	1.30776e-06	1657	1	10.941	1.41626	1.53748e-09	3.9926e-08	475	1
PISD	10.586	0.939411	1.8306e-07	1.31626e-06	1660	1	10.1907	0.672118	0.00143749	0.00368254	4815	1
ETV7	8.25934	2.98747	1.85295e-07	1.33153e-06	1661	1	7.64	2.28937	0.00347981	0.00791197	5425	1
PTPN12	8.97411	1.16116	1.85812e-07	1.33364e-06	1663	1	8.8704	1.46627	1.63825e-07	1.70963e-06	1182	1
RALGAPA2	9.51856	1.13744	1.86294e-07	1.3355e-06	1665	1	9.7754	2.16859	1.35064e-11	1.18669e-09	140	1
ARHGAP9	12.3725	0.962702	1.89534e-07	1.35791e-06	1666	1	12.1469	1.03268	1.64398e-05	8.26519e-05	2453	1
CDK7	8.42367	0.625249	1.91013e-07	1.36768e-06	1667	1	8.15847	0.612814	4.73208e-05	0.000200999	2904	1
ACTR1A	10.6238	0.533888	1.91931e-07	1.37343e-06	1668	1	10.5793	0.964048	4.71828e-08	6.13277e-07	949	1
C15orf38-AP3S2	8.25917	0.769381	1.92424e-07	1.37614e-06	1669	1	8.05631	0.884389	5.58143e-06	3.30131e-05	2084	1
LAMTOR3	9.02431	1.10517	1.95262e-07	1.3956e-06	1670	1	9.03765	1.6476	3.90568e-09	8.43722e-08	571	1
CXCR2	14.8652	1.3197	1.96127e-07	1.40085e-06	1671	1	14.5513	1.2086	7.04009e-05	0.000282405	3075	1
FAM120AOS	9.53563	0.749258	1.96232e-07	1.40085e-06	1672	1	9.21768	0.628515	0.000199269	0.000686778	3579	1
TMEM167A	10.1291	1.21494	1.97013e-07	1.40475e-06	1674	1	10.0465	1.56107	2.23664e-07	2.23936e-06	1232	1
FNDC3B	10.1548	0.952835	1.97966e-07	1.40986e-06	1676	1	10.464	2.08768	2.56999e-10	9.54843e-09	332	1
PANK2	9.74296	0.810576	1.98878e-07	1.41551e-06	1677	1	9.54294	0.926574	9.96952e-06	5.44615e-05	2258	1
FERMT3	12.0972	0.932292	1.99759e-07	1.42037e-06	1678	1	12.0358	1.32508	1.77711e-08	2.89191e-07	758	1
NPEPL1	8.44918	0.838882	1.99799e-07	1.42037e-06	1679	1	8.16085	0.784422	0.000122521	0.000450997	3351	1
GTSE1	4.92277	1.96825	2.00104e-07	1.42043e-06	1681	1	4.25114	1.15921	0.00401224	0.00896251	5522	1
ESAM	8.83266	1.84064	2.00918e-07	1.42456e-06	1683	1	8.25491	1.20454	0.000817798	0.00228018	4424	1
FGGY	6.33442	1.0096	2.00985e-07	1.42456e-06	1684	1	6.20715	1.27495	5.31712e-08	6.71307e-07	977	1
LOC399715	5.62918	1.73794	2.01328e-07	1.42614e-06	1685	1	5.39011	1.78912	3.90051e-06	2.42382e-05	1985	1
FAH	7.9115	1.39776	2.02359e-07	1.4326e-06	1686	1	7.3175	0.725641	0.0101718	0.0200239	6266	1
LCN2	9.88426	3.41079	2.02841e-07	1.43515e-06	1687	1	11.0814	6.3168	1.66509e-09	4.27761e-08	480	1
ARMCX3	8.70767	0.998392	2.03136e-07	1.43639e-06	1688	1	8.38359	0.862109	0.000523202	0.00156491	4124	1
MAEA	10.1385	0.820597	2.03699e-07	1.43952e-06	1689	1	10.0572	1.17497	1.01085e-08	1.81233e-07	688	1
IKBKG	9.18365	0.7363	2.04633e-07	1.44526e-06	1690	1	8.91804	0.722988	1.3702e-05	7.08954e-05	2384	1
KRT23	10.8856	1.45867	2.05523e-07	1.4507e-06	1691	1	10.2041	0.608601	0.0608119	0.0944728	7940	1
PILRA	12.7229	1.03551	2.06229e-07	1.45396e-06	1693	1	12.3104	0.730146	0.00825823	0.0167349	6087	1
MYL6B	5.63376	1.68493	2.08359e-07	1.46724e-06	1695	1	5.17023	1.28203	2.17541e-06	1.4891e-05	1802	1
DNAJC1	8.64892	0.823619	2.08914e-07	1.46943e-06	1696	1	8.25558	0.564542	0.0085282	0.017206	6113	1
DGAT2	11.8606	1.56855	2.09722e-07	1.47423e-06	1698	1	11.7419	1.84717	1.23673e-07	1.34643e-06	1133	1
PILRB	8.71688	0.904218	2.10674e-07	1.48005e-06	1699	1	8.33793	0.673243	0.00140155	0.00360846	4791	1
IL13RA1	11.3278	1.39807	2.11547e-07	1.48531e-06	1700	1	10.7945	0.845319	0.00107787	0.00288343	4611	1
BRMS1	9.62166	0.73404	2.16128e-07	1.51391e-06	1704	1	9.18362	0.382653	0.0302364	0.0516216	7225	1
ZNF281	9.74386	1.06826	2.16516e-07	1.51574e-06	1705	1	9.69849	1.49401	6.49182e-11	3.53556e-09	226	1
PICALM	10.7535	0.901793	2.1759e-07	1.52148e-06	1707	1	10.7313	1.37395	1.01684e-07	1.1486e-06	1092	1
COX6A1	11.7968	0.862699	2.18768e-07	1.52882e-06	1708	1	11.571	0.941452	3.25103e-06	2.08427e-05	1924	1
SLMO2-ATP5E	11.134	1.2149	2.20004e-07	1.53655e-06	1709	1	11.2126	1.89646	8.1757e-12	8.19897e-10	123	1
PGAP2	7.9331	1.07669	2.20944e-07	1.54221e-06	1710	1	7.51172	0.757908	0.000262952	0.000865628	3747	1
MOB3C	8.93205	1.10784	2.24157e-07	1.56281e-06	1712	1	8.55681	0.875631	0.00025941	0.000856484	3736	1
DNAJA1	11.2526	1.86204	2.25021e-07	1.56792e-06	1713	1	10.8627	1.59841	3.2778e-10	1.16518e-08	347	1
NQO2	10.6946	1.72145	2.25332e-07	1.5686e-06	1714	1	10.7485	2.35178	1.90921e-08	3.05052e-07	772	1
FNIP1	9.81704	1.20981	2.27027e-07	1.57822e-06	1717	1	9.45213	0.9983	5.75999e-06	3.38815e-05	2097	1
EAPP	9.83763	0.864643	2.29051e-07	1.59135e-06	1718	1	9.36846	0.447198	0.00318528	0.00733635	5355	1
ALDOA	14.1054	0.805066	2.33448e-07	1.6172e-06	1723	1	14.0437	1.20385	1.68624e-08	2.77701e-07	749	1
NABP1	10.5378	1.0551	2.33914e-07	1.61769e-06	1724	1	10.7055	1.90836	3.05646e-11	1.91541e-09	196	1
CSNK1A1L	6.14755	1.70384	2.34028e-07	1.61769e-06	1726	1	6.62326	3.17382	3.39174e-13	9.29713e-11	45	1
RPL36AL	11.3029	0.753255	2.34061e-07	1.61769e-06	1727	1	11.0039	0.680405	2.93215e-05	0.000135258	2674	1
CCDC112	6.85293	0.939981	2.35167e-07	1.62306e-06	1729	1	6.40229	0.554906	0.00937321	0.0186632	6195	1
ABCG1	9.28702	1.81341	2.35245e-07	1.62306e-06	1730	1	8.52257	0.798682	0.00986058	0.0195108	6234	1
IP6K2	9.70365	0.63821	2.35699e-07	1.62525e-06	1731	1	9.27881	0.305351	0.00848473	0.0171376	6107	1
PSMC3IP	7.45154	0.695601	2.36821e-07	1.63204e-06	1732	1	7.26356	0.840998	2.87564e-06	1.87182e-05	1895	1
GAB2	9.29527	1.10921	2.3997e-07	1.65184e-06	1734	1	9.13893	1.31463	2.62652e-07	2.56924e-06	1261	1
C1orf52	7.83762	0.734423	2.41075e-07	1.65776e-06	1735	1	7.62992	0.836012	9.34093e-07	7.35292e-06	1567	1
SAP30L	8.11803	0.880183	2.42228e-07	1.6645e-06	1737	1	7.97334	1.11441	9.25233e-08	1.06066e-06	1076	1
DRAM2	9.43357	0.898103	2.4294e-07	1.66843e-06	1738	1	9.06821	0.684555	2.54119e-05	0.000119503	2623	1
IFI30	14.386	1.01364	2.44983e-07	1.68149e-06	1739	1	14.2635	1.29347	1.55235e-06	1.13222e-05	1691	1
SSFA2	8.63267	1.24195	2.45349e-07	1.68304e-06	1740	1	8.49326	1.47524	1.31105e-08	2.24297e-07	721	1
LSMﾂ12.00	9.74058	0.418161	2.45552e-07	1.68346e-06	1741	1	9.47856	0.415498	0.000197337	0.000681262	3573	1
PECR	7.58694	1.30726	2.474e-07	1.69418e-06	1743	1	7.80489	2.25941	4.06437e-11	2.45755e-09	204	1
SRP54	9.62417	0.795688	2.48129e-07	1.69723e-06	1745	1	9.42449	0.910304	1.52856e-05	7.7752e-05	2425	1
HIST1H3H	8.25346	1.93076	2.50613e-07	1.71324e-06	1746	1	7.665	1.27528	0.000230125	0.000773668	3669	1
PDAP1	9.85521	0.621971	2.52361e-07	1.7242e-06	1747	1	9.7648	0.964688	2.94635e-08	4.18219e-07	869	1
SSH3	6.87461	1.28757	2.5295e-07	1.72724e-06	1748	1	6.51676	1.09427	7.10248e-07	5.85231e-06	1497	1
MIR7848	6.09712	1.31194	2.57609e-07	1.75604e-06	1751	1	6.01421	1.67332	6.09492e-10	1.91788e-08	392	1
LINC01506	7.4292	1.95434	2.63846e-07	1.79344e-06	1755	1	7.26003	2.14214	9.6572e-08	1.09789e-06	1085	1
TPI1	12.6859	0.609611	2.63848e-07	1.79344e-06	1756	1	12.5337	0.83112	5.51649e-05	0.000228803	2974	1
PHF11	10.0604	1.28551	2.67e-07	1.81074e-06	1760	1	9.57635	0.842959	0.00114222	0.00302411	4659	1
LINC00528	8.49033	1.15921	2.67312e-07	1.8108e-06	1762	1	8.08503	0.874679	0.0110156	0.0214554	6333	1
CALML4	8.37899	0.65075	2.68805e-07	1.81989e-06	1763	1	8.12984	0.673807	5.07338e-05	0.000213803	2927	1
SAMD9	10.578	1.49036	2.68959e-07	1.81989e-06	1764	1	9.92302	0.696292	0.00209536	0.00511706	5051	1
NCF1B	12.2692	0.987026	2.71594e-07	1.83565e-06	1766	1	11.9414	0.854383	0.00312138	0.0072088	5341	1
FRMD3	7.45795	1.52433	2.72171e-07	1.8385e-06	1767	1	6.96293	1.06074	0.00136426	0.00352569	4773	1
RHBDD2	10.2868	0.934009	2.75215e-07	1.85696e-06	1769	1	10.0058	0.891928	5.29338e-06	3.165e-05	2063	1
MIEN1	10.423	0.723784	2.78201e-07	1.87393e-06	1772	1	10.0611	0.527913	0.00292124	0.00681033	5291	1
CENPN	6.08737	1.25405	2.81002e-07	1.89066e-06	1774	1	5.51027	0.629916	0.0107911	0.021088	6312	1
SUCLG1	9.68782	0.642529	2.82661e-07	1.90076e-06	1775	1	9.52214	0.836712	1.09905e-06	8.45186e-06	1604	1
PDXK	9.92699	0.822676	2.85546e-07	1.91799e-06	1777	1	9.71984	0.928187	2.95237e-07	2.82306e-06	1290	1
SDHAF3	8.20121	1.66291	2.86532e-07	1.92353e-06	1778	1	8.23228	2.24145	9.96522e-10	2.82577e-08	435	1
PRSS36	5.47105	1.28438	2.87423e-07	1.92843e-06	1779	1	5.13133	1.13023	0.000898614	0.00246869	4490	1
KIFC1	5.23093	2.06579	2.90173e-07	1.94579e-06	1780	1	4.58427	1.28892	0.00094819	0.00258874	4518	1
CHSY1	7.76823	1.08933	2.90423e-07	1.94637e-06	1781	1	8.14782	2.36632	6.2129e-11	3.40605e-09	225	1
ARL4A	8.77687	1.76395	2.92548e-07	1.95841e-06	1783	1	8.53435	1.79386	4.67236e-07	4.13144e-06	1395	1
IER2	11.6546	0.940956	2.99428e-07	2.0011e-06	1786	1	11.2075	0.565863	0.00265309	0.00626213	5226	1
PLIN4	6.58309	1.59414	2.9985e-07	2.00168e-06	1788	1	6.69788	2.34786	1.02181e-07	1.15211e-06	1094	1
PSMB6	10.8963	0.814414	3.08461e-07	2.05686e-06	1790	1	10.557	0.664651	8.81067e-05	0.00034079	3189	1
ACOT7	6.92575	1.53387	3.10063e-07	2.06524e-06	1792	1	6.36255	0.931734	0.00217243	0.00527395	5081	1
FRG1	8.60277	0.695518	3.14991e-07	2.09223e-06	1797	1	8.19765	0.406713	0.0042283	0.00938168	5559	1
ATP5E	11.1138	1.2275	3.15278e-07	2.09297e-06	1798	1	11.2007	1.92603	9.6725e-12	9.32112e-10	128	1
FFAR3	5.72803	2.87083	3.18381e-07	2.11122e-06	1800	1	5.76927	3.47441	1.26589e-08	2.19092e-07	712	1
NFE2L2	10.9941	1.11362	3.18736e-07	2.11162e-06	1801	1	10.82	1.27658	4.86788e-06	2.92904e-05	2050	1
SAMD8	9.07253	1.05995	3.18795e-07	2.11162e-06	1802	1	8.89809	1.22684	7.38048e-08	8.82153e-07	1032	1
RABAC1	11.1929	0.957516	3.21149e-07	2.12485e-06	1804	1	10.9643	1.02802	2.93442e-05	0.000135312	2675	1
CLTA	10.1434	0.522893	3.25093e-07	2.14738e-06	1807	1	9.91334	0.585972	3.89243e-06	2.42002e-05	1984	1
DUSP3	9.09061	1.06749	3.26914e-07	2.15702e-06	1809	1	9.08925	1.58439	2.4105e-09	5.78135e-08	514	1
GOLGA7	10.564	0.892242	3.31487e-07	2.18357e-06	1812	1	10.3122	0.902957	1.46463e-05	7.51195e-05	2405	1
GNB2	9.81826	1.0491	3.3518e-07	2.20425e-06	1815	1	9.76011	1.45579	2.44184e-08	3.63543e-07	827	1
MCUR1	7.9394	1.01706	3.37745e-07	2.2183e-06	1817	1	7.56203	0.781954	0.000420859	0.0013001	3993	1
RAB18	10.2589	1.46838	3.38463e-07	2.22095e-06	1819	1	9.97008	1.40289	5.19187e-06	3.11033e-05	2059	1
CLEC12B	6.06363	1.96513	3.39031e-07	2.22345e-06	1820	1	5.35855	1.08048	0.00596653	0.0126044	5839	1
NCAPH	5.51097	1.567	3.40889e-07	2.23441e-06	1821	1	4.85279	0.772541	0.0211526	0.0379123	6882	1
CLSPN	5.8827	1.45895	3.45656e-07	2.2644e-06	1822	1	5.22648	0.679801	0.0633959	0.0978831	7989	1
ORM1	8.45215	3.50468	3.47744e-07	2.27684e-06	1823	1	8.32988	3.77654	4.78546e-08	6.20701e-07	951	1
TBC1D8	8.75568	1.48179	3.49467e-07	2.28437e-06	1825	1	9.10644	2.69621	4.96128e-09	1.02717e-07	595	1
UBA3	9.87758	1.15359	3.49842e-07	2.28556e-06	1827	1	9.52125	0.952544	3.65863e-05	0.000162239	2781	1
C18orf21	7.31276	0.799519	3.50919e-07	2.29134e-06	1828	1	7.1474	0.99528	2.77308e-06	1.8185e-05	1881	1
NOD2	10.2554	1.25278	3.53852e-07	2.30545e-06	1832	1	10.1607	1.58071	5.49661e-06	3.26753e-05	2074	1
ANKRD34B	5.27407	1.97852	3.54857e-07	2.31073e-06	1833	1	6.05825	4.0711	1.96442e-08	3.1266e-07	775	1
CAPZA2	11.6343	1.50201	3.5849e-07	2.32841e-06	1837	1	11.4377	1.61937	2.44482e-06	1.63896e-05	1840	1
CDKN2C	6.28211	1.45738	3.58547e-07	2.32841e-06	1838	1	6.26333	1.94104	2.62302e-07	2.56924e-06	1259	1
TREML3P	6.46057	2.2165	3.58788e-07	2.32871e-06	1839	1	6.46503	2.75211	6.10564e-07	5.14433e-06	1464	1
ATG7	9.93329	0.713181	3.6088e-07	2.34101e-06	1840	1	9.73491	0.832441	8.30991e-08	9.72512e-07	1054	1
GABARAPL2	11.9657	1.17761	3.61142e-07	2.34139e-06	1841	1	12.1101	1.98053	4.11639e-11	2.46484e-09	206	1
TUBA1B	12.516	0.694338	3.61331e-07	2.34139e-06	1842	1	12.247	0.675942	1.48476e-05	7.60373e-05	2408	1
LILRB5	5.92199	1.61895	3.63508e-07	2.35422e-06	1843	1	5.92384	2.14809	3.53105e-08	4.84488e-07	899	1
SUPT20H	9.43302	0.602135	3.68639e-07	2.38357e-06	1846	1	9.2598	0.77335	3.46268e-06	2.19261e-05	1948	1
CHIT1	6.20355	4.30466	3.68856e-07	2.38368e-06	1847	1	5.76825	3.95063	2.25901e-07	2.25104e-06	1237	1
SPTLC2	10.4258	1.23977	3.71993e-07	2.40265e-06	1848	1	10.3606	1.62914	2.6201e-09	6.22716e-08	519	1
TMBIM6	14.5356	0.65918	3.74211e-07	2.41567e-06	1849	1	14.3339	0.772269	1.88735e-05	9.26768e-05	2512	1
MLKL	9.93803	1.18439	3.79882e-07	2.45096e-06	1850	1	10.0984	2.02392	7.033e-09	1.36833e-07	634	1
LRP10	12.6631	1.0486	3.83901e-07	2.47369e-06	1851	1	12.6233	1.48514	1.55903e-09	4.02314e-08	478	1
AP5B1	11.131	1.13577	3.83942e-07	2.47369e-06	1852	1	11.1294	1.65446	4.40889e-09	9.29924e-08	584	1
F12	5.8179	1.54359	3.84229e-07	2.47369e-06	1853	1	5.65277	1.74054	5.32706e-07	4.58543e-06	1433	1
TMEM38A	6.07144	1.50201	3.84234e-07	2.47369e-06	1854	1	5.56513	1.00848	0.00210828	0.00513946	5060	1
DNAJC15	8.90569	0.935363	3.86512e-07	2.48567e-06	1856	1	8.41981	0.489731	0.00656796	0.0137147	5907	1
SLPI	10.4254	2.37967	3.87532e-07	2.49089e-06	1857	1	10.3994	2.85345	7.09133e-07	5.85094e-06	1495	1
HSDL2	9.39784	1.18972	3.89796e-07	2.50275e-06	1859	1	9.36935	1.64723	2.50704e-10	9.37101e-09	330	1
ARPC5	13.2547	1.05709	3.90215e-07	2.50409e-06	1860	1	13.168	1.39637	2.47317e-07	2.44052e-06	1250	1
ATP5G3	11.0139	0.774849	3.9258e-07	2.51656e-06	1862	1	10.4915	0.254581	0.031119	0.0528869	7258	1
RGS18	10.8874	1.96899	3.95123e-07	2.53015e-06	1864	1	10.3894	1.48535	0.000100629	0.000381223	3256	1
LRRFIP2	8.92676	0.94129	3.99518e-07	2.55691e-06	1865	1	8.99983	1.60139	2.92082e-09	6.71766e-08	536	1
MIR3614	3.7733	1.52989	4.01316e-07	2.56567e-06	1867	1	3.83526	2.16838	4.24441e-08	5.61747e-07	932	1
ARMC7	7.29473	0.764552	4.04035e-07	2.58167e-06	1868	1	6.97218	0.644481	0.000498922	0.00150469	4090	1
ITFG1-AS1	5.64309	0.94855	4.06791e-07	2.59789e-06	1869	1	5.35953	0.895937	3.1786e-05	0.000144306	2717	1
PLEK	12.9335	0.98529	4.07489e-07	2.60095e-06	1870	1	12.8114	1.25616	2.75654e-07	2.66682e-06	1275	1
SYAP1	8.85332	0.756829	4.086e-07	2.60526e-06	1872	1	8.57786	0.722132	3.24695e-06	2.08274e-05	1923	1
MPO	8.33624	3.37164	4.10343e-07	2.61358e-06	1874	1	8.01775	3.2455	6.80853e-07	5.64399e-06	1488	1
DEFA1	13.5087	4.49044	4.14913e-07	2.63955e-06	1876	1	12.8122	3.60718	9.32277e-07	7.34801e-06	1565	1
DEFA1B	13.5092	4.49051	4.15083e-07	2.63955e-06	1877	1	12.8128	3.60735	9.32979e-07	7.34885e-06	1566	1
NSFL1C	10.4794	0.874438	4.17042e-07	2.64918e-06	1879	1	10.2089	0.855292	5.75818e-06	3.38815e-05	2096	1
SAP18	11.0182	0.400845	4.1773e-07	2.65214e-06	1880	1	10.8913	0.667058	8.81839e-07	7.01982e-06	1549	1
ZBTB34	9.59648	0.81332	4.20305e-07	2.66424e-06	1883	1	9.51817	1.17683	5.36738e-08	6.75578e-07	980	1
MRPS18C	8.05112	1.26724	4.24632e-07	2.69024e-06	1884	1	7.55609	0.800843	5.37818e-05	0.000223818	2964	1
MYL6	13.7301	1.28261	4.28432e-07	2.71143e-06	1886	1	13.8533	2.0577	1.93959e-11	1.46778e-09	163	1
PSMB2	10.5872	0.63811	4.29287e-07	2.7154e-06	1887	1	10.1321	0.250965	0.0648782	0.0997598	8022	1
EBPL	7.71261	0.994619	4.29929e-07	2.71802e-06	1888	1	7.55029	1.18936	1.23629e-05	6.52253e-05	2338	1
C11orf71	7.64055	0.694594	4.34567e-07	2.74444e-06	1890	1	7.45892	0.852575	1.40739e-05	7.23945e-05	2398	1
FCGR2B	9.69598	0.837425	4.39021e-07	2.7711e-06	1891	1	9.41677	0.796693	0.00154661	0.00391894	4868	1
MEF2A	9.27127	1.17372	4.43094e-07	2.79533e-06	1892	1	9.28126	1.71178	2.28986e-10	8.79919e-09	321	1
NLRP6	8.53331	1.76292	4.48576e-07	2.8262e-06	1894	1	7.97044	1.15395	0.00254347	0.00604154	5193	1
PRELID1	11.6779	0.692152	4.489e-07	2.8262e-06	1895	1	11.4908	0.84676	0.000144211	0.000518613	3430	1
RARA	9.93062	1.21716	4.49188e-07	2.82631e-06	1897	1	9.65768	1.1896	7.29236e-06	4.1531e-05	2165	1
CALM3	10.8188	0.815376	4.53244e-07	2.84882e-06	1899	1	10.5628	0.827367	1.38368e-05	7.1509e-05	2386	1
NADK	12.4545	1.02965	4.54714e-07	2.85506e-06	1901	1	12.0485	0.734458	0.000246651	0.00082073	3707	1
FPR2	12.387	1.56377	4.55917e-07	2.86052e-06	1902	1	12.4934	2.28576	3.81587e-08	5.16671e-07	911	1
GNA15	8.01901	1.13216	4.56064e-07	2.86052e-06	1903	1	7.8682	1.35006	8.98306e-10	2.59499e-08	427	1
UBE2L3	10.6518	0.420069	4.61992e-07	2.89314e-06	1906	1	10.635	0.908747	5.09168e-07	4.42919e-06	1418	1
CDK5RAP2	9.09979	1.66658	4.63598e-07	2.90168e-06	1907	1	9.18729	2.36417	1.07308e-07	1.19679e-06	1106	1
SOD2	13.9117	1.39387	4.63984e-07	2.90257e-06	1908	1	13.8196	1.72769	1.28661e-05	6.75048e-05	2351	1
HNRNPH2	10.3077	1.23204	4.70168e-07	2.93972e-06	1909	1	10.0971	1.3216	1.2426e-05	6.5446e-05	2342	1
SSR3	10.2431	1.15192	4.72513e-07	2.95283e-06	1910	1	9.60688	0.395762	0.00348511	0.00791691	5430	1
CFL1	14.353	0.629505	4.84343e-07	3.0236e-06	1912	1	14.3101	1.06568	6.03087e-07	5.09177e-06	1461	1
DAPK2	9.20783	1.32586	4.84673e-07	3.02408e-06	1913	1	8.77141	0.972172	0.00145242	0.00371616	4821	1
UBE2J2	9.36484	0.500302	4.88383e-07	3.04563e-06	1914	1	9.19454	0.67909	3.45195e-06	2.18694e-05	1947	1
PPCS	9.6835	0.520973	4.88666e-07	3.04581e-06	1915	1	9.41844	0.508911	0.000120555	0.000444426	3346	1
MRPL47	7.59106	1.12462	4.9143e-07	3.05506e-06	1920	1	7.30027	1.06364	1.78494e-07	1.84399e-06	1194	1
FAR2	9.30932	1.23338	4.95339e-07	3.07615e-06	1922	1	9.48276	2.09483	7.36231e-07	6.04219e-06	1503	1
ZNF410	9.65585	0.686642	4.97053e-07	3.08359e-06	1924	1	9.31034	0.511302	0.00683979	0.0141963	5943	1
ACVR1B	6.61279	1.13711	5.06189e-07	3.13538e-06	1927	1	6.8492	2.12834	1.45751e-09	3.8252e-08	470	1
HIST1H1C	9.23837	1.4065	5.06513e-07	3.13576e-06	1928	1	8.88594	1.23287	2.57043e-05	0.000120694	2627	1
PPP2R5A	10.5262	1.16031	5.0722e-07	3.1385e-06	1929	1	10.2097	1.0432	1.79083e-06	1.27393e-05	1734	1
WDR41	7.96783	0.931644	5.07788e-07	3.14039e-06	1930	1	7.71676	0.943281	7.87491e-05	0.000310195	3131	1
LACTB	9.11178	1.12592	5.11295e-07	3.15881e-06	1932	1	9.09356	1.60632	1.87836e-08	3.01687e-07	768	1
PSMB5	9.63867	0.657003	5.13462e-07	3.17056e-06	1933	1	9.2283	0.360022	0.00738086	0.0151763	5999	1
GPER1	5.2991	2.29815	5.14306e-07	3.17413e-06	1934	1	4.91582	2.05779	1.30688e-07	1.41406e-06	1140	1
P4HB	11.8595	0.73077	5.28351e-07	3.25744e-06	1936	1	11.5587	0.644347	2.47029e-05	0.000116785	2609	1
TGFA	8.04909	1.79597	5.35262e-07	3.29664e-06	1938	1	7.98141	2.17471	1.26153e-09	3.47215e-08	447	1
STX6	9.15926	0.64381	5.36922e-07	3.30516e-06	1939	1	9.01597	0.877567	3.01966e-09	6.84696e-08	544	1
CMTM7	10.8	0.579633	5.40335e-07	3.32274e-06	1941	1	10.3761	0.253078	0.0461777	0.0745532	7640	1
IER3	7.50955	1.42104	5.50333e-07	3.38019e-06	1942	1	7.68782	2.29851	8.02994e-09	1.52149e-07	651	1
RRAGC	8.34894	0.979021	5.50347e-07	3.38019e-06	1943	1	8.00485	0.817658	0.000183149	0.000637815	3542	1
BTN2A1	9.62648	0.979354	5.53691e-07	3.39787e-06	1945	1	9.16894	0.579754	0.0026994	0.00635478	5239	1
E2F1	5.61647	1.82931	5.55572e-07	3.40591e-06	1947	1	5.22419	1.56422	0.000736429	0.0020825	4362	1
LAPTM5	14.6831	0.782148	5.58304e-07	3.4209e-06	1948	1	14.4464	0.826984	1.48046e-06	1.08699e-05	1680	1
MGAM2	6.13818	1.83265	5.60058e-07	3.42989e-06	1949	1	6.37322	2.83511	1.86358e-10	7.4634e-09	308	1
BEND7	4.84186	2.34206	5.6197e-07	3.43983e-06	1950	1	4.20838	1.59837	1.28978e-05	6.76423e-05	2352	1
SSR2	11.7223	0.775543	5.66773e-07	3.46568e-06	1952	1	11.3235	0.507185	0.0101668	0.0200172	6265	1
NT5DC2	5.83956	1.53174	5.71878e-07	3.49153e-06	1955	1	5.42542	1.2287	0.00108336	0.00289498	4616	1
PDSS1	6.674	1.2761	5.84394e-07	3.56248e-06	1958	1	6.94899	2.3491	2.53738e-10	9.45577e-09	331	1
IDH1	9.50523	1.07138	5.91597e-07	3.59354e-06	1965	1	9.15048	0.874456	3.88882e-05	0.000170707	2810	1
MDM2	9.93258	1.09195	5.93999e-07	3.60629e-06	1966	1	9.33983	0.421537	0.0208649	0.03743	6876	1
AURKAIP1	10.3776	0.803154	5.97585e-07	3.62622e-06	1967	1	10.0399	0.656758	0.000981744	0.0026684	4538	1
GTPBP1	9.63432	0.842598	5.97943e-07	3.62655e-06	1968	1	9.66783	1.4321	6.64107e-08	8.05483e-07	1017	1
IRF2	11.1869	0.9304	5.99505e-07	3.63389e-06	1969	1	10.9516	0.976257	2.14775e-06	1.47263e-05	1799	1
VAMP5	9.81621	1.27331	5.99763e-07	3.63389e-06	1970	1	9.59617	1.3657	0.000537448	0.00160092	4141	1
HECA	9.69922	0.98842	6.08055e-07	3.68226e-06	1971	1	9.33743	0.779117	0.000120296	0.000443869	3343	1
PSMD14	8.65256	0.969179	6.08901e-07	3.68552e-06	1972	1	8.07507	0.332243	0.0198783	0.0358566	6838	1
P2RY13	12.0383	1.10155	6.10421e-07	3.69098e-06	1974	1	11.942	1.42537	9.56376e-08	1.08928e-06	1083	1
CBWD5	8.6614	0.760177	6.13633e-07	3.70664e-06	1976	1	8.35855	0.670642	7.16812e-05	0.000286702	3084	1
UQCRC1	11.5656	0.612869	6.1607e-07	3.71948e-06	1977	1	11.2886	0.580914	6.37443e-05	0.000259329	3032	1
KLHL8	8.61175	1.33785	6.23379e-07	3.75601e-06	1981	1	8.33172	1.29399	5.6303e-08	7.00804e-07	991	1
CABP7	7.16451	0.782566	6.24334e-07	3.75987e-06	1982	1	6.77242	0.525287	0.00564826	0.0120185	5797	1
ADRM1	10.3292	0.595993	6.29984e-07	3.79198e-06	1983	1	9.94805	0.355833	0.00593033	0.0125322	5837	1
ETS2	9.98837	1.66588	6.38623e-07	3.83624e-06	1987	1	10.1236	2.4488	9.58129e-10	2.72945e-08	433	1
USMG5	8.88011	1.16997	6.4052e-07	3.8457e-06	1988	1	8.65353	1.2436	3.94167e-09	8.49474e-08	572	1
TBC1D2	8.891	1.00039	6.4206e-07	3.853e-06	1989	1	8.56267	0.861184	8.32632e-08	9.73509e-07	1055	1
FDPS	9.88435	0.552976	6.46488e-07	3.87568e-06	1991	1	9.48406	0.275806	0.0402592	0.0662571	7495	1
GPANK1	8.6834	0.635597	6.50808e-07	3.89766e-06	1993	1	8.38929	0.573966	0.000408235	0.00126809	3971	1
FAM96A	9.37038	0.829131	6.59631e-07	3.94259e-06	1997	1	9.18447	0.976278	8.56775e-07	6.8492e-06	1543	1
MRFAP1	9.93801	0.668506	6.62915e-07	3.95825e-06	1999	1	9.70073	0.707785	8.42161e-05	0.00032832	3164	1
ZC3H12A	9.54932	1.40437	6.63834e-07	3.96176e-06	2000	1	9.19451	1.21978	0.000145101	0.000521358	3433	1
SPHK1	7.04793	1.03782	6.66297e-07	3.97407e-06	2001	1	6.53676	0.537283	0.0555235	0.0872684	7848	1
ETV6	10.0562	0.925216	6.66562e-07	3.97407e-06	2002	1	9.87187	1.0773	1.11908e-06	8.56851e-06	1611	1
PTTG1IP	11.3344	0.731201	6.845e-07	4.06882e-06	2008	1	11.2097	0.9951	3.25335e-06	2.08468e-05	1925	1
CEACAM8	8.2792	3.54234	6.86567e-07	4.07907e-06	2009	1	8.54944	4.58752	7.3267e-08	8.77425e-07	1030	1
HSPA5	11.9302	1.21666	6.92114e-07	4.10998e-06	2010	1	11.5198	0.906588	0.00026856	0.000881738	3757	1
COX5A	10.4896	0.739892	6.97647e-07	4.13587e-06	2013	1	9.98456	0.256571	0.0597678	0.0930618	7922	1
RPN1	11.9993	0.630091	6.97859e-07	4.13587e-06	2014	1	11.6961	0.539825	6.77767e-05	0.0002733	3059	1
GPN3	8.40831	0.74618	6.9865e-07	4.13851e-06	2015	1	8.17162	0.791683	6.33448e-05	0.000258129	3027	1
ETF1	9.13678	0.780631	7.06524e-07	4.18099e-06	2017	1	9.09332	1.2101	1.20144e-08	2.09119e-07	708	1
SBNO2	8.05269	1.11208	7.18885e-07	4.23943e-06	2024	1	8.22727	1.98291	9.13734e-10	2.62178e-08	429	1
DEFA4	9.40622	4.44288	7.20411e-07	4.24445e-06	2025	1	8.37183	2.88011	2.93874e-05	0.00013541	2677	1
CCNE2	5.56853	1.3905	7.20447e-07	4.24445e-06	2026	1	5.12557	1.01907	0.000881906	0.00243287	4471	1
XRCC5	11.8697	0.479321	7.21388e-07	4.2479e-06	2027	1	11.75	0.756149	1.34706e-06	1.00253e-05	1656	1
RABIF	8.89478	0.500385	7.31692e-07	4.30432e-06	2029	1	8.69046	0.609163	6.38765e-06	3.6974e-05	2131	1
MARS	10.3008	0.545989	7.35491e-07	4.32414e-06	2030	1	9.99023	0.441805	0.00108411	0.00289637	4617	1
PHC2	10.9518	1.52279	7.46674e-07	4.38166e-06	2034	1	10.9576	2.05283	5.44733e-07	4.66616e-06	1440	1
LOC105377348	5.26902	1.36782	7.48738e-07	4.39161e-06	2035	1	5.01242	1.37133	1.07711e-06	8.31421e-06	1598	1
SIRPB1	12.2399	1.26709	7.54362e-07	4.42243e-06	2036	1	12.0706	1.44145	2.29164e-06	1.55453e-05	1818	1
UBE2L6	12.5904	1.55972	7.61696e-07	4.46323e-06	2037	1	11.8869	0.67958	0.0599411	0.0932963	7925	1
SSU72	11.2015	0.586749	7.67857e-07	4.49712e-06	2038	1	10.8895	0.4861	0.000726427	0.0020613	4347	1
SCNM1	8.82601	0.809462	7.71018e-07	4.51342e-06	2039	1	8.48608	0.66149	0.00170608	0.0042756	4922	1
SLC4A1AP	8.98007	0.624736	7.71539e-07	4.51426e-06	2040	1	8.83711	0.858695	6.14397e-06	3.57144e-05	2122	1
KCTD21	7.23517	1.07656	7.77214e-07	4.54301e-06	2042	1	7.12536	1.37521	7.57822e-08	8.99686e-07	1039	1
SLC44A1	9.20279	0.875415	7.79034e-07	4.54771e-06	2044	1	8.93774	0.85772	3.4243e-05	0.000153372	2754	1
CYTIP	11.1473	0.93096	7.79161e-07	4.54771e-06	2045	1	10.8516	0.854401	0.000116781	0.00043258	3330	1
ANXA5	12.1913	0.67741	7.86536e-07	4.58403e-06	2048	1	12.0708	0.951081	1.63914e-06	1.18788e-05	1702	1
AZU1	7.09521	3.8479	8.04324e-07	4.67856e-06	2052	1	6.32973	2.83112	4.279e-06	2.61424e-05	2019	1
ZNF350	8.40199	0.983968	8.05643e-07	4.68395e-06	2053	1	7.92619	0.543314	0.0176056	0.0323018	6723	1
HIGD1A	9.2624	1.06737	8.15831e-07	4.73857e-06	2055	1	9.16775	1.39291	8.23783e-07	6.63275e-06	1532	1
CAMLG	8.75792	0.666051	8.1699e-07	4.74299e-06	2056	1	8.44978	0.573074	3.02576e-05	0.000138592	2693	1
DHRS12	9.28961	1.1592	8.24616e-07	4.78261e-06	2058	1	9.10623	1.31336	3.29798e-07	3.10135e-06	1311	1
MPC2	9.43195	0.958475	8.32055e-07	4.82341e-06	2059	1	9.21593	1.0448	1.29759e-06	9.72406e-06	1646	1
HNRNPUL2-BSCL2	8.39616	0.680432	8.38142e-07	4.85289e-06	2061	1	7.99866	0.408764	0.00550503	0.0117401	5784	1
RHOT1	9.48077	1.05877	8.38359e-07	4.85289e-06	2062	1	9.32638	1.26298	1.86161e-07	1.90248e-06	1207	1
DNAJC8	10.1234	0.454473	8.40034e-07	4.86022e-06	2063	1	9.75466	0.237902	0.0278128	0.0479685	7152	1
FBXW2	9.39845	0.93609	8.40786e-07	4.86222e-06	2064	1	9.35961	1.37315	1.00186e-07	1.1348e-06	1089	1
ATP11B	9.65928	1.4898	8.52205e-07	4.9211e-06	2067	1	9.78024	2.2453	1.67544e-10	6.9119e-09	299	1
ZNF467	9.28629	1.06034	8.5653e-07	4.94369e-06	2068	1	9.38223	1.77365	4.04493e-08	5.40565e-07	923	1
CCDC53	8.64142	0.766538	8.57873e-07	4.94905e-06	2069	1	8.5094	1.02613	5.89767e-07	4.99984e-06	1455	1
RNF7	9.26936	0.714623	8.65733e-07	4.98957e-06	2071	1	9.20708	1.11274	5.11029e-09	1.05587e-07	597	1
EIF5	11.8421	0.565852	8.75293e-07	5.0398e-06	2073	1	11.4958	0.393573	0.00038659	0.00121184	3935	1
LOC102723704	9.53128	0.8993	8.78416e-07	5.05534e-06	2074	1	9.4471	1.24363	7.22655e-07	5.95057e-06	1498	1
SCARB2	9.14556	1.26499	8.82347e-07	5.07551e-06	2075	1	8.41299	0.318926	0.0549611	0.0865119	7836	1
RAB1B	9.60799	0.774871	8.83326e-07	5.07625e-06	2077	1	9.41278	0.906993	1.14729e-06	8.76274e-06	1615	1
YIPF3	11.5113	0.789721	8.84343e-07	5.07965e-06	2078	1	11.2705	0.829166	1.04044e-06	8.07669e-06	1589	1
SLC40A1	11.405	1.65024	8.94503e-07	5.13554e-06	2079	1	11.0342	1.41845	1.93037e-05	9.43914e-05	2522	1
CEBPB	10.2173	1.26518	9.0123e-07	5.16919e-06	2081	1	10.456	2.25786	1.03262e-09	2.91473e-08	437	1
2022-09-15	11.0436	0.809437	9.02079e-07	5.17157e-06	2082	1	10.8212	0.881924	1.99144e-06	1.38126e-05	1778	1
NOL12	9.11337	0.604988	9.19755e-07	5.2628e-06	2086	1	8.77451	0.450536	0.00174905	0.00436998	4937	1
C9orf66	9.79795	1.00796	9.27388e-07	5.29631e-06	2090	1	9.48502	0.90378	2.36558e-05	0.000112402	2596	1
TCTA	9.35484	0.63755	9.31728e-07	5.31601e-06	2092	1	8.98845	0.427554	0.00507147	0.0109441	5716	1
LYPLAL1	8.56236	0.991966	9.37586e-07	5.34689e-06	2093	1	8.08068	0.544854	0.00206211	0.00504185	5045	1
CDK5	7.82003	0.803985	9.48082e-07	5.40416e-06	2094	1	7.46906	0.627639	0.000632806	0.00183663	4250	1
SMIM14	9.44754	0.938138	9.54772e-07	5.43969e-06	2095	1	9.06509	0.691355	0.000296795	0.00096316	3801	1
NME8	6.52675	1.251	9.61081e-07	5.46999e-06	2096	1	6.40903	1.53214	4.90063e-08	6.30337e-07	959	1
TRIM6-TRIM34	8.01628	0.865022	9.61745e-07	5.46999e-06	2097	1	7.76616	0.884039	3.87316e-05	0.00017014	2808	1
GNG11	10.3744	2.0095	9.61895e-07	5.46999e-06	2098	1	9.75184	1.28335	0.000320574	0.00102896	3843	1
DCTN6	7.00563	0.765293	9.63159e-07	5.47441e-06	2100	1	6.77743	0.827265	4.73438e-05	0.000201028	2905	1
P2RX1	9.97364	1.10032	9.66858e-07	5.49021e-06	2102	1	9.92816	1.53272	1.2878e-08	2.21548e-07	717	1
DDX59	8.13608	0.898335	9.75064e-07	5.52899e-06	2104	1	8.00919	1.16021	1.805e-07	1.85771e-06	1198	1
MIER1	10.2443	1.02098	9.75078e-07	5.52899e-06	2105	1	10.0167	1.08043	7.49887e-07	6.12573e-06	1510	1
PPP1R3B	10.2626	1.21093	9.76858e-07	5.53646e-06	2106	1	10.4501	2.10219	4.55768e-11	2.68227e-09	209	1
SLC12A6	10.4031	0.750381	9.79924e-07	5.5512e-06	2107	1	10.373	1.21259	8.73975e-09	1.61143e-07	669	1
LITAF	14.5415	0.998928	1.00187e-06	5.66207e-06	2112	1	14.6451	1.72195	6.59088e-08	8.00971e-07	1015	1
ACTG1	14.5164	0.701698	1.0033e-06	5.66747e-06	2113	1	14.516	1.21703	1.3843e-06	1.02678e-05	1663	1
PSMD7	10.3408	0.463255	1.00893e-06	5.69406e-06	2114	1	10.1528	0.608313	3.86785e-05	0.000170007	2806	1
MPDU1	8.81769	0.68627	1.01392e-06	5.71662e-06	2117	1	8.47099	0.518993	0.000978529	0.00266038	4537	1
LOC100506023	8.04687	1.33337	1.02069e-06	5.7521e-06	2118	1	7.74613	1.26618	5.06274e-05	0.0002135	2925	1
TIFA	8.5638	1.29919	1.02132e-06	5.75292e-06	2119	1	8.98318	2.65388	9.85315e-09	1.77948e-07	683	1
COX7A2	10.5253	1.1408	1.0231e-06	5.76024e-06	2120	1	10.276	1.17598	4.21848e-06	2.58495e-05	2013	1
TNFAIP8L2-SCNM1	8.94028	0.771158	1.02383e-06	5.76165e-06	2121	1	8.61776	0.65734	0.00139635	0.00359581	4790	1
CEACAM6	7.77943	3.81947	1.03298e-06	5.80489e-06	2124	1	7.41107	3.58475	1.47354e-06	1.08449e-05	1676	1
MORF4L1	11.3448	0.689099	1.0348e-06	5.81125e-06	2125	1	11.05	0.614921	0.000135485	0.000490953	3404	1
ADCY4	6.02083	1.4944	1.03545e-06	5.81125e-06	2126	1	5.82549	1.63814	1.53923e-06	1.12412e-05	1689	1
MYL9	7.96194	2.31894	1.03557e-06	5.81125e-06	2127	1	7.46191	1.8432	0.000117929	0.000436346	3333	1
BID	11.6151	0.774854	1.03841e-06	5.82373e-06	2128	1	11.3958	0.856413	0.000265637	0.000873556	3750	1
IK	10.8738	0.541914	1.04038e-06	5.82858e-06	2130	1	10.5623	0.437074	0.000305975	0.000988012	3820	1
PSMC6	9.10354	1.26332	1.04061e-06	5.82858e-06	2131	1	8.98296	1.53711	6.50438e-08	7.92019e-07	1013	1
2022-03-05	9.08143	1.25267	1.04378e-06	5.84339e-06	2132	1	8.89029	1.38413	2.4548e-06	1.64475e-05	1841	1
PPP2CA	11.4353	0.715258	1.0506e-06	5.87078e-06	2136	1	11.2198	0.797503	4.62871e-05	0.000197424	2892	1
LOC100506321	7.3127	0.843644	1.06208e-06	5.93214e-06	2137	1	7.02762	0.789556	1.36143e-05	7.05396e-05	2380	1
HIST1H2AE	5.27503	2.02287	1.06665e-06	5.95278e-06	2138	1	4.84009	1.6884	3.35793e-05	0.000150838	2746	1
NKAP	8.53763	0.695286	1.06677e-06	5.95278e-06	2139	1	8.23176	0.607458	0.000320977	0.00102998	3844	1
APH1B	9.37095	1.11107	1.07602e-06	5.99598e-06	2142	1	9.28669	1.46224	4.14038e-08	5.5034e-07	928	1
FCGR3A	13.4946	1.20577	1.0889e-06	6.05716e-06	2145	1	13.0429	0.817555	0.014875	0.0278257	6594	1
GNAQ	10.2387	1.05377	1.08903e-06	6.05716e-06	2146	1	10.3566	1.80752	4.89075e-11	2.80593e-09	215	1
SH3BP5L	8.49674	0.80078	1.09499e-06	6.08747e-06	2147	1	8.43707	1.19878	1.67692e-08	2.76534e-07	748	1
DEDD2	10.8058	1.13487	1.10133e-06	6.11416e-06	2150	1	10.3341	0.711779	0.000156356	0.000555166	3474	1
RPS6KB2	9.5135	0.601826	1.11002e-06	6.15954e-06	2151	1	9.07292	0.243837	0.0419546	0.06869	7534	1
TDRD7	9.03868	1.33305	1.11637e-06	6.19189e-06	2152	1	8.58263	0.935736	0.00134717	0.00348958	4762	1
SLC25A44	10.2237	1.12616	1.13468e-06	6.29053e-06	2153	1	10.1112	1.41516	1.57529e-07	1.65795e-06	1172	1
LINC00211	6.97625	1.71327	1.13552e-06	6.29226e-06	2154	1	6.58762	1.45355	3.29193e-05	0.00014836	2737	1
TMCC3	10.314	1.39197	1.13821e-06	6.30131e-06	2156	1	9.77857	0.836716	0.00104788	0.00281604	4590	1
DHFR	7.31341	1.06263	1.14046e-06	6.31085e-06	2157	1	7.04074	1.04202	7.13912e-05	0.000285727	3082	1
ARLﾂ3.00	7.09211	0.848351	1.15713e-06	6.39718e-06	2159	1	6.97357	1.136	2.25629e-06	1.53256e-05	1816	1
TRPM2	6.8047	1.34729	1.15775e-06	6.39763e-06	2160	1	7.25933	2.78416	8.2387e-13	1.73951e-10	58	1
EMB	11.2276	1.09877	1.16495e-06	6.43148e-06	2162	1	11.1817	1.52389	4.94591e-11	2.82443e-09	216	1
TMEM110-MUSTN1	6.31501	0.937979	1.16578e-06	6.4323e-06	2163	1	6.29319	1.41481	8.01237e-07	6.4681e-06	1528	1
SNX6	10.5717	0.76634	1.16618e-06	6.4323e-06	2164	1	10.3453	0.831289	1.3547e-06	1.00725e-05	1659	1
UPB1	5.3929	2.13879	1.16934e-06	6.44677e-06	2165	1	5.30738	2.49919	2.60889e-05	0.000122117	2635	1
LPPR2	10.1386	0.970472	1.1702e-06	6.44779e-06	2166	1	9.85297	0.9191	0.000147004	0.000527662	3436	1
SAR1B	8.62266	0.942893	1.17842e-06	6.48782e-06	2168	1	8.46343	1.14334	5.14081e-08	6.51046e-07	974	1
XRN1	10.0871	1.05141	1.18e-06	6.49231e-06	2169	1	9.86997	1.13646	4.25737e-06	2.6036e-05	2017	1
KYNU	8.78766	1.60938	1.18032e-06	6.49231e-06	2170	1	8.43839	1.427	4.51278e-07	4.01045e-06	1388	1
DLEU2	7.47471	0.850474	1.18984e-06	6.54164e-06	2171	1	7.23378	0.892522	1.69931e-06	1.22079e-05	1717	1
ITM2B	15.3004	1.03239	1.19219e-06	6.55156e-06	2172	1	14.9775	0.90269	0.000314195	0.00101032	3836	1
TRIM38	10.8498	0.928966	1.2147e-06	6.66607e-06	2175	1	10.4241	0.601537	0.000185036	0.000642936	3550	1
BCAT1	7.24041	1.80732	1.23072e-06	6.74773e-06	2177	1	6.96134	1.76807	1.23934e-05	6.533e-05	2340	1
TRIM34	8.00522	0.831625	1.23236e-06	6.75363e-06	2178	1	7.76997	0.8806	3.12865e-05	0.000142406	2710	1
CLDN9	5.27464	1.73917	1.23362e-06	6.75745e-06	2179	1	4.78047	1.28379	0.000476954	0.001448	4063	1
DRC1	4.92119	2.07413	1.24465e-06	6.81165e-06	2181	1	4.49625	1.75796	0.000152641	0.000544012	3461	1
CDC5L	9.25871	0.463177	1.26066e-06	6.89293e-06	2183	1	9.05094	0.566589	2.20636e-05	0.00010565	2576	1
LILRB2	11.6021	0.91136	1.26586e-06	6.91502e-06	2185	1	11.4376	1.09926	2.2647e-08	3.46159e-07	807	1
ARRB2	9.99254	1.18138	1.27482e-06	6.96076e-06	2186	1	9.99225	1.70925	5.62573e-07	4.79567e-06	1447	1
STK3	7.77684	1.37007	1.28955e-06	7.03479e-06	2188	1	7.95219	2.23602	4.73224e-08	6.14444e-07	950	1
CD82	11.5586	1.11294	1.2909e-06	7.0389e-06	2189	1	11.6913	1.89969	1.30804e-08	2.24093e-07	720	1
CYBA	14.1142	0.977391	1.29565e-06	7.0616e-06	2190	1	13.9987	1.27487	3.67576e-06	2.29922e-05	1972	1
ZCCHC6	11.043	0.934187	1.30139e-06	7.08964e-06	2191	1	10.689	0.742348	0.000207108	0.000709042	3603	1
TM9SF1	9.52127	0.710567	1.31516e-06	7.16136e-06	2192	1	9.1631	0.51303	0.000618664	0.00179984	4239	1
MOSPD2	9.91723	1.19165	1.32337e-06	7.19624e-06	2195	1	9.67789	1.22643	5.73415e-06	3.3794e-05	2093	1
ABHD12B	7.05941	1.42608	1.32442e-06	7.1987e-06	2196	1	7.15427	2.14297	6.39629e-08	7.80398e-07	1011	1
ADAM17	9.16918	1.01661	1.33666e-06	7.25526e-06	2199	1	8.816	0.830534	3.3896e-05	0.000152039	2750	1
ATF6	10.7284	1.00662	1.33985e-06	7.26598e-06	2201	1	10.6235	1.3145	6.1767e-08	7.57352e-07	1006	1
IFI35	10.7035	1.73345	1.34549e-06	7.2866e-06	2203	1	10.1417	1.14215	0.00424902	0.00941809	5565	1
TIMP1	11.8719	0.975104	1.34609e-06	7.2866e-06	2205	1	12.0167	1.79165	1.70416e-08	2.79904e-07	751	1
SPATA2L	7.90591	0.958218	1.36161e-06	7.3639e-06	2207	1	7.46205	0.594093	0.00454973	0.00998239	5622	1
CRLS1	8.21777	0.812239	1.36273e-06	7.36662e-06	2208	1	7.93653	0.766631	1.96849e-05	9.58597e-05	2533	1
SPAG5	6.20818	1.91189	1.36502e-06	7.37566e-06	2209	1	5.4228	0.855312	0.0211878	0.0379391	6888	1
PTPRE	11.4194	0.732687	1.36906e-06	7.39112e-06	2210	1	11.3815	1.17459	3.48774e-08	4.80079e-07	896	1
ZBTB16	8.35655	2.5506	1.39703e-06	7.53497e-06	2213	1	7.34926	1.06009	0.0159723	0.029667	6641	1
DAD1	11.5401	0.67107	1.40231e-06	7.55667e-06	2215	1	11.1908	0.500382	0.00257437	0.00610318	5203	1
C2orf47	6.80208	0.890419	1.40301e-06	7.55699e-06	2216	1	6.40319	0.611977	0.00102859	0.00277386	4574	1
UBE2D2	9.42383	0.572456	1.41733e-06	7.6238e-06	2219	1	9.04127	0.326723	0.0061104	0.0128772	5852	1
ASB8	10.3285	0.614178	1.42158e-06	7.64324e-06	2220	1	10.1097	0.700194	1.2991e-05	6.80733e-05	2354	1
LRRC29	5.73977	1.04648	1.42531e-06	7.65985e-06	2221	1	5.23661	0.562394	0.00906265	0.0181268	6167	1
SDCBP	14.6042	1.5526	1.42897e-06	7.66913e-06	2224	1	14.3539	1.56152	1.8933e-05	9.2895e-05	2514	1
CORO1C	11.4506	0.705681	1.43217e-06	7.68286e-06	2225	1	11.2535	0.829377	4.48794e-07	3.99318e-06	1386	1
HCK	13.2199	0.982001	1.43646e-06	7.69763e-06	2227	1	13.4112	1.88238	7.03261e-10	2.12096e-08	409	1
LRRC17	5.1212	1.41474	1.43686e-06	7.69763e-06	2228	1	4.80459	1.2929	0.000368336	0.0011623	3909	1
ISCU	11.337	0.786822	1.46536e-06	7.84329e-06	2230	1	11.1208	0.872993	2.83936e-05	0.00013142	2665	1
FKBP9	5.86987	1.56298	1.46673e-06	7.84708e-06	2231	1	5.85466	2.05835	2.26271e-09	5.50502e-08	507	1
NR1H2	10.6446	0.645745	1.50554e-06	8.03674e-06	2236	1	10.3741	0.624821	7.56733e-05	0.000300042	3111	1
TTC32	6.68244	1.25163	1.50761e-06	8.0442e-06	2237	1	6.55874	1.52628	1.18251e-06	9.00508e-06	1619	1
TMED1	8.78266	0.612822	1.52144e-06	8.11434e-06	2238	1	8.4698	0.511857	0.000608031	0.00177558	4224	1
RNASE3	7.76574	2.7109	1.52522e-06	8.13088e-06	2239	1	7.3162	2.33788	3.07325e-06	1.98995e-05	1905	1
ITFG1	9.54615	0.945385	1.52795e-06	8.14179e-06	2240	1	9.15031	0.665783	0.00299592	0.0069503	5316	1
FAM151B	4.88922	1.49205	1.54642e-06	8.2292e-06	2243	1	5.06583	2.36177	5.855e-10	1.85659e-08	389	1
CNN2	13.5461	0.804618	1.55339e-06	8.25525e-06	2246	1	13.4953	1.21947	5.15976e-07	4.47526e-06	1422	1
TWF2	10.9602	0.632911	1.56498e-06	8.30945e-06	2248	1	10.8291	0.890383	1.19847e-06	9.09169e-06	1626	1
NRBP1	10.831	0.600943	1.56847e-06	8.32424e-06	2249	1	10.5885	0.633162	7.47816e-05	0.000297079	3105	1
FRAT1	9.83659	1.29821	1.57747e-06	8.36831e-06	2250	1	9.5189	1.17754	1.09741e-05	5.90601e-05	2292	1
IL17RA	12.0522	0.926858	1.58766e-06	8.41489e-06	2252	1	12.1988	1.73965	2.14672e-10	8.32698e-09	318	1
PSMA7	11.6713	0.631912	1.60874e-06	8.51528e-06	2255	1	11.4665	0.749514	1.62242e-05	8.17171e-05	2449	1
SERPINB2	5.91691	1.87799	1.61579e-06	8.54877e-06	2256	1	6.25175	3.06572	8.01337e-11	4.11854e-09	240	1
LRRK2	11.4067	1.02261	1.62027e-06	8.56872e-06	2257	1	11.1788	1.08441	1.20039e-05	6.37677e-05	2322	1
HINT3	7.03416	1.11566	1.62765e-06	8.6039e-06	2258	1	6.78681	1.13286	7.62173e-06	4.31257e-05	2180	1
BST2	11.5576	1.58366	1.65488e-06	8.74011e-06	2260	1	10.9561	0.913706	0.0086431	0.0173948	6129	1
RANBP9	7.46056	1.08266	1.65576e-06	8.74088e-06	2261	1	7.33558	1.34991	9.37483e-09	1.7045e-07	678	1
SLC9A1	7.92987	1.05315	1.65932e-06	8.75582e-06	2262	1	7.68831	1.09203	1.9627e-05	9.56155e-05	2532	1
USP3-AS1	7.69759	1.00338	1.66324e-06	8.77261e-06	2263	1	7.31967	0.760501	0.000643524	0.00186029	4267	1
TMA7	9.52916	1.29617	1.68004e-06	8.85733e-06	2264	1	9.47989	1.72136	6.14771e-10	1.92957e-08	393	1
TRAFD1	10.9445	1.22735	1.68247e-06	8.86619e-06	2265	1	10.5806	1.01504	0.000370897	0.00116918	3913	1
IFT20	7.46578	0.945584	1.6938e-06	8.91801e-06	2267	1	7.49776	1.53139	4.66068e-11	2.69904e-09	213	1
IL1B	9.65385	1.20247	1.71221e-06	8.99119e-06	2273	1	9.73366	1.88005	1.14185e-07	1.26661e-06	1112	1
CTNNAL1	6.94852	1.80318	1.71921e-06	9.02e-06	2275	1	7.02509	2.46987	1.04395e-06	8.09372e-06	1591	1
C6orf47	9.1924	0.650438	1.72246e-06	9.0293e-06	2276	1	8.91504	0.615437	0.000650095	0.00187533	4276	1
GTF2IRD1P1	6.62721	1.15826	1.72302e-06	9.0293e-06	2277	1	6.76025	1.94371	8.81807e-08	1.02037e-06	1066	1
B4GALT4	7.94841	1.73204	1.7329e-06	9.07187e-06	2280	1	7.60819	1.56167	0.000234552	0.00078641	3679	1
MKKS	8.50638	0.730931	1.7461e-06	9.13267e-06	2282	1	8.1688	0.573037	0.00136118	0.00351922	4771	1
STARD3	9.45834	0.526953	1.74681e-06	9.13267e-06	2283	1	9.23566	0.603272	9.46876e-05	0.000362186	3224	1
LOC105747689	7.32688	1.41783	1.75307e-06	9.16138e-06	2284	1	7.2433	1.77453	1.72934e-05	8.62571e-05	2473	1
IGFBP7-AS1	5.81931	0.857779	1.76121e-06	9.19992e-06	2285	1	5.36585	0.47759	0.021959	0.0391197	6924	1
ROCK1	10.8589	0.904393	1.76746e-06	9.22855e-06	2286	1	10.752	1.20427	1.47673e-07	1.57029e-06	1160	1
AOAH-IT1	4.74998	1.73379	1.77777e-06	9.27425e-06	2288	1	4.51329	1.78381	1.47684e-05	7.56827e-05	2407	1
STARD3NL	9.27544	0.851453	1.78318e-06	9.29434e-06	2290	1	9.10703	1.03044	1.27893e-06	9.60168e-06	1643	1
C1QB	7.16399	2.36258	1.80507e-06	9.40433e-06	2291	1	6.84424	2.26811	3.98817e-05	0.000174138	2825	1
TYMP	13.2013	1.09861	1.80953e-06	9.42345e-06	2292	1	12.8897	1.00146	9.58036e-05	0.000365637	3232	1
RBPJ	11.4991	0.964533	1.83341e-06	9.53534e-06	2295	1	11.4116	1.30726	3.22545e-08	4.50067e-07	884	1
TECPR2	9.40098	1.09119	1.84115e-06	9.56311e-06	2298	1	9.3978	1.60531	1.31768e-08	2.25119e-07	722	1
TSPO	12.5611	1.00192	1.85322e-06	9.60906e-06	2302	1	12.9132	2.23013	7.57008e-11	3.95665e-09	236	1
NCF1	13.494	0.963314	1.85439e-06	9.61092e-06	2303	1	13.217	0.931701	0.000570587	0.00168338	4181	1
LOC102723885	7.22824	0.506157	1.86506e-06	9.66203e-06	2304	1	7.21604	1.00478	5.47343e-08	6.86823e-07	983	1
RAB3D	11.1843	0.963043	1.87154e-06	9.6872e-06	2306	1	10.9553	1.02086	4.29205e-06	2.61832e-05	2022	1
BTNL8	9.03696	1.34057	1.87638e-06	9.70749e-06	2307	1	8.76796	1.32362	4.99509e-05	0.000210864	2922	1
ELOVL1	10.5113	0.540148	1.88117e-06	9.72019e-06	2310	1	10.2204	0.477578	0.000455335	0.00138886	4044	1
TOR1B	8.91706	1.40235	1.88297e-06	9.72531e-06	2311	1	8.44941	0.988255	0.000255795	0.00084636	3728	1
APOBR	9.80084	1.18364	1.89424e-06	9.77503e-06	2313	1	9.4822	1.07173	4.51081e-05	0.000193399	2877	1
ARL6IP6	9.07836	1.09087	1.89766e-06	9.78424e-06	2315	1	8.72876	0.907207	0.000126859	0.000464748	3367	1
RTCA	8.18924	0.643314	1.90409e-06	9.80889e-06	2317	1	7.99783	0.777428	4.23317e-05	0.00018315	2851	1
LCP2	10.9701	0.775313	1.91797e-06	9.87612e-06	2318	1	10.6556	0.663516	0.000575554	0.00169398	4191	1
KCNE3	10.1531	0.765578	1.93462e-06	9.95757e-06	2319	1	10.005	0.984289	6.3234e-06	3.66537e-05	2128	1
HSD3B7	6.26047	1.50385	1.9807e-06	1.01816e-05	2322	1	6.50615	2.52276	1.87126e-08	3.01332e-07	766	1
NASP	9.13439	0.787631	1.98566e-06	1.02027e-05	2323	1	8.73098	0.500767	0.00628009	0.0131676	5883	1
CORO1A	14.1199	0.692453	2.02242e-06	1.03737e-05	2327	1	13.8977	0.765895	3.14148e-05	0.000142937	2711	1
ATP6V1G1	10.5804	0.732333	2.02596e-06	1.03764e-05	2329	1	10.4282	0.95025	1.24913e-07	1.35754e-06	1135	1
POLB	8.75476	0.93301	2.02633e-06	1.03764e-05	2330	1	8.35206	0.650663	0.0266096	0.0462166	7102	1
NDUFC2-KCTD14	9.25645	0.832224	2.03579e-06	1.04154e-05	2333	1	8.92877	0.702519	0.000503115	0.00151586	4094	1
PRDX3	10.937	0.917926	2.04159e-06	1.04406e-05	2334	1	10.6634	0.88236	0.000448178	0.00137008	4035	1
ABHD4	9.52654	0.924769	2.04712e-06	1.04644e-05	2335	1	9.02631	0.441016	0.00980686	0.019417	6230	1
FAS	10.2859	1.85243	2.06997e-06	1.05677e-05	2338	1	9.7579	1.30791	0.000304255	0.000983486	3816	1
RTN2	5.39491	1.27854	2.07268e-06	1.0577e-05	2339	1	5.31715	1.64408	4.15012e-06	2.55448e-05	2004	1
PPIG	9.25539	0.752467	2.07581e-06	1.05884e-05	2340	1	8.8851	0.531624	0.000151009	0.000539129	3455	1
CMTM3	10.2731	0.606187	2.08647e-06	1.06383e-05	2341	1	9.94849	0.475629	0.00149156	0.00379741	4845	1
ATP5O	10.3721	0.9053	2.09054e-06	1.06544e-05	2342	1	10.0483	0.786599	5.46383e-05	0.000227	2969	1
DPY30	8.55865	0.999951	2.09606e-06	1.0678e-05	2343	1	8.14059	0.689837	0.000507719	0.00152675	4102	1
ZDHHC3	9.93679	0.751741	2.11355e-06	1.07579e-05	2345	1	10.174	1.74578	1.4924e-11	1.21912e-09	151	1
PYCARD-AS1	9.30884	0.84375	2.11501e-06	1.07608e-05	2346	1	9.04548	0.845437	0.000219412	0.000744239	3636	1
TNIP1	9.95545	0.949843	2.133e-06	1.0843e-05	2348	1	9.80031	1.16232	5.41122e-06	3.22451e-05	2070	1
UBQLN1	11.2742	0.575969	2.14255e-06	1.0887e-05	2349	1	11.0669	0.681866	2.51188e-06	1.67572e-05	1849	1
CBWD1	8.25449	0.866066	2.16152e-06	1.09787e-05	2350	1	7.70922	0.292413	0.0482726	0.077471	7686	1
NGFRAP1	9.14838	1.36725	2.16383e-06	1.09857e-05	2351	1	8.67499	0.945989	0.0026235	0.00620487	5215	1
ENY2	8.5171	0.783454	2.17806e-06	1.10439e-05	2354	1	8.50963	1.28641	8.14782e-09	1.5391e-07	653	1
CHPT1	10.8306	1.58987	2.1923e-06	1.11114e-05	2355	1	10.8112	2.06366	4.97862e-08	6.36297e-07	965	1
ATG4A	7.52305	0.80382	2.20149e-06	1.11532e-05	2356	1	7.24332	0.762754	9.11885e-05	0.000350736	3207	1
ZNF429	8.28921	1.71672	2.21835e-06	1.12339e-05	2357	1	7.56427	0.787377	0.00253507	0.0060239	5191	1
SNX20	9.90581	0.918401	2.23983e-06	1.13379e-05	2358	1	9.8063	1.23598	3.32126e-05	0.000149408	2742	1
CLTCL1	6.17037	1.42587	2.26766e-06	1.14641e-05	2361	1	5.95313	1.51377	1.89775e-06	1.33583e-05	1752	1
TLE4	10.5406	0.778871	2.27465e-06	1.14946e-05	2362	1	10.2819	0.781468	1.83465e-05	9.04856e-05	2501	1
TMEM184B	9.3345	0.639957	2.27864e-06	1.15061e-05	2363	1	8.97413	0.437394	0.0149831	0.0279982	6601	1
STX16-NPEPL1	8.92429	0.607359	2.28156e-06	1.15149e-05	2365	1	8.73831	0.755392	2.69435e-06	1.77631e-05	1871	1
CDC26	8.99407	0.518786	2.28441e-06	1.15244e-05	2366	1	8.84327	0.738105	4.38538e-07	3.91416e-06	1382	1
C5orf58	7.57493	0.695637	2.29488e-06	1.15701e-05	2367	1	7.30673	0.678205	0.00027755	0.000908592	3768	1
ATP5J2-PTCD1	9.19008	0.653479	2.30808e-06	1.16291e-05	2369	1	9.00261	0.807006	6.00621e-06	3.50955e-05	2111	1
CMTM6	12.8101	1.08857	2.31099e-06	1.16388e-05	2370	1	12.6204	1.22274	2.76452e-06	1.81481e-05	1879	1
HYAL2	7.66344	0.837348	2.31553e-06	1.16568e-05	2371	1	7.5224	1.07684	2.40826e-05	0.000114253	2600	1
GCLM	8.55784	0.965563	2.32394e-06	1.16941e-05	2372	1	8.72732	1.81948	1.97092e-09	4.84289e-08	502	1
ADCK4	8.25817	0.876642	2.38298e-06	1.19509e-05	2380	1	7.95259	0.785518	0.000899633	0.00246983	4493	1
ZNF333	9.01446	0.834933	2.39677e-06	1.20151e-05	2381	1	8.76308	0.851047	0.000119927	0.000442772	3341	1
CDC123	11.0143	0.941465	2.4001e-06	1.20217e-05	2383	1	10.9133	1.25885	6.44192e-07	5.38719e-06	1475	1
LOC101927472	5.15133	1.09842	2.4335e-06	1.21691e-05	2386	1	5.05008	1.42074	1.30651e-06	9.77899e-06	1648	1
JKAMP	9.80453	1.03934	2.44826e-06	1.22372e-05	2388	1	9.50063	0.943004	0.000226434	0.000763548	3658	1
PLIN5	7.95328	1.64615	2.46256e-06	1.22984e-05	2390	1	8.01547	2.29167	2.97077e-07	2.83846e-06	1291	1
RNASEL	9.46375	1.00133	2.48836e-06	1.2422e-05	2391	1	9.29956	1.18626	4.42437e-06	2.68708e-05	2031	1
TRIQK	7.73162	1.51726	2.50381e-06	1.24884e-05	2393	1	7.6644	1.89504	1.52725e-08	2.55612e-07	737	1
UBE2E3	8.99743	0.845875	2.50479e-06	1.24884e-05	2394	1	8.57416	0.513162	0.0286752	0.04927	7179	1
IDI1	9.95256	2.12825	2.50701e-06	1.24942e-05	2395	1	10.2287	3.19241	3.83476e-09	8.33166e-08	567	1
KPTN	6.76209	1.23616	2.51579e-06	1.25327e-05	2396	1	6.18706	0.611147	0.0278087	0.0479681	7151	1
SNRPD1	7.71119	1.01166	2.53555e-06	1.26207e-05	2398	1	7.15495	0.419528	0.0284161	0.0488792	7171	1
YIF1B	9.45833	0.774922	2.5546e-06	1.27056e-05	2399	1	9.04695	0.478803	0.00725535	0.0149432	5989	1
HPGD	7.91058	2.74502	2.55474e-06	1.27056e-05	2400	1	8.18075	3.79945	5.83979e-09	1.17702e-07	612	1
ST6GALNAC2	9.73261	1.302	2.55651e-06	1.27081e-05	2401	1	9.202	0.757225	0.00863536	0.0173849	6127	1
IFNAR2	10.4677	0.7781	2.55739e-06	1.27081e-05	2402	1	10.2342	0.827663	1.21661e-05	6.43522e-05	2332	1
COPB2	10.5721	0.68366	2.60138e-06	1.2916e-05	2404	1	10.4603	0.972849	3.01836e-06	1.95618e-05	1903	1
PARP8	10.5974	0.731722	2.61934e-06	1.29998e-05	2405	1	10.2557	0.564404	0.00162405	0.00409416	4893	1
MEF2BNB	8.04883	0.947307	2.63457e-06	1.30588e-05	2408	1	7.83502	1.04553	1.88543e-05	9.26195e-05	2511	1
CXCL1	7.36746	1.41766	2.6356e-06	1.30588e-05	2409	1	7.46176	2.12113	7.07422e-07	5.84073e-06	1494	1
AGPAT1	9.01713	0.73873	2.64165e-06	1.30833e-05	2410	1	8.67101	0.568721	0.000397792	0.00124285	3948	1
TMF1	9.80715	0.695978	2.66928e-06	1.32037e-05	2413	1	9.48537	0.567256	0.000381919	0.00119952	3927	1
DNTTIP2	9.20912	0.988364	2.6788e-06	1.32453e-05	2414	1	8.92101	0.927493	2.63594e-06	1.74246e-05	1866	1
TMEM180	7.22833	0.819844	2.68711e-06	1.32809e-05	2415	1	7.08527	1.05189	5.12177e-05	0.000215612	2930	1
ACOT8	8.86799	0.581138	2.69384e-06	1.33086e-05	2416	1	8.60531	0.582277	0.000645694	0.00186569	4269	1
C19orf35	8.72958	1.11566	2.69707e-06	1.33191e-05	2417	1	8.81378	1.81224	3.1087e-08	4.36313e-07	878	1
TM2D3	9.76385	0.627889	2.70633e-06	1.33593e-05	2418	1	9.53779	0.690602	0.000118405	0.000437937	3335	1
WTAP	10.3203	0.929358	2.73907e-06	1.35097e-05	2420	1	9.95502	0.7133	0.000847499	0.00235236	4444	1
VBP1	8.89341	1.09273	2.74872e-06	1.35517e-05	2421	1	8.7628	1.34276	2.2219e-06	1.51253e-05	1812	1
CENPF	5.91636	1.40321	2.75375e-06	1.35709e-05	2422	1	5.4138	0.922474	0.00756847	0.015513	6018	1
CPNE5	8.14041	1.2602	2.7569e-06	1.35808e-05	2423	1	8.00604	1.50831	9.63186e-05	0.000367261	3235	1
CLEC3B	4.94885	1.22624	2.83287e-06	1.39378e-05	2426	1	4.55304	0.960629	0.00049432	0.00149374	4082	1
MTMR3	10.6387	0.915422	2.85124e-06	1.40224e-05	2427	1	10.6631	1.47898	5.00511e-11	2.84507e-09	217	1
VPS9D1	7.34851	1.56114	2.88747e-06	1.41772e-05	2431	1	7.40462	2.21153	5.12794e-07	4.45445e-06	1420	1
SNX2	10.7861	0.8029	2.89114e-06	1.41894e-05	2432	1	10.3717	0.487429	0.00608777	0.0128363	5850	1
TMEM216	8.92561	0.774133	2.89398e-06	1.41975e-05	2433	1	8.50686	0.459566	0.00789094	0.0161017	6045	1
MORF4L2	9.47659	0.904465	2.89908e-06	1.42167e-05	2434	1	9.0331	0.532164	0.0112819	0.0218877	6358	1
TRNAU1AP	7.93464	0.569522	2.9278e-06	1.43281e-05	2439	1	7.824	0.868316	3.45169e-06	2.18694e-05	1946	1
ITPRIP	10.8494	0.94409	2.93334e-06	1.43493e-05	2440	1	10.6393	1.04227	1.20452e-06	9.12638e-06	1628	1
ARHGAP18	8.43002	0.869549	2.9544e-06	1.44457e-05	2441	1	8.21269	0.955096	5.10277e-07	4.43571e-06	1419	1
IFI27L2	8.14484	1.03749	2.95547e-06	1.44457e-05	2442	1	7.78962	0.862469	0.00274232	0.00644191	5251	1
SUMO3	9.10574	0.471873	2.95923e-06	1.44532e-05	2443	1	8.77399	0.329526	0.0057144	0.0121341	5809	1
MPST	8.44894	0.702432	2.95943e-06	1.44532e-05	2444	1	8.15789	0.644976	0.000168949	0.000593658	3510	1
NEXN-AS1	4.8	2.59098	2.96111e-06	1.44556e-05	2445	1	3.69307	0.911385	0.00371313	0.00836404	5476	1
NOL7	9.51754	0.695289	2.96558e-06	1.4469e-05	2446	1	9.29337	0.770081	1.88877e-05	9.27097e-05	2513	1
TMEM40	8.67156	1.63691	2.96629e-06	1.4469e-05	2447	1	7.9965	0.813007	0.0213893	0.038254	6897	1
LOC643072	7.90453	1.03164	3.00379e-06	1.4634e-05	2450	1	7.5476	0.834386	0.00299659	0.00695053	5318	1
PSEN1	10.9945	0.778223	3.06995e-06	1.4938e-05	2453	1	10.8586	1.01941	1.52507e-06	1.11444e-05	1688	1
GNAI3	11.2938	0.997273	3.10842e-06	1.51067e-05	2456	1	11.2012	1.32507	3.92484e-06	2.43648e-05	1987	1
GJA9-MYCBP	8.48034	0.62027	3.11189e-06	1.51174e-05	2457	1	8.23674	0.648721	0.000143581	0.000516499	3429	1
STEAP4	11.3145	1.05387	3.13101e-06	1.52041e-05	2458	1	11.3951	1.7292	2.57221e-08	3.7907e-07	837	1
WRAP73	8.96865	0.52403	3.15123e-06	1.52911e-05	2459	1	8.58523	0.274495	0.0349924	0.0584945	7379	1
ATPIF1	10.1307	0.599958	3.19139e-06	1.54659e-05	2463	1	9.71874	0.301014	0.015864	0.0295013	6633	1
IGFLR1	10.5018	1.28014	3.1981e-06	1.54921e-05	2464	1	10.2411	1.28717	3.49059e-05	0.000155945	2761	1
SPACA6P	5.91814	1.32373	3.21381e-06	1.55619e-05	2465	1	5.70648	1.4313	2.03961e-05	9.88551e-05	2545	1
ACOX1	10.4039	0.950286	3.21772e-06	1.55682e-05	2467	1	10.2928	1.2442	8.19854e-07	6.60542e-06	1531	1
MRPL51	9.4692	0.746814	3.26953e-06	1.57997e-05	2470	1	9.21062	0.755829	3.21166e-05	0.000145379	2725	1
P2RX5-TAX1BP3	9.40206	0.562319	3.28522e-06	1.5869e-05	2471	1	9.06469	0.410898	0.0113768	0.0220441	6366	1
CYB5R1	9.48878	0.763869	3.29494e-06	1.59095e-05	2472	1	9.39187	1.08786	6.23422e-07	5.23836e-06	1468	1
IFNAR1	10.9162	0.975802	3.3184e-06	1.60163e-05	2473	1	10.8358	1.32898	2.06757e-07	2.08703e-06	1222	1
PSMB7	9.643	0.647264	3.33851e-06	1.61004e-05	2475	1	9.36109	0.610586	0.000395215	0.00123605	3944	1
STX11	11.2652	1.31796	3.35854e-06	1.61905e-05	2476	1	11.0691	1.43837	1.86491e-05	9.17946e-05	2506	1
COX17	8.07401	0.790436	3.36319e-06	1.62063e-05	2477	1	8.05588	1.27956	7.22272e-09	1.39424e-07	639	1
ITPKC	7.50792	1.63063	3.37229e-06	1.6237e-05	2479	1	7.49104	2.11916	5.55849e-07	4.74491e-06	1445	1
MYCBP	8.44552	0.632499	3.39167e-06	1.63238e-05	2480	1	8.19776	0.652019	0.000202303	0.00069568	3587	1
TMSB4X	16.7926	0.580446	3.4335e-06	1.64852e-05	2486	1	16.5769	0.67188	0.00035448	0.00112288	3894	1
UBR5-AS1	6.79316	1.18347	3.43817e-06	1.6501e-05	2487	1	6.22002	0.551571	0.0313447	0.0531825	7270	1
MRPL36	7.98502	0.761464	3.44147e-06	1.65102e-05	2488	1	7.57464	0.471026	0.00600174	0.0126701	5843	1
PHF12	8.80614	0.781609	3.45911e-06	1.65815e-05	2490	1	8.56592	0.822935	1.7214e-05	8.59656e-05	2470	1
ECE1	11.1132	1.06766	3.48783e-06	1.6699e-05	2493	1	11.0288	1.41547	2.4742e-08	3.6726e-07	831	1
DENND3	11.2293	0.865175	3.49038e-06	1.67045e-05	2494	1	11.1302	1.18859	1.43503e-07	1.53389e-06	1154	1
ZNF516	9.56696	1.07688	3.49342e-06	1.67124e-05	2495	1	9.348	1.1536	1.31727e-06	9.84164e-06	1651	1
GNAL	8.57617	0.618999	3.55668e-06	1.6981e-05	2500	1	8.22252	0.430314	0.0127197	0.0242837	6461	1
MAX	11.1692	0.708508	3.583e-06	1.7093e-05	2502	1	10.8948	0.677348	3.92867e-05	0.000172102	2815	1
COX15	8.93655	0.467917	3.59958e-06	1.71379e-05	2507	1	8.85111	0.816028	6.89929e-06	3.95827e-05	2150	1
TCIRG1	12.5772	0.789368	3.6967e-06	1.75652e-05	2512	1	12.3971	0.950876	4.68558e-06	2.82763e-05	2044	1
RAC2	13.5801	0.751309	3.70876e-06	1.76155e-05	2513	1	13.5547	1.22361	1.83815e-07	1.88614e-06	1202	1
SSR1	11.3744	0.699623	3.71133e-06	1.76207e-05	2514	1	10.9609	0.3875	0.0202316	0.0364103	6854	1
ZNF396	6.15572	1.34743	3.71791e-06	1.76379e-05	2516	1	5.54012	0.632547	0.023085	0.0408542	6970	1
MGAT1	11.9098	0.667341	3.72538e-06	1.76663e-05	2517	1	11.5449	0.456044	0.000873733	0.0024154	4462	1
PAFAH1B1	9.5073	0.565335	3.74328e-06	1.77442e-05	2518	1	9.38645	0.842009	3.37106e-07	3.15733e-06	1317	1
BCKDK	10.1248	0.749129	3.75753e-06	1.78047e-05	2519	1	9.97679	0.972278	4.97965e-07	4.34898e-06	1412	1
DCTN3	9.80545	0.513725	3.81918e-06	1.80896e-05	2520	1	9.54328	0.51619	0.000586497	0.00172044	4205	1
DOK1	9.51098	0.674293	3.83607e-06	1.81624e-05	2521	1	9.29527	0.764083	7.83244e-06	4.41358e-05	2189	1
FAM63B	8.67832	0.590032	3.84318e-06	1.81888e-05	2522	1	8.52419	0.801029	1.45075e-07	1.54801e-06	1156	1
PPP1R15A	10.2399	1.0948	3.85043e-06	1.82159e-05	2523	1	9.91396	0.959505	0.00021179	0.000721465	3621	1
TROVE2	10.1752	0.449337	3.87089e-06	1.82971e-05	2525	1	9.97172	0.561303	2.82021e-05	0.000130632	2663	1
MOB4	7.6977	1.33367	3.88548e-06	1.83526e-05	2527	1	7.36353	1.18223	1.86756e-06	1.32112e-05	1742	1
RIPK3	8.66703	0.786596	3.9018e-06	1.84151e-05	2529	1	8.40749	0.791211	3.00397e-05	0.000137812	2688	1
WDR13	9.58649	0.656812	3.91163e-06	1.84542e-05	2530	1	9.41022	0.82452	2.04947e-06	1.41467e-05	1787	1
CD274	7.6865	2.17077	3.93169e-06	1.85415e-05	2531	1	7.70254	2.71899	1.67779e-06	1.21108e-05	1708	1
ARL8B	10.1103	0.825679	3.93881e-06	1.85678e-05	2532	1	9.86459	0.849155	1.93475e-05	9.45153e-05	2525	1
GPD2	8.22871	0.944438	3.96539e-06	1.86821e-05	2533	1	7.83836	0.679648	1.34936e-05	7.01208e-05	2372	1
SEC61G	9.22167	1.0551	3.9662e-06	1.86821e-05	2534	1	8.84381	0.82504	3.45612e-05	0.000154573	2758	1
COMMD3	8.49075	0.984402	3.97965e-06	1.87381e-05	2535	1	7.95324	0.429424	0.00662245	0.0138056	5917	1
SETD8	6.55863	0.854049	3.99114e-06	1.87848e-05	2536	1	6.54298	1.35029	7.17736e-08	8.65422e-07	1023	1
NFAM1	11.6537	0.900957	4.00613e-06	1.88479e-05	2537	1	11.4646	1.0396	6.72403e-06	3.87032e-05	2143	1
LOC100129034	9.13787	0.481641	4.07481e-06	1.91484e-05	2540	1	9.06364	0.854783	3.90522e-09	8.43722e-08	569	1
MFSD7	6.82918	1.03616	4.09814e-06	1.92429e-05	2542	1	6.47794	0.857896	0.00795491	0.0162135	6052	1
HNRNPLL	8.55816	0.960679	4.1216e-06	1.93454e-05	2543	1	8.15888	0.673913	0.0109231	0.0212955	6327	1
ACAP2	11.0519	0.678136	4.1451e-06	1.94404e-05	2545	1	11.0032	1.09778	3.19548e-08	4.4639e-07	883	1
RAF1	11.5431	0.799087	4.14913e-06	1.94517e-05	2546	1	11.2331	0.695255	0.000184897	0.000642634	3549	1
ARID5A	10.6748	1.14433	4.15336e-06	1.94639e-05	2547	1	10.6533	1.62227	4.67022e-07	4.13144e-06	1394	1
CD46	13.2458	0.880468	4.18363e-06	1.9598e-05	2548	1	12.9671	0.84084	0.00107374	0.00287489	4607	1
EME1	5.58381	0.831484	4.20206e-06	1.96689e-05	2550	1	5.17122	0.528028	0.00427854	0.009475	5570	1
RBX1	10.2312	1.18984	4.20984e-06	1.96976e-05	2551	1	10.0919	1.43935	8.35131e-08	9.75506e-07	1056	1
CHMP1A	10.1432	0.59285	4.26661e-06	1.99383e-05	2554	1	9.88947	0.605226	0.000222248	0.000752519	3643	1
RGL2	10.0364	0.800892	4.27578e-06	1.9967e-05	2556	1	9.68312	0.61786	0.00221701	0.00536743	5094	1
RPL23AP7	6.81961	0.840716	4.28127e-06	1.99849e-05	2557	1	6.50008	0.722651	0.00119145	0.0031382	4683	1
TSC22D1	10.1234	1.59425	4.28863e-06	1.99896e-05	2560	1	9.58266	1.02709	0.0100798	0.0198967	6249	1
SLC25A20	9.06801	0.71488	4.28898e-06	1.99896e-05	2561	1	8.78006	0.654103	0.00139292	0.0035885	4788	1
COQ5	8.078	0.732022	4.37686e-06	2.03594e-05	2566	1	7.66908	0.439014	0.00156687	0.00396295	4877	1
GLMP	8.62681	1.25905	4.38866e-06	2.04063e-05	2567	1	8.18071	0.894088	0.000568283	0.00167778	4178	1
COMMD5	8.76096	0.486929	4.39628e-06	2.04219e-05	2568	1	8.51471	0.514898	6.03458e-05	0.000247215	3011	1
VIM	13.3165	0.658039	4.39629e-06	2.04219e-05	2569	1	13.4439	1.43298	4.88949e-11	2.80593e-09	214	1
MFSD1	10.996	1.00961	4.4279e-06	2.05408e-05	2573	1	10.7327	0.993648	8.06489e-05	0.000316514	3143	1
MLFﾂ2.00	11.5072	0.745006	4.4807e-06	2.07777e-05	2574	1	11.3148	0.881349	1.7374e-06	1.24381e-05	1723	1
STXBP3	10.0225	1.06896	4.52465e-06	2.0957e-05	2577	1	9.76157	1.059	2.99756e-05	0.000137607	2687	1
SLC31A2	11.3492	1.283	4.53154e-06	2.09808e-05	2578	1	10.9811	1.06118	4.95152e-05	0.000209096	2921	1
MAD2L2	9.30577	0.739814	4.57639e-06	2.11638e-05	2581	1	9.17913	1.01507	4.1865e-06	2.5697e-05	2009	1
CDC42	12.3081	0.65086	4.59414e-06	2.12377e-05	2582	1	12.2583	1.06774	3.25413e-08	4.52534e-07	887	1
ADAM9	7.80425	1.27409	4.6299e-06	2.13864e-05	2584	1	7.96167	2.1053	2.41628e-10	9.11476e-09	326	1
APBB1IP	11.3655	0.766695	4.63801e-06	2.14156e-05	2585	1	11.4762	1.50533	5.88513e-10	1.86136e-08	390	1
CLPB	7.28728	0.895027	4.69054e-06	2.1633e-05	2588	1	6.89536	0.622654	0.00298534	0.00693227	5312	1
CCT5	11.1062	0.703657	4.69295e-06	2.16358e-05	2589	1	10.8579	0.723889	7.06162e-05	0.000282992	3078	1
CHP1	10.3456	0.62282	4.69778e-06	2.16497e-05	2590	1	10.4544	1.35439	6.93751e-10	2.10774e-08	406	1
APIP	7.06057	0.800027	4.71142e-06	2.16958e-05	2592	1	6.65882	0.515745	0.0145908	0.0273648	6577	1
SECTM1	11.4327	1.44061	4.71411e-06	2.16998e-05	2593	1	11.1385	1.37463	0.000122897	0.000452246	3352	1
TUSC2	8.88407	0.537732	4.73021e-06	2.17655e-05	2594	1	8.54049	0.374176	0.0323767	0.0547302	7297	1
IL4R	10.1255	1.10413	4.74118e-06	2.18076e-05	2595	1	10.426	2.2242	1.01153e-10	4.83612e-09	258	1
CACUL1	10.3694	0.803126	4.75697e-06	2.18698e-05	2596	1	10.1059	0.789969	2.5197e-05	0.000118628	2620	1
VPS37B	8.79208	0.842858	4.75836e-06	2.18698e-05	2597	1	8.49131	0.766004	3.82035e-05	0.000168407	2798	1
TPM1	8.77355	1.28357	4.77584e-06	2.19342e-05	2598	1	8.79926	1.8508	7.72103e-07	6.28225e-06	1516	1
SRI	10.3508	0.48966	4.77605e-06	2.19342e-05	2599	1	10.3122	0.934844	7.46097e-08	8.90911e-07	1033	1
ZAK	7.80603	1.072	4.78488e-06	2.19578e-05	2601	1	8.07467	2.12902	4.5677e-12	5.57525e-10	101	1
PRDM5	6.79782	2.14854	4.89888e-06	2.24035e-05	2610	1	6.75626	2.58093	1.93649e-07	1.96922e-06	1213	1
MEF2BNB-MEF2B	6.39949	0.926372	4.91484e-06	2.24678e-05	2611	1	6.15737	0.96873	6.01384e-05	0.000246529	3009	1
TOPﾂ1.00	9.56965	0.675665	4.94763e-06	2.26091e-05	2612	1	9.5098	1.07823	2.39236e-08	3.59552e-07	820	1
GGT1	7.70506	0.886625	4.95717e-06	2.2644e-05	2613	1	8.02021	2.03805	2.92451e-09	6.71766e-08	537	1
KDELR2	10.3074	0.740598	4.95989e-06	2.26478e-05	2614	1	9.97014	0.581258	0.00168704	0.00423477	4914	1
ACSL4	9.84894	1.32234	4.9744e-06	2.2688e-05	2617	1	10.0106	2.15962	2.9744e-09	6.8069e-08	539	1
FAM65B	14.1892	1.05271	4.99189e-06	2.2733e-05	2621	1	13.9792	1.1524	4.69165e-07	4.13663e-06	1399	1
SLC25A11	10.0482	0.520254	4.99645e-06	2.27451e-05	2622	1	9.77165	0.490162	0.00124735	0.00326598	4711	1
TREML2	10.4375	1.11792	5.03757e-06	2.29236e-05	2623	1	10.2554	1.27033	2.60966e-05	0.000122117	2636	1
VPS9D1-AS1	3.89622	1.24541	5.06364e-06	2.30334e-05	2624	1	3.89592	1.77669	3.41225e-06	2.16402e-05	1945	1
MICAL1	10.0169	0.863068	5.09052e-06	2.31468e-05	2625	1	9.92506	1.19988	2.65439e-07	2.59239e-06	1263	1
SLIRP	7.77527	1.16598	5.16139e-06	2.34334e-05	2629	1	7.48362	1.11381	8.29334e-06	4.6457e-05	2202	1
PPT1	13.2119	0.943366	5.19648e-06	2.35747e-05	2631	1	12.8803	0.791029	0.0105533	0.0206989	6289	1
DICER1-AS1	5.45787	1.30124	5.20634e-06	2.36105e-05	2632	1	4.94195	0.792404	0.0057775	0.012247	5819	1
LOC645513	7.19923	0.966402	5.20947e-06	2.36137e-05	2633	1	6.79151	0.666306	0.00505781	0.0109242	5711	1
UPF2	9.21718	0.492016	5.211e-06	2.36137e-05	2634	1	8.9478	0.473939	0.000204001	0.000699958	3595	1
APOL2	9.93816	1.09816	5.21542e-06	2.36248e-05	2635	1	9.47862	0.701888	0.0106659	0.0208832	6300	1
SCPEP1	10.8536	0.840685	5.25438e-06	2.37922e-05	2636	1	10.9059	1.45795	3.02074e-07	2.86924e-06	1298	1
CRK	9.65972	0.706977	5.25799e-06	2.37995e-05	2637	1	9.51175	0.928014	2.11593e-06	1.45647e-05	1792	1
AVL9	8.4523	0.622327	5.28146e-06	2.38876e-05	2639	1	8.31258	0.859308	1.3638e-07	1.46538e-06	1148	1
MRPL13	7.8911	1.298	5.29574e-06	2.39432e-05	2640	1	7.52731	1.08828	3.90655e-06	2.42635e-05	1986	1
SLC8A1	8.71944	1.2851	5.33244e-06	2.40909e-05	2642	1	8.54917	1.4677	2.22168e-06	1.51253e-05	1811	1
SLC16A6	7.56798	0.955292	5.34109e-06	2.41208e-05	2643	1	7.44694	1.22805	1.93557e-05	9.45182e-05	2526	1
AATK	7.66582	1.23666	5.389e-06	2.43095e-05	2646	1	7.40376	1.23601	7.81286e-05	0.000308488	3124	1
HHEX	9.81189	0.999497	5.43155e-06	2.44923e-05	2647	1	9.78634	1.46179	3.82332e-07	3.49597e-06	1349	1
PADI2	10.9998	1.33411	5.43817e-06	2.45128e-05	2648	1	11.2879	2.42049	7.74703e-10	2.29711e-08	416	1
CD2BP2	10.1003	0.569423	5.45664e-06	2.45775e-05	2650	1	9.87442	0.639139	8.84235e-05	0.000341592	3193	1
CDS2	10.7633	0.794222	5.47262e-06	2.46402e-05	2651	1	10.5147	0.814127	4.06011e-05	0.000176904	2831	1
TMC4	5.62116	1.48385	5.47782e-06	2.46543e-05	2652	1	5.44492	1.65868	4.57451e-05	0.000195559	2885	1
TOR1AIP2	9.08127	0.667213	5.50042e-06	2.47467e-05	2653	1	8.86794	0.761932	3.06341e-07	2.90224e-06	1302	1
KIAA0101	7.10321	1.25928	5.52281e-06	2.48194e-05	2656	1	6.6128	0.820338	0.00493253	0.0106854	5694	1
MGST2	8.14264	0.75501	5.55553e-06	2.49319e-05	2659	1	7.89469	0.786008	0.000509244	0.00152948	4105	1
B9D2	8.1854	0.830461	5.5624e-06	2.49503e-05	2661	1	8.0246	1.0336	1.4979e-05	7.65074e-05	2415	1
MIR6721	4.52014	0.849479	5.56709e-06	2.4962e-05	2662	1	4.1149	0.557025	0.0029333	0.00683586	5293	1
IL2RG	13.5786	0.759685	5.59934e-06	2.50971e-05	2663	1	13.2647	0.654346	0.00111838	0.002968	4648	1
GDI1	9.68236	0.754989	5.62834e-06	2.52177e-05	2664	1	9.46692	0.84385	2.14601e-05	0.000103201	2565	1
NUCB1-AS1	7.61699	0.970683	5.72436e-06	2.55998e-05	2669	1	7.62882	1.50914	6.74597e-08	8.16599e-07	1019	1
LAMTOR4	11.8832	0.802454	5.73334e-06	2.56208e-05	2671	1	11.5021	0.567287	0.0214994	0.0384006	6906	1
NDUFB5	8.93818	0.608943	5.77955e-06	2.5808e-05	2673	1	8.62271	0.497209	0.00104984	0.00282043	4591	1
CHURC1	10.4222	0.913054	5.96451e-06	2.65842e-05	2678	1	10.1529	0.889951	1.81753e-06	1.29069e-05	1737	1
STAC3	5.59084	1.26843	6.02591e-06	2.68309e-05	2680	1	5.00941	0.626813	0.00658292	0.0137418	5909	1
MASTL	6.45837	0.94028	6.02662e-06	2.68309e-05	2681	1	6.1476	0.840807	0.000808106	0.00225827	4414	1
KLLN	4.08623	1.65007	6.09822e-06	2.71302e-05	2682	1	3.60059	1.19953	0.00524129	0.0112574	5743	1
KLHL2	9.45328	1.70649	6.3862e-06	2.84e-05	2684	1	9.67906	2.66911	5.61744e-09	1.14153e-07	607	1
NSMCE2	7.16422	0.981784	6.43033e-06	2.85431e-05	2689	1	6.89181	0.961421	8.08146e-06	4.53938e-05	2196	1
TUBB4B	10.2014	0.703103	6.47954e-06	2.87509e-05	2690	1	10.0428	0.90776	2.75304e-07	2.66614e-06	1273	1
AGFG1	9.89238	1.53981	6.63342e-06	2.94009e-05	2693	1	10.362	2.99222	2.82918e-09	6.53519e-08	534	1
MRVI1	9.44725	1.24276	6.65202e-06	2.94614e-05	2695	1	9.48418	1.8346	4.26003e-08	5.62607e-07	934	1
PCP2	5.34468	1.2534	6.68205e-06	2.95834e-05	2696	1	4.83601	0.770696	0.00369373	0.00832794	5471	1
HCAR3	10.7972	1.10217	6.68932e-06	2.96046e-05	2697	1	10.8424	1.70798	0.000111831	0.000416623	3311	1
SCN1B	5.64914	1.3092	6.70393e-06	2.96583e-05	2698	1	5.29137	1.10907	0.000660896	0.00190204	4286	1
DIRC2	8.18648	1.01203	6.76502e-06	2.99175e-05	2699	1	8.22243	1.59758	7.19265e-10	2.1556e-08	411	1
BAZ2B	10.8025	0.710529	6.81429e-06	3.01242e-05	2700	1	10.5843	0.79266	0.00017419	0.000609715	3524	1
HCLS1	13.4257	0.899849	6.8831e-06	3.04059e-05	2702	1	13.3035	1.17319	1.30879e-06	9.78438e-06	1649	1
ANAPC15	7.40912	0.776127	6.95249e-06	3.0667e-05	2706	1	7.30762	1.10007	1.64098e-06	1.18788e-05	1704	1
PPP1R11	10.5161	0.540924	6.9932e-06	3.08124e-05	2709	1	10.3002	0.631245	0.000129644	0.000473047	3380	1
C3orf62	8.4392	0.941386	7.01415e-06	3.08933e-05	2710	1	8.04901	0.687054	0.0111771	0.0217112	6349	1
RAB10	11.3091	0.755517	7.13675e-06	3.13754e-05	2715	1	11.2906	1.23099	1.54073e-06	1.12455e-05	1690	1
TAF11	7.55506	0.641442	7.17217e-06	3.15079e-05	2717	1	7.16141	0.374939	0.00542518	0.0115999	5769	1
ZBTB7B	7.53878	0.852711	7.19835e-06	3.15997e-05	2719	1	7.46608	1.2297	2.94513e-06	1.91402e-05	1898	1
FCN1	14.5321	0.926003	7.23067e-06	3.17299e-05	2720	1	14.4204	1.22059	7.48135e-06	4.23703e-05	2178	1
SNORD12C	5.2518	1.31001	7.2343e-06	3.17341e-05	2721	1	4.97604	1.27944	0.000173467	0.000607701	3521	1
SNAP29	9.37855	0.509801	7.25227e-06	3.17896e-05	2723	1	9.12934	0.528444	8.15863e-05	0.000319685	3148	1
PPP4R1	10.0988	1.06645	7.29444e-06	3.19627e-05	2724	1	9.89397	1.17097	4.33543e-06	2.64086e-05	2025	1
TM6SF1	9.52827	1.23519	7.45439e-06	3.26396e-05	2726	1	9.35911	1.40892	3.74792e-05	0.00016576	2789	1
LINC00493	8.60171	0.790147	7.46494e-06	3.26738e-05	2727	1	8.51134	1.13407	4.37082e-07	3.90455e-06	1380	1
TIMM23	8.92062	0.582572	7.56732e-06	3.30613e-05	2732	1	8.4919	0.247634	0.0644533	0.0992053	8014	1
DYNLRB1	10.3448	0.636437	7.59434e-06	3.31672e-05	2733	1	10.1466	0.767927	4.48963e-05	0.000192747	2872	1
NUCB1	10.5494	0.953897	7.61731e-06	3.32554e-05	2734	1	10.5758	1.52332	2.09021e-08	3.27593e-07	785	1
GLRX2	6.84533	0.880088	7.66302e-06	3.34305e-05	2736	1	6.48278	0.677448	0.000190526	0.00065978	3562	1
DYRK1A	8.51789	0.84673	7.82181e-06	3.41108e-05	2737	1	8.26101	0.847557	3.6627e-06	2.29454e-05	1969	1
FFAR2	11.8965	1.23787	7.90132e-06	3.44323e-05	2739	1	11.9034	1.77453	1.64029e-06	1.18788e-05	1703	1
AIG1	7.75947	0.949696	7.99864e-06	3.4831e-05	2741	1	7.87287	1.6966	2.81317e-08	4.03964e-07	859	1
FAM160B1	9.13989	1.05269	8.03964e-06	3.49968e-05	2742	1	9.08495	1.45658	1.05539e-08	1.87583e-07	694	1
GNB4	9.12654	0.764177	8.06489e-06	3.50939e-05	2743	1	8.89766	0.826507	1.59857e-05	8.07135e-05	2443	1
CDK14	7.57067	1.04482	8.31363e-06	3.61367e-05	2746	1	7.61768	1.65553	5.43544e-09	1.1082e-07	605	1
RBCK1	11.007	1.02521	8.34415e-06	3.62562e-05	2747	1	10.6328	0.801928	0.00293666	0.00683983	5296	1
CELF2	12.3216	0.7222	8.5615e-06	3.71465e-05	2751	1	12.0748	0.74608	9.38033e-06	5.1747e-05	2236	1
CLEC7A	10.8161	1.02323	8.67781e-06	3.76102e-05	2754	1	10.3638	0.633078	0.0212111	0.0379684	6890	1
NCLN	9.41338	0.685348	8.73902e-06	3.78617e-05	2755	1	9.09029	0.56034	0.00104997	0.00282043	4592	1
INSR	7.47471	1.3211	8.7459e-06	3.78777e-05	2756	1	6.89543	0.687169	0.00696607	0.0144196	5959	1
XPO6	12.1802	1.02434	8.85897e-06	3.83257e-05	2759	1	12.2221	1.62773	2.9538e-08	4.18794e-07	870	1
UBE2D3	13.1132	0.963207	8.91083e-06	3.85082e-05	2762	1	12.9459	1.13933	5.84929e-05	0.000240695	2997	1
WRB	8.08181	0.801001	8.94955e-06	3.86475e-05	2764	1	7.82314	0.79582	0.000882615	0.00243395	4473	1
FYB	13.0986	0.7984	9.01282e-06	3.88927e-05	2766	1	13.0969	1.31433	1.06412e-07	1.18984e-06	1103	1
TMEM167B	10.0331	0.96903	9.03898e-06	3.89773e-05	2768	1	9.74482	0.906608	9.30992e-05	0.000356972	3217	1
ATP6V1B2	12.7928	0.867811	9.05616e-06	3.90232e-05	2770	1	12.5367	0.868547	0.000283194	0.000925106	3776	1
CANT1	7.94382	0.767501	9.14659e-06	3.93666e-05	2773	1	7.85622	1.11744	4.77789e-06	2.87911e-05	2047	1
CLPﾂ1	8.28854	0.704773	9.14905e-06	3.93666e-05	2774	1	8.01059	0.663858	0.00144571	0.00370052	4819	1
ERO1A	10.1335	0.898867	9.19332e-06	3.95429e-05	2775	1	9.99197	1.12769	5.96791e-06	3.49048e-05	2109	1
LRWD1	8.34941	0.733647	9.33481e-06	4.01011e-05	2778	1	7.91969	0.393521	0.0160056	0.0297154	6644	1
SLC35A1	9.07159	1.1835	9.36126e-06	4.01928e-05	2780	1	8.64584	0.843885	0.0016128	0.00406863	4889	1
LOC113230	6.00796	1.30168	9.3687e-06	4.01958e-05	2782	1	5.42252	0.660424	0.00930136	0.0185321	6191	1
LINC00173	6.98497	1.41342	9.38316e-06	4.02434e-05	2783	1	6.36841	0.720858	0.0507896	0.0809314	7741	1
CNTD1	8.48131	0.534198	9.40603e-06	4.0327e-05	2784	1	8.35468	0.79615	1.68736e-06	1.21433e-05	1714	1
AK6	7.04103	1.18388	9.57209e-06	4.09801e-05	2788	1	6.43203	0.483059	0.0407131	0.066897	7507	1
GMIP	10.4259	0.81749	9.60948e-06	4.11254e-05	2789	1	10.274	1.03696	3.2887e-06	2.10405e-05	1928	1
GPR27	6.92229	1.53046	9.62926e-06	4.11774e-05	2791	1	6.87954	1.95754	3.4733e-06	2.19821e-05	1949	1
ZFAND3	6.94045	0.857269	9.66431e-06	4.13008e-05	2793	1	6.85443	1.20707	4.29682e-08	5.65648e-07	937	1
LSMﾂ10.00	10.2081	0.683277	9.72067e-06	4.14823e-05	2797	1	9.85201	0.499535	0.00330126	0.00756334	5384	1
FMR1	8.4892	0.940119	9.78019e-06	4.17214e-05	2798	1	8.07112	0.620331	0.00170172	0.0042664	4920	1
ABLIM3	6.6836	1.68391	9.96977e-06	4.24845e-05	2801	1	6.36424	1.56232	0.000469988	0.00142896	4057	1
GRINA	9.80641	1.14296	1.00302e-05	4.27116e-05	2803	1	9.8963	1.84244	7.40926e-09	1.42357e-07	642	1
TXNL4A	9.21249	0.521445	1.03039e-05	4.37987e-05	2808	1	8.86592	0.353425	0.0103317	0.0202996	6278	1
DRAP1	9.84829	0.940904	1.03789e-05	4.40549e-05	2812	1	9.33383	0.442426	0.0131796	0.0250455	6491	1
TBXAS1	11.4831	0.842684	1.042e-05	4.41981e-05	2814	1	11.4471	1.28678	2.11949e-07	2.13769e-06	1223	1
CNPY3	11.9777	0.590849	1.04492e-05	4.43061e-05	2815	1	11.6256	0.40935	0.0191491	0.0347511	6797	1
RAB36	7.7396	1.57165	1.04607e-05	4.43235e-05	2817	1	7.17014	0.948827	0.00265186	0.00626042	5225	1
UBLCP1	9.96745	0.887537	1.05307e-05	4.45409e-05	2822	1	9.64313	0.75427	7.64627e-05	0.000302491	3118	1
HSPA6	11.7933	2.46445	1.05585e-05	4.46341e-05	2823	1	10.9315	1.26189	0.00015049	0.000537727	3452	1
MDP1	6.33648	0.710424	1.05826e-05	4.47129e-05	2825	1	5.99517	0.552859	0.00187256	0.00463909	4979	1
TMLHE-AS1	4.60433	1.1491	1.07785e-05	4.54279e-05	2831.5	1	4.73747	1.93533	2.0913e-08	3.27593e-07	786.5	1
LOC101927830	4.60433	1.1491	1.07785e-05	4.54279e-05	2831.5	1	4.73747	1.93533	2.0913e-08	3.27593e-07	786.5	1
CCZ1B	8.45726	0.713514	1.08934e-05	4.58638e-05	2835	1	8.2768	0.869202	3.78864e-05	0.000167261	2794	1
WSB2	9.13632	0.881863	1.09495e-05	4.60674e-05	2837	1	8.99278	1.1115	2.4682e-06	1.65284e-05	1842	1
C9orf72	9.98855	1.6283	1.09615e-05	4.61015e-05	2838	1	9.5289	1.21841	0.000165685	0.000583087	3505	1
ANXA11	12.4572	0.783556	1.10002e-05	4.62481e-05	2839	1	12.3327	1.05274	2.54528e-07	2.49969e-06	1256	1
CGRRF1	7.53983	0.995321	1.10163e-05	4.62993e-05	2840	1	7.1357	0.699652	0.00538486	0.0115276	5762	1
DACH1	5.63031	1.76935	1.10211e-05	4.63035e-05	2841	1	6.24881	3.52838	7.55046e-12	7.91032e-10	117	1
TK2	9.74734	1.19626	1.10834e-05	4.65488e-05	2842	1	9.31281	0.846837	0.000218554	0.000741844	3634	1
ARFGAP3	9.61388	0.594843	1.10964e-05	4.65808e-05	2843	1	9.70361	1.29093	2.24778e-08	3.4489e-07	803	1
LILRB4	8.54086	0.983294	1.10988e-05	4.65808e-05	2844	1	8.33631	1.09397	3.94218e-05	0.000172558	2818	1
GINM1	8.59889	0.815376	1.11613e-05	4.67936e-05	2847	1	8.16663	0.464177	0.0217649	0.0388132	6917	1
PHIP	10.8214	0.586693	1.12272e-05	4.70532e-05	2848	1	10.6281	0.716232	6.69802e-05	0.000270442	3055	1
HCAR2	10.7954	1.14794	1.14317e-05	4.78619e-05	2850	1	10.8365	1.74577	9.37872e-05	0.000359386	3219	1
ZNF271P	8.86431	0.690912	1.14332e-05	4.78619e-05	2851	1	8.63991	0.762076	5.06523e-05	0.000213533	2926	1
BCL3	10.035	1.22934	1.14474e-05	4.7892e-05	2853	1	10.2552	2.18395	1.76147e-08	2.87784e-07	755	1
SWI5	7.41591	0.72296	1.16488e-05	4.86666e-05	2857	1	6.95492	0.326856	0.0608981	0.094583	7942	1
SLC50A1	8.88144	0.490579	1.17745e-05	4.91399e-05	2860	1	8.5288	0.308644	0.0526955	0.0835045	7784	1
RNF146	9.09942	1.0559	1.183e-05	4.93228e-05	2862	1	9.0255	1.42148	7.34824e-07	6.03465e-06	1502	1
TMEM255B	4.05036	1.50019	1.19046e-05	4.95591e-05	2866	1	3.94088	1.81336	7.01938e-07	5.80322e-06	1492	1
STX7	10.1927	0.791928	1.19877e-05	4.98553e-05	2870	1	10.1462	1.21138	1.13713e-06	8.69588e-06	1613	1
GAS2L1	7.76224	1.62111	1.20034e-05	4.99032e-05	2871	1	7.12669	0.869277	0.0095331	0.0189388	6209	1
ERGIC1	10.6586	1.19231	1.20859e-05	5.01765e-05	2875	1	10.3115	1.01409	0.000373384	0.00117642	3915	1
RSU1	11.0428	0.812609	1.23689e-05	5.1298e-05	2878	1	10.9722	1.18845	4.7746e-07	4.20376e-06	1401	1
PLA2G4A	6.48328	1.2147	1.25637e-05	5.20154e-05	2883	1	6.3365	1.43881	2.07136e-06	1.42819e-05	1789	1
LINC00963	8.94903	0.948539	1.27425e-05	5.27192e-05	2885	1	8.60509	0.780056	0.00355778	0.00805676	5447	1
GM2A	8.99946	0.962949	1.30822e-05	5.40123e-05	2891	1	9.10462	1.69589	7.28704e-08	8.73524e-07	1029	1
RNF19B	8.45321	0.975217	1.30898e-05	5.40249e-05	2892	1	8.06194	0.710704	0.003552	0.00804712	5444	1
PHF5A	7.25985	0.742914	1.30972e-05	5.40368e-05	2893	1	7.02579	0.797878	3.91097e-05	0.000171618	2811	1
ABCB6	6.28779	1.19054	1.31513e-05	5.4241e-05	2894	1	5.78445	0.701945	0.00182325	0.00453057	4964	1
LAP3	10.5952	1.32769	1.31729e-05	5.43113e-05	2895	1	10.0067	0.667331	0.051734	0.0822768	7756	1
RILPL1	5.21139	0.882625	1.31776e-05	5.43122e-05	2896	1	5.08314	1.14569	6.05556e-06	3.53337e-05	2114	1
H2AFX	5.90235	1.05211	1.31845e-05	5.43219e-05	2897	1	5.33817	0.447261	0.0422811	0.0691054	7546	1
ANXA2	13.0064	0.736093	1.3304e-05	5.47575e-05	2900	1	12.6115	0.463186	0.00664622	0.0138505	5919	1
GDE1	10.328	0.913448	1.35812e-05	5.58406e-05	2903	1	10.1842	1.13908	1.04813e-05	5.69447e-05	2270	1
IMPA2	10.0181	0.90267	1.37653e-05	5.65392e-05	2906	1	10.1226	1.62915	2.09808e-08	3.27593e-07	790	1
LTF	10.8457	3.39135	1.37814e-05	5.65663e-05	2908	1	11.9136	6.02782	2.44067e-08	3.63543e-07	826	1
LINC00282	7.44998	1.1129	1.37901e-05	5.65825e-05	2909	1	7.52848	1.78607	6.19233e-07	5.21026e-06	1466	1
HIF1A	11.2498	1.06105	1.39646e-05	5.722e-05	2913	1	11.2803	1.63585	2.05882e-08	3.24752e-07	782	1
MAPK3	7.93132	1.03065	1.39741e-05	5.72392e-05	2914	1	7.70624	1.10481	1.09536e-05	5.89754e-05	2291	1
ZNF625-ZNF20	5.91378	0.869995	1.39875e-05	5.72745e-05	2915	1	5.46797	0.496766	0.0129831	0.0247026	6483	1
MPPE1	10.1043	0.705622	1.403e-05	5.73875e-05	2918	1	9.73515	0.483697	0.0181477	0.033178	6747	1
TPM3	13.3514	0.532897	1.40343e-05	5.73875e-05	2919	1	13.3486	1.04354	3.24794e-07	3.06061e-06	1309	1
ARID4A	10.314	0.750746	1.42716e-05	5.82576e-05	2924	1	10.0816	0.800932	1.57161e-05	7.94826e-05	2439	1
IQSEC1	11.3701	0.665318	1.42914e-05	5.83186e-05	2925	1	11.3706	1.18709	2.23987e-08	3.44498e-07	802	1
CDC42SE1	11.9939	0.629392	1.43037e-05	5.83489e-05	2926	1	11.8224	0.805648	1.13496e-05	6.07892e-05	2303	1
GRIPAP1	8.7524	0.602083	1.43369e-05	5.84643e-05	2927	1	8.58921	0.7949	1.34955e-05	7.01208e-05	2374	1
TRIM7	5.91676	1.42774	1.43734e-05	5.85731e-05	2929	1	5.45796	1.02785	0.00434652	0.00959455	5588	1
PTPN2	9.65056	0.568681	1.44458e-05	5.88481e-05	2930	1	9.66927	1.12428	1.33103e-07	1.43641e-06	1143	1
CPQ	10.7458	0.906348	1.45717e-05	5.92641e-05	2934	1	10.5597	1.04894	2.19108e-05	0.000105	2574	1
RAP1A	10.2952	0.717548	1.45902e-05	5.93151e-05	2936	1	10.287	1.21576	2.66146e-08	3.88738e-07	843	1
FAM175A	7.71606	1.06767	1.4825e-05	6.01875e-05	2940	1	7.10492	0.367035	0.0303109	0.0517201	7229	1
SUMO2	11.3902	0.473426	1.48427e-05	6.02388e-05	2941	1	11.1695	0.55296	9.21553e-06	5.09747e-05	2230	1
RDH5	6.01297	1.03444	1.48892e-05	6.04069e-05	2942	1	5.80014	1.13651	0.000149291	0.000534233	3447	1
LCP1	15.2302	0.825541	1.49614e-05	6.06586e-05	2944	1	15.2409	1.36031	3.7906e-07	3.47894e-06	1344	1
MRVI1-AS1	6.13846	1.06139	1.4994e-05	6.07702e-05	2945	1	6.35098	2.00796	8.49332e-09	1.57779e-07	664	1
SFXN5	7.28747	0.864327	1.50405e-05	6.09379e-05	2946	1	7.19892	1.20711	2.94404e-08	4.18219e-07	868	1
STS	7.06889	1.14326	1.53762e-05	6.22347e-05	2949	1	6.49128	0.515422	0.0319157	0.0540546	7283	1
CWC25	9.60094	0.643774	1.55907e-05	6.30539e-05	2951	1	9.30805	0.581089	0.00109106	0.00290989	4625	1
TLK1	10.0127	0.908881	1.55944e-05	6.30539e-05	2952	1	9.51335	0.423524	0.0419606	0.0686906	7535	1
CLIP1	10.336	0.649305	1.598e-05	6.44817e-05	2958	1	10.3018	1.09912	4.98604e-08	6.36297e-07	966	1
PHF23	8.60123	0.610214	1.65209e-05	6.63953e-05	2970	1	8.38177	0.691819	6.63008e-05	0.000268138	3050	1
GRB2	12.5216	0.632032	1.65315e-05	6.64155e-05	2971	1	12.4472	1.00073	7.61071e-08	9.02674e-07	1040	1
TSC22D4	8.54927	0.730638	1.65767e-05	6.65744e-05	2972	1	8.3077	0.771933	0.000286733	0.000935675	3780	1
SCO2	10.3004	1.05766	1.67352e-05	6.71599e-05	2974	1	9.90053	0.78633	0.00173072	0.00433206	4928	1
PAPOLA	10.9351	0.631887	1.67962e-05	6.73573e-05	2976	1	10.7582	0.792329	2.17011e-05	0.000104197	2569	1
TREML1	10.3375	1.7649	1.70913e-05	6.84315e-05	2981	1	9.85797	1.32592	0.000209524	0.000715526	3612	1
BCAP31	11.6053	0.610204	1.71291e-05	6.85392e-05	2983	1	11.4568	0.835244	1.95008e-05	9.51134e-05	2529	1
SLC26A6	7.9007	0.913075	1.74267e-05	6.966e-05	2986	1	7.7881	1.20544	2.09578e-05	0.00010118	2555	1
MIR4477B	3.84197	1.39154	1.74734e-05	6.98001e-05	2987.5	1	3.47472	1.17421	0.000495679	0.00149624	4084.5	1
MIR4477A	3.84197	1.39154	1.74734e-05	6.98001e-05	2987.5	1	3.47472	1.17421	0.000495679	0.00149624	4084.5	1
CES1	8.73894	2.31862	1.78991e-05	7.13574e-05	2994	1	8.38469	2.1287	8.44392e-05	0.000328775	3168	1
PPA2	9.10828	0.839352	1.81198e-05	7.21409e-05	2998	1	8.76636	0.676111	0.000408366	0.00126817	3972	1
HSPB11	7.34121	0.943473	1.8194e-05	7.24121e-05	2999	1	6.88108	0.547269	0.000690227	0.00197539	4310	1
ELL	9.40454	0.768453	1.82469e-05	7.25983e-05	3000	1	9.218	0.911154	5.96588e-05	0.000244726	3007	1
IRF1	13.1379	0.976552	1.84147e-05	7.31927e-05	3003	1	12.7463	0.714393	0.0128604	0.0245048	6473	1
C6orf62	12.1421	0.878623	1.86251e-05	7.39545e-05	3006	1	11.7159	0.537395	0.0166152	0.0307131	6673	1
PATL1	8.04791	0.708014	1.86311e-05	7.39545e-05	3007	1	7.91991	0.978293	2.99759e-06	1.94524e-05	1900	1
VEGFA	5.78261	1.10619	1.86466e-05	7.39913e-05	3008	1	5.4712	1.0032	5.92247e-05	0.00024335	3002	1
CD300LF	9.84158	0.664384	1.87184e-05	7.42515e-05	3009	1	9.90515	1.30958	3.93701e-08	5.28433e-07	919	1
GSN	11.8486	1.02446	1.87857e-05	7.44692e-05	3011	1	11.8306	1.50379	1.72698e-07	1.79161e-06	1189	1
ZNF267	9.50214	1.1791	1.88081e-05	7.45084e-05	3013	1	9.22081	1.12784	0.000316856	0.00101782	3840	1
ELF1	11.1904	0.767943	1.88875e-05	7.47979e-05	3014	1	10.788	0.481556	0.000412993	0.00127997	3980	1
RAE1	9.69232	0.446969	1.90011e-05	7.51732e-05	3017	1	9.55181	0.685487	2.84747e-07	2.74188e-06	1281	1
TMEM260	8.11898	0.859857	1.91136e-05	7.55681e-05	3019	1	8.34317	1.82496	5.75185e-10	1.83806e-08	386	1
APLP2	12.1117	0.724673	1.92388e-05	7.59392e-05	3023	1	12.0551	1.12683	2.10522e-08	3.28292e-07	791	1
PEX2	8.77891	0.871222	1.92393e-05	7.59392e-05	3024	1	8.43134	0.690166	0.000549332	0.00163159	4153	1
WAS	8.14218	1.05267	1.92587e-05	7.59906e-05	3025	1	7.87655	1.04803	8.59182e-05	0.000333533	3177	1
BAD	8.47013	0.592669	1.94776e-05	7.67783e-05	3028	1	8.13561	0.452236	0.00901363	0.0180463	6161	1
RPS27L	7.50327	1.21025	1.94909e-05	7.68054e-05	3029	1	7.32519	1.38006	1.38602e-06	1.02744e-05	1664	1
LOC441081	10.7152	1.23219	1.96088e-05	7.72443e-05	3030	1	10.7604	1.85267	1.49875e-07	1.58864e-06	1162	1
DSC2	8.70771	1.57481	1.96864e-05	7.75244e-05	3031	1	8.75679	2.18414	1.76519e-07	1.82512e-06	1193	1
KIF20A	4.84096	1.46928	1.97874e-05	7.78709e-05	3033	1	4.54872	1.40712	3.06465e-05	0.000140217	2696	1
C1D	8.56555	0.827853	2.00328e-05	7.87587e-05	3036	1	8.53637	1.28822	2.88282e-07	2.76513e-06	1286	1
C11orf68	9.68032	0.72797	2.02031e-05	7.93759e-05	3038	1	9.18952	0.269998	0.0518081	0.0823628	7759	1
MEFV	10.2946	0.785526	2.02828e-05	7.96629e-05	3039	1	10.1803	1.07568	2.95423e-05	0.000135972	2680	1
SYCP3	7.63786	1.22176	2.08358e-05	8.17675e-05	3041	1	7.69521	1.8561	1.1796e-08	2.05804e-07	707	1
FHL2	6.22809	1.53527	2.08392e-05	8.17675e-05	3042	1	6.21818	2.02675	0.000144529	0.000519605	3431	1
SLC6A6	10.7027	0.921691	2.12343e-05	8.3263e-05	3044	1	10.5473	1.12688	2.2131e-06	1.50904e-05	1809	1
SPATA1	7.64336	0.876675	2.14208e-05	8.39118e-05	3047	1	7.42179	0.958837	0.000201301	0.000693007	3583	1
CASP9	7.8954	0.749507	2.16729e-05	8.48711e-05	3048	1	7.70083	0.878479	7.04547e-05	0.000282529	3076	1
PIGB	8.70278	0.924744	2.17158e-05	8.50054e-05	3049	1	8.2341	0.504252	0.016476	0.0304832	6667	1
VTI1A	8.34218	0.48294	2.17214e-05	8.50054e-05	3050	1	8.23937	0.79541	2.38646e-06	1.60858e-05	1830	1
SELK	9.89121	0.881294	2.17872e-05	8.51791e-05	3053	1	9.84426	1.30652	1.87434e-07	1.91074e-06	1210	1
VPS25	9.10566	0.541427	2.1847e-05	8.53742e-05	3054	1	8.99691	0.852085	1.68971e-05	8.45983e-05	2463	1
KRT8	4.97059	1.22957	2.19361e-05	8.56492e-05	3057	1	4.80015	1.42233	9.09374e-05	0.000349879	3206	1
TPRKB	6.78983	0.967234	2.22306e-05	8.67139e-05	3060	1	6.41215	0.732893	0.000281197	0.000918824	3775	1
ALAS1	9.92314	1.33483	2.22458e-05	8.67449e-05	3061	1	9.74867	1.50293	2.14424e-06	1.47185e-05	1797	1
NUDT5	9.83979	0.927492	2.23063e-05	8.69523e-05	3062	1	9.61477	0.999133	8.22183e-05	0.00032165	3153	1
CPD	10.3591	1.04062	2.24302e-05	8.74068e-05	3063	1	10.5617	1.95984	1.26346e-09	3.47215e-08	448	1
RAC1	12.8183	0.73389	2.24724e-05	8.75426e-05	3064	1	12.6337	0.890998	0.000199852	0.000688596	3580	1
SYCP2	5.86673	1.18844	2.25591e-05	8.78229e-05	3066	1	5.97323	1.92916	5.96219e-08	7.36172e-07	999	1
GALNT3	8.24357	1.12604	2.26028e-05	8.79585e-05	3067	1	8.19137	1.53513	1.41842e-06	1.04893e-05	1668	1
PRDX5	11.3575	0.763382	2.27431e-05	8.8424e-05	3070	1	11.2557	1.08521	1.30054e-06	9.74024e-06	1647	1
IGF2BP3	5.91098	1.3099	2.28932e-05	8.89495e-05	3072	1	5.91533	1.84411	1.81023e-05	8.95674e-05	2493	1
SHFM1	7.58973	1.05762	2.29638e-05	8.91948e-05	3073	1	7.30302	1.00362	3.92695e-06	2.43656e-05	1988	1
LPGAT1	10.1586	0.762442	2.3233e-05	9.01316e-05	3076	1	10.2657	1.49194	3.05489e-11	1.91541e-09	195	1
C11orf98	8.15797	0.655021	2.33154e-05	9.04134e-05	3078	1	7.77249	0.413959	0.0323622	0.0547133	7296	1
PAIP1	8.57205	0.829633	2.36047e-05	9.14031e-05	3082	1	8.28656	0.773385	0.000508766	0.00152915	4104	1
ARID3B	8.96344	0.686087	2.36089e-05	9.14031e-05	3083	1	8.66208	0.601932	0.000245227	0.000816872	3703	1
FAM105A	9.71187	1.11008	2.38117e-05	9.20686e-05	3087	1	9.81262	1.82214	9.68316e-07	7.59325e-06	1573	1
ZNF148	10.0303	0.54014	2.3863e-05	9.22372e-05	3088	1	9.80622	0.610259	1.3472e-06	1.00253e-05	1657	1
AGPAT9	9.61086	1.17978	2.39132e-05	9.24013e-05	3089	1	9.62617	1.72057	1.47907e-06	1.08699e-05	1678	1
TNFAIP8L2	10.6577	0.575286	2.39454e-05	9.24661e-05	3091	1	10.4238	0.631852	0.00108854	0.0029063	4620	1
PGM2	9.32774	0.90726	2.39899e-05	9.26079e-05	3092	1	9.36197	1.48665	4.52744e-07	4.02059e-06	1389	1
DUSP18	9.60245	0.676719	2.41193e-05	9.30473e-05	3094	1	9.32282	0.642561	8.24832e-06	4.62258e-05	2201	1
COL4A3BP	9.06466	0.674916	2.43625e-05	9.39247e-05	3096	1	9.17892	1.4191	6.08163e-11	3.34897e-09	224	1
SMTN	4.93795	1.36656	2.4645e-05	9.48913e-05	3100	1	4.41414	0.848447	0.0108885	0.0212439	6322	1
SKAP2	11.4512	0.897635	2.47567e-05	9.52599e-05	3102	1	11.5988	1.70675	1.26827e-08	2.19105e-07	714	1
ASPM	5.69415	1.6122	2.49141e-05	9.58347e-05	3103	1	5.03828	0.835098	0.0273787	0.047339	7134	1
POP4	9.05951	0.428014	2.49366e-05	9.58903e-05	3104	1	8.76945	0.370257	0.0034322	0.00781543	5417	1
NDUFS5	9.13132	0.85173	2.51195e-05	9.65313e-05	3106	1	8.93476	0.986157	3.52275e-05	0.000157041	2767	1
MR1	9.99366	0.571738	2.52786e-05	9.71113e-05	3107	1	9.92634	0.957675	6.65557e-06	3.83628e-05	2140	1
MOSPD3	7.83904	0.981642	2.54046e-05	9.75015e-05	3110	1	7.94492	1.71578	1.6345e-07	1.70822e-06	1180	1
SLTM	9.99056	0.442829	2.54276e-05	9.75582e-05	3111	1	9.72255	0.424729	0.0017791	0.00443337	4950	1
POC1A	5.75026	1.50081	2.55817e-05	9.8055e-05	3114	1	5.51935	1.5759	0.000748848	0.00211374	4370	1
GPR137	6.84281	0.810107	2.59663e-05	9.94016e-05	3118	1	6.48224	0.617415	0.00194845	0.00479915	5008	1
RBM8A	10.193	0.375991	2.60545e-05	9.97073e-05	3119	1	9.99893	0.508003	4.30681e-05	0.000185491	2864	1
IFT57	7.74715	0.738128	2.63148e-05	0.000100574	3123	1	7.52737	0.814947	0.00018601	0.000646138	3551	1
TRAPPC1	10.5508	0.683123	2.63396e-05	0.000100637	3124	1	10.3638	0.836167	0.000116824	0.00043261	3331	1
C6orf1	8.85211	0.498249	2.64583e-05	0.000101058	3125	1	8.53376	0.38518	0.00547475	0.0116836	5780	1
HSPE1-MOB4	8.5639	1.59776	2.71597e-05	0.000103604	3129	1	8.11499	1.22148	2.77147e-06	1.81841e-05	1880	1
NBEAL2	10.5865	0.845192	2.72777e-05	0.000103988	3131	1	10.6925	1.58373	1.62971e-07	1.70649e-06	1178	1
TAB2	9.05814	0.536342	2.73692e-05	0.000104237	3134	1	8.92468	0.788232	6.78509e-06	3.9e-05	2146	1
JDP2	7.23612	1.08889	2.74124e-05	0.000104368	3135	1	7.09981	1.33305	0.000112658	0.000419577	3312	1
CBS	6.57266	1.72684	2.74666e-05	0.000104541	3136	1	6.50628	2.10616	0.000200145	0.000689415	3581	1
OSBPL8	11.2453	0.648199	2.74959e-05	0.000104553	3139	1	11.2316	1.13689	1.04825e-06	8.11176e-06	1594	1
MED4-AS1	7.0148	0.555169	2.76456e-05	0.000105055	3141	1	6.67001	0.379772	0.033861	0.0568343	7349	1
RPS19BP1	9.09016	0.572375	2.7992e-05	0.000106202	3146	1	8.76049	0.440507	0.00338375	0.00772506	5403	1
CRNKL1	9.23917	0.614322	2.80103e-05	0.000106238	3147	1	8.96919	0.58858	0.00132981	0.00345332	4750	1
ICAM1	9.96739	1.06039	2.8102e-05	0.000106552	3148	1	9.83172	1.3035	6.45183e-05	0.000261959	3038	1
PAFAH1B2	9.71388	0.481979	2.81552e-05	0.000106697	3149	1	9.54079	0.656612	1.21438e-06	9.1898e-06	1630	1
CETN2	7.95277	0.533651	2.81774e-05	0.000106736	3151	1	7.86768	0.883207	2.94608e-05	0.000135647	2679	1
DNAJC5	9.31955	0.650985	2.82056e-05	0.000106809	3152	1	9.51226	1.55613	1.24953e-11	1.1417e-09	135	1
GTF2F2	7.77459	0.526204	2.82519e-05	0.00010695	3153	1	7.6375	0.770746	5.09601e-06	3.05587e-05	2057	1
TNFAIP3	9.41746	1.06063	2.85037e-05	0.000107664	3160	1	9.32148	1.38335	5.11977e-05	0.000215611	2929	1
STK19	7.49751	0.612814	2.85651e-05	0.000107862	3161	1	7.09298	0.325739	0.0308745	0.052522	7251	1
GP1BA	6.90086	1.68182	2.87495e-05	0.000108525	3162	1	6.25108	0.904428	0.00414153	0.00921295	5545	1
DLD	9.54147	0.942667	2.88011e-05	0.000108685	3163	1	9.24221	0.852953	0.00149805	0.00381157	4848	1
MCL1	13.0827	1.00772	2.89066e-05	0.000108979	3166	1	12.7414	0.837648	0.000949179	0.00259087	4519	1
G6PD	7.75901	0.91445	2.89521e-05	0.000109117	3167	1	7.7204	1.35763	1.25844e-08	2.18325e-07	711	1
CHST13	7.73129	1.56672	2.89814e-05	0.000109193	3168	1	7.23369	1.08976	0.00143149	0.00367174	4809	1
INAFM1	7.35952	1.18455	2.90256e-05	0.000109324	3169	1	6.85938	0.713714	0.00921365	0.0183841	6182	1
PIAS1	11.2966	0.58266	2.95396e-05	0.000111155	3172	1	11.0978	0.702966	1.06917e-05	5.78752e-05	2278	1
TREM1	11.8735	1.07833	2.96218e-05	0.000111429	3173	1	11.5938	1.03848	0.00132722	0.00344732	4749	1
PYCARD	11.1631	0.761346	2.97427e-05	0.000111832	3174	1	10.9644	0.892785	0.000243035	0.000810665	3698	1
LEPROT	10.0729	0.68619	2.97476e-05	0.000111832	3175	1	9.94984	0.958095	1.63038e-06	1.18298e-05	1700	1
SNAPIN	9.44124	0.483427	2.97588e-05	0.000111839	3176	1	9.27877	0.679997	0.00055557	0.00164774	4159	1
KLF5	6.87242	1.4025	2.9979e-05	0.000112596	3178	1	7.15872	2.4959	3.96247e-08	5.31272e-07	920	1
SLFN12	7.08601	0.959096	3.04895e-05	0.000114297	3184	1	6.58264	0.471773	0.0215892	0.0385388	6910	1
ICA1	6.22616	1.09085	3.06165e-05	0.000114666	3187	1	6.0261	1.21045	6.68068e-05	0.00026983	3054	1
MIR3661	7.01364	0.682905	3.06447e-05	0.000114735	3188	1	6.80548	0.780119	0.000220383	0.000747231	3638	1
UBXN4	10.473	0.444506	3.07706e-05	0.00011517	3189	1	10.3379	0.693323	6.04125e-06	3.52668e-05	2113	1
[truncated: 1,744 more rows]

## Sheet: both_down
gene_id	a.value_COVID	m.value_COVID	p.value_COVID	q.value_COVID	rank_COVID	estimatedDEG_COVID	a.value_SEPSIS	m.value_SEPSIS	p.value_SEPSIS	q.value_SEPSIS	rank_SEPSIS	estimatedDEG_SEPSIS
WDR82	9.84305	-0.949443	1.25178e-17	2.66617e-14	5	1	9.89566	-0.324957	0.00298477	0.00693225	5311	1
ABLIM1	9.24541	-2.00981	3.43323e-17	4.0979e-14	10	1	9.1012	-1.7808	2.79728e-09	6.50412e-08	530	1
CNNM3	7.72369	-1.42331	4.40621e-17	4.38271e-14	12	1	7.70537	-0.938284	1.86479e-07	1.90415e-06	1208	1
FOXO1	8.96769	-1.26993	9.66697e-17	8.24179e-14	14	1	9.15389	-0.376755	0.045531	0.073675	7623	1
KCTD7	8.08529	-1.73567	5.54153e-16	3.1497e-13	21	1	8.13828	-1.11267	3.48015e-07	3.24227e-06	1324	1
RLTPR	6.65604	-1.98802	8.24875e-16	4.25641e-13	23	1	6.48655	-1.80811	1.17671e-09	3.26173e-08	445	1
DGKA	10.3181	-1.18166	1.30486e-15	5.76845e-13	27	1	10.2266	-0.846521	4.77071e-07	4.20334e-06	1400	1
NSMF	7.37168	-1.67679	1.74716e-15	6.71565e-13	30	1	7.15344	-1.59046	2.7757e-08	4.00567e-07	854	1
FAM102A	8.58864	-2.375	1.97835e-15	7.15563e-13	33	1	8.33467	-2.35954	2.72265e-10	9.99519e-09	336	1
DYRK2	7.96233	-1.90334	6.6527e-15	1.68037e-12	47	1	7.90009	-1.50753	3.48369e-08	4.80079e-07	895	1
PPP1R13B	5.3582	-1.92243	7.19513e-15	1.68037e-12	51	1	5.30155	-1.51007	8.31427e-09	1.55334e-07	659	1
TUBGCP6	8.43797	-1.25102	9.48764e-15	1.95249e-12	58	1	8.27293	-1.05486	1.3684e-07	1.46903e-06	1149	1
KIAA1147	7.02929	-1.84014	9.89779e-15	1.969e-12	60	1	7.01105	-1.35688	7.75167e-06	4.37482e-05	2185	1
TCF7	9.44673	-2.52856	1.06524e-14	2.08437e-12	61	1	9.18888	-2.51923	4.58824e-11	2.68227e-09	211	1
RCAN3	7.82509	-1.70117	1.5007e-14	2.59599e-12	69	1	7.47235	-1.89045	2.16666e-11	1.58141e-09	169	1
SNED1	5.61496	-1.85291	1.90853e-14	3.03736e-12	75	1	5.73646	-1.08614	1.47959e-06	1.08699e-05	1679	1
MAP3K14	7.54476	-1.20036	2.34773e-14	3.68718e-12	76	1	7.24851	-1.27222	1.20962e-07	1.32689e-06	1124	1
SFI1	8.52263	-0.894984	2.54535e-14	3.89504e-12	78	1	8.18901	-1.04419	7.85174e-09	1.49462e-07	648	1
TRAF1	7.59719	-1.92088	3.67603e-14	5.16201e-12	85	1	7.49939	-1.59317	3.04673e-11	1.91541e-09	194	1
NPAT	8.61137	-1.15713	6.59379e-14	8.28457e-12	95	1	8.57949	-0.702824	2.80952e-06	1.83459e-05	1889	1
ESYT1	10.6208	-1.38908	6.95451e-14	8.47031e-12	98	1	10.3189	-1.47531	2.24801e-08	3.4489e-07	804	1
GLTSCR2	10.171	-1.49165	7.07048e-14	8.52457e-12	99	1	9.99091	-1.32517	2.71376e-07	2.63992e-06	1268	1
SMG1P3	8.15419	-1.2808	7.57051e-14	9.03616e-12	100	1	8.3763	-0.317631	0.061306	0.0950849	7953	1
SMG1P1	8.19118	-1.32906	1.12947e-13	1.24379e-11	108	1	8.41648	-0.359241	0.0299326	0.0511525	7218	1
EIF4B	10.4987	-0.895728	1.1854e-13	1.24379e-11	113	1	10.4898	-0.392187	0.00169082	0.00424339	4915	1
BCL11B	8.05773	-2.17102	1.21226e-13	1.25822e-11	115	1	7.94113	-1.88417	1.33374e-08	2.26616e-07	725	1
NIPAL3	8.84737	-1.04205	2.35438e-13	2.09716e-11	134	1	8.45448	-1.30814	1.40345e-10	6.08386e-09	284	1
STMN3	6.791	-1.79525	2.40016e-13	2.1221e-11	135	1	6.43591	-1.98201	5.53274e-10	1.78655e-08	382	1
NLRC3	8.36073	-1.51723	2.69995e-13	2.35231e-11	137	1	8.02232	-1.67307	1.78985e-08	2.90881e-07	759	1
TBC1D4	7.05355	-2.25485	2.93613e-13	2.42663e-11	144	1	6.86679	-2.11104	1.23678e-11	1.13848e-09	134	1
LRIG1	7.11823	-1.6904	3.22977e-13	2.55701e-11	149	1	7.05362	-1.30203	3.96907e-06	2.46023e-05	1990	1
TRAF5	8.20353	-1.61977	3.3668e-13	2.60949e-11	154	1	8.0498	-1.40679	6.75534e-07	5.60748e-06	1486	1
PATZ1	6.8179	-1.32207	3.39411e-13	2.61369e-11	155	1	6.67761	-1.0806	8.55375e-07	6.84686e-06	1541	1
PLCG1	7.3824	-2.05717	3.67612e-13	2.74238e-11	160	1	7.2174	-1.86978	5.2199e-09	1.07313e-07	600	1
LOC100190986	9.41562	-1.25426	4.75909e-13	3.32609e-11	170	1	9.50077	-0.558902	0.000591258	0.00173234	4210	1
CROCC	5.84494	-1.65664	4.90554e-13	3.40421e-11	172	1	5.72713	-1.36709	4.02348e-06	2.49145e-05	1992	1
MIR7705	6.90376	-1.16722	5.73146e-13	3.88697e-11	176	1	7.08495	-0.286091	0.0351911	0.0587789	7385	1
PRPF8	10.1205	-1.03038	8.68639e-13	5.45688e-11	190	1	10.1967	-0.35752	0.0303367	0.051757	7230	1
CDC14A	8.42023	-0.968957	9.0366e-13	5.50717e-11	195	1	8.20869	-0.868628	1.2419e-07	1.35087e-06	1134	1
TMC8	10.3549	-1.08933	1.06998e-12	6.29128e-11	203	1	10.0312	-1.21286	2.98911e-09	6.82101e-08	540	1
INADL	7.17509	-2.00173	1.07938e-12	6.31543e-11	204	1	7.08074	-1.67288	8.87644e-07	7.05028e-06	1553	1
SGSM2	7.67921	-1.10983	1.13865e-12	6.59752e-11	206	1	7.7398	-0.467558	0.00375602	0.0084437	5487	1
NMT2	7.62189	-1.51335	1.27101e-12	7.22417e-11	210	1	7.16502	-1.90299	5.94413e-09	1.19027e-07	616	1
LEF1	9.37619	-2.27414	1.37746e-12	7.7921e-11	211	1	9.10853	-2.29607	4.84485e-10	1.61954e-08	369	1
CCDC88C	8.86617	-1.1241	1.6514e-12	9.00494e-11	218	1	8.61892	-1.09723	2.70531e-07	2.63378e-06	1267	1
SBF1	8.90942	-1.01154	1.65976e-12	9.00494e-11	220	1	9.01822	-0.272869	0.0446665	0.0724567	7604	1
SARM1	6.12215	-1.30783	1.72663e-12	9.24172e-11	223	1	5.68037	-1.66876	1.27269e-07	1.38192e-06	1136	1
SATB1	9.68744	-0.963099	1.91756e-12	1.00386e-10	228	1	9.54896	-0.720686	1.26007e-06	9.489e-06	1638	1
SYNRG	9.56355	-0.779154	1.9622e-12	1.01435e-10	230	1	9.50151	-0.381824	0.00112555	0.00298508	4651	1
LFNG	6.90889	-1.91343	2.32726e-12	1.16227e-10	239	1	7.14275	-0.919538	0.000339052	0.00107817	3879	1
EIF3L	10.9198	-0.868375	2.59477e-12	1.25899e-10	246	1	10.8213	-0.544997	4.49041e-05	0.000192747	2873	1
SIPA1L3	6.42007	-1.33897	2.78355e-12	1.33431e-10	249	1	6.29716	-1.05814	4.26349e-05	0.000184099	2856	1
OBSCN	6.1116	-2.09024	3.18536e-12	1.50279e-10	253	1	6.02118	-1.73511	2.73528e-05	0.000127224	2652	1
SPTAN1	9.14161	-1.19826	3.55428e-12	1.63169e-10	260	1	9.13044	-0.697447	0.000169427	0.000595071	3512	1
ZKSCAN8	6.70979	-1.49204	3.72683e-12	1.69784e-10	262	1	6.65126	-1.09144	1.07483e-06	8.30184e-06	1597	1
SNRNP200	9.97593	-0.738725	4.06401e-12	1.81678e-10	267	1	9.95912	-0.254262	0.0614291	0.0952397	7956	1
GOLGA8B	8.2613	-1.32155	4.08566e-12	1.81964e-10	268	1	8.02748	-1.27007	3.36449e-07	3.15357e-06	1316	1
LRRC24	5.35702	-1.2484	4.10237e-12	1.82029e-10	269	1	5.14297	-1.15291	9.57368e-06	5.26254e-05	2244	1
EEF2	10.637	-0.983178	4.66028e-12	2.03011e-10	274	1	10.5756	-0.586691	0.000390132	0.00122228	3937	1
ATP9B	7.62717	-0.920328	4.70226e-12	2.04095e-10	275	1	7.63842	-0.377671	0.0516103	0.0821012	7754	1
RASGRP1	8.63632	-1.72781	4.8714e-12	2.0991e-10	277	1	8.51924	-1.44489	1.88405e-06	1.32951e-05	1748	1
TRABD2A	7.97888	-2.16594	4.91498e-12	2.11026e-10	278	1	7.50011	-2.60404	4.6553e-11	2.69904e-09	212	1
ETS1	9.97711	-1.43814	5.26366e-12	2.24383e-10	280	1	9.81701	-1.24464	1.25284e-06	9.44028e-06	1637	1
LBH	10.012	-1.35645	6.33126e-12	2.65158e-10	285	1	9.62745	-1.6076	1.60363e-08	2.66947e-07	741	1
RUNX1-IT1	7.47115	-1.3052	8.03097e-12	3.2167e-10	298	1	7.45389	-0.813102	0.000259694	0.000856963	3738	1
ESYT2	9.21643	-0.951017	8.43924e-12	3.32445e-10	303	1	8.96365	-0.941523	2.80812e-07	2.71246e-06	1277	1
FBXO21	8.0235	-1.20102	9.51758e-12	3.67644e-10	309	1	7.93347	-0.864251	0.000396959	0.00124056	3947	1
CRIP2	7.3766	-2.25041	9.77652e-12	3.75217e-10	311	1	7.32787	-1.82266	4.8539e-07	4.25838e-06	1406	1
APBB1	8.20744	-1.52553	1.10453e-11	4.1589e-10	317	1	7.78602	-1.84685	6.98979e-10	2.11321e-08	408	1
AGFG2	6.76263	-1.32809	1.16185e-11	4.3068e-10	322	1	6.37615	-1.57891	6.23913e-08	7.62732e-07	1009	1
ARL4C	10.0197	-1.50883	1.30587e-11	4.72329e-10	330	1	9.66104	-1.70403	4.96828e-08	6.36297e-07	963	1
KMT2A	9.4039	-1.44542	1.54733e-11	5.33868e-10	345	1	9.39453	-0.935599	2.29253e-05	0.000109352	2586	1
CD4	10.1258	-1.93292	1.54757e-11	5.33868e-10	346	1	10.0446	-1.5781	3.69814e-07	3.41697e-06	1335	1
SGK223	5.48886	-2.10155	1.85239e-11	6.17602e-10	358	1	5.52126	-1.50483	0.000202905	0.000697167	3590	1
CD6	9.83904	-1.72547	1.95544e-11	6.44755e-10	362	1	9.57302	-1.73587	8.53613e-07	6.84031e-06	1539	1
ZNF395	7.75225	-1.22448	2.0689e-11	6.72871e-10	367	1	7.6086	-0.988474	0.000602915	0.00176315	4218	1
PKD1P1	7.58716	-1.1892	2.21233e-11	7.06054e-10	374	1	7.29599	-1.24544	3.2062e-07	3.02358e-06	1308	1
LINC00861	10.3196	-1.88532	3.23811e-11	9.56685e-10	404	1	9.95702	-2.08235	2.66509e-08	3.88738e-07	845	1
CYP20A1	8.8052	-0.912563	3.39556e-11	9.9826e-10	406	1	8.57241	-0.854715	1.57862e-07	1.66004e-06	1173	1
TRIB2	7.84418	-1.18037	3.8244e-11	1.10773e-09	412	1	7.41747	-1.51633	3.75995e-07	3.45851e-06	1341	1
NPIPB5	9.04621	-1.00412	3.83967e-11	1.10773e-09	413	1	9.0635	-0.44595	0.00140919	0.00362359	4797	1
URGCP	7.50556	-1.24381	3.84217e-11	1.10773e-09	414	1	7.2068	-1.3182	1.34735e-08	2.28605e-07	727	1
ATG9B	5.7947	-2.05327	3.94098e-11	1.12535e-09	418	1	5.47401	-2.17239	4.96307e-09	1.02717e-07	596	1
KIAA0355	7.13312	-1.15413	4.0805e-11	1.15779e-09	420	1	7.04969	-0.801269	0.000152988	0.000545091	3462	1
RRP1B	8.42186	-1.10598	4.32901e-11	1.21866e-09	424	1	8.17465	-1.08284	1.22862e-07	1.34115e-06	1130	1
TPCN1	7.82716	-1.33444	4.5267e-11	1.26535e-09	427	1	7.80275	-0.860974	0.000759076	0.00213674	4382	1
DOCK10	8.90026	-1.45149	4.86793e-11	1.34189e-09	433	1	8.75205	-1.229	1.96931e-07	1.99437e-06	1218	1
TSHZ2	6.51879	-1.78586	5.30939e-11	1.44029e-09	440	1	6.65603	-0.986451	0.013705	0.0259201	6522	1
PKD1	6.78738	-1.76927	5.35382e-11	1.44905e-09	441	1	6.71289	-1.39011	2.73208e-07	2.65147e-06	1271	1
SIDT1	7.79839	-1.15075	5.65085e-11	1.49293e-09	451	1	7.44376	-1.33806	0.000204453	0.00070112	3597	1
MMS19	8.69005	-0.716037	5.73833e-11	1.50865e-09	454	1	8.41717	-0.741843	4.97346e-08	6.36297e-07	964	1
INPP4B	7.83275	-2.0464	5.80113e-11	1.52181e-09	455	1	7.58638	-2.02309	1.72083e-08	2.82267e-07	752	1
CD5	8.96319	-1.91238	6.05027e-11	1.58368e-09	456	1	8.79751	-1.72854	6.71505e-08	8.13655e-07	1018	1
2022-09-09	9.78017	-1.00297	6.31331e-11	1.63817e-09	460	1	9.555	-0.926157	5.69922e-05	0.000235195	2989	1
WDR6	9.26044	-0.798935	7.04608e-11	1.80476e-09	466	1	9.02872	-0.744784	4.54031e-05	0.000194326	2882	1
PRKCQ-AS1	8.72189	-1.55104	7.7352e-11	1.94783e-09	474	1	8.28142	-1.91293	4.10367e-09	8.78799e-08	576	1
DCAF16	7.46513	-1.09498	8.43454e-11	2.08227e-09	482	1	7.25957	-0.984107	5.56422e-08	6.94682e-07	988	1
PTGDR2	6.37661	-2.59339	9.19614e-11	2.22647e-09	493	1	6.81544	-1.19793	0.00148135	0.0037731	4842	1
NPIPB3	9.12957	-0.973232	1.03513e-10	2.46613e-09	501	1	9.13287	-0.441551	0.00255197	0.00605822	5196	1
RALGAPA1P	6.36016	-1.44406	1.10517e-10	2.5967e-09	508	1	6.42966	-0.785399	0.000110396	0.000411898	3306	1
FCMR	11.0869	-1.29777	1.11626e-10	2.60738e-09	511	1	10.7951	-1.35683	0.000723203	0.0020531	4345	1
RASA3	9.5516	-1.02687	1.16706e-10	2.70724e-09	514	1	9.19548	-1.22416	6.24215e-07	5.24145e-06	1469	1
ZC3H12D	6.98327	-1.473	1.16809e-10	2.70724e-09	515	1	6.61786	-1.68194	1.46859e-09	3.8324e-08	472	1
GIT1	7.45234	-1.1462	1.19175e-10	2.75673e-09	516	1	7.3618	-0.802576	0.000385027	0.00120786	3932	1
ZNF91	7.7257	-1.34876	1.20367e-10	2.77708e-09	517	1	7.70912	-0.858405	0.000461216	0.00140402	4052	1
KLHL36	8.44728	-0.78221	1.21024e-10	2.78196e-09	519	1	8.3018	-0.548998	3.09908e-05	0.000141372	2704	1
MPRIP	7.53198	-1.0012	1.21887e-10	2.78196e-09	522	1	7.30403	-0.932723	4.977e-07	4.34898e-06	1411	1
BCL2	7.1401	-1.71754	1.24838e-10	2.82745e-09	527	1	7.20882	-1.06468	0.00119996	0.003158	4687	1
PASK	6.52531	-1.58947	1.34063e-10	3.0192e-09	530	1	6.27518	-1.56999	2.8037e-06	1.83176e-05	1888	1
RPLP2	12.0908	-1.25366	1.36209e-10	3.06137e-09	531	1	12.0838	-0.737431	0.00093971	0.00256843	4513	1
CD28	7.82522	-2.03105	1.37307e-10	3.07401e-09	533	1	7.52984	-2.10743	1.90595e-10	7.5182e-09	312	1
MGA	7.80975	-1.30542	1.37842e-10	3.07529e-09	535	1	7.82001	-0.763378	2.15225e-05	0.000103461	2566	1
ANO9	6.26978	-1.92816	1.3847e-10	3.07779e-09	537	1	5.88193	-2.17583	5.0401e-08	6.40406e-07	970	1
UST	5.34956	-1.64413	1.39312e-10	3.08502e-09	539	1	5.01749	-1.7922	5.5432e-07	4.73513e-06	1444	1
DIDO1	9.38247	-0.556955	1.41732e-10	3.12742e-09	540	1	9.28404	-0.23292	0.0183711	0.0335268	6759	1
ITK	9.4144	-1.73273	1.47309e-10	3.23122e-09	544	1	9.12046	-1.80718	1.6752e-07	1.74523e-06	1184	1
LINC01550	6.75991	-1.81613	1.48541e-10	3.24723e-09	546	1	6.26203	-2.28639	2.75096e-11	1.83006e-09	184	1
JRK	7.71173	-1.02012	1.52049e-10	3.31179e-09	548	1	7.53149	-0.853954	4.42036e-06	2.68597e-05	2030	1
GGT7	5.53296	-1.46909	1.54218e-10	3.34074e-09	551	1	5.1196	-1.76856	3.2663e-08	4.53715e-07	888	1
RRN3P2	6.86782	-1.11802	1.56505e-10	3.38413e-09	552	1	6.86449	-0.610492	0.00945942	0.0188166	6201	1
TESPA1	8.48481	-1.77797	1.84874e-10	3.90829e-09	564	1	8.10512	-2.01601	1.32652e-11	1.18669e-09	137	1
SPOCK2	9.39158	-1.4062	1.86795e-10	3.93225e-09	567	1	9.09397	-1.48007	5.06219e-07	4.40664e-06	1417	1
SMAD3	7.69081	-1.07773	1.88746e-10	3.95935e-09	569	1	7.49837	-0.94388	3.54581e-05	0.000157845	2769	1
IL24	6.94848	-1.37319	1.91691e-10	4.01409e-09	570	1	6.78842	-1.17032	0.00631559	0.0132398	5884	1
PAQR8	8.20529	-1.31001	1.98164e-10	4.13511e-09	572	1	7.91905	-1.36612	4.01311e-08	5.36895e-07	922	1
NFATC3	10.1379	-0.814515	2.24521e-10	4.58884e-09	584	1	9.86426	-0.84397	6.56371e-07	5.46681e-06	1481	1
SIN3A	8.46449	-0.856911	2.4022e-10	4.85155e-09	591	1	8.41044	-0.447838	0.000858653	0.00237797	4454	1
PFN1P2	5.89727	-1.97943	2.4586e-10	4.93207e-09	595	1	6.04754	-1.14436	9.49947e-05	0.000362982	3227	1
NFATC2	8.53117	-1.52975	2.50524e-10	4.99207e-09	599	1	8.2707	-1.5282	1.00549e-07	1.13786e-06	1090	1
CIITA	8.06756	-1.46075	2.55836e-10	5.08943e-09	600	1	7.8579	-1.36012	6.77469e-06	3.89584e-05	2145	1
BACH2	7.57632	-1.84345	2.76278e-10	5.46874e-09	603	1	7.31107	-1.85166	7.73599e-08	9.14894e-07	1043	1
SORBS3	6.63726	-1.57515	2.81445e-10	5.5526e-09	605	1	6.19702	-1.93159	8.62335e-09	1.59713e-07	666	1
SPDYE3	5.57122	-1.17972	2.86984e-10	5.63142e-09	608	1	5.37539	-1.04478	3.86149e-05	0.000169809	2805	1
RALGAPA1	6.56443	-1.30374	2.89456e-10	5.66385e-09	610	1	6.61939	-0.673137	0.000506711	0.00152483	4099	1
FBXL17	6.12108	-1.19398	3.28571e-10	6.28497e-09	624	1	6.14609	-0.62596	0.00129791	0.003384	4731	1
2022-03-09	5.94893	-1.40274	3.35402e-10	6.37477e-09	628	1	5.68591	-1.39934	5.23138e-05	0.000219114	2945	1
POLRMT	8.00462	-1.08454	3.46241e-10	6.54863e-09	631	1	7.71348	-1.14546	1.03983e-06	8.07669e-06	1588	1
EP400	7.26769	-1.06879	3.46744e-10	6.54863e-09	632	1	7.13434	-0.809874	0.000223143	0.000754952	3645	1
NOL9	7.63739	-0.873344	3.57451e-10	6.71895e-09	635	1	7.28771	-1.05245	1.7612e-09	4.44262e-08	489	1
KRI1	8.43893	-0.849238	3.66035e-10	6.83724e-09	639	1	8.20428	-0.795764	2.5467e-06	1.69345e-05	1855	1
LOC100129917	6.95837	-1.14165	3.69103e-10	6.88378e-09	640	1	7.02139	-0.49852	0.0144523	0.0271215	6573	1
TRIM65	6.74037	-1.28085	3.77461e-10	7.00798e-09	642	1	6.54901	-1.14607	4.33663e-07	3.8847e-06	1377	1
POLR3B	6.63725	-1.14479	3.79891e-10	7.04096e-09	644	1	6.49062	-0.917715	0.000109171	0.000408562	3296	1
PCED1B	9.04569	-1.15063	4.10291e-10	7.5342e-09	650	1	8.66953	-1.38417	4.47951e-09	9.41308e-08	587	1
CLUHP3	7.07741	-1.88131	4.13494e-10	7.56974e-09	652	1	6.82635	-1.85044	2.68035e-07	2.61361e-06	1265	1
TIAM1	7.8871	-1.77468	4.18615e-10	7.61675e-09	656	1	7.86303	-1.30545	6.75035e-07	5.60711e-06	1485	1
POLR3A	7.32074	-0.879897	4.38703e-10	7.9099e-09	662	1	7.28358	-0.432113	0.0237539	0.0418876	6995	1
LINC00649	7.96208	-1.48819	4.48813e-10	8.06236e-09	664	1	7.78742	-1.30429	3.74254e-06	2.3398e-05	1973	1
FLT3LG	8.27034	-1.54908	4.49583e-10	8.06236e-09	665	1	7.79934	-1.9623	3.00103e-10	1.08239e-08	342	1
LYRM7	7.86683	-0.93942	4.51817e-10	8.08327e-09	667	1	7.57403	-1.00614	2.44327e-08	3.63543e-07	829	1
ILF3	9.6265	-0.841765	4.53059e-10	8.08327e-09	669	1	9.39945	-0.770903	6.89943e-05	0.000277484	3067	1
TRIM28	9.03257	-1.20597	4.71067e-10	8.33801e-09	674	1	8.93647	-0.873939	8.43154e-05	0.0003285	3166	1
PITPNC1	9.4633	-0.809738	4.74234e-10	8.36945e-09	676	1	9.34752	-0.523305	0.000366101	0.00115643	3905	1
GUSBP1	6.57166	-1.15122	4.74708e-10	8.36945e-09	677	1	6.3235	-1.12315	5.44223e-06	3.24142e-05	2071	1
CCR6	7.64581	-1.66342	4.86e-10	8.54329e-09	679	1	7.51587	-1.40324	0.000586671	0.00172054	4206	1
CA5B	7.74372	-1.17422	5.04953e-10	8.82448e-09	683	1	7.57087	-1.00111	3.80768e-07	3.48684e-06	1347	1
PELP1	6.00331	-1.34951	5.3897e-10	9.35051e-09	688	1	5.94472	-0.93773	0.000460492	0.00140216	4051	1
NUP210	9.68398	-1.15808	5.46476e-10	9.46696e-09	689	1	9.34239	-1.31626	1.82461e-06	1.29497e-05	1738	1
EVL	9.2894	-1.45397	5.52636e-10	9.52477e-09	691	1	8.88406	-1.7359	7.97406e-10	2.34749e-08	419	1
LINC00954	6.44583	-1.22173	5.53005e-10	9.52477e-09	693	1	6.39875	-0.792473	0.00155682	0.00394238	4871	1
GATA3	7.68509	-1.56418	5.6056e-10	9.62712e-09	695	1	7.15983	-2.09678	1.66004e-11	1.32107e-09	155	1
NAT10	8.01036	-1.16178	5.67002e-10	9.70981e-09	697	1	7.75694	-1.15665	0.000202824	0.000697084	3589	1
SMG6	7.4486	-1.09406	5.78315e-10	9.8611e-09	700	1	7.52485	-0.415916	0.0257995	0.0449931	7073	1
PCSK7	9.69848	-0.852904	5.82437e-10	9.91722e-09	701	1	9.38058	-0.967006	5.34069e-12	6.27404e-10	105	1
SMYD4	7.51904	-0.936095	5.86821e-10	9.96343e-09	703	1	7.16975	-1.11631	2.68501e-07	2.61608e-06	1266	1
LOC729683	7.36227	-1.29625	6.24914e-10	1.05353e-08	708	1	7.25097	-0.988438	0.000225191	0.000760188	3654	1
CCR7	11.4559	-1.74704	6.46302e-10	1.08194e-08	713	1	11.2459	-1.64413	1.71604e-06	1.23066e-05	1720	1
ZBTB25	7.42332	-1.20049	6.74193e-10	1.12077e-08	718	1	7.01908	-1.49525	2.42298e-06	1.62874e-05	1835	1
IKZF3	9.72993	-1.32485	6.95427e-10	1.14967e-08	722	1	9.46846	-1.32043	2.47522e-05	0.000116891	2612	1
WDR7	7.54106	-1.19637	6.97886e-10	1.15214e-08	723	1	7.62429	-0.513999	0.0133022	0.0252667	6494	1
CRY2	8.00595	-0.808258	7.00702e-10	1.15322e-08	725	1	7.62243	-1.05484	4.28599e-08	5.65387e-07	935	1
RORA-AS1	6.7114	-1.61711	7.02408e-10	1.15322e-08	727	1	6.54724	-1.42454	7.55055e-05	0.000299569	3109	1
HP1BP3	10.0604	-0.731055	7.0561e-10	1.15689e-08	728	1	9.95584	-0.422833	0.000927134	0.00253856	4505	1
CHD6	7.65303	-1.10595	7.74543e-10	1.2532e-08	737	1	7.52793	-0.832125	0.000109443	0.000409333	3298	1
PTCH1	6.14409	-1.66884	8.35549e-10	1.34047e-08	744	1	6.02209	-1.39249	0.00137061	0.00353914	4777	1
SAMD10	5.67879	-1.37695	9.08984e-10	1.44855e-08	749	1	5.3015	-1.60988	9.08304e-06	5.02869e-05	2228	1
LY9	9.21192	-1.26681	1.09362e-09	1.68867e-08	773	1	8.78096	-1.60395	5.16278e-07	4.47526e-06	1423	1
ITPR3	7.42407	-1.3895	1.12242e-09	1.72153e-08	778	1	7.12935	-1.45155	1.20305e-05	6.38536e-05	2324	1
USP24	8.42838	-0.797133	1.12355e-09	1.72153e-08	779	1	8.35324	-0.42419	0.00104446	0.00280929	4586	1
CLSTN1	7.80491	-0.87324	1.15981e-09	1.768e-08	783	1	7.72628	-0.509614	0.00338605	0.00772745	5405	1
HIP1R	7.30184	-1.26688	1.18541e-09	1.79785e-08	787	1	6.93862	-1.46916	6.56856e-06	3.79322e-05	2136	1
EPHX2	7.52964	-1.92153	1.20935e-09	1.83183e-08	788	1	7.17668	-2.10609	4.88624e-10	1.62897e-08	370	1
METTL16	7.69418	-1.07548	1.23958e-09	1.86813e-08	792	1	7.4539	-1.03757	1.55986e-05	7.90828e-05	2433	1
LINC00342	7.64114	-1.15212	1.26277e-09	1.90068e-08	793	1	7.35834	-1.19543	4.82469e-07	4.23577e-06	1405	1
PCNXL2	6.36649	-1.69691	1.30597e-09	1.94851e-08	800	1	5.95739	-1.98544	6.12335e-09	1.22022e-07	619	1
NPIPB4	8.91178	-0.864873	1.42282e-09	2.0889e-08	813	1	8.89745	-0.368403	0.0135837	0.0257262	6513	1
WDR81	8.16172	-1.04517	1.4724e-09	2.15374e-08	816	1	8.00321	-0.843961	2.63126e-05	0.000123081	2637	1
P2RY10	7.0701	-1.78077	1.5239e-09	2.2128e-08	822	1	6.97842	-1.44755	0.00144869	0.00370738	4820	1
CD40LG	7.41876	-1.73911	1.53135e-09	2.22092e-08	823	1	6.80218	-2.45679	6.99159e-09	1.36309e-07	632	1
VEGFB	5.65933	-1.63575	1.60288e-09	2.30784e-08	829	1	5.42077	-1.57987	9.5483e-06	5.25327e-05	2242	1
SLC7A6	8.97182	-0.650438	1.67186e-09	2.3956e-08	833	1	8.66561	-0.743134	2.94217e-08	4.18219e-07	867	1
PLEKHB1	7.6236	-1.57031	1.69468e-09	2.42247e-08	835	1	7.16745	-1.9623	1.02386e-08	1.833e-07	689	1
RPS28	11.7695	-1.1994	1.73038e-09	2.45586e-08	841	1	11.6786	-0.850029	0.000170875	0.000599472	3516	1
SELM	6.88089	-1.49269	1.75168e-09	2.47726e-08	844	1	6.39267	-1.93966	7.66877e-09	1.46204e-07	647	1
GALT	8.84827	-0.808795	1.85669e-09	2.60417e-08	851	1	8.49062	-1.00492	3.1751e-09	7.13385e-08	549	1
KLHL11	7.07218	-1.01552	1.86177e-09	2.60823e-08	852	1	7.0336	-0.572351	0.00132185	0.00343699	4743	1
RPTOR	6.70902	-1.42454	1.88787e-09	2.64169e-08	853	1	6.59353	-1.13251	8.32142e-06	4.65932e-05	2203	1
B3GALT6	6.93942	-1.46807	1.92031e-09	2.68393e-08	854	1	6.94422	-0.940975	0.000302034	0.000976662	3814	1
LRBA	7.84444	-1.06426	2.05454e-09	2.85034e-08	860	1	7.66794	-0.898641	9.84546e-05	0.000374133	3246	1
MDN1	7.71543	-1.14494	2.05608e-09	2.85034e-08	861	1	7.52093	-1.00791	4.17122e-06	2.56235e-05	2008	1
ANKRD36	8.75146	-1.12213	2.18686e-09	3.0136e-08	866	1	8.45721	-1.1945	3.32573e-07	3.11961e-06	1315	1
ZBTB40	7.66305	-1.04393	2.189e-09	3.0136e-08	867	1	7.60151	-0.644358	0.000548786	0.00163036	4152	1
AHNAK	10.3666	-1.11798	2.2538e-09	3.08856e-08	871	1	10.3094	-0.714569	0.012506	0.0239306	6446	1
ATMIN	8.63876	-0.87115	2.26741e-09	3.10364e-08	872	1	8.57847	-0.475453	0.00331649	0.00758977	5390	1
TTC3	9.74345	-0.908481	2.2806e-09	3.11813e-08	873	1	9.37344	-1.13082	2.01531e-06	1.39292e-05	1784	1
ITPKB	8.94003	-0.799391	2.28396e-09	3.11914e-08	874	1	8.66574	-0.826145	3.0227e-05	0.000138554	2691	1
STAG3L2	8.38288	-0.871746	2.28759e-09	3.12054e-08	875	1	8.10668	-0.897612	1.86828e-06	1.32112e-05	1744	1
RORA	8.59937	-1.53383	2.32105e-09	3.16256e-08	876	1	8.41075	-1.39146	2.58374e-05	0.000120996	2634	1
PIEZO1	8.44139	-1.12658	2.33729e-09	3.18106e-08	877	1	8.1726	-1.14479	1.47892e-09	3.84862e-08	474	1
CAMK4	7.46853	-1.82546	2.40675e-09	3.26073e-08	881	1	7.0545	-2.13745	9.63707e-11	4.71086e-09	252	1
GRAP	8.05187	-1.34593	2.64655e-09	3.54936e-08	890	1	7.66226	-1.59927	2.97838e-06	1.93461e-05	1899	1
MDFIC	8.34674	-1.30552	2.69984e-09	3.61675e-08	891	1	8.25679	-0.971865	3.92808e-05	0.000172102	2814	1
DPP4	7.60843	-1.96444	2.70797e-09	3.62199e-08	892	1	7.26671	-2.13388	3.15016e-09	7.09073e-08	548	1
BTBD11	6.34413	-1.97149	2.77225e-09	3.69303e-08	896	1	6.16563	-1.80592	1.10303e-07	1.22686e-06	1109	1
RPL23A	13.2788	-1.09943	2.81984e-09	3.75224e-08	897	1	13.0936	-0.94165	4.47978e-05	0.00019247	2871	1
GRAPL	4.2879	-1.29145	2.90937e-09	3.86707e-08	898	1	4.06599	-1.21225	0.000775107	0.0021764	4393	1
ATP8B1	5.9311	-1.39047	3.06641e-09	4.06674e-08	900	1	5.76885	-1.18667	3.37811e-07	3.16154e-06	1318	1
RIC3	6.3974	-1.38529	3.12412e-09	4.13409e-08	902	1	5.80837	-2.03838	1.06974e-08	1.89734e-07	695	1
PLEKHA1	8.46792	-1.32441	3.2805e-09	4.30286e-08	910	1	8.09698	-1.54786	2.0545e-10	8.04518e-09	315	1
KLF12	8.78485	-1.30526	3.31965e-09	4.34467e-08	912	1	8.28644	-1.77573	8.50767e-08	9.90019e-07	1060	1
POM121	8.68233	-0.75151	3.32412e-09	4.34575e-08	913	1	8.54934	-0.494732	0.00115168	0.00304707	4662	1
ZBED4	6.84669	-0.961504	3.32865e-09	4.34692e-08	914	1	6.74992	-0.636793	0.00191782	0.00473695	4994	1
MGC57346	5.68894	-1.30933	3.37315e-09	4.39541e-08	916	1	5.29592	-1.57368	3.87735e-06	2.41333e-05	1981	1
STAG3L1	8.97136	-0.818513	3.40226e-09	4.42368e-08	918	1	8.69861	-0.838945	2.5987e-06	1.72338e-05	1860	1
MTOR	8.12856	-0.833332	3.42643e-09	4.44638e-08	919	1	8.10644	-0.358409	0.00817256	0.0165831	6079	1
HABP4	6.53624	-1.21929	3.44519e-09	4.45523e-08	923	1	6.2115	-1.35282	7.29754e-05	0.000291123	3092	1
ZBTB24	7.35125	-0.940814	3.50068e-09	4.51233e-08	926	1	7.15815	-0.808675	1.39201e-05	7.18427e-05	2390	1
TNFRSF25	8.1112	-1.55908	3.95905e-09	5.02181e-08	941	1	7.55425	-2.14803	2e-12	3.12279e-10	79	1
OTUD4	7.6102	-1.0509	4.0341e-09	5.10616e-08	943	1	7.68986	-0.373905	0.0222446	0.0395712	6934	1
ITFG2	8.31477	-0.984004	4.04967e-09	5.11455e-08	944	1	7.94994	-1.19492	2.65587e-08	3.88738e-07	842	1
MAP3K4	7.2896	-1.16445	4.05359e-09	5.11455e-08	946	1	7.15313	-0.917831	0.000244662	0.000815571	3700	1
STK32C	5.74125	-1.55214	4.14025e-09	5.19643e-08	951	1	5.79179	-0.933504	0.00455417	0.00998679	5625	1
COL19A1	5.44334	-1.90353	4.16451e-09	5.22139e-08	952	1	5.48235	-1.29889	0.0118781	0.0229004	6398	1
OXNAD1	8.20561	-1.07631	4.38533e-09	5.49248e-08	953	1	7.74011	-1.48756	3.49237e-10	1.23434e-08	349	1
MORC2	7.13643	-1.22357	4.54601e-09	5.6522e-08	960	1	6.8119	-1.35453	2.15563e-06	1.47721e-05	1800	1
CD84	9.47651	-1.20525	4.61111e-09	5.71528e-08	963	1	9.45695	-0.723204	3.00427e-05	0.000137812	2689	1
ZFP14	6.2319	-1.38298	4.63354e-09	5.73713e-08	964	1	6.11873	-1.08882	1.67934e-06	1.21138e-05	1710	1
ZNF142	7.23149	-1.03344	4.72295e-09	5.81766e-08	969	1	7.3122	-0.34959	0.0635095	0.0980339	7991	1
STAG3L3	7.48366	-0.8258	4.78721e-09	5.89073e-08	970	1	7.19577	-0.876496	2.83543e-06	1.84955e-05	1891	1
LPIN1	8.575	-1.03616	4.92915e-09	6.01578e-08	978	1	8.30319	-1.05948	2.19433e-05	0.000105115	2575	1
MYO9A	7.26275	-1.18271	5.07923e-09	6.17369e-08	982	1	7.14652	-0.890127	4.49531e-06	2.72079e-05	2038	1
SLC22A23	5.96782	-1.27784	5.43524e-09	6.53982e-08	992	1	5.86835	-0.951572	0.000218431	0.000741631	3633	1
TC2N	8.8176	-1.76125	5.5235e-09	6.61933e-08	996	1	8.55727	-1.76823	3.1246e-06	2.01874e-05	1909	1
ABL1	6.70938	-1.0764	5.70949e-09	6.80804e-08	1001	1	6.74625	-0.48029	0.0171759	0.0316027	6704	1
SLC4A7	7.04138	-1.36546	5.76715e-09	6.85624e-08	1004	1	6.88653	-1.15664	4.64489e-05	0.000197977	2894	1
NCR3	8.47548	-1.46151	6.04012e-09	7.14518e-08	1009	1	8.24097	-1.40042	1.24679e-05	6.56106e-05	2344	1
PRRC2B	9.01746	-0.803177	6.15252e-09	7.24941e-08	1013	1	8.93105	-0.451367	0.0125688	0.0240217	6454	1
MTR	7.56819	-1.20278	6.20918e-09	7.30175e-08	1015	1	7.35811	-1.10446	3.77063e-06	2.35378e-05	1976	1
IPO9	8.87479	-0.807339	6.56157e-09	7.67832e-08	1020	1	8.62465	-0.78488	1.52835e-05	7.7752e-05	2424	1
SEMA4F	6.49049	-1.29506	6.70344e-09	7.80116e-08	1025	1	6.09351	-1.56161	1.17765e-07	1.29583e-06	1121	1
RNF216	9.80912	-0.721837	6.70575e-09	7.80116e-08	1026	1	9.76417	-0.290912	0.0170234	0.0313831	6691	1
GOLGA8A	8.12218	-1.29635	6.80918e-09	7.89071e-08	1030	1	7.88076	-1.25774	5.91923e-07	5.01124e-06	1457	1
ZNHIT6	7.07417	-1.12368	6.98568e-09	8.05614e-08	1035	1	6.805	-1.14654	1.02623e-05	5.58628e-05	2266	1
HEATR5B	8.07109	-0.881429	7.20887e-09	8.26561e-08	1041	1	8.0064	-0.492872	0.00329385	0.00755057	5381	1
SLC46A1	5.71825	-1.32036	7.36747e-09	8.40747e-08	1045	1	5.35689	-1.51905	7.47886e-07	6.11749e-06	1508	1
LRRC37A4P	9.19301	-1.08033	7.39972e-09	8.43582e-08	1047	1	9.08415	-0.771923	0.000265643	0.000873556	3751	1
CYB561A3	9.82236	-0.688323	7.45801e-09	8.47798e-08	1050	1	9.57622	-0.658743	0.00124221	0.0032539	4709	1
NUCKS1	8.91679	-0.778627	7.53739e-09	8.55193e-08	1052	1	8.60926	-0.873107	3.09936e-06	2.00475e-05	1907	1
BMS1P6	6.58136	-1.22096	7.54902e-09	8.55699e-08	1053	1	6.29047	-1.28124	2.04946e-08	3.23689e-07	781	1
PPP1R16B	8.18548	-1.18764	7.87802e-09	8.85604e-08	1061	1	8.01667	-1.00577	0.0023162	0.00557253	5127	1
PI4KA	8.9734	-0.721651	8.09515e-09	9.03026e-08	1070	1	8.96544	-0.219576	0.0625915	0.096835	7973	1
AES	10.9777	-1.1068	8.12748e-09	9.05785e-08	1071	1	10.4049	-1.72787	4.61662e-12	5.57525e-10	102	1
TUBGCP5	6.53764	-1.15807	8.16966e-09	9.07942e-08	1074	1	6.00503	-1.70629	7.49429e-07	6.12573e-06	1509	1
USP20	8.55437	-0.733575	8.21022e-09	9.11601e-08	1075	1	8.32117	-0.681153	4.36014e-07	3.9001e-06	1379	1
TNFAIP8L1	7.17392	-1.07209	8.78156e-09	9.69082e-08	1081	1	6.88738	-1.12454	4.76599e-06	2.87334e-05	2046	1
DBP	7.50648	-1.21723	8.80098e-09	9.69082e-08	1084	1	7.02838	-1.65237	9.54946e-11	4.69293e-09	251	1
ANKRD36C	9.22554	-0.994118	9.45719e-09	1.03371e-07	1092	1	8.87394	-1.17929	5.248e-05	0.000219661	2947	1
BCL11A	7.47264	-1.09199	9.66828e-09	1.05485e-07	1094	1	7.2955	-0.918362	0.00507051	0.0109441	5714	1
NUMA1	8.92006	-0.80349	1.00518e-08	1.09469e-07	1096	1	8.88535	-0.353138	0.0406789	0.0668497	7506	1
RGPD5	6.54733	-0.98009	1.03135e-08	1.11809e-07	1101	1	6.45203	-0.65001	0.000734692	0.00207878	4358	1
UBASH3A	7.13361	-1.80673	1.03449e-08	1.11965e-07	1102	1	6.79055	-1.97311	2.66187e-08	3.88738e-07	844	1
ATP8B2	7.5651	-1.22537	1.03511e-08	1.11965e-07	1103	1	7.17718	-1.48102	3.53766e-08	4.84855e-07	900	1
LRIG2	6.74666	-1.10685	1.0356e-08	1.11965e-07	1104	1	6.77507	-0.524985	0.00113429	0.00300503	4656	1
FAM73A	6.96215	-0.995624	1.07665e-08	1.15983e-07	1108	1	6.91985	-0.555196	0.00204047	0.00499685	5037	1
CD96	9.65062	-1.13101	1.09037e-08	1.17355e-07	1109	1	9.22254	-1.46933	4.61826e-07	4.08947e-06	1393	1
KLHL22	7.22197	-0.778701	1.11821e-08	1.20026e-07	1112	1	6.8634	-0.974986	3.51265e-05	0.000156647	2766	1
RPL10A	11.1022	-1.06381	1.12114e-08	1.20099e-07	1113	1	10.9503	-0.84051	0.000276933	0.000907056	3766	1
LOC100289561	5.05096	-0.898847	1.1219e-08	1.20099e-07	1115	1	4.95902	-0.561538	0.00429084	0.00949438	5574	1
ZMYND11	7.57695	-1.22677	1.17394e-08	1.24774e-07	1123	1	7.49285	-0.881335	0.00358739	0.00810894	5457	1
ANKRD36B	8.89512	-1.06652	1.18398e-08	1.25617e-07	1125	1	8.52332	-1.29342	2.71834e-06	1.78735e-05	1876	1
INPP4A	9.50026	-0.579339	1.20504e-08	1.27062e-07	1132	1	9.40119	-0.259388	0.0468914	0.075542	7656	1
RGPD8	5.09254	-0.966701	1.21831e-08	1.28234e-07	1134	1	5.02568	-0.581188	0.00400764	0.00895386	5521	1
MAD1L1	8.64165	-0.914409	1.23108e-08	1.2935e-07	1136	1	8.27037	-1.13304	8.30078e-09	1.55334e-07	658	1
FAM160B2	7.66435	-0.967748	1.24505e-08	1.30245e-07	1141	1	7.35032	-1.07302	9.348e-08	1.06973e-06	1077	1
ANKRD52	7.57017	-0.849296	1.24899e-08	1.30315e-07	1144	1	7.57794	-0.312028	0.0391543	0.0646631	7469	1
LTBP4	7.13303	-1.02854	1.29396e-08	1.33952e-07	1153	1	6.74931	-1.27133	3.10376e-06	2.00654e-05	1908	1
UTP20	6.02109	-1.14996	1.31132e-08	1.35514e-07	1155	1	5.89474	-0.878397	0.000611456	0.0017839	4228	1
IL21R	8.15082	-1.38559	1.31438e-08	1.35713e-07	1156	1	8.04085	-1.08235	3.27642e-05	0.000147921	2732	1
PDE4DIP	8.42058	-0.781936	1.32927e-08	1.36895e-07	1159	1	8.05364	-0.996705	5.03614e-08	6.40406e-07	969	1
SLC7A5P2	7.26214	-1.13823	1.3324e-08	1.36981e-07	1161	1	7.13825	-0.859734	6.90932e-06	3.96034e-05	2152	1
EEF2K	6.44565	-1.29642	1.36235e-08	1.39221e-07	1168	1	6.30913	-1.04326	1.34083e-05	6.98444e-05	2368	1
YLPM1	8.68955	-0.75222	1.38931e-08	1.41371e-07	1173	1	8.55243	-0.504212	0.000968303	0.0026384	4527	1
DDX51	6.62225	-1.14992	1.40967e-08	1.43074e-07	1176	1	6.35382	-1.16399	5.90924e-06	3.46387e-05	2104	1
TRIM44	9.34539	-0.938627	1.42457e-08	1.44344e-07	1178	1	9.14006	-0.832701	1.77164e-05	8.78698e-05	2487	1
RPL10	13.5104	-1.23602	1.48506e-08	1.49964e-07	1182	1	13.368	-0.986242	0.000403515	0.00125659	3961	1
ENG	7.1138	-1.3302	1.51891e-08	1.52864e-07	1186	1	7.08857	-0.860648	0.00021944	0.000744239	3637	1
NUP160	8.41362	-0.914583	1.53473e-08	1.54196e-07	1188	1	8.31658	-0.592747	0.00867396	0.017443	6133	1
SLC35D1	7.13492	-0.885106	1.55615e-08	1.55693e-07	1193	1	7.08921	-0.454884	0.0150232	0.0280561	6605	1
SFT2D3	6.81524	-0.883179	1.57071e-08	1.56494e-07	1198	1	6.69207	-0.611325	0.00119138	0.0031382	4682	1
HLA-DOA	7.94697	-1.56145	1.60807e-08	1.59286e-07	1205	1	7.62794	-1.6784	5.3597e-05	0.000223215	2961	1
PRKCQ	8.48244	-1.21208	1.67824e-08	1.65178e-07	1212	1	8.15569	-1.34969	9.89763e-07	7.74037e-06	1577	1
IPO7	7.3061	-0.995603	1.69897e-08	1.67042e-07	1214	1	7.36939	-0.349763	0.0510143	0.0812579	7744	1
CD3E	10.4127	-1.32494	1.84969e-08	1.80523e-07	1223	1	9.81533	-1.9973	2.61688e-08	3.84276e-07	840	1
INPP5E	5.99231	-0.989944	1.8521e-08	1.80605e-07	1224	1	5.73568	-0.981644	0.000306397	0.000988741	3822	1
CD3G	9.0124	-1.65194	1.85356e-08	1.80605e-07	1225	1	8.75402	-1.64433	1.67757e-05	8.41514e-05	2459	1
RGPD6	5.95648	-0.985601	1.952e-08	1.89732e-07	1228	1	5.84783	-0.68171	0.000618618	0.00179984	4238	1
TTC9	6.74955	-1.32319	1.98832e-08	1.92791e-07	1231	1	6.61043	-1.08177	0.000692527	0.00197931	4315	1
ZNF696	5.40761	-1.21943	2.01476e-08	1.9488e-07	1234	1	5.27974	-0.955742	1.91512e-05	9.37792e-05	2519	1
SIRPG	8.48653	-1.38514	2.06129e-08	1.98897e-07	1237	1	7.89437	-2.04723	1.40567e-10	6.08386e-09	285	1
ARFGEF2	7.61495	-0.747295	2.09276e-08	2.01608e-07	1239	1	7.50151	-0.455065	0.00661693	0.0137988	5915	1
GLUD1P3	5.59751	-1.1717	2.13005e-08	2.04704e-07	1242	1	5.5767	-0.688753	0.000730092	0.00206932	4352	1
ZAP70	9.7923	-1.2227	2.14428e-08	2.05906e-07	1243	1	9.21016	-1.86452	2.97636e-08	4.21509e-07	871	1
TMEM204	8.06039	-1.72022	2.1485e-08	2.05984e-07	1244	1	7.51256	-2.29792	6.55241e-10	2.02566e-08	399	1
CHMP7	9.31812	-0.650025	2.16037e-08	2.06786e-07	1247	1	9.11812	-0.534128	0.00309035	0.00714384	5336	1
PIK3C2B	5.79137	-1.45675	2.21712e-08	2.11708e-07	1250	1	5.5805	-1.34621	4.71933e-05	0.000200527	2903	1
NPC1	7.90249	-0.816739	2.28175e-08	2.16839e-07	1256	1	7.89059	-0.325715	0.0594344	0.0926363	7914	1
BCAS4	6.97912	-1.37946	2.29351e-08	2.17784e-07	1257	1	6.62429	-1.56279	7.19243e-05	0.000287581	3085	1
SNX29	8.59804	-0.841406	2.39309e-08	2.25801e-07	1265	1	8.47458	-0.569183	0.000643072	0.00185942	4266	1
ZNF764	5.84156	-0.926605	2.51247e-08	2.35391e-07	1274	1	5.75072	-0.587832	0.00108613	0.00290113	4618	1
BCL9L	6.61262	-1.57809	2.5407e-08	2.37477e-07	1277	1	6.39123	-1.49176	1.01974e-05	5.55587e-05	2264	1
XPO4	7.35057	-1.02484	2.65562e-08	2.46865e-07	1284	1	7.09308	-1.01728	1.74503e-05	8.68643e-05	2478	1
KLHL42	6.64151	-1.02814	2.66579e-08	2.47617e-07	1285	1	6.57686	-0.63603	0.000208204	0.000712595	3604	1
LMF1	6.96693	-1.33135	2.68715e-08	2.49214e-07	1287	1	6.76429	-1.20722	1.10189e-05	5.92493e-05	2294	1
LINC01278	6.83977	-1.22397	2.74395e-08	2.5389e-07	1290	1	6.54822	-1.28562	1.4203e-06	1.04969e-05	1669	1
RPL13A	11.8156	-1.10724	2.84628e-08	2.62386e-07	1294	1	11.7481	-0.7134	0.00314594	0.00725736	5347	1
LOC150776	7.1383	-0.762405	2.90688e-08	2.66691e-07	1301	1	6.94871	-0.621817	4.90259e-05	0.000207243	2918	1
CAMK2D	8.11322	-1.04392	2.95369e-08	2.70778e-07	1302	1	7.63502	-1.48204	3.31807e-07	3.11479e-06	1314	1
ZBTB4	7.53512	-1.19693	3.12985e-08	2.85392e-07	1309	1	7.27456	-1.18737	5.67714e-06	3.3506e-05	2090	1
RBM19	7.77814	-0.783959	3.35261e-08	3.0431e-07	1315	1	7.41006	-0.997271	4.85983e-07	4.26055e-06	1407	1
RFTN1	8.87588	-0.999849	3.50763e-08	3.16578e-07	1322	1	8.52523	-1.18673	3.80274e-06	2.37262e-05	1977	1
FYCO1	6.84598	-1.02188	3.54089e-08	3.18974e-07	1325	1	6.71655	-0.759152	5.28805e-05	0.000220962	2952	1
THEM4	7.96906	-1.13549	3.5782e-08	3.21607e-07	1328	1	7.35416	-1.84413	6.42696e-09	1.27405e-07	622	1
SPN	9.71769	-1.1478	3.61773e-08	3.24671e-07	1330	1	9.39265	-1.27508	8.34879e-07	6.7177e-06	1533	1
HLA-DPB1	11.3358	-1.2075	3.70518e-08	3.31274e-07	1335	1	10.9631	-1.42453	5.35829e-07	4.60268e-06	1436	1
IL7R	11.2112	-1.66299	3.78642e-08	3.37525e-07	1339	1	10.7908	-1.98271	1.80674e-08	2.92469e-07	762	1
RPL13AP5	11.3125	-1.07949	3.8484e-08	3.42418e-07	1341	1	11.2572	-0.660949	0.00540674	0.0115684	5765	1
FAM208B	7.72619	-0.828276	3.94745e-08	3.49791e-07	1347	1	7.54044	-0.677777	6.4139e-06	3.71086e-05	2132	1
ZNF780B	5.90156	-1.31383	4.02921e-08	3.56242e-07	1350	1	6.00444	-0.589654	0.00769252	0.0157489	6025	1
RNF125	8.24235	-1.15904	4.0705e-08	3.59095e-07	1353	1	7.96597	-1.19113	6.48799e-07	5.42204e-06	1476	1
SF3B3	9.56388	-0.789569	4.14467e-08	3.65098e-07	1355	1	9.34261	-0.714391	8.586e-05	0.000333465	3176	1
INPP5F	6.77785	-1.04287	4.18003e-08	3.674e-07	1358	1	6.59081	-0.897447	4.14782e-06	2.55434e-05	2003	1
STK39	6.9828	-1.05133	4.30713e-08	3.76905e-07	1364	1	6.67886	-1.14238	3.53836e-06	2.23138e-05	1956	1
ZNF512	8.49774	-0.893336	4.33856e-08	3.79378e-07	1365	1	8.35826	-0.654487	0.00053233	0.00158836	4134	1
GUSBP2	4.82648	-1.04743	4.36241e-08	3.80071e-07	1370	1	4.47597	-1.22206	2.33883e-07	2.32283e-06	1242	1
KAT6B	8.04791	-0.847751	4.36752e-08	3.80238e-07	1371	1	7.80497	-0.814094	5.58291e-06	3.30131e-05	2086	1
CBLB	7.97036	-1.19832	4.47068e-08	3.88937e-07	1372	1	7.85094	-0.920772	0.000786707	0.00220446	4402	1
VPS13C	9.32715	-0.918942	4.59145e-08	3.97703e-07	1378	1	9.3068	-0.440029	0.00163183	0.00411039	4897	1
RPL14	11.035	-1.06511	4.65876e-08	4.02393e-07	1381	1	10.9354	-0.735137	0.000511257	0.00153439	4110	1
AGAP6	6.76341	-0.867558	4.80895e-08	4.13244e-07	1389	1	6.51903	-0.82966	1.07223e-05	5.78838e-05	2284	1
UBIAD1	8.31836	-0.761813	4.9423e-08	4.2197e-07	1398	1	7.92776	-1.02084	8.33654e-09	1.55334e-07	662	1
ZNF737	6.78582	-1.13039	5.20306e-08	4.41077e-07	1408	1	6.60525	-0.97708	0.00101728	0.00274577	4570	1
POLH	7.59652	-0.724059	5.4018e-08	4.55035e-07	1416	1	7.43782	-0.520203	0.00464799	0.0101582	5644	1
ELK4	7.74864	-0.887648	5.46417e-08	4.59622e-07	1419	1	7.5225	-0.820831	9.07687e-05	0.000349339	3205	1
ZNF815P	6.23375	-0.98014	5.57337e-08	4.67161e-07	1424	1	5.95431	-1.02103	8.83601e-07	7.02722e-06	1551	1
RPL37A	11.452	-1.08016	5.64813e-08	4.72764e-07	1426	1	11.4769	-0.499805	0.0260895	0.0453898	7090	1
RSAD1	8.1664	-0.781446	5.68461e-08	4.7515e-07	1428	1	7.7427	-1.11061	7.27505e-06	4.14684e-05	2164	1
SLC2A4RG	4.96742	-1.38989	5.73021e-08	4.77727e-07	1431	1	4.76638	-1.26368	1.52317e-06	1.11371e-05	1687	1
USP36	7.41707	-1.03433	5.733e-08	4.77727e-07	1432	1	7.2056	-0.933628	5.47329e-07	4.6819e-06	1442	1
SERINC5	8.54576	-0.80123	5.74012e-08	4.77783e-07	1434	1	8.22322	-0.929474	4.80677e-08	6.21504e-07	954	1
ULK2	6.76485	-1.33349	5.83407e-08	4.83579e-07	1440	1	6.78998	-0.766179	0.00379471	0.00852135	5493	1
EXOSC6	6.27845	-1.35231	5.94854e-08	4.92384e-07	1442	1	5.9928	-1.40779	1.87057e-07	1.90847e-06	1209	1
LCK	11.4288	-1.23792	6.08506e-08	5.02987e-07	1444	1	10.9467	-1.6795	6.08424e-08	7.48993e-07	1002	1
IL2RB	10.0082	-1.31575	6.21923e-08	5.12303e-07	1449	1	9.51331	-1.78718	4.82086e-07	4.23577e-06	1403	1
FAM213B	6.73085	-0.838789	6.23527e-08	5.1327e-07	1450	1	6.41315	-0.95337	6.99956e-05	0.000281145	3071	1
EDC4	8.604	-0.689843	6.57052e-08	5.37163e-07	1460	1	8.40799	-0.562569	0.000431184	0.00132801	4005	1
TYSND1	7.5493	-0.87663	6.79915e-08	5.52073e-07	1470	1	7.1319	-1.19123	4.4942e-08	5.88492e-07	942	1
ENO2	7.42821	-1.19748	6.82748e-08	5.53619e-07	1472	1	7.28254	-0.970646	0.000297604	0.000965023	3804	1
SKAP1	9.51307	-1.10926	6.84392e-08	5.53933e-07	1474	1	8.9771	-1.66033	9.47066e-08	1.07967e-06	1082	1
CROCCP3	6.45016	-1.00855	7.25747e-08	5.83728e-07	1484	1	6.22552	-0.934023	3.08512e-05	0.000140868	2701	1
GYLTL1B	5.81737	-1.71319	7.41637e-08	5.95665e-07	1486	1	5.54011	-1.74002	6.52714e-05	0.000264473	3044	1
FAM117B	8.09877	-1.13934	7.63389e-08	6.09486e-07	1495	1	7.64395	-1.53602	9.23922e-08	1.06015e-06	1075	1
ZNF529	6.83491	-0.998889	7.66824e-08	6.11819e-07	1496	1	6.64065	-0.8667	1.54725e-05	7.85726e-05	2429	1
CTC1	9.07302	-0.621045	7.70363e-08	6.14232e-07	1497	1	8.93241	-0.380587	0.00755259	0.0154881	6015	1
ZNF337	7.02348	-1.0489	7.73696e-08	6.16067e-07	1499	1	6.78633	-1.00287	0.000260919	0.000859394	3745	1
SCAND2P	7.14668	-0.944674	8.04867e-08	6.37061e-07	1508	1	7.13226	-0.450231	0.0193164	0.0350084	6806	1
TNRC6C	8.38495	-0.844992	8.18518e-08	6.47008e-07	1510	1	8.20968	-0.672755	2.66998e-05	0.000124609	2643	1
UTRN	10.3463	-0.708693	8.3932e-08	6.61558e-07	1514	1	10.2751	-0.330229	0.0156726	0.0291718	6627	1
USP37	7.18406	-1.11294	8.39696e-08	6.61558e-07	1515	1	7.23611	-0.490583	0.00717361	0.0147921	5982	1
NFX1	8.99764	-0.747021	8.44995e-08	6.65295e-07	1516	1	8.67937	-0.867692	7.31114e-06	4.15973e-05	2168	1
CTDSPL2	8.03489	-0.835449	8.61089e-08	6.75737e-07	1521	1	7.97099	-0.446288	0.00672316	0.0139943	5926	1
RHPN1	5.71211	-1.07851	8.64477e-08	6.7706e-07	1524	1	5.37082	-1.23447	0.000208352	0.000712905	3605	1
MRI1	7.26144	-0.845403	8.75656e-08	6.84917e-07	1526	1	6.96335	-0.918682	1.96356e-06	1.36994e-05	1768	1
FAM53B	8.51254	-0.841308	8.79648e-08	6.87589e-07	1527	1	8.29266	-0.755924	0.000830951	0.00231059	4436	1
CARD11	8.63345	-1.169	8.97744e-08	7.00816e-07	1529	1	8.33954	-1.23429	0.000197078	0.00068075	3571	1
IL21R-AS1	6.77945	-1.4244	9.42715e-08	7.31572e-07	1538	1	6.68271	-1.09239	0.000231557	0.000777847	3672	1
TAF15	7.32276	-1.03361	9.43272e-08	7.31572e-07	1539	1	7.28451	-0.595115	0.000647499	0.00186915	4273	1
DNAAF5	5.65012	-1.25135	9.57254e-08	7.39705e-07	1543	1	5.35857	-1.31476	8.47077e-06	4.73434e-05	2207	1
ZC3H7B	5.27634	-1.24925	9.57477e-08	7.39705e-07	1545	1	5.28277	-0.709264	0.00462562	0.0101165	5640	1
CBFA2T2	8.31105	-0.787474	9.67975e-08	7.46849e-07	1547	1	8.11138	-0.657413	0.000527763	0.00157588	4131	1
CEP250	8.25893	-0.692494	9.69511e-08	7.4755e-07	1548	1	8.13279	-0.421769	0.00240182	0.00574713	5155	1
POLG	8.85677	-0.589857	1.01061e-07	7.76728e-07	1553	1	8.73501	-0.314237	0.013507	0.0256046	6507	1
TMEM25	5.74974	-1.50595	1.05613e-07	8.07042e-07	1562	1	5.31881	-1.84651	1.63552e-07	1.70822e-06	1181	1
HPS4	7.67366	-0.614073	1.11552e-07	8.49157e-07	1568	1	7.30337	-0.834882	2.01136e-05	9.76393e-05	2541	1
EIF3F	10.8615	-0.680714	1.18931e-07	8.98455e-07	1580	1	10.6884	-0.503972	0.000213311	0.000726446	3622	1
HGSNAT	8.36107	-0.7277	1.22325e-07	9.20023e-07	1587	1	8.33935	-0.253811	0.0444057	0.0720811	7599	1
NOP14	7.63928	-0.801043	1.23267e-07	9.25352e-07	1590	1	7.38733	-0.787713	7.95722e-05	0.000312986	3136	1
PYGO2	8.4635	-0.679691	1.23417e-07	9.25899e-07	1591	1	8.08687	-0.91519	4.14505e-09	8.83061e-08	579	1
LOC93622	6.8772	-1.10244	1.29209e-07	9.65109e-07	1598	1	6.49599	-1.34974	8.72136e-07	6.95847e-06	1546	1
LOC613037	7.5163	-0.656498	1.30208e-07	9.69536e-07	1603	1	7.44262	-0.280351	0.0350885	0.0586393	7381	1
ZNF827	6.43835	-1.20983	1.34765e-07	1.00035e-06	1608	1	6.27041	-1.01642	0.00283932	0.00664196	5273	1
SLC38A1	10.3919	-0.903394	1.3564e-07	1.00622e-06	1609	1	10.0286	-1.11122	0.000147546	0.00052937	3438	1
TGFBRAP1	7.8504	-0.665208	1.36684e-07	1.01207e-06	1612	1	7.65139	-0.542026	0.00106759	0.00286151	4602	1
MROH1	7.68915	-0.826386	1.37144e-07	1.01485e-06	1613	1	7.59001	-0.503403	0.0021416	0.0052073	5073	1
SNX29P2	6.08432	-1.37107	1.49028e-07	1.09465e-06	1625	1	6.02936	-0.949993	0.0501949	0.0800763	7732	1
ISYNA1	7.16754	-0.870866	1.49598e-07	1.09748e-06	1627	1	6.88055	-0.919667	0.00133626	0.0034664	4755	1
PAIP2B	5.14116	-1.27436	1.5757e-07	1.15031e-06	1635	1	4.81023	-1.41078	1.69675e-07	1.7647e-06	1186	1
EMC1	7.81105	-0.814008	1.58617e-07	1.15725e-06	1636	1	7.64589	-0.625621	0.000984161	0.00267334	4541	1
GGA2	9.64152	-0.748646	1.61424e-07	1.17629e-06	1638	1	9.38683	-0.738664	0.00267457	0.00630558	5232	1
VPS51	9.68691	-0.639193	1.62479e-07	1.18253e-06	1640	1	9.51682	-0.454146	0.00417485	0.00928203	5548	1
TNK1	5.69272	-1.18387	1.67106e-07	1.21251e-06	1645	1	5.40056	-1.24376	6.08461e-06	3.54528e-05	2117	1
PRKX	8.58167	-1.0353	1.69738e-07	1.23086e-06	1646	1	8.33366	-1.01007	8.37725e-07	6.72743e-06	1536	1
PRKCH	10.1793	-1.06787	1.79154e-07	1.2913e-06	1656	1	9.79634	-1.31839	1.00412e-06	7.83808e-06	1580	1
RUNX3	9.36651	-1.29886	1.82075e-07	1.31077e-06	1658	1	9.05606	-1.39646	2.26781e-07	2.25774e-06	1239	1
LOC100506603	5.37191	-1.12108	1.85487e-07	1.33211e-06	1662	1	5.31132	-0.713612	0.00569989	0.0121096	5806	1
NPIPA1	5.94511	-1.08558	1.96818e-07	1.40419e-06	1673	1	5.45694	-1.53035	1.01822e-06	7.93415e-06	1583	1
TNRC6C-AS1	7.79996	-1.03663	2.001e-07	1.42043e-06	1680	1	7.6095	-0.891209	8.04208e-05	0.00031582	3141	1
GIPC1	6.55659	-1.07665	2.00164e-07	1.42043e-06	1682	1	6.16073	-1.34794	1.68174e-06	1.21241e-05	1711	1
LSS	7.46373	-0.971583	2.0767e-07	1.46326e-06	1694	1	7.18004	-1.01854	2.70445e-06	1.78011e-05	1874	1
APBA2	7.83402	-1.18088	2.08915e-07	1.46943e-06	1697	1	7.13417	-2.06139	2.51398e-07	2.47443e-06	1253	1
NBPF1	7.39357	-0.862071	2.12484e-07	1.49101e-06	1701	1	7.24839	-0.622301	0.00124697	0.00326569	4710	1
RTTN	5.74522	-1.34193	2.1382e-07	1.4995e-06	1702	1	5.62222	-1.05661	0.00065732	0.00189396	4281	1
PHKG1	6.44554	-0.870822	2.17177e-07	1.51948e-06	1706	1	6.08788	-1.05979	4.06476e-07	3.66512e-06	1368	1
GIMAP5	10.1473	-1.09967	2.25382e-07	1.5686e-06	1715	1	9.74228	-1.38568	2.62669e-08	3.85258e-07	841	1
PREPL	7.72631	-0.868149	2.2661e-07	1.57624e-06	1716	1	7.56072	-0.680556	0.000883919	0.002437	4474	1
MAP2K5	7.17147	-0.894175	2.29518e-07	1.59368e-06	1719	1	7.00409	-0.707726	0.000406892	0.00126519	3967	1
RYK	6.77797	-0.857129	2.30564e-07	1.60001e-06	1720	1	6.67899	-0.537083	0.00218494	0.00529911	5086	1
UBE2G2	9.16818	-0.678564	2.31437e-07	1.60513e-06	1721	1	8.92947	-0.636448	2.04758e-05	9.91632e-05	2547	1
FANCF	7.44633	-0.893576	2.32052e-07	1.60847e-06	1722	1	7.04371	-1.18352	7.45407e-07	6.10126e-06	1507	1
AP3M2	7.33206	-0.974905	2.33984e-07	1.61769e-06	1725	1	7.03513	-1.05098	1.32553e-05	6.91936e-05	2363	1
LOC100507557	5.43386	-1.17408	2.38569e-07	1.64314e-06	1733	1	5.22794	-1.06557	1.51544e-05	7.72437e-05	2420	1
CASK	6.26722	-1.17155	2.46065e-07	1.68601e-06	1742	1	6.12552	-0.934587	0.000796879	0.00222942	4409	1
ARHGAP35	6.72517	-1.02798	2.47609e-07	1.69464e-06	1744	1	6.75405	-0.447652	0.0436181	0.0709614	7582	1
MADD	8.83475	-0.629686	2.54555e-07	1.7372e-06	1749	1	8.64992	-0.479132	0.000727537	0.00206398	4348	1
RPS6KA5	8.62135	-1.06623	2.54747e-07	1.73752e-06	1750	1	8.44321	-0.902235	0.000892847	0.00245516	4482	1
JMJD7-PLA2G4B	6.56403	-0.757407	2.62733e-07	1.78893e-06	1753	1	6.12222	-1.11466	3.12605e-07	2.95414e-06	1305	1
SH2D3A	6.79299	-1.13263	2.63732e-07	1.79344e-06	1754	1	6.63176	-0.931511	0.000395798	0.00123756	3945	1
ITGA4	10.3764	-0.890555	2.64179e-07	1.79468e-06	1757	1	9.94384	-1.23899	3.41681e-07	3.19098e-06	1320	1
ZNF573	6.66658	-1.36678	2.6646e-07	1.80914e-06	1758	1	6.39371	-1.39346	3.11758e-05	0.000142007	2708	1
BIN1	9.16573	-1.06353	2.66888e-07	1.81074e-06	1759	1	8.8426	-1.18621	1.84103e-07	1.88614e-06	1204	1
RHOH	9.43009	-0.92267	2.70499e-07	1.82928e-06	1765	1	9.40654	-0.452594	0.0647936	0.0996669	8019	1
ABHD15	6.75396	-1.0034	2.74126e-07	1.85066e-06	1768	1	6.53084	-0.931501	2.44182e-05	0.000115623	2605	1
ZNF331	7.11567	-1.00847	2.7788e-07	1.87283e-06	1771	1	6.78143	-1.15578	2.024e-06	1.39787e-05	1786	1
ZFP90	7.76921	-1.04292	2.79037e-07	1.8785e-06	1773	1	7.60331	-0.849239	0.000162152	0.000572453	3494	1
ZNF500	6.60292	-1.12311	2.85216e-07	1.91685e-06	1776	1	6.40492	-0.996408	9.65799e-07	7.57833e-06	1572	1
ZNF264	7.23282	-0.951722	2.96675e-07	1.98493e-06	1784	1	7.27224	-0.348386	0.0607307	0.0943943	7936	1
SCAF4	8.44517	-0.717712	2.97495e-07	1.9893e-06	1785	1	8.37305	-0.34438	0.0343728	0.0575994	7361	1
ADAT2	5.70926	-1.17238	2.99671e-07	2.00161e-06	1787	1	5.39292	-1.27513	2.54369e-06	1.69236e-05	1854	1
PCED1B-AS1	9.18392	-0.973635	3.04855e-07	2.03396e-06	1789	1	8.95095	-0.911169	3.20198e-05	0.000145048	2723	1
REPIN1	8.4271	-0.548837	3.11672e-07	2.07471e-06	1793	1	8.20587	-0.468593	9.48505e-05	0.000362672	3226	1
LRPPRC	8.71218	-0.87779	3.11965e-07	2.07471e-06	1794	1	8.45197	-0.881715	0.000168977	0.000593658	3511	1
BCOR	6.95107	-1.05927	3.20443e-07	2.12136e-06	1803	1	6.96515	-0.50668	0.00314935	0.00726388	5348	1
NRROS	5.58413	-0.957582	3.24511e-07	2.14591e-06	1805	1	5.43024	-0.7361	0.00672789	0.0139994	5928	1
TRMT2B	7.76111	-0.758764	3.2892e-07	2.16906e-06	1810	1	7.40057	-0.96361	4.82405e-07	4.23577e-06	1404	1
HERC2P3	5.90065	-0.814049	3.31487e-07	2.18357e-06	1811	1	5.72992	-0.632933	0.00269513	0.00634696	5237	1
FYN	10.2437	-0.863043	3.34246e-07	2.20053e-06	1813	1	9.91003	-1.0118	8.62117e-06	4.801e-05	2215	1
PCYOX1	7.74584	-0.975926	3.3496e-07	2.20402e-06	1814	1	7.56588	-0.820951	0.000255524	0.000845692	3727	1
RPS19	13.2231	-0.91875	3.37416e-07	2.21773e-06	1816	1	12.9848	-0.86455	0.000250914	0.00083289	3716	1
GUSBP3	7.24036	-0.826083	3.37875e-07	2.2183e-06	1818	1	7.15156	-0.473987	0.0189109	0.0343898	6783	1
CPSF1	8.02603	-0.808708	3.49469e-07	2.28437e-06	1826	1	7.92741	-0.483104	0.00414998	0.00922841	5547	1
SEMA6A	5.15391	-1.38611	3.51449e-07	2.29354e-06	1829	1	5.07854	-1.0012	0.00548781	0.0117054	5783	1
GCN1	8.23981	-1.04321	3.52108e-07	2.29659e-06	1830	1	8.12394	-0.754334	0.000242911	0.00081047	3697	1
KIAA0195	7.24056	-0.746339	3.52676e-07	2.29904e-06	1831	1	7.05304	-0.598982	0.00106669	0.00285973	4601	1
TTC39C	8.30245	-0.979842	3.56017e-07	2.31576e-06	1835	1	8.05874	-0.947672	3.09063e-10	1.10822e-08	344	1
2022-09-01	9.78095	-0.894843	3.57394e-07	2.32345e-06	1836	1	9.1113	-1.70909	4.34379e-09	9.197e-08	581	1
DIS3L	7.8607	-0.901435	3.66478e-07	2.37217e-06	1844	1	7.33306	-1.43934	2.83646e-08	4.06834e-07	860	1
TTC19	8.53484	-0.783984	3.86494e-07	2.48567e-06	1855	1	8.15144	-1.03315	2.75368e-07	2.66614e-06	1274	1
TRAF3IP1	5.66691	-0.96337	3.89563e-07	2.5026e-06	1858	1	5.3347	-1.10417	8.8547e-07	7.03755e-06	1552	1
TP53	7.58702	-0.897678	3.91077e-07	2.50827e-06	1861	1	7.25409	-1.03618	1.06877e-05	5.78752e-05	2277	1
COG2	8.33473	-0.740888	3.9402e-07	2.52444e-06	1863	1	8.03414	-0.823238	3.94682e-07	3.57971e-06	1360	1
DNMT1	8.98767	-0.790463	4.08407e-07	2.60526e-06	1871	1	8.54355	-1.15897	1.38441e-07	1.48364e-06	1151	1
BBS9	7.30776	-0.721617	4.14241e-07	2.637e-06	1875	1	7.05135	-0.714474	9.25412e-05	0.000355053	3215	1
MFSD6	7.26585	-1.02778	4.16923e-07	2.64918e-06	1878	1	7.17247	-0.69919	0.00554035	0.0118131	5785	1
PIK3IP1	10.7144	-0.888559	4.46351e-07	2.81439e-06	1893	1	10.1501	-1.49984	5.5083e-10	1.78333e-08	381	1
HLA-DQA1	9.13072	-1.81083	4.48934e-07	2.8262e-06	1896	1	9.00445	-1.54273	0.000433182	0.00133183	4012	1
SPRED1	4.69659	-1.51923	4.52584e-07	2.84618e-06	1898	1	4.73803	-0.907106	0.00590395	0.012485	5833	1
ZDHHC8	5.17877	-1.03152	4.53961e-07	2.85183e-06	1900	1	4.96891	-0.923747	0.000525824	0.00157161	4127	1
DIS3L2	6.85161	-1.09826	4.57327e-07	2.86694e-06	1904	1	6.67958	-0.927651	6.77189e-05	0.000273157	3058	1
P2RY8	9.78601	-0.788054	4.6106e-07	2.88883e-06	1905	1	9.34122	-1.16172	7.68451e-07	6.25666e-06	1515	1
SH3YL1	6.73664	-1.21561	4.89655e-07	3.04879e-06	1917	1	6.28221	-1.60618	1.05537e-08	1.87583e-07	693	1
ATP6V0E2	8.83068	-1.14601	4.90311e-07	3.05085e-06	1918	1	8.23111	-1.81738	7.97191e-12	8.14421e-10	120	1
BBS1	6.91144	-0.842529	4.90498e-07	3.05085e-06	1919	1	6.78836	-0.571073	0.0142957	0.0268766	6561	1
GVINP1	8.6859	-0.93194	4.92559e-07	3.06048e-06	1921	1	8.59662	-0.588567	0.00485017	0.0105366	5678	1
RPL22	9.13296	-0.884751	4.96615e-07	3.08247e-06	1923	1	9.04533	-0.535174	0.00391125	0.00875595	5510	1
TNIK	7.71835	-0.823804	5.02184e-07	3.1138e-06	1925	1	7.29607	-1.14386	1.78588e-06	1.27114e-05	1733	1
PHC1	9.60274	-0.574044	5.09597e-07	3.14995e-06	1931	1	9.34041	-0.579502	5.45176e-06	3.24554e-05	2072	1
NUP188	7.9106	-1.02948	5.25808e-07	3.24344e-06	1935	1	7.66272	-1.01109	4.61879e-05	0.000197138	2890	1
NFATC1	8.47039	-0.808136	5.67821e-07	3.47031e-06	1953	1	8.28592	-0.653187	0.00074983	0.00211603	4371	1
GIMAP1-GIMAP5	10.3412	-1.02081	5.71383e-07	3.49029e-06	1954	1	9.9571	-1.26561	4.1685e-08	5.52887e-07	930	1
SLC9A7	6.48502	-1.06983	5.80671e-07	3.5434e-06	1956	1	6.33123	-0.854431	0.0125826	0.0240407	6456	1
IVD	8.93154	-0.801867	5.81357e-07	3.54577e-06	1957	1	8.47725	-1.18871	2.68879e-08	3.90651e-07	849	1
POGK	8.02155	-0.760272	5.85569e-07	3.56782e-06	1959	1	7.90029	-0.483992	0.00064084	0.00185514	4261	1
IL32	12.0457	-1.22628	5.90659e-07	3.59001e-06	1963	1	11.5991	-1.588	6.24688e-06	3.62613e-05	2125	1
MTSS1	8.5599	-0.979975	5.90716e-07	3.59001e-06	1964	1	8.49832	-0.582943	0.0272983	0.0472132	7132	1
SMARCA4	8.40575	-0.754403	6.13396e-07	3.70664e-06	1975	1	8.36335	-0.317009	0.038393	0.0635589	7451	1
IKBKAP	7.74844	-0.930042	6.17706e-07	3.72747e-06	1978	1	7.61464	-0.685529	0.00592717	0.0125277	5836	1
KDM2B	7.49926	-0.802397	6.21367e-07	3.74767e-06	1979	1	7.25623	-0.763328	1.20189e-05	6.38199e-05	2323	1
ALMS1	6.92034	-0.895081	6.51246e-07	3.89833e-06	1994	1	6.70402	-0.803273	0.000723473	0.00205339	4346	1
PMS2P5	6.81426	-0.743774	6.54295e-07	3.91462e-06	1995	1	6.59187	-0.664153	2.96835e-05	0.00013652	2682	1
HLA-DPA1	12.019	-1.13914	6.58681e-07	3.93888e-06	1996	1	11.6465	-1.35387	2.47009e-06	1.65321e-05	1843	1
FLYWCH1	7.45894	-0.826329	6.6146e-07	3.95155e-06	1998	1	7.22906	-0.763855	0.000877955	0.00242381	4468	1
PDXDC2P	7.62608	-0.680167	6.79127e-07	4.04194e-06	2004	1	7.28549	-0.836094	0.000108414	0.000406222	3292	1
GATA2	5.88386	-1.78965	6.79135e-07	4.04194e-06	2005	1	5.96077	-1.12658	0.00517976	0.011149	5730	1
HCG18	8.46622	-0.748802	6.79376e-07	4.04194e-06	2006	1	8.1574	-0.848371	1.10993e-06	8.51429e-06	1608	1
ZNF689	7.13576	-0.876827	6.94688e-07	4.12322e-06	2011	1	6.92044	-0.78627	1.87245e-05	9.20553e-05	2509	1
NUP133	8.00071	-0.671919	6.9757e-07	4.13587e-06	2012	1	7.9055	-0.345047	0.0268303	0.0465408	7111	1
AARS2	6.52967	-1.13235	7.01146e-07	4.15123e-06	2016	1	6.23466	-1.19586	1.11865e-05	6.00459e-05	2298	1
AHCYL2	6.71027	-1.14338	7.12087e-07	4.21183e-06	2018	1	6.69464	-0.654307	0.00587698	0.0124333	5830	1
RECK	6.58345	-1.14032	7.14654e-07	4.22283e-06	2020	1	6.32501	-1.14315	1.74702e-05	8.68929e-05	2480	1
THADA	8.10168	-0.631748	7.15533e-07	4.22593e-06	2021	1	7.82272	-0.666448	1.49545e-06	1.09734e-05	1681	1
ARHGEF9	6.30521	-0.91617	7.16652e-07	4.23007e-06	2022	1	6.11116	-0.781421	0.000149975	0.000536059	3451	1
PLA2G4B	5.88632	-0.950278	7.16943e-07	4.23007e-06	2023	1	5.48872	-1.21537	4.29544e-06	2.6191e-05	2023	1
ADAM28	8.05702	-0.954408	7.31539e-07	4.30432e-06	2028	1	7.67932	-1.18571	7.0712e-05	0.000283285	3079	1
PURA	7.9414	-0.842844	7.35784e-07	4.32414e-06	2031	1	7.69098	-0.820264	2.67388e-05	0.000124744	2644	1
GSE1	7.11091	-0.841873	7.41546e-07	4.35585e-06	2032	1	6.84105	-0.858766	0.000812723	0.00226911	4418	1
TSEN2	6.3741	-1.10225	7.45165e-07	4.37496e-06	2033	1	5.81216	-1.7064	6.89383e-09	1.35407e-07	628	1
GTPBP6	7.75461	-0.684942	7.75144e-07	4.53313e-06	2041	1	7.38238	-0.904809	2.3218e-06	1.57359e-05	1820	1
CD22	7.80353	-1.39711	7.77873e-07	4.54464e-06	2043	1	7.57136	-1.33278	0.00244174	0.00583022	5166	1
ATM	9.69083	-0.801851	7.81587e-07	4.55964e-06	2046	1	9.6169	-0.427213	0.0144278	0.0270878	6570	1
CDC25B	8.93724	-1.11096	7.83503e-07	4.56858e-06	2047	1	8.40571	-1.6449	2.64437e-07	2.58465e-06	1262	1
HAS3	7.48829	-0.449607	8.00964e-07	4.66356e-06	2050	1	7.32937	-0.24644	0.0224718	0.039909	6945	1
KLRG1	8.6244	-1.55699	8.02203e-07	4.6685e-06	2051	1	8.42848	-1.43023	0.000852844	0.00236507	4448	1
TMEM63A	9.27943	-0.661911	8.2447e-07	4.78261e-06	2057	1	9.09975	-0.501828	0.00744261	0.0152855	6006	1
HIVEP3	6.98531	-1.09133	8.52024e-07	4.9211e-06	2066	1	6.70255	-1.13481	2.64553e-05	0.000123561	2641	1
SCRN1	7.33468	-0.99789	8.83005e-07	5.07625e-06	2076	1	7.28834	-0.573874	0.0451077	0.0730668	7615	1
SERHL2	5.58737	-1.10553	9.09434e-07	5.21124e-06	2083	1	5.19026	-1.3686	5.36101e-05	0.000223215	2962	1
SEC31B	7.14847	-1.00081	9.21761e-07	5.26995e-06	2087	1	7.10313	-0.567502	0.00263161	0.00621976	5219	1
CUL9	7.08175	-0.889501	9.21887e-07	5.26995e-06	2088	1	6.97289	-0.582723	0.0108839	0.0212392	6321	1
EHMT2	8.098	-0.863717	9.26083e-07	5.2914e-06	2089	1	7.76545	-1.00783	7.08082e-06	4.05111e-05	2156	1
MCM3AP-AS1	6.52027	-0.931337	9.30824e-07	5.3134e-06	2091	1	6.4676	-0.510418	0.00184492	0.0045789	4970	1
KIAA1143	7.96892	-0.603785	9.6587e-07	5.48721e-06	2101	1	7.90976	-0.202479	0.0452008	0.0731888	7618	1
NAV1	5.64572	-1.43764	9.73039e-07	5.52268e-06	2103	1	5.73045	-0.735116	0.0434024	0.0706664	7576	1
PRR5L	8.112	-1.00931	9.82758e-07	5.56461e-06	2108	1	7.84521	-1.02064	0.0001347	0.000488683	3400	1
PDDC1	7.10335	-0.804598	9.84979e-07	5.57454e-06	2109	1	6.8684	-0.746362	0.000155021	0.00055122	3469	1
RBM15B	8.14756	-0.58929	9.85707e-07	5.57602e-06	2110	1	7.98982	-0.390583	0.006129	0.0129078	5857	1
TXK	9.17524	-1.08985	1.00041e-06	5.65651e-06	2111	1	8.58369	-1.75588	2.48945e-09	5.93953e-08	517	1
ZNF589	7.19867	-0.93668	1.00896e-06	5.69406e-06	2115	1	6.83213	-1.14929	4.89718e-07	4.28721e-06	1409	1
ZSCAN2	6.61714	-0.871543	1.01057e-06	5.70044e-06	2116	1	6.42265	-0.73321	0.00136369	0.00352495	4772	1
KCNA3	9.28872	-0.928779	1.02806e-06	5.78272e-06	2122	1	8.85396	-1.28112	1.98958e-06	1.38106e-05	1777	1
ZSCAN25	7.47406	-0.798281	1.03877e-06	5.82373e-06	2129	1	7.29683	-0.63955	0.000293138	0.000953046	3794	1
RPS3	13.077	-0.849061	1.04423e-06	5.84339e-06	2133	1	12.9417	-0.591957	0.0031963	0.00735705	5359	1
MYBBP1A	6.72597	-1.05557	1.04518e-06	5.84594e-06	2134	1	6.29864	-1.39472	8.68251e-09	1.60568e-07	667	1
HGH1	7.31699	-0.929634	1.05011e-06	5.87078e-06	2135	1	6.92866	-1.18563	1.93639e-08	3.08596e-07	774	1
RPL13	12.9114	-0.957723	1.06862e-06	5.96029e-06	2140	1	12.6097	-1.02893	0.000149021	0.000533579	3445	1
CTNND1	5.90612	-1.21086	1.08692e-06	6.05104e-06	2144	1	5.76767	-0.966021	5.52381e-05	0.000229029	2975	1
MYCBP2	10.1582	-0.721151	1.09743e-06	6.09821e-06	2148	1	10.0599	-0.392449	0.0182418	0.0333204	6753	1
RPL13AP20	5.29149	-1.05987	1.10064e-06	6.11321e-06	2149	1	5.19285	-0.723264	0.00777434	0.0158927	6034	1
CREBZF	8.73098	-0.810181	1.1377e-06	6.30131e-06	2155	1	8.65105	-0.454732	0.00814767	0.0165407	6076	1
SUN1	7.8977	-0.935109	1.15497e-06	6.38819e-06	2158	1	7.60609	-1.0056	0.000828263	0.00230415	4434	1
CAD	6.96395	-0.986232	1.20145e-06	6.59638e-06	2174	1	6.65243	-1.08395	5.12504e-05	0.000215612	2932	1
SLC24A1	6.03748	-0.982934	1.22742e-06	6.73275e-06	2176	1	5.78453	-0.960367	0.000208906	0.000713812	3610	1
TMEM8B	5.03074	-1.45757	1.24844e-06	6.82923e-06	2182	1	4.92718	-1.12938	0.00110218	0.00293069	4639	1
CRTC1	5.85339	-1.01387	1.32268e-06	7.19576e-06	2194	1	5.37991	-1.43363	8.24758e-08	9.66133e-07	1053	1
TTC37	8.68671	-0.804657	1.33638e-06	7.25526e-06	2198	1	8.41307	-0.836259	3.24478e-05	0.000146609	2730	1
RAD52	6.64663	-0.700905	1.34561e-06	7.2866e-06	2204	1	6.51648	-0.433919	0.00880313	0.017665	6147	1
ACACA	6.86029	-0.799906	1.35292e-06	7.32023e-06	2206	1	6.65301	-0.687798	0.00121842	0.00319635	4702	1
RPL18A	13.1331	-0.939971	1.36912e-06	7.39112e-06	2211	1	12.8603	-0.952787	0.000189562	0.000656628	3561	1
CSF1R	9.94112	-1.39933	1.38871e-06	7.4935e-06	2212	1	9.9461	-0.873662	0.000856653	0.00237397	4451	1
DDX54	8.15806	-0.661152	1.39868e-06	7.54051e-06	2214	1	7.90717	-0.644058	0.000290223	0.000945063	3788	1
HVCN1	10.1756	-0.717119	1.40982e-06	7.59025e-06	2217	1	9.75057	-1.04569	0.000410921	0.00127483	3976	1
RPL3	13.1022	-0.857079	1.41275e-06	7.60263e-06	2218	1	12.8571	-0.820039	0.000554778	0.00164579	4158	1
ZNF621	6.82101	-0.841229	1.42611e-06	7.66067e-06	2222	1	6.68747	-0.583682	0.00804322	0.0163637	6063	1
SPIN1	6.90767	-1.05123	1.42721e-06	7.66316e-06	2223	1	6.95648	-0.440238	0.0603242	0.0938098	7932	1
LTA	6.72501	-1.22925	1.43633e-06	7.69763e-06	2226	1	6.28822	-1.57836	3.29743e-08	4.55984e-07	892	1
MALT1	8.40606	-0.831756	1.43941e-06	7.70787e-06	2229	1	8.15794	-0.810436	3.32688e-06	2.12407e-05	1932	1
RRN3	7.82272	-0.98246	1.47254e-06	7.87114e-06	2233	1	7.59875	-0.918216	0.00131903	0.00343181	4741	1
MLLT3	7.21871	-1.05325	1.49418e-06	7.97965e-06	2235	1	6.92504	-1.11671	8.48055e-06	4.73766e-05	2208	1
SITﾂ1.00	8.60811	-1.09461	1.52994e-06	8.14876e-06	2241	1	8.0696	-1.63857	8.97891e-06	4.97551e-05	2226	1
ANKMY1	6.40354	-0.972473	1.5315e-06	8.15341e-06	2242	1	6.08282	-1.08889	8.52522e-06	4.75616e-05	2211	1
GPR183	9.77211	-1.1757	1.55104e-06	8.24643e-06	2245	1	9.22089	-1.76343	6.90972e-08	8.35602e-07	1020	1
GPR68	7.12877	-1.0474	1.5829e-06	8.39338e-06	2251	1	6.95448	-0.872766	0.00101407	0.0027401	4565	1
C11orf49	7.46934	-0.678022	1.6028e-06	8.48757e-06	2254	1	7.23041	-0.633781	0.000790846	0.00221405	4406	1
RING1	6.02727	-0.799621	1.64686e-06	8.70162e-06	2259	1	5.70519	-0.917181	0.000330683	0.00105536	3865	1
TMC6	10.4988	-0.556612	1.6915e-06	8.90987e-06	2266	1	10.1812	-0.668474	1.17054e-05	6.23947e-05	2313	1
SPNS3	6.40226	-1.41387	1.69889e-06	8.9409e-06	2268	1	6.28709	-1.11528	0.00103189	0.00278093	4577	1
ZNF43	6.90825	-0.781382	1.7037e-06	8.96228e-06	2269	1	6.72751	-0.622293	0.00750331	0.0153896	6014	1
LIMA1	6.33669	-0.99695	1.70699e-06	8.97562e-06	2270	1	6.0604	-1.0282	0.00101588	0.00274319	4568	1
SYNJ2BP	7.42639	-0.954094	1.71057e-06	8.99048e-06	2271	1	7.12581	-1.03071	3.39841e-08	4.69422e-07	893	1
FTO	7.48588	-0.929077	1.71144e-06	8.99108e-06	2272	1	7.17917	-1.028	0.000697446	0.00199143	4320	1
NFATC2IP	8.77939	-0.626964	1.71301e-06	8.9914e-06	2274	1	8.47058	-0.71968	3.91443e-07	3.55818e-06	1357	1
SBK1	6.20198	-1.33873	1.72591e-06	9.03927e-06	2279	1	5.7903	-1.63416	5.52197e-06	3.27626e-05	2079	1
SCARNA17	5.61774	-1.06309	1.77164e-06	9.24631e-06	2287	1	5.34357	-1.0806	0.000424022	0.00130921	3995	1
KLHL20	7.75209	-0.690584	1.83422e-06	9.53538e-06	2296	1	7.57698	-0.520736	0.00205216	0.00502052	5042	1
TRMT13	6.76703	-0.876014	1.83742e-06	9.54786e-06	2297	1	6.58899	-0.713424	0.00205605	0.00502804	5044	1
LTBP3	7.48016	-0.903014	1.84814e-06	9.59106e-06	2300	1	7.24359	-0.846497	0.000431821	0.00132831	4010	1
FAM43A	7.20923	-0.782691	1.85295e-06	9.60906e-06	2301	1	6.91883	-0.842065	0.000479707	0.00145493	4067	1
FCER2	7.9375	-1.43718	1.86783e-06	9.67219e-06	2305	1	7.53152	-1.72047	9.42396e-05	0.000360672	3223	1
GNB2L1	12.9286	-0.725463	1.87709e-06	9.70749e-06	2308	1	12.7663	-0.522903	0.00342448	0.00780506	5412	1
DNHD1	6.68335	-1.14161	1.89096e-06	9.76233e-06	2312	1	6.41359	-1.14825	0.000148322	0.000531846	3440	1
HEG1	6.76023	-1.49385	1.8959e-06	9.77936e-06	2314	1	6.71286	-1.06227	6.84565e-05	0.000275681	3063	1
SUGP2	8.2796	-0.58196	1.90376e-06	9.80889e-06	2316	1	8.11331	-0.390132	0.00395838	0.0088502	5517	1
EFTUD1	7.4071	-0.791101	1.99569e-06	1.02454e-05	2325	1	7.15676	-0.776055	0.000299289	0.000969966	3806	1
IPO5P1	6.0645	-1.38048	2.01635e-06	1.0347e-05	2326	1	5.80942	-1.36537	2.64325e-05	0.000123549	2639	1
RPS2	13.7403	-0.770384	2.0235e-06	1.03748e-05	2328	1	13.4625	-0.797674	6.76104e-05	0.000272808	3057	1
CERKL	7.57761	-0.849511	2.03182e-06	1.03996e-05	2332	1	7.32004	-0.846688	0.000228352	0.000768781	3663	1
ZNF783	6.87175	-0.933293	2.05755e-06	1.05132e-05	2336	1	6.40833	-1.33786	1.46699e-07	1.56398e-06	1157	1
GLG1	10.2161	-0.565343	2.05851e-06	1.05137e-05	2337	1	10.1031	-0.272431	0.032242	0.05454	7292	1
CYP4V2	7.20888	-0.985344	2.10259e-06	1.07067e-05	2344	1	7.00848	-0.868879	2.21364e-05	0.000105958	2577	1
TCTN1	8.12707	-0.652859	2.12059e-06	1.07846e-05	2347	1	7.64006	-1.10669	0.000170968	0.000599629	3517	1
ZNF248	5.99267	-1.15548	2.16775e-06	1.1001e-05	2352	1	5.71489	-1.19521	0.000409687	0.00127132	3975	1
NBAS	7.64542	-0.840344	2.17338e-06	1.10249e-05	2353	1	7.58392	-0.441684	0.0097554	0.0193301	6225	1
ZHX3	5.63839	-1.25232	2.25516e-06	1.14058e-05	2360	1	5.52363	-0.955683	0.000764248	0.00214885	4387	1
CCAR2	9.42364	-0.560228	2.32624e-06	1.17008e-05	2373	1	9.27563	-0.339855	0.012749	0.0243284	6464	1
PTGER4	9.18723	-0.908097	2.33545e-06	1.17422e-05	2374	1	9.06068	-0.645328	0.0136703	0.0258624	6520	1
PI4KAP2	6.69941	-0.74153	2.35649e-06	1.1838e-05	2376	1	6.49058	-0.64145	0.00108287	0.00289429	4615	1
ZNF548	6.49291	-1.14018	2.36032e-06	1.18423e-05	2379	1	6.22438	-1.16279	3.88668e-05	0.000170674	2809	1
UBTF	9.1349	-0.538025	2.40135e-06	1.20229e-05	2384	1	9.0081	-0.271674	0.0349278	0.0584024	7377	1
FAM78A	8.51026	-0.516425	2.42946e-06	1.21585e-05	2385	1	8.07667	-0.860538	1.08931e-07	1.21269e-06	1108	1
ADARB1	6.92761	-1.17226	2.4574e-06	1.22777e-05	2389	1	6.78809	-0.926079	0.000333603	0.00106331	3870	1
MGC57346-CRHR1	4.03474	-1.23795	2.50001e-06	1.2475e-05	2392	1	3.6766	-1.42744	1.93068e-05	9.43914e-05	2523	1
BTBD6	6.88019	-1.20925	2.53446e-06	1.26205e-05	2397	1	6.89502	-0.660425	0.0184111	0.0335898	6761	1
CSRP2BP	6.94187	-0.847949	2.55941e-06	1.27129e-05	2403	1	6.47436	-1.26501	1.73853e-08	2.84791e-07	753	1
TCERG1	8.78928	-0.658481	2.6249e-06	1.3022e-05	2406	1	8.42355	-0.868295	4.05366e-07	3.65779e-06	1367	1
PRMT7	7.51084	-0.821723	2.62788e-06	1.30313e-05	2407	1	6.95563	-1.40915	3.2244e-06	2.06935e-05	1922	1
SSBP4	7.90558	-0.730307	2.64562e-06	1.30975e-05	2411	1	7.40141	-1.21485	2.14029e-08	3.30833e-07	798	1
NPIPB11	7.41278	-0.757447	2.71619e-06	1.34024e-05	2419	1	7.36185	-0.330353	0.0532627	0.0842334	7799	1
LOC202181	7.2801	-0.882976	2.82506e-06	1.39051e-05	2425	1	7.08958	-0.741649	4.75819e-05	0.0002019	2907	1
LINC00926	7.86096	-1.2591	2.86376e-06	1.40782e-05	2428	1	7.3574	-1.73825	2.53968e-05	0.000119477	2622	1
ZNF33B	7.57605	-0.977793	2.90825e-06	1.42558e-05	2435	1	7.22347	-1.1616	3.92519e-08	5.2742e-07	918	1
TCEA2	6.55147	-0.878556	2.91003e-06	1.42587e-05	2436	1	6.31527	-0.824443	0.000543443	0.00161687	4145	1
ASXL1	8.44299	-0.612161	2.91407e-06	1.42726e-05	2437	1	8.24955	-0.474698	0.00164217	0.00413476	4899	1
TIMM10B	8.42264	-0.653053	2.91888e-06	1.42903e-05	2438	1	8.0371	-0.90842	1.04527e-06	8.09887e-06	1592	1
LIMD1	7.54801	-0.97007	2.97918e-06	1.45259e-05	2448	1	7.47738	-0.585138	0.00454227	0.00997163	5618	1
ZSCAN18	7.23875	-0.978723	3.03809e-06	1.47905e-05	2451	1	6.74311	-1.4511	1.29494e-05	6.78842e-05	2353	1
LLGL2	8.03047	-0.951018	3.09202e-06	1.50393e-05	2454	1	7.62643	-1.23354	8.10208e-05	0.00031757	3147	1
ST6GAL1	10.0829	-0.860898	3.10682e-06	1.51051e-05	2455	1	9.86045	-0.793296	0.0242861	0.0427284	7011	1
LZTR1	7.89132	-0.712546	3.15148e-06	1.52911e-05	2460	1	7.73479	-0.506162	0.000590644	0.00173096	4209	1
TARSL2	7.05398	-0.844387	3.17555e-06	1.54016e-05	2461	1	6.57085	-1.28918	2.79124e-06	1.82652e-05	1885	1
MYC	8.7185	-0.877894	3.21769e-06	1.55682e-05	2466	1	8.28755	-1.22703	3.64528e-07	3.37066e-06	1334	1
BMS1P5	6.33173	-0.952527	3.26717e-06	1.57946e-05	2469	1	6.04737	-0.995089	0.00078038	0.00218972	4396	1
GUSBP9	5.30986	-0.781117	3.36596e-06	1.62131e-05	2478	1	5.10218	-0.675191	0.000513034	0.0015386	4113	1
TMEM191A	5.07676	-0.899211	3.42916e-06	1.64714e-05	2484	1	4.71433	-1.09798	1.56905e-05	7.94184e-05	2437	1
NUP43	7.22007	-0.789156	3.42925e-06	1.64714e-05	2485	1	6.74964	-1.2073	1.96762e-06	1.37199e-05	1769	1
N4BP2	7.15724	-1.1924	3.44582e-06	1.65244e-05	2489	1	7.16928	-0.655048	0.00797498	0.0162517	6053	1
URB1	5.86919	-1.1722	3.5001e-06	1.67376e-05	2496	1	5.72964	-0.927356	0.00167323	0.00420524	4908	1
TCOF1	7.96129	-0.809158	3.51949e-06	1.68236e-05	2497	1	7.71837	-0.772858	9.28895e-05	0.000356278	3216	1
PHRF1	7.58376	-0.771583	3.53421e-06	1.68805e-05	2499	1	7.55426	-0.313263	0.049275	0.0788541	7708	1
C9orf41	5.65827	-1.1342	3.57098e-06	1.70425e-05	2501	1	5.58325	-0.767276	0.0150763	0.0281386	6608	1
ATRN	6.55073	-1.20037	3.58633e-06	1.71021e-05	2503	1	6.53584	-0.712056	0.000191926	0.000663884	3566	1
ZNF609	6.96124	-0.95023	3.59005e-06	1.71129e-05	2504	1	6.88288	-0.579333	0.0177911	0.0325936	6733	1
PKD1P6	6.53198	-0.844795	3.63449e-06	1.72972e-05	2508	1	6.16516	-1.04962	2.34236e-05	0.000111462	2592	1
EHBP1	6.63229	-0.963186	3.65118e-06	1.73628e-05	2510	1	6.37242	-0.965466	2.10579e-05	0.000101548	2557	1
ZNF48	5.97372	-0.894283	3.65973e-06	1.73965e-05	2511	1	5.44774	-1.42167	1.63299e-07	1.70822e-06	1179	1
PRPF19	6.43446	-1.00898	3.71609e-06	1.76363e-05	2515	1	6.26325	-0.820335	0.00195484	0.00480913	5014	1
SPDYE8P	6.57309	-0.745471	3.86927e-06	1.82971e-05	2524	1	6.45553	-0.458272	0.00529525	0.0113634	5748	1
ITGA6	8.04323	-0.838654	3.87219e-06	1.82971e-05	2526	1	7.98965	-0.428284	0.0295636	0.0506272	7203	1
KDSR	8.2494	-0.693237	4.00969e-06	1.88573e-05	2538	1	8.10209	-0.46862	0.0268485	0.0465658	7112	1
LOC728743	6.85455	-1.24129	4.08992e-06	1.92118e-05	2541	1	6.39518	-1.62684	1.22183e-05	6.45173e-05	2336	1
PAXIP1-AS1	5.94064	-0.881639	4.14238e-06	1.94353e-05	2544	1	5.679	-0.8819	0.000317502	0.00101936	3842	1
HEATR4	4.82295	-0.830011	4.22121e-06	1.97431e-05	2552	1	4.42454	-1.10124	5.27878e-05	0.00022065	2951	1
RHOBTB2	7.46879	-0.730071	4.24168e-06	1.9831e-05	2553	1	7.28146	-0.580265	0.00336126	0.00768084	5398	1
TRPM7	8.11391	-0.629107	4.26795e-06	1.99383e-05	2555	1	7.86395	-0.611769	0.000446741	0.0013667	4032	1
MTX3	6.24473	-1.09922	4.30489e-06	2.00559e-05	2562	1	5.99325	-1.08446	0.000305298	0.00098634	3818	1
RAD51-AS1	7.67982	-0.646458	4.39713e-06	2.04219e-05	2570	1	7.24788	-0.988	2.24955e-07	2.24843e-06	1233	1
RRP7BP	7.54268	-0.795118	4.42238e-06	2.05311e-05	2571	1	7.26492	-0.821569	0.000386361	0.00121174	3933	1
DDHD2	7.75525	-0.944536	4.42748e-06	2.05408e-05	2572	1	7.52516	-0.888905	0.000875078	0.00241749	4465	1
SDCCAG3	6.02072	-0.973489	4.49084e-06	2.08166e-05	2575	1	5.8529	-0.778763	0.000685538	0.00196413	4305	1
NCOA5	8.03502	-0.695849	4.49901e-06	2.08463e-05	2576	1	7.8811	-0.485293	0.00425805	0.00943472	5567	1
ZNF320	6.09798	-0.955857	4.56277e-06	2.11137e-05	2579	1	5.63381	-1.36549	1.98497e-06	1.37864e-05	1776	1
SACS	6.04607	-1.19322	4.56378e-06	2.11137e-05	2580	1	5.84308	-1.0811	0.000155109	0.000551374	3470	1
C12orf65	8.08489	-0.786604	4.64453e-06	2.14291e-05	2587	1	7.67521	-1.07767	8.62407e-07	6.88976e-06	1544	1
DDX31	5.76304	-1.04149	4.77932e-06	2.19407e-05	2600	1	5.47822	-1.0881	2.17956e-05	0.00010457	2571	1
GPR18	7.61139	-1.08634	4.82077e-06	2.2114e-05	2602	1	7.35342	-1.07394	3.23418e-05	0.000146237	2728	1
PDCD11	7.61661	-0.89495	4.83393e-06	2.21659e-05	2603	1	7.32448	-0.955216	1.60843e-05	8.10582e-05	2447	1
FNIP2	6.56866	-1.01341	4.85258e-06	2.22343e-05	2605	1	6.56582	-0.49395	0.0364883	0.0606663	7419	1
ASCC3	8.89839	-0.802592	4.85685e-06	2.22368e-05	2607	1	8.76675	-0.548491	0.00384689	0.00862439	5502	1
SUMF2	9.25489	-0.732813	4.86634e-06	2.22669e-05	2608	1	8.85904	-1.00442	9.10259e-08	1.0469e-06	1072	1
ACSS1	9.13836	-0.649791	4.96401e-06	2.26512e-05	2615	1	8.78856	-0.834369	1.59969e-05	8.07139e-05	2444	1
POLR1B	7.68905	-0.867395	4.96444e-06	2.26512e-05	2616	1	7.41909	-0.890464	0.000599811	0.0017549	4216	1
ODF2	7.89748	-0.687343	4.97741e-06	2.26931e-05	2618	1	7.69689	-0.570554	0.00212615	0.00517653	5066	1
DCAF17	6.68809	-0.816066	4.98568e-06	2.2722e-05	2619	1	6.24933	-1.17989	1.03953e-06	8.07669e-06	1587	1
BRD9	7.86815	-0.606092	5.1046e-06	2.3202e-05	2626	1	7.65338	-0.513013	0.000183048	0.000637645	3541	1
BIVM-ERCC5	8.00541	-0.506464	5.11466e-06	2.32389e-05	2627	1	7.88407	-0.233391	0.0616189	0.0954741	7961	1
HLCS	6.18087	-1.00843	5.13275e-06	2.33122e-05	2628	1	5.78605	-1.28475	0.00010734	0.000402566	3289	1
TELO2	7.42144	-0.778842	5.17755e-06	2.34978e-05	2630	1	6.97357	-1.15454	2.38177e-08	3.5872e-07	819	1
DEPDC5	7.47749	-0.701401	5.30702e-06	2.39851e-05	2641	1	7.26128	-0.613143	0.000545574	0.00162199	4149	1
ACTR1B	7.45752	-0.627211	5.37927e-06	2.42748e-05	2645	1	7.09858	-0.824244	0.000141653	0.000510752	3421	1
RPL18	12.114	-0.822359	5.44332e-06	2.45268e-05	2649	1	11.7998	-0.91963	0.000101435	0.000383543	3261	1
PTBP1	9.87006	-0.567019	5.51455e-06	2.48009e-05	2654	1	9.75628	-0.273977	0.0277087	0.0478292	7146	1
PVRIG	9.50188	-0.913934	5.52964e-06	2.48407e-05	2657	1	8.83126	-1.72909	5.93525e-09	1.19027e-07	615	1
MEF2C	9.31064	-0.722342	5.55519e-06	2.49319e-05	2658	1	8.99371	-0.837353	0.000209867	0.000716301	3614	1
FBXO31	7.23094	-0.983695	5.63213e-06	2.52252e-05	2665	1	6.91932	-1.0839	2.79974e-06	1.83015e-05	1887	1
XPO5	7.40751	-0.695008	5.73108e-06	2.56203e-05	2670	1	7.07087	-0.848081	6.83463e-05	0.000275354	3061	1
FAM179B	7.07672	-0.774667	5.82363e-06	2.59951e-05	2674	1	6.81795	-0.772321	0.000874224	0.00241621	4463	1
ARHGEF18	9.31568	-0.59009	5.87992e-06	2.62366e-05	2675	1	9.06084	-0.576497	0.00013791	0.000499009	3409	1
PTCD3	9.25661	-0.686591	5.91755e-06	2.63847e-05	2677	1	8.86051	-0.961928	6.08373e-07	5.12937e-06	1463	1
TRAPPC6A	8.54955	-0.824167	5.9831e-06	2.66571e-05	2679	1	8.01385	-1.36871	4.88072e-08	6.28431e-07	958	1
LOC100505915	7.60417	-0.792202	6.50658e-06	2.88601e-05	2691	1	7.36449	-0.749135	0.0033071	0.0075739	5386	1
COQ10A	6.13148	-1.03873	6.57321e-06	2.91448e-05	2692	1	5.64558	-1.48659	2.25046e-07	2.24843e-06	1234	1
LOC100506990	7.06806	-0.727771	6.64293e-06	2.94321e-05	2694	1	6.78993	-0.756335	0.000340345	0.001082	3880	1
TTC12	5.73924	-1.05566	6.97334e-06	3.07378e-05	2707	1	5.27178	-1.47249	4.39945e-06	2.6759e-05	2028	1
RBL1	6.84693	-0.85896	6.97368e-06	3.07378e-05	2708	1	6.62804	-0.77852	0.00297435	0.00691325	5307	1
NCALD	7.51827	-1.26047	7.01864e-06	3.09017e-05	2711	1	6.89323	-1.99624	1.79667e-07	1.85146e-06	1197	1
PACS2	6.8127	-0.877073	7.05484e-06	3.10496e-05	2712	1	6.58614	-0.802301	0.0003269	0.00104587	3855	1
ABCC10	7.15225	-0.804689	7.08429e-06	3.11677e-05	2713	1	7.10461	-0.380718	0.0544814	0.0858606	7826	1
CEP131	5.14358	-0.808424	7.09579e-06	3.12069e-05	2714	1	4.89776	-0.778191	0.0180199	0.0329687	6742	1
RABL2B	7.03467	-0.701465	7.25064e-06	3.17896e-05	2722	1	6.68411	-0.882208	9.12609e-07	7.2346e-06	1556	1
JMY	7.01016	-0.947818	7.29924e-06	3.1972e-05	2725	1	6.71266	-1.01959	0.00106803	0.00286209	4603	1
GTF3C4	5.01305	-1.12126	7.50805e-06	3.28385e-05	2729	1	4.92189	-0.782543	0.00558823	0.0119052	5790	1
BMS1	8.39338	-0.774523	7.54029e-06	3.29673e-05	2730	1	7.93054	-1.18387	2.75746e-08	3.99216e-07	852	1
CDAN1	6.07935	-0.904077	7.96057e-06	3.46779e-05	2740	1	5.77747	-0.983191	0.000329286	0.00105172	3862	1
PAN2	7.53442	-0.705589	8.08512e-06	3.51691e-05	2744	1	7.33838	-0.576828	0.0155379	0.0289386	6623	1
WDR59	7.46933	-0.656802	8.46728e-06	3.67644e-05	2749	1	7.37762	-0.317	0.0530048	0.0839514	7788	1
BRF1	6.46557	-0.947331	8.54632e-06	3.70941e-05	2750	1	6.23698	-0.874599	0.000187746	0.000650703	3559	1
SLC39A10	7.27325	-0.794143	8.58304e-06	3.72264e-05	2752	1	7.00643	-0.809105	0.00211696	0.00515754	5063	1
TULP4	7.67072	-0.745736	8.64668e-06	3.74888e-05	2753	1	7.40591	-0.757747	0.00145489	0.00372094	4823	1
LARS	9.11618	-0.643172	8.82869e-06	3.82086e-05	2758	1	8.77638	-0.805065	1.83054e-05	9.0355e-05	2499	1
C22orf29	7.19467	-0.624718	8.88194e-06	3.84112e-05	2760	1	6.89039	-0.713564	0.000246986	0.000821331	3709	1
DDX24	10.1914	-0.569204	8.8956e-06	3.84563e-05	2761	1	9.83817	-0.757021	1.71966e-06	1.23254e-05	1721	1
SPPL2B	7.44521	-0.58048	9.06698e-06	3.90448e-05	2771	1	7.21287	-0.523952	0.00876385	0.0175976	6143	1
RABL2A	6.19307	-0.74362	9.25483e-06	3.97931e-05	2776	1	5.82554	-0.962432	3.96297e-05	0.000173283	2821	1
ZNF805	7.14265	-0.713714	9.30636e-06	4.00002e-05	2777	1	7.0128	-0.447591	0.0191147	0.0347143	6792	1
C16orf74	6.22148	-1.01761	9.33654e-06	4.01011e-05	2779	1	5.92316	-1.08896	0.000967814	0.00263765	4526	1
HEATR6	6.8048	-1.03753	9.41168e-06	4.03367e-05	2785	1	6.57386	-0.981845	1.33579e-06	9.96793e-06	1653	1
RPAP1	7.23323	-0.819738	9.51311e-06	4.07422e-05	2787	1	7.02006	-0.726125	0.000408821	0.00126927	3973	1
UBQLN4	6.82845	-0.764094	9.68871e-06	4.13755e-05	2795	1	6.54464	-0.810738	0.000258966	0.000855706	3733	1
ZNF790	5.22982	-1.06887	9.71313e-06	4.14649e-05	2796	1	5.06612	-0.870798	0.00357643	0.00809158	5452	1
PRKCA	7.2599	-0.852273	9.99345e-06	4.25703e-05	2802	1	7.04503	-0.76413	0.000836714	0.00232504	4439	1
ATF7IP2	6.21425	-1.04767	1.02168e-05	4.34753e-05	2805	1	5.92069	-1.11772	1.99781e-05	9.70579e-05	2539	1
ZNF562	7.61364	-0.557594	1.02617e-05	4.36419e-05	2806	1	7.3811	-0.501163	0.00726628	0.0149632	5990	1
AKAP11	7.32049	-0.698832	1.03555e-05	4.39871e-05	2810	1	7.1038	-0.610373	0.00343092	0.00781395	5416	1
AEBP2	7.46323	-0.741757	1.03673e-05	4.40215e-05	2811	1	7.2661	-0.620271	0.00530237	0.0113708	5752	1
GZMK	7.88822	-1.55275	1.04607e-05	4.43235e-05	2816	1	7.39195	-2.01552	8.6842e-06	4.83174e-05	2217	1
RDH13	7.17514	-0.793338	1.04837e-05	4.44051e-05	2818	1	6.68803	-1.24193	1.04118e-06	8.07736e-06	1590	1
SLC25A45	8.13866	-0.638545	1.05084e-05	4.44937e-05	2819	1	7.67299	-1.04333	4.19342e-08	5.55595e-07	931	1
IGFBP4	5.3742	-1.23921	1.05205e-05	4.45292e-05	2820	1	5.18354	-1.09344	0.00323699	0.0074382	5368	1
WWP1	7.88307	-0.791948	1.05274e-05	4.45409e-05	2821	1	7.6178	-0.804779	9.37021e-06	5.17144e-05	2235	1
MORN3	4.98888	-1.29209	1.06048e-05	4.47909e-05	2826	1	4.47603	-1.79693	6.30897e-08	7.70507e-07	1010	1
ANGPT2	5.02002	-1.10866	1.06691e-05	4.50306e-05	2828	1	4.82305	-0.967864	0.000989572	0.00268567	4545	1
ZNF286A	6.40262	-0.845954	1.07312e-05	4.52765e-05	2829	1	6.04861	-1.02605	0.000102453	0.000386706	3268	1
HIBADH	7.71113	-0.671398	1.07652e-05	4.5404e-05	2830	1	7.27008	-1.03465	1.59848e-05	8.07135e-05	2442	1
TSNARE1	6.14295	-0.848063	1.0814e-05	4.55618e-05	2833	1	5.75458	-1.10087	3.21943e-05	0.000145624	2727	1
SHPRH	7.9511	-0.81906	1.08827e-05	4.58347e-05	2834	1	7.71844	-0.765414	0.000105582	0.000396837	3281	1
TBC1D10A	8.55037	-0.503306	1.11126e-05	4.6622e-05	2845	1	8.37026	-0.344824	0.015926	0.0295906	6638	1
ZNF146	8.70743	-0.788593	1.11348e-05	4.66987e-05	2846	1	8.50434	-0.680431	0.00180357	0.004488	4957	1
FAM86DP	5.41982	-1.13871	1.13301e-05	4.74677e-05	2849	1	5.19494	-1.06677	0.000561311	0.00166117	4168	1
LANCL1	7.4984	-0.890092	1.14362e-05	4.78619e-05	2852	1	7.24651	-0.880506	0.00104703	0.00281436	4589	1
ZZZ3	7.28782	-0.98283	1.16991e-05	4.88422e-05	2859	1	7.02968	-0.984983	0.000583424	0.00171305	4201	1
EBLN3	9.1066	-0.593785	1.18823e-05	4.95034e-05	2865	1	8.97355	-0.340326	0.0163497	0.0302677	6663	1
CLEC2D	10.2908	-0.689929	1.19521e-05	4.97246e-05	2869	1	9.85909	-1.03563	2.6175e-06	1.73336e-05	1862	1
TASP1	6.31406	-0.953469	1.20903e-05	5.01772e-05	2876	1	5.86065	-1.34286	3.54698e-05	0.000157845	2771	1
RPS5	11.6619	-0.921789	1.2184e-05	5.05484e-05	2877	1	11.3764	-0.958252	0.000892266	0.00245516	4481	1
CHCHD6	5.48445	-1.0145	1.24925e-05	5.17743e-05	2880	1	4.94312	-1.56426	2.88447e-06	1.87658e-05	1896	1
PVRIG2P	5.96198	-0.695894	1.25535e-05	5.20091e-05	2881	1	5.58563	-0.932037	4.26764e-05	0.000184134	2858	1
ZC3H14	7.78358	-0.691457	1.25592e-05	5.20147e-05	2882	1	7.61826	-0.507921	0.0129732	0.0246875	6482	1
NKTR	10.0717	-0.45409	1.26429e-05	5.2325e-05	2884	1	9.89228	-0.289724	0.0243019	0.0427501	7012	1
TRIM35	7.50886	-0.640712	1.27888e-05	5.28741e-05	2887	1	7.14604	-0.845392	3.48621e-06	2.20412e-05	1951	1
PVT1	6.32016	-0.89429	1.29375e-05	5.34702e-05	2888	1	5.89325	-1.22571	4.65833e-05	0.000198359	2896	1
RNF144A	7.12906	-0.846063	1.32237e-05	5.44457e-05	2899	1	6.81872	-0.947895	0.00135014	0.00349581	4764	1
CD3D	10.0105	-1.28022	1.33849e-05	5.50712e-05	2901	1	9.6927	-1.38275	0.000287802	0.000938256	3783	1
OSGEPL1	6.43461	-0.875597	1.3522e-05	5.56163e-05	2902	1	5.89576	-1.43297	1.14602e-07	1.26895e-06	1114	1
GOLGA2P5	5.32117	-1.22521	1.38322e-05	5.67356e-05	2910	1	5.17455	-0.989578	0.00725305	0.0149409	5988	1
ABHD14B	9.24202	-0.645563	1.38713e-05	5.68764e-05	2911	1	8.75041	-1.10541	3.85472e-07	3.52193e-06	1350	1
ALDH16A1	8.2255	-0.621291	1.39399e-05	5.71384e-05	2912	1	7.89004	-0.772609	6.89779e-05	0.000277484	3066	1
CEP192	7.34809	-0.658761	1.4023e-05	5.73803e-05	2917	1	7.26432	-0.30423	0.029802	0.050975	7211	1
ADCK2	7.05504	-0.808884	1.4056e-05	5.74564e-05	2920	1	6.65822	-1.0814	3.4977e-07	3.24932e-06	1327	1
HLA-DQB2	6.9072	-1.52908	1.42535e-05	5.82038e-05	2923	1	6.77725	-1.26007	0.00440788	0.00971262	5598	1
TMEM245	8.89543	-0.720397	1.4364e-05	5.85548e-05	2928	1	8.73423	-0.52051	0.0223236	0.0396946	6937	1
AFG3L1P	6.96938	-0.659398	1.44833e-05	5.89806e-05	2931	1	6.76199	-0.557132	0.00242158	0.00578804	5160	1
NAPEPLD	6.67084	-0.813011	1.45333e-05	5.9164e-05	2932	1	6.5218	-0.593845	0.00347471	0.00790494	5422	1
SPNS2	4.32248	-0.9335	1.45532e-05	5.92249e-05	2933	1	4.18652	-0.675681	0.0281581	0.048503	7161	1
RPSAP58	7.56469	-0.939955	1.45727e-05	5.92641e-05	2935	1	7.31703	-0.902771	0.00109977	0.00292741	4634	1
MTA3	6.18802	-0.981382	1.4596e-05	5.93182e-05	2937	1	5.76986	-1.29553	4.00522e-06	2.48139e-05	1991	1
RPL32	11.6731	-0.866823	1.48113e-05	6.01525e-05	2939	1	11.5919	-0.49846	0.0332377	0.055948	7328	1
PFKL	10.191	-0.460263	1.49455e-05	6.06149e-05	2943	1	10.0105	-0.303248	0.0111775	0.0217112	6350	1
SYMPK	7.13432	-0.579281	1.50676e-05	6.10272e-05	2947	1	6.94628	-0.431009	0.0285932	0.0491564	7175	1
CACNA2D2	5.05741	-1.21764	1.53041e-05	6.19641e-05	2948	1	4.69642	-1.4057	3.49205e-05	0.000155954	2762	1
SLC5A2	5.23397	-0.806346	1.56035e-05	6.30693e-05	2953	1	4.74095	-1.26997	2.36668e-07	2.34671e-06	1244	1
CD247	10.8056	-0.999206	1.56548e-05	6.32552e-05	2954	1	10.2227	-1.64378	2.47603e-06	1.65539e-05	1845	1
TGFBR3	8.13823	-1.17408	1.60049e-05	6.45604e-05	2959	1	7.76275	-1.40011	0.000495756	0.00149624	4087	1
HAUS5	6.68747	-0.77802	1.61087e-05	6.49353e-05	2961	1	6.26122	-1.11333	0.000160445	0.000567406	3487	1
TYW1	7.24213	-0.798378	1.61626e-05	6.51306e-05	2962	1	6.99145	-0.781146	3.92645e-05	0.000172102	2813	1
RPL23AP53	5.68074	-0.784824	1.63078e-05	6.5627e-05	2966	1	5.56924	-0.483324	0.0426598	0.069632	7557	1
ICE2	7.76902	-0.737327	1.63514e-05	6.57803e-05	2967	1	7.46129	-0.835809	0.000173783	0.000608636	3522	1
LOC389906	6.04665	-1.03104	1.63632e-05	6.58054e-05	2968	1	5.4955	-1.61622	1.00436e-05	5.47637e-05	2262	1
NSUN5P1	7.09512	-0.700251	1.67393e-05	6.71599e-05	2975	1	6.58678	-1.19144	3.58207e-06	2.25433e-05	1960	1
POFUT1	7.43129	-0.97656	1.69805e-05	6.80361e-05	2979	1	7.32829	-0.669215	0.00242173	0.00578804	5161	1
ANGEL1	6.74274	-1.09095	1.70051e-05	6.81119e-05	2980	1	6.45677	-1.14724	0.000364302	0.00115163	3902	1
RPARP-AS1	6.96136	-0.692694	1.73946e-05	6.95551e-05	2985	1	6.51565	-1.05317	7.55162e-06	4.27486e-05	2179	1
TMEM209	7.52733	-0.806345	1.75094e-05	6.99203e-05	2989	1	7.30458	-0.734075	0.000684941	0.001963	4304	1
EEF1G	12.3775	-0.739744	1.76631e-05	7.05108e-05	2990	1	12.2078	-0.55269	0.00684951	0.0142117	5945	1
AKAP1	6.81292	-0.840736	1.81128e-05	7.21371e-05	2997	1	6.39698	-1.1542	7.65256e-06	4.32605e-05	2182	1
SCMH1	5.89159	-1.05691	1.83023e-05	7.27945e-05	3001	1	5.5554	-1.20702	5.8454e-06	3.43184e-05	2101	1
LOC728613	5.76699	-0.765538	1.83553e-05	7.29809e-05	3002	1	5.26515	-1.23992	1.84278e-05	9.085e-05	2502	1
CCDC142	7.64951	-0.628517	1.84812e-05	7.34327e-05	3004	1	7.54616	-0.307991	0.0275476	0.047591	7140	1
HLA-DMB	10.741	-0.833511	1.87665e-05	7.44177e-05	3010	1	10.2872	-1.21591	1.2998e-05	6.80807e-05	2355	1
SLC41A3	6.97463	-0.897061	1.8932e-05	7.49493e-05	3015	1	6.62888	-1.06719	0.000258531	0.000854497	3732	1
MTERF4	8.07336	-0.585346	1.9075e-05	7.54404e-05	3018	1	7.73613	-0.738241	5.91118e-06	3.46387e-05	2105	1
SPG7	9.05516	-0.45106	1.92258e-05	7.59362e-05	3022	1	8.74145	-0.555996	4.26784e-05	0.000184134	2859	1
FBF1	4.93228	-1.18829	1.94339e-05	7.66567e-05	3026	1	4.57299	-1.38419	3.84634e-05	0.000169264	2803	1
PMS2P1	7.41856	-0.552477	1.94547e-05	7.67135e-05	3027	1	7.08653	-0.692358	9.64149e-05	0.000367401	3237	1
STAT4	9.52554	-0.734614	1.97448e-05	7.77287e-05	3032	1	9.01555	-1.23543	7.76272e-06	4.37829e-05	2187	1
NSUN6	6.75644	-0.769328	2.00161e-05	7.87189e-05	3035	1	6.62367	-0.512907	0.0122517	0.0235177	6426	1
HLA-DRA	13.5789	-0.870937	2.11099e-05	8.28025e-05	3043	1	13.3197	-0.862461	0.000337548	0.00107449	3875	1
HLA-DQA2	6.78274	-1.78875	2.12646e-05	8.33546e-05	3045	1	6.82517	-1.16615	0.0103563	0.0203448	6279	1
POMT1	7.31234	-0.690736	2.13291e-05	8.35799e-05	3046	1	6.98629	-0.824926	0.000133828	0.000485949	3397	1
ZNF793	4.80565	-1.28747	2.17606e-05	8.5103e-05	3052	1	4.74418	-0.86646	0.0282879	0.0486864	7166	1
USP54	5.43081	-0.79478	2.18514e-05	8.53742e-05	3055	1	5.09721	-0.936277	0.000584137	0.00171433	4203	1
DNAJC11	7.39324	-0.563838	2.28757e-05	8.89105e-05	3071	1	7.03696	-0.756393	2.48883e-05	0.000117474	2613	1
TIGIT	7.80815	-1.24579	2.29901e-05	8.9268e-05	3074	1	7.38711	-1.57164	3.1842e-05	0.000144454	2719	1
MATK	8.14095	-1.16095	2.34773e-05	9.09821e-05	3080	1	7.65029	-1.61529	8.46933e-06	4.73434e-05	2206	1
FARP2	5.78437	-0.847381	2.35926e-05	9.13995e-05	3081	1	5.56132	-0.773567	0.0056679	0.012052	5801	1
CDK10	8.36207	-0.613183	2.3651e-05	9.15364e-05	3084	1	7.86952	-1.07602	8.08995e-08	9.50377e-07	1050	1
LOC100128494	6.02535	-1.02706	2.37039e-05	9.16816e-05	3086	1	6.05347	-0.455035	0.0614151	0.09523	7955	1
MIR3198-2	4.43113	-0.794788	2.39363e-05	9.24608e-05	3090	1	4.18834	-0.756108	0.00358661	0.00810877	5455	1
CD2	10.3676	-0.95115	2.41137e-05	9.30473e-05	3093	1	9.91703	-1.32883	2.45952e-05	0.000116372	2607	1
TMEM150A	6.62053	-0.856816	2.43549e-05	9.39247e-05	3095	1	6.31158	-0.952325	2.18339e-05	0.000104713	2572	1
LRRC14	7.66059	-0.616876	2.45239e-05	9.44857e-05	3098	1	7.32854	-0.759314	5.28602e-07	4.56621e-06	1427	1
GPD1L	6.83334	-0.893312	2.46111e-05	9.47914e-05	3099	1	6.6228	-0.798581	0.00944824	0.0188005	6199	1
FCRL3	7.72596	-1.24827	2.508e-05	9.64105e-05	3105	1	7.62828	-0.928288	0.0399967	0.0658867	7488	1
MCPH1	7.44226	-0.652843	2.53284e-05	9.72714e-05	3108	1	7.21899	-0.582714	0.00305832	0.00708173	5327	1
ZFP3	5.50566	-1.24135	2.61259e-05	9.99164e-05	3121	1	5.46798	-0.800784	0.0358613	0.0597688	7401	1
NOL6	7.28872	-0.925065	2.62991e-05	0.000100546	3122	1	6.87668	-1.2282	1.08331e-07	1.2071e-06	1107	1
CLASP2	7.73151	-0.668877	2.67622e-05	0.000102186	3126	1	7.57228	-0.473114	0.0118977	0.022931	6400	1
CHD3	8.99573	-0.973638	2.68392e-05	0.000102447	3127	1	8.82876	-0.78045	0.00154793	0.00392149	4869	1
AGAP9	5.77988	-1.01794	2.73092e-05	0.000104042	3133	1	5.4482	-1.15074	7.58415e-05	0.000300516	3113	1
DIMT1	8.51462	-0.567992	2.74773e-05	0.000104549	3137	1	8.13263	-0.812817	2.85667e-07	2.74742e-06	1282	1
KIF3A	6.30403	-0.791218	2.78538e-05	0.000105711	3145	1	6.0396	-0.802951	0.0013479	0.00349072	4763	1
AGAP3	6.03076	-0.863519	2.82745e-05	0.000107002	3154	1	5.80268	-0.798345	0.00485721	0.0105482	5680	1
ZFP36L2	11.6442	-0.753673	2.84547e-05	0.000107548	3158	1	11.2789	-0.969965	0.000425902	0.00131469	3996	1
PIGO	7.73622	-0.633927	2.84792e-05	0.000107606	3159	1	7.54509	-0.497592	0.00348182	0.00791236	5428	1
DROSHA	6.88475	-0.738531	2.88548e-05	0.000108853	3164	1	6.68813	-0.612461	0.00048383	0.00146563	4072	1
RNF214	6.62069	-0.660722	2.93419e-05	0.000110446	3171	1	6.33704	-0.70939	0.000158272	0.000561001	3480	1
LOC284023	5.43216	-0.842472	2.98196e-05	0.000112032	3177	1	5.20489	-0.770913	0.00192077	0.00474138	4997	1
ZNF785	5.43893	-0.970571	3.00584e-05	0.000112823	3180	1	5.23183	-0.859694	0.00210588	0.00513766	5056	1
TANGO6	7.13763	-0.947016	3.04381e-05	0.000114176	3182	1	6.72096	-1.26394	3.85332e-08	5.20598e-07	913	1
ZNF2	6.79752	-0.693943	3.0614e-05	0.000114666	3186	1	6.6266	-0.507215	0.00710742	0.0146734	5974	1
ING5	6.97804	-0.510583	3.11797e-05	0.000116482	3195	1	6.75576	-0.439956	0.0254307	0.0444443	7058	1
ZNF76	7.90831	-0.526854	3.13218e-05	0.000116977	3196	1	7.48777	-0.848183	1.40393e-06	1.03947e-05	1666	1
NOLC1	8.87701	-0.711691	3.13434e-05	0.000117021	3197	1	8.51357	-0.9231	3.19705e-05	0.000144878	2722	1
MIR3654	9.54705	-0.842794	3.18524e-05	0.000118735	3202	1	9.38313	-0.64067	0.00747416	0.0153401	6010	1
GZMM	8.64158	-1.08567	3.18966e-05	0.000118863	3203	1	7.96363	-1.91142	1.18294e-06	9.00508e-06	1620	1
TIGD1	6.27886	-1.18857	3.21475e-05	0.000119686	3206	1	6.31735	-0.595475	0.0506232	0.0807079	7737	1
LPXN	10.0557	-0.566212	3.24018e-05	0.00012052	3209	1	9.76788	-0.6215	0.000183619	0.000639092	3544	1
ZNF358	4.23337	-1.2907	3.28396e-05	0.000121844	3217	1	4.09531	-1.03308	0.00224106	0.00541817	5102	1
MYO6	5.77599	-1.33373	3.29422e-05	0.000122111	3220	1	5.42703	-1.51291	0.0010034	0.00271662	4556	1
MIB2	7.79132	-0.538155	3.31836e-05	0.000122892	3223	1	7.53229	-0.531427	0.0027194	0.00639538	5245	1
EOMES	8.59767	-1.13237	3.45722e-05	0.000127362	3240	1	8.02649	-1.75604	5.94469e-06	3.4802e-05	2107	1
RPS4X	11.7554	-0.845876	3.50165e-05	0.00012888	3243	1	11.4461	-0.938232	9.80229e-05	0.000372723	3244	1
ERVK13-1	7.38768	-0.666629	3.52848e-05	0.000129747	3246	1	7.23248	-0.451435	0.0056282	0.0119799	5795	1
KAT7	9.31184	-0.500566	3.5495e-05	0.000130463	3247	1	9.1402	-0.325953	0.00756985	0.0155132	6019	1
KIAA1919	6.13285	-0.789124	3.55013e-05	0.000130463	3248	1	5.86837	-0.797158	0.000916428	0.00251203	4500	1
AGAP5	5.74821	-0.775919	3.55387e-05	0.00013056	3249	1	5.4986	-0.746168	0.000819778	0.00228364	4428	1
ZMIZ2	7.37012	-0.772744	3.72839e-05	0.000136419	3262	1	7.22146	-0.539094	0.0388202	0.06418	7461	1
KDELC2	6.2498	-1.07431	3.74752e-05	0.000136956	3265	1	6.00076	-1.05144	1.57246e-05	7.94931e-05	2440	1
PTPRCAP	11.7816	-0.848022	3.79917e-05	0.000138675	3270	1	11.1658	-1.54554	2.19246e-06	1.49828e-05	1805	1
WDR36	7.83598	-0.647137	3.81342e-05	0.000139111	3272	1	7.56695	-0.667762	0.000430487	0.00132652	4003	1
PTGDR	7.91602	-0.939739	3.83485e-05	0.000139722	3276	1	7.5355	-1.18224	0.00160508	0.00405211	4886	1
FOXP3	5.0773	-1.00934	3.84474e-05	0.000139997	3278	1	4.91338	-0.814404	0.00405242	0.00903918	5530	1
ZNF585B	6.46623	-1.0046	3.98861e-05	0.000144749	3289	1	6.19233	-1.03242	0.000436638	0.00134145	4015	1
CBR3-AS1	4.55663	-1.14882	4.00213e-05	0.000145196	3290	1	4.21037	-1.31919	9.43399e-06	5.19733e-05	2239	1
ARHGAP5	7.56058	-0.830089	4.07624e-05	0.00014766	3295	1	7.38815	-0.660623	0.00237453	0.00569309	5144	1
NUP62	9.16832	-0.46892	4.19669e-05	0.000151426	3308	1	8.98288	-0.322975	0.0133696	0.0253753	6499	1
C14orf169	7.22021	-0.676881	4.25207e-05	0.000153239	3312	1	6.84982	-0.898645	3.00883e-07	2.86924e-06	1293	1
RPL19	12.456	-0.694763	4.27981e-05	0.000154053	3316	1	12.2284	-0.619659	0.00451569	0.00992534	5612	1
NELFA	7.30336	-0.603717	4.34914e-05	0.000156081	3325	1	7.10562	-0.481741	0.00237176	0.00568845	5143	1
ULK4	6.14755	-0.781321	4.3603e-05	0.000156431	3327	1	6.00596	-0.547417	0.00924653	0.0184407	6185	1
FBXO32	7.21833	-0.769751	4.37292e-05	0.000156789	3329	1	6.90725	-0.870056	0.000225692	0.000761462	3656	1
LINC00667	7.30733	-0.672381	4.47708e-05	0.000160283	3334	1	7.10793	-0.555111	0.00193088	0.00476348	5000	1
LSG1	8.44751	-0.631376	4.50647e-05	0.00016119	3337	1	8.16861	-0.669769	0.000106252	0.000398972	3285	1
NUDCD3	8.88315	-0.517664	4.53511e-05	0.000162166	3338	1	8.55318	-0.658843	3.01778e-07	2.86924e-06	1296	1
WDR54	7.87402	-0.640148	4.5911e-05	0.000163776	3346	1	7.37632	-1.11055	6.36703e-05	0.000259114	3031	1
OPA3	7.29648	-0.62162	4.61821e-05	0.000164497	3351	1	6.9933	-0.704703	2.1067e-05	0.000101548	2559	1
SH2D1A	8.08899	-1.26602	4.66691e-05	0.000166132	3353	1	7.62791	-1.66984	1.50394e-05	7.67845e-05	2416	1
ICA1L	5.59014	-1.0586	4.67318e-05	0.000166207	3356	1	5.23495	-1.23858	0.00041476	0.00128448	3983	1
PAFAH2	7.92993	-0.6952	4.67855e-05	0.000166348	3357	1	7.63061	-0.774002	5.12464e-05	0.000215612	2931	1
RPSAP9	5.80892	-0.784034	4.72848e-05	0.000168024	3359	1	5.58345	-0.703534	0.00183141	0.00454903	4966	1
MEN1	7.98229	-0.621611	4.83097e-05	0.000171409	3364	1	7.59787	-0.87476	2.17924e-05	0.00010457	2570	1
HLA-DMA	10.8558	-0.772416	4.92919e-05	0.000174575	3370	1	10.5412	-0.872484	0.000291393	0.000948123	3791	1
NR2C1	7.07641	-0.729807	4.98496e-05	0.00017635	3374	1	6.81486	-0.733409	0.00109098	0.00290989	4624	1
REPS1	8.09664	-0.624689	5.15124e-05	0.000181476	3388	1	7.80831	-0.684686	1.39119e-05	7.18308e-05	2389	1
SPATC1L	6.16819	-0.777698	5.18275e-05	0.000182321	3393	1	5.76682	-1.05696	1.23776e-05	6.5275e-05	2339	1
LARS2	6.56974	-0.884721	5.20644e-05	0.000182992	3396	1	6.29966	-0.908502	0.000233222	0.000782375	3677	1
LOC100505549	6.63714	-0.769222	5.28638e-05	0.000185365	3404	1	6.42679	-0.661131	0.00175066	0.00437223	4939	1
PAOX	6.52771	-0.883071	5.29729e-05	0.000185639	3406	1	5.99763	-1.41331	3.67472e-06	2.29922e-05	1971	1
ATP13A2	8.03467	-0.752031	5.30379e-05	0.000185812	3407	1	7.91552	-0.47462	0.00378216	0.00849626	5491	1
SMYD5	6.77155	-0.752044	5.36673e-05	0.000187741	3412	1	6.16054	-1.44767	1.55308e-06	1.13222e-05	1692	1
CD81	8.09988	-0.952509	5.38561e-05	0.000188291	3414	1	7.55769	-1.50206	5.78277e-07	4.91354e-06	1451	1
VAC14	8.82206	-0.509159	5.3974e-05	0.000188648	3415	1	8.47364	-0.683735	3.94335e-07	3.57971e-06	1358	1
PPARA	6.61359	-0.861524	5.52561e-05	0.000192678	3423	1	6.58869	-0.384838	0.0645187	0.0992935	8015	1
ARHGEF3	10.1431	-0.873383	5.58463e-05	0.000194509	3427	1	9.91112	-0.825002	0.00126438	0.00330566	4718	1
USP11	9.16876	-0.71532	5.61138e-05	0.00019529	3429	1	8.87111	-0.793216	0.000296082	0.000961604	3798	1
TSHZ1	6.59362	-1.09636	5.61362e-05	0.00019529	3431	1	6.38738	-0.982216	0.00141295	0.00363022	4801	1
P4HTM	8.12827	-0.538056	5.65406e-05	0.000196526	3434	1	7.78594	-0.704333	1.49344e-05	7.63381e-05	2413	1
SLC25A6	12.0169	-0.535859	5.66279e-05	0.000196772	3435	1	11.648	-0.750535	3.20991e-05	0.000145353	2724	1
TTYH2	6.4849	-1.16328	5.67351e-05	0.000197087	3436	1	6.13929	-1.33682	1.21862e-05	6.43967e-05	2334	1
MAP4K1	9.20504	-0.639083	5.71791e-05	0.000198398	3440	1	8.54088	-1.44551	1.82527e-07	1.87466e-06	1201	1
ZNF559	7.29439	-0.891817	5.72493e-05	0.000198526	3442	1	7.0058	-0.9577	0.00102966	0.00277614	4575	1
ULK3	8.60796	-0.601208	5.7856e-05	0.000200514	3444	1	8.06218	-1.17369	4.29025e-08	5.65387e-07	936	1
TAF5L	5.57978	-0.919472	5.8107e-05	0.000201208	3447	1	5.46894	-0.624717	0.00515005	0.0110923	5727	1
TYW1B	5.8853	-0.896747	5.84977e-05	0.000202327	3451	1	5.7146	-0.720554	0.00531901	0.0114045	5753	1
MMAA	6.46692	-0.67865	5.86837e-05	0.000202858	3452	1	6.17236	-0.745356	0.000920919	0.00252266	4503	1
EXOG	6.69056	-0.77439	5.8696e-05	0.000202858	3453	1	6.25452	-1.11931	2.12409e-06	1.46127e-05	1793	1
FOXN3	9.88794	-0.437302	5.88378e-05	0.000203208	3456	1	9.66655	-0.357432	0.017611	0.0323037	6724	1
AMPD2	10.7095	-0.893913	5.90357e-05	0.000203774	3458	1	10.567	-0.660567	0.0102021	0.0200707	6270	1
SLC25A36	8.13598	-0.766199	6.03329e-05	0.000207711	3467	1	7.99759	-0.522975	0.0108051	0.0211087	6314	1
TAB1	5.82737	-0.692255	6.04127e-05	0.000207926	3468	1	5.43888	-0.945439	0.000151577	0.000540689	3458	1
TUBGCP4	7.57261	-0.658944	6.04812e-05	0.000208101	3469	1	7.18842	-0.911108	8.00724e-05	0.000314652	3139	1
ALKBH8	5.93733	-0.979693	6.09539e-05	0.000209607	3471	1	5.54906	-1.23916	4.01868e-05	0.000175408	2826	1
ZNF544	6.76069	-0.699441	6.1571e-05	0.000211303	3478	1	6.43477	-0.833441	0.00391791	0.00876768	5512	1
LAT	10.4892	-0.711759	6.1973e-05	0.000212499	3481	1	9.79246	-1.57874	6.7375e-07	5.6002e-06	1484	1
BCKDHB	6.12443	-0.906748	6.20741e-05	0.000212785	3482	1	5.77667	-1.08452	0.00129773	0.003384	4730	1
PRKXP1	8.62984	-0.948687	6.20948e-05	0.000212795	3483	1	8.56755	-0.539684	0.0424799	0.0693659	7554	1
TMEM109	9.50434	-0.610164	6.29979e-05	0.000215333	3492	1	9.09751	-0.904766	5.26962e-06	3.15385e-05	2061	1
PMEPA1	4.83693	-1.11607	6.31019e-05	0.000215565	3494	1	4.64656	-0.960537	0.0532194	0.0842157	7795	1
SETBP1	6.34419	-0.90887	6.32505e-05	0.000215949	3496	1	6.07294	-0.926546	0.00120695	0.003173	4692	1
DHRS4-AS1	7.81483	-0.641681	6.33727e-05	0.000216304	3497	1	7.43443	-0.881938	1.37913e-05	7.13273e-05	2385	1
SYTL2	7.38732	-1.19055	6.41432e-05	0.000218809	3499	1	7.0949	-1.2573	0.000309483	0.000997509	3827	1
PPRC1	7.02778	-0.732841	6.42659e-05	0.00021904	3502	1	6.83592	-0.597852	0.00741849	0.015241	6004	1
OR2A9P	4.76902	-0.911524	6.48382e-05	0.000220613	3508	1	4.53527	-0.861367	0.00428083	0.00947837	5571	1
RFX7	6.67082	-0.947051	6.68932e-05	0.000227152	3515	1	6.44008	-0.890727	0.000113203	0.000420972	3317	1
BPHL	5.64331	-0.98087	6.72597e-05	0.000228266	3517	1	5.26306	-1.21797	2.19819e-06	1.50136e-05	1806	1
GOLGA6L9	4.80739	-1.20619	6.89667e-05	0.000233528	3525	1	4.62178	-1.04089	0.0050451	0.0109025	5708	1
RPL28	11.3122	-0.790828	6.90838e-05	0.000233858	3526	1	11.1161	-0.648097	0.00739802	0.015204	6002	1
PAQR3	5.71728	-1.19588	6.97741e-05	0.000235794	3532	1	5.61377	-0.89008	0.00284235	0.00664652	5275	1
DEXI	6.99249	-0.658048	7.07686e-05	0.000239019	3534	1	6.48854	-1.13928	6.81763e-07	5.64399e-06	1490	1
ATP6V0A2	7.80023	-0.547224	7.13007e-05	0.000240614	3536	1	7.4825	-0.664869	4.1566e-05	0.000180534	2840	1
THUMPD1	9.1947	-0.550732	7.13193e-05	0.000240614	3537	1	8.95847	-0.507616	0.00253669	0.00602659	5192	1
INO80	7.07266	-0.624604	7.16159e-05	0.000241403	3541	1	6.88695	-0.476797	0.00697712	0.0144339	5962	1
ZNF786	6.57965	-0.718286	7.1734e-05	0.000241664	3543	1	6.23151	-0.898392	0.00016357	0.000576783	3498	1
SP4	7.52634	-0.641331	7.20984e-05	0.000242686	3546	1	7.25499	-0.667686	0.000688857	0.00197285	4307	1
DHX37	5.92168	-0.942959	7.31647e-05	0.000245998	3550	1	5.90725	-0.448731	0.0273032	0.047215	7133	1
PCYT2	7.99377	-0.548214	7.45288e-05	0.000250021	3558	1	7.3711	-1.26812	5.9338e-09	1.19027e-07	614	1
RPSA	11.5721	-0.869816	7.49618e-05	0.000251192	3562	1	11.3467	-0.786753	0.00538026	0.0115245	5758	1
PALLD	6.36444	-1.12227	7.5034e-05	0.000251363	3563	1	6.35002	-0.630005	0.0447256	0.0725431	7605	1
ABCC1	7.69273	-0.745241	7.55155e-05	0.000252692	3567	1	7.53256	-0.543321	0.00109207	0.00291194	4626	1
FAF1	7.84153	-0.731741	7.80499e-05	0.000259934	3584	1	7.74815	-0.401204	0.0363359	0.0604536	7414	1
GRPEL2	6.95119	-0.934788	7.83398e-05	0.000260681	3587	1	6.60901	-1.10565	0.000583637	0.00171327	4202	1
ZNF717	5.85083	-0.804865	7.91846e-05	0.000262979	3594	1	5.46009	-1.06059	5.8187e-05	0.000239565	2996	1
POU2F2	9.09785	-0.707208	8.00079e-05	0.000265492	3597	1	8.85896	-0.65395	0.0136762	0.0258697	6521	1
AGPAT5	7.58587	-0.681722	8.26857e-05	0.000273541	3608	1	7.12584	-1.08272	0.000101295	0.000383393	3259	1
SGPP1	7.77881	-1.28158	8.29772e-05	0.000274353	3610	1	7.66592	-1.00026	0.0219891	0.0391563	6927	1
ZNF263	7.69257	-0.584452	8.33235e-05	0.000275194	3614	1	7.35201	-0.744287	3.56284e-05	0.000158484	2773	1
ZSCAN22	6.46461	-0.884684	8.6422e-05	0.000284482	3626	1	6.38632	-0.509351	0.0544329	0.0858231	7823	1
PDCD7	6.83121	-0.716473	8.66314e-05	0.000285014	3628	1	6.53435	-0.785999	5.81737e-05	0.000239565	2995	1
CIRBP	10.5913	-0.455315	8.75835e-05	0.00028783	3632	1	10.3149	-0.48652	0.000233205	0.000782375	3676	1
NPIPA5	5.37843	-0.829677	8.88836e-05	0.00029146	3640	1	4.98033	-1.09582	0.000154377	0.000549405	3466	1
TRG-AS1	7.62338	-0.815653	8.90692e-05	0.000291989	3641	1	7.23874	-1.06471	6.79327e-05	0.00027384	3060	1
ALDH1A1	7.90692	-0.959466	8.93011e-05	0.000292668	3642	1	7.77329	-0.716172	0.0121474	0.0233429	6419	1
GIMAP1	9.91001	-0.671437	8.94439e-05	0.000292895	3645	1	9.62263	-0.724717	7.4373e-05	0.000295933	3100	1
DET1	5.84231	-0.909626	8.99852e-05	0.000294375	3648	1	5.72993	-0.61568	0.0347994	0.058243	7370	1
ZNF792	6.33662	-1.01689	8.99944e-05	0.000294375	3649	1	5.94524	-1.28299	5.32657e-06	3.1833e-05	2064	1
GAMT	6.08899	-1.00422	9.00516e-05	0.000294425	3650	1	5.56959	-1.50975	2.12786e-06	1.46254e-05	1794	1
ZNF234	6.27826	-0.987679	9.0655e-05	0.00029613	3654	1	6.14235	-0.740197	0.000819507	0.0022834	4427	1
ANKS3	5.64126	-0.926101	9.12355e-05	0.000297865	3655	1	5.26598	-1.15387	0.000175333	0.000613019	3528	1
OFD1	9.03333	-0.436579	9.1236e-05	0.000297865	3656	1	8.68923	-0.602678	1.6872e-05	8.45387e-05	2461	1
LOC642852	5.10571	-0.901727	9.15107e-05	0.00029868	3657	1	5.03972	-0.507685	0.0190201	0.0345579	6789	1
RBM14	9.26751	-0.558964	9.31753e-05	0.000303957	3658	1	9.04071	-0.492881	0.000909848	0.0024951	4498	1
RNF216P1	7.7967	-0.477629	9.40091e-05	0.000306583	3660	1	7.43892	-0.669975	7.24638e-05	0.000289456	3088	1
KIF21A	6.64085	-0.964838	9.42821e-05	0.000307389	3661	1	6.21288	-1.30011	0.000378295	0.00119007	3921	1
FGD6	5.72233	-1.16559	9.482e-05	0.000308637	3667	1	5.37176	-1.34137	0.000104038	0.000391851	3275	1
TTC21B	6.93146	-0.788153	9.4869e-05	0.000308712	3668	1	6.74782	-0.633805	0.0107731	0.0210584	6309	1
GTF3C2	8.7875	-0.439818	9.82541e-05	0.000318599	3681	1	8.50342	-0.492894	0.00022341	0.000755623	3647	1
PEA15	7.64201	-0.748113	9.84347e-05	0.000319011	3683	1	7.41274	-0.68463	0.00030032	0.000972497	3809	1
RRN3P1	5.40399	-0.766364	9.87595e-05	0.000319977	3684	1	5.00915	-1.03082	5.30006e-05	0.000221314	2954	1
LOC100506076	5.67813	-0.863448	9.91621e-05	0.000321019	3687	1	5.19649	-1.30408	4.22387e-06	2.58581e-05	2014	1
VPRBP	8.16644	-0.561427	9.91973e-05	0.000321046	3688	1	7.87428	-0.626168	6.22551e-05	0.000254196	3020	1
CCDC102A	5.6233	-0.955044	9.96078e-05	0.000322288	3689	1	5.05677	-1.57022	5.50822e-06	3.27283e-05	2076	1
RHOF	8.62164	-0.723304	9.97337e-05	0.000322607	3690	1	8.27195	-0.899816	1.10547e-06	8.49068e-06	1606	1
SIGIRR	9.40217	-0.66244	9.98631e-05	0.000322938	3691	1	9.00921	-0.924073	9.75084e-06	5.35038e-05	2248	1
TRAT1	8.31039	-1.14496	0.000100137	0.00032365	3693	1	7.81862	-1.61392	1.17874e-05	6.27796e-05	2316	1
GPR171	7.8588	-0.898114	0.000100285	0.000324038	3694	1	7.73579	-0.620054	0.0328089	0.055332	7314	1
GSDMB	6.72821	-0.850293	0.000101164	0.000326702	3696	1	6.28217	-1.21011	0.000224549	0.000758644	3651	1
CD244	8.83624	-0.895234	0.000101429	0.000327205	3700	1	8.6301	-0.790493	0.00732706	0.0150733	5996	1
TCF12	8.39463	-0.567949	0.000102395	0.000330144	3702	1	8.21947	-0.403469	0.0216793	0.0386716	6915	1
NUP155	6.85988	-0.807276	0.00010294	0.000331451	3707	1	6.66031	-0.69061	0.00521268	0.0112096	5736	1
TSEN54	8.7802	-0.743569	0.000103323	0.000332416	3710	1	8.19958	-1.38133	2.47713e-07	2.44248e-06	1251	1
MGC27345	7.95922	-0.855687	0.000104256	0.000335057	3714	1	7.65708	-0.920448	0.000244758	0.000815571	3701	1
HNRNPA0	8.30508	-0.577896	0.000104999	0.000337352	3715	1	8.14409	-0.385754	0.0479536	0.0770493	7677	1
DNAH1	7.28981	-0.693407	0.000105206	0.000337926	3716	1	7.18081	-0.380111	0.0544369	0.0858231	7824	1
INPP5B	7.99706	-0.502288	0.000108057	0.00034662	3721	1	7.79534	-0.388438	0.0150058	0.0280279	6604	1
CCDC14	6.55255	-0.817262	0.000108704	0.0003486	3722	1	6.38958	-0.624364	0.0143677	0.0269874	6567	1
STX2	6.87695	-0.638068	0.00011037	0.000352899	3733	1	6.73652	-0.398808	0.04378	0.0712154	7583	1
HNRNPA1L2	7.53168	-0.490712	0.000111784	0.000356847	3739	1	7.24125	-0.5537	0.000345922	0.00109831	3885	1
OGG1	8.12015	-0.556442	0.000112181	0.000357827	3742	1	7.65437	-0.964222	7.89044e-08	9.30483e-07	1046	1
LETMD1	8.02002	-0.555803	0.000112737	0.000359314	3745	1	7.68367	-0.706872	9.80659e-06	5.37142e-05	2252	1
NDNL2	8.19207	-0.582808	0.000112821	0.000359431	3746	1	7.87391	-0.70056	4.44831e-06	2.69896e-05	2033	1
DLG1	7.33149	-0.639392	0.000112836	0.000359431	3747	1	7.11882	-0.550175	0.0028504	0.00666407	5276	1
PCED1A	7.36183	-0.670029	0.000114921	0.000365032	3757	1	6.90387	-1.05748	2.10613e-05	0.000101548	2558	1
SLAMF1	7.69344	-0.804349	0.000115472	0.000366563	3760	1	7.1388	-1.39459	1.13724e-08	1.99259e-07	704	1
EPB41L2	5.80057	-0.915094	0.000116094	0.000368146	3764	1	5.48746	-1.02007	0.000409678	0.00127132	3974	1
AGAP4	6.88367	-0.65082	0.00011842	0.000375422	3765	1	6.54454	-0.806468	1.17057e-05	6.23947e-05	2314	1
NAA25	7.36858	-0.731519	0.000118636	0.000376006	3766	1	7.07656	-0.796904	0.000502281	0.00151371	4093	1
ZNF3	8.20779	-0.579377	0.000118741	0.000376138	3768	1	7.94857	-0.578383	0.000313228	0.00100774	3834	1
PTPN4	8.99021	-0.748653	0.000120896	0.000382256	3775	1	8.7483	-0.716107	0.0123032	0.0236018	6430	1
PEX26	6.10095	-0.569996	0.00012139	0.00038341	3779	1	5.8946	-0.455192	0.036327	0.0604469	7413	1
CLCN7	8.66069	-0.519024	0.000123193	0.000388591	3784	1	8.44944	-0.422258	0.000603174	0.00176349	4219	1
DENND4C	8.25021	-0.57944	0.000123438	0.000389261	3785	1	7.94884	-0.664763	0.00255061	0.00605732	5194	1
ERCC6	6.64804	-0.613158	0.000123833	0.000390095	3789	1	6.3203	-0.750056	0.000301444	0.000975166	3813	1
ABCD4	7.81463	-0.451489	0.000124306	0.000391378	3791	1	7.54656	-0.468882	0.00113292	0.00300206	4655	1
CYTH3	5.99419	-0.841687	0.000125619	0.000394782	3798	1	5.80287	-0.704969	0.00621862	0.0130559	5875	1
DOPEY1	6.56474	-0.798944	0.000127734	0.000400767	3803	1	6.29855	-0.810167	0.000430029	0.00132544	4002	1
CD74	15.4679	-0.649272	0.000128609	0.000402454	3814	1	14.9601	-1.1421	4.80157e-07	4.22449e-06	1402	1
TMEM134	8.14337	-0.514453	0.000128937	0.000403088	3818	1	7.73537	-0.803461	1.39647e-05	7.19826e-05	2393	1
FNBP4	8.98595	-0.4851	0.000129475	0.000404451	3821	1	8.62113	-0.693855	8.6807e-06	4.83174e-05	2216	1
CBLL1	9.53043	-0.350171	0.000130286	0.000406666	3824	1	9.35458	-0.183307	0.0531161	0.0840738	7793	1
KRIT1	7.91352	-0.542505	0.000130736	0.000407752	3827	1	7.77315	-0.304162	0.0250928	0.0439472	7043	1
VIPR1	7.27037	-0.804949	0.000131837	0.000410864	3830	1	6.74483	-1.33572	4.19787e-07	3.78238e-06	1369	1
POP1	6.18831	-0.810657	0.000131982	0.000411075	3832	1	6.0092	-0.642004	0.00459853	0.0100662	5635	1
SAMD1	3.84173	-1.02897	0.00014194	0.000438315	3865	1	3.6886	-0.807305	0.00679547	0.0141226	5935	1
TMEM223	7.94629	-0.712976	0.000141968	0.000438315	3866	1	7.54333	-0.983273	9.50198e-05	0.000362982	3229	1
ZNF124	6.75961	-0.720064	0.000142121	0.000438676	3867	1	6.61155	-0.488398	0.0307164	0.0523035	7244	1
ZC3H8	6.42814	-0.753152	0.00014241	0.000439454	3868	1	6.1194	-0.84849	0.000239515	0.000800223	3692	1
D2HGDH	5.69642	-0.68861	0.000144885	0.000446053	3877	1	5.45323	-0.650661	0.0135191	0.0256236	6508	1
ATR	7.44599	-0.698328	0.000145175	0.000446831	3878	1	7.2166	-0.637009	0.00215203	0.00522776	5077	1
CEP290	6.29267	-0.821441	0.000145296	0.000447087	3879	1	6.0647	-0.756934	0.00153685	0.00389839	4862	1
THEM6	7.4128	-0.779226	0.000145603	0.000447918	3880	1	6.79429	-1.49176	6.91324e-09	1.35572e-07	629	1
DDHD1	8.05248	-0.589361	0.00014748	0.000452757	3888	1	7.57518	-1.02053	2.42833e-06	1.62968e-05	1838	1
SMG9	6.92873	-0.566098	0.000147862	0.000453814	3889	1	6.65459	-0.590221	0.00140569	0.0036176	4793	1
CD79A	9.88011	-0.857556	0.000148309	0.000455069	3890	1	9.44819	-1.18718	0.0095225	0.0189208	6208	1
RABGAP1L	10.0705	-0.615578	0.000148557	0.000455478	3893	1	9.93402	-0.371704	0.0612544	0.0950407	7950	1
IPO5	8.46801	-0.587395	0.0001508	0.000461643	3899	1	8.14655	-0.713146	0.000113312	0.000421248	3318	1
CRYBG3	6.44295	-1.04413	0.000151797	0.000463983	3905	1	6.5006	-0.412914	0.0377983	0.062667	7440	1
CLUH	6.0361	-0.774011	0.000151908	0.000464202	3906	1	5.81695	-0.690391	0.006811	0.0141461	5939	1
MFSD12	8.31247	-0.478797	0.000153156	0.000467355	3911	1	8.06117	-0.46419	0.00266672	0.00628829	5231	1
ZNF559-ZNF177	4.68135	-0.859036	0.000153627	0.000468257	3916	1	4.38794	-0.929854	0.000642453	0.0018585	4264	1
IL10RA	11.5268	-0.604808	0.000154517	0.00047073	3918	1	11.1952	-0.753575	3.21464e-05	0.000145461	2726	1
CDKAL1	7.45932	-0.667754	0.000154574	0.000470782	3919	1	7.15915	-0.748686	0.000357185	0.00113	3899	1
ZNF850	4.68208	-1.15949	0.000156814	0.000477361	3921	1	4.5973	-0.795487	0.0120839	0.0232391	6414	1
HLA-DOB	8.22532	-0.963184	0.000157008	0.00047783	3922	1	7.70215	-1.48031	0.000133656	0.000485467	3396	1
DBT	7.07003	-0.612579	0.000157575	0.000479311	3924	1	6.81256	-0.599179	0.000251798	0.000835375	3718	1
HKR1	7.44265	-0.750924	0.000158383	0.000481645	3925	1	6.93369	-1.24788	1.55547e-05	7.88927e-05	2432	1
SERHL	6.15409	-0.694022	0.000159373	0.000484285	3928	1	5.78622	-0.906507	8.71041e-05	0.000337235	3186	1
DAG1	5.72467	-0.881949	0.000161312	0.000489929	3930	1	5.5999	-0.606972	0.0169833	0.0313278	6687	1
TRMT10B	7.22869	-0.499162	0.000163017	0.000494729	3933	1	6.95189	-0.529843	0.00303997	0.0070432	5324	1
RPL12	11.5534	-0.77182	0.000164275	0.000498166	3936	1	11.3603	-0.627269	0.00374623	0.00842322	5486	1
SNHG1	7.05435	-0.823903	0.000165313	0.000500935	3939	1	6.61991	-1.16006	0.00039316	0.00123056	3941	1
PMS2P3	6.28939	-0.639006	0.0001658	0.000502026	3942	1	6.09591	-0.503323	0.00878025	0.0176277	6144	1
MARCKSL1	8.95015	-0.733587	0.000167288	0.000506274	3944	1	8.77986	-0.553077	0.0298997	0.0511104	7216	1
TPP2	8.7589	-0.562898	0.000169336	0.000511696	3950	1	8.45057	-0.664079	0.000692338	0.00197931	4314	1
GLOD4	9.07882	-0.552268	0.000169681	0.000512607	3951	1	8.73827	-0.71513	5.15702e-07	4.47526e-06	1421	1
ZNF880	5.93853	-0.962863	0.000170451	0.000514365	3954	1	5.57945	-1.16264	0.00679282	0.0141202	5934	1
C21orf2	7.54014	-0.672523	0.000170477	0.000514365	3955	1	7.13316	-0.962432	4.77285e-05	0.000202382	2909	1
IFNLR1	6.04459	-0.776646	0.000171369	0.000516792	3958	1	5.7022	-0.936809	0.0022685	0.00547807	5108	1
ZNF324B	3.9831	-0.71685	0.000171637	0.000517468	3959	1	3.69174	-0.774513	0.00181005	0.00450141	4960	1
ZNF428	6.43978	-0.454502	0.000172505	0.000519562	3963	1	6.1908	-0.428667	0.0188119	0.034235	6778	1
DUS1L	8.69266	-0.791635	0.000172995	0.000520905	3964	1	8.52261	-0.612939	0.000837044	0.00232544	4440	1
C20orf194	6.22422	-0.781248	0.000175739	0.000527571	3976	1	6.17229	-0.361115	0.0525841	0.0833601	7781	1
MDCﾂ1.00	6.40867	-0.689675	0.000178261	0.0005342	3983	1	6.18465	-0.618811	0.0175258	0.0321649	6721	1
TRIM68	6.795	-0.834253	0.000178488	0.000534747	3984	1	6.62713	-0.651847	0.00372696	0.0083871	5481	1
BZRAP1	6.46274	-0.96026	0.000181665	0.000543719	3988	1	6.08759	-1.18077	9.62067e-05	0.000366948	3234	1
RASSF7	8.23958	-0.585682	0.000183933	0.000549957	3992	1	7.76515	-1.00766	1.43123e-06	1.05651e-05	1671	1
FBXO41	5.9157	-0.859204	0.000188009	0.000561159	3999	1	5.60389	-0.952146	0.0015791	0.00399225	4879	1
SRRM1	10.115	-0.310333	0.000191438	0.000570679	4004	1	9.86045	-0.299711	0.0101136	0.0199538	6252	1
TMEM120B	8.789	-0.662446	0.000193092	0.000575181	4007	1	8.43645	-0.84405	4.27416e-06	2.61258e-05	2018	1
TMX2-CTNND1	6.82944	-0.536842	0.000196673	0.000584972	4013	1	6.47854	-0.718632	4.04155e-05	0.000176282	2828	1
ZNF773	6.22216	-0.854522	0.000196911	0.000585532	4014	1	6.00171	-0.776593	0.000161369	0.000570306	3490	1
RPS16	11.3339	-0.726386	0.000197029	0.000585738	4015	1	11.1056	-0.649928	0.00807105	0.0164037	6069	1
CCDC42B	5.34035	-0.512263	0.000197443	0.000586678	4017	1	4.95356	-0.764244	0.000507927	0.001527	4103	1
ZMYM3	6.09057	-0.861535	0.000198417	0.000589425	4018	1	5.68269	-1.14332	0.000930341	0.00254621	4507	1
FAM135A	5.10789	-1.13463	0.000202163	0.000599508	4025	1	5.02394	-0.782778	0.0183614	0.0335191	6757	1
METTL15	6.67481	-0.642829	0.000202905	0.000601558	4026	1	6.5129	-0.449761	0.0274032	0.047363	7136	1
SLAMF6	9.48636	-0.689979	0.000203368	0.000602782	4027	1	8.9242	-1.29778	7.65717e-07	6.23852e-06	1514	1
TARP	9.68454	-1.15439	0.000209311	0.000618705	4038	1	9.34873	-1.30244	0.000692278	0.00197931	4313	1
OR2A20P	4.6912	-0.797976	0.000209599	0.000619405	4039	1	4.39898	-0.864216	0.0035833	0.00810414	5454	1
C5orf63	6.26203	-0.862094	0.000210378	0.000620938	4044	1	5.66084	-1.54544	1.58787e-06	1.15554e-05	1695	1
CARF	5.64583	-0.960454	0.000211512	0.000623823	4047	1	5.52778	-0.677574	0.0163175	0.0302216	6660	1
CDIP1	7.46448	-0.637099	0.000216833	0.000638334	4054	1	7.03371	-0.971849	1.05034e-06	8.12288e-06	1595	1
PLXNB2	8.82712	-0.89966	0.000219776	0.000645802	4062	1	8.79068	-0.453149	0.0346455	0.0580001	7368	1
RPL36	11.4555	-0.703733	0.000220593	0.000648044	4063	1	11.1767	-0.727911	0.00294468	0.00685592	5298	1
ADGRL1	5.35476	-0.834826	0.000222076	0.000651758	4067	1	5.09866	-0.811304	0.0097033	0.0192397	6221	1
RNFT2	4.45035	-0.928565	0.000223104	0.000654452	4069	1	3.9238	-1.45032	1.90926e-05	9.35479e-05	2517	1
RCC2	8.49242	-0.522968	0.000224721	0.000658711	4072	1	8.1884	-0.613186	0.000331804	0.00105867	3866	1
GLIDR	6.1145	-0.718254	0.000225357	0.000660133	4074	1	5.8493	-0.715953	0.0114049	0.0220917	6368	1
PUS1	6.32066	-0.668131	0.000226022	0.00066155	4078	1	5.76746	-1.24839	3.22369e-06	2.06935e-05	1921	1
DHX30	8.84769	-0.49818	0.000226126	0.000661692	4079	1	8.59832	-0.478552	0.000922375	0.00252609	4504	1
SUPT3H	6.03875	-0.96597	0.000228484	0.00066761	4085	1	5.63067	-1.2535	1.06464e-05	5.77244e-05	2275	1
MIR762HG	6.39368	-0.50171	0.000231102	0.000673446	4096	1	6.07721	-0.608467	0.000287298	0.000937159	3781	1
RNF220	8.86019	-0.360183	0.000231231	0.000673657	4097	1	8.53144	-0.496267	0.000110148	0.00041122	3304	1
PIGL	6.08999	-0.761886	0.00023445	0.000682369	4101	1	5.52976	-1.3589	3.33377e-05	0.000149862	2744	1
ZNF8	6.11117	-0.72584	0.00023565	0.000685194	4105	1	5.90907	-0.609553	0.0186595	0.0339827	6773	1
ZBTB14	6.76287	-0.817311	0.000237064	0.000688803	4108	1	6.63342	-0.565854	0.0360221	0.0600287	7402	1
DNAJC30	6.52747	-0.747719	0.000239798	0.00069573	4114	1	6.1194	-1.03702	3.47627e-06	2.19897e-05	1950	1
TNRC6A	8.08061	-0.524144	0.000243931	0.000706347	4122	1	7.87345	-0.413523	0.0127752	0.0243671	6467	1
PDE6B	6.27427	-0.670862	0.000245805	0.00071119	4125	1	5.80786	-1.0756	2.538e-05	0.000119444	2621	1
NEIL2	6.6383	-0.581106	0.000248183	0.000717117	4130	1	6.44409	-0.45151	0.0125241	0.0239549	6449	1
XYLT2	7.47244	-0.533171	0.000248845	0.000718309	4135	1	7.04485	-0.864872	4.25037e-05	0.00018383	2852	1
PPIL2	8.50663	-0.496558	0.000249353	0.000719602	4136	1	8.27226	-0.449452	0.000313431	0.00100813	3835	1
MLLT6	9.08598	-0.723805	0.000250717	0.000722743	4140	1	8.79082	-0.784292	0.00280859	0.00657881	5266	1
CACNB2	5.67729	-1.0863	0.000250929	0.000723103	4142	1	5.48445	-0.936409	0.00306558	0.00709722	5328	1
SPATA5	5.73644	-0.755349	0.000251995	0.000725824	4144	1	5.2853	-1.12555	0.000549976	0.00163311	4154	1
PDE7A	9.17244	-0.486456	0.000255017	0.000733113	4152	1	8.8364	-0.642036	8.37115e-05	0.000326663	3161	1
PPP3CB-AS1	6.43774	-0.624199	0.000255976	0.000735514	4154	1	6.10088	-0.779166	5.63187e-05	0.000232962	2982	1
NUP205	7.5485	-0.731108	0.000256314	0.00073631	4155	1	7.36962	-0.570006	0.00838436	0.0169626	6097	1
ZNF286B	5.69494	-0.779605	0.000258547	0.000742011	4159	1	5.3552	-0.925588	0.00236436	0.00567289	5141	1
DALRD3	8.38667	-0.394327	0.000259509	0.000744411	4161	1	8.15076	-0.341611	0.011478	0.0222122	6374	1
SLC20A2	6.34169	-0.73402	0.000260454	0.000746765	4163	1	5.99828	-0.904029	3.85352e-05	0.000169519	2804	1
C10orf95	4.38344	-0.759459	0.000260794	0.000747379	4165	1	3.96362	-1.07417	3.36914e-05	0.000151231	2748	1
SFMBT2	6.91498	-0.780859	0.000265833	0.000760909	4170	1	6.54352	-0.997215	1.24154e-05	6.54183e-05	2341	1
TGIF2	7.98987	-0.459871	0.000266294	0.000762044	4171	1	7.50705	-0.905194	3.39772e-06	2.15813e-05	1942	1
C1orf109	6.67647	-0.763129	0.000270698	0.000773903	4175	1	6.40639	-0.789016	0.00281566	0.00659286	5268	1
AGMAT	5.83959	-0.990609	0.000271499	0.000775822	4177	1	5.43212	-1.28146	0.00013562	0.000491297	3405	1
PCDH9	6.32885	-1.26082	0.000276153	0.000787615	4185	1	5.78856	-1.80859	1.50546e-05	7.67983e-05	2418	1
CTGLF12P	4.71441	-0.667912	0.000279555	0.000795795	4193	1	4.23954	-1.08609	3.15995e-05	0.000143671	2713	1
NPIPA7	5.99889	-0.738349	0.000280851	0.000798531	4197.5	1	5.55563	-1.09745	0.000125357	0.000460064	3360.5	1
NPIPA8	5.99889	-0.738349	0.000280851	0.000798531	4197.5	1	5.55563	-1.09745	0.000125357	0.000460064	3360.5	1
ATP10A	6.67331	-1.06689	0.000283506	0.000805889	4199	1	6.10373	-1.68573	1.08923e-10	5.1086e-09	263	1
CENPC	8.48687	-0.447165	0.000285529	0.000811061	4202	1	8.18774	-0.528791	0.00267684	0.00630853	5234	1
PRKACB	8.96204	-0.902121	0.000286708	0.000814023	4204	1	8.65554	-1.00143	0.00170307	0.00426892	4921	1
EDRF1-AS1	3.82144	-0.865761	0.000294521	0.000833232	4219	1	3.49184	-1.00264	0.0014046	0.00361555	4792	1
DVL1	5.03386	-0.792172	0.000300042	0.000847445	4226	1	4.74874	-0.827134	0.00702839	0.0145218	5970	1
NSUN4	7.40748	-0.506195	0.000302654	0.00085361	4232	1	7.02306	-0.749957	0.000128324	0.000468862	3376	1
LPAR5	8.25596	-0.626206	0.000305918	0.000862002	4236	1	7.8978	-0.823327	0.00131056	0.00341209	4737	1
MIR762	4.16391	-0.66106	0.000306794	0.000864265	4237	1	3.94299	-0.570699	0.0194631	0.0352124	6818	1
VPREB3	8.19337	-1.23216	0.000307681	0.000866559	4238	1	7.78653	-1.50126	0.00666951	0.0138967	5920	1
DENND2D	10.7696	-0.483043	0.000310321	0.000872964	4243	1	10.4977	-0.506292	0.00103759	0.00279385	4581	1
ZCCHC4	6.16504	-0.700286	0.000311737	0.000876329	4246	1	5.74456	-1.02397	0.000285622	0.000932544	3778	1
UCKL1	7.976	-0.394294	0.000318118	0.000892165	4256	1	7.67528	-0.476416	0.00417952	0.0092874	5551	1
USP28	8.35925	-0.689898	0.000322993	0.000904774	4261	1	8.02585	-0.836408	0.00104296	0.00280648	4584	1
QRSL1	8.23848	-0.629178	0.000324522	0.000908844	4262	1	7.83809	-0.910203	0.00240446	0.00575122	5157	1
C16orf58	7.69477	-0.570119	0.000325573	0.000911359	4264	1	7.19106	-1.05598	1.47519e-06	1.08506e-05	1677	1
RPL7A	11.5582	-0.59629	0.00032805	0.000917863	4266	1	11.3291	-0.525376	0.00873433	0.0175526	6138	1
CLYBL	5.5806	-0.934415	0.000329676	0.000922196	4267	1	4.92512	-1.72027	1.60588e-06	1.16658e-05	1698	1
TRMT2A	8.4088	-0.454481	0.000329823	0.000922391	4268	1	7.96657	-0.816635	1.65403e-08	2.74087e-07	744	1
DGKQ	7.30512	-0.753549	0.000331344	0.000925777	4272	1	6.96494	-0.90936	0.000514518	0.00154193	4116	1
EPB41L4A-AS1	6.2111	-0.745788	0.000332469	0.000928488	4274	1	5.89107	-0.862834	0.00128128	0.00334488	4725	1
CD8A	9.6764	-1.07535	0.000335571	0.000936492	4277	1	9.32093	-1.26675	0.00314579	0.00725736	5346	1
ZNF431	6.95791	-0.593939	0.000335978	0.00093741	4278	1	6.75916	-0.471483	0.00281375	0.00658965	5267	1
ADCK3	8.98131	-0.599103	0.000341746	0.000952389	4283	1	8.63844	-0.769709	0.00210678	0.00513783	5058	1
NOL11	8.53861	-0.568175	0.00034585	0.000963601	4284	1	8.16564	-0.801377	0.000208637	0.000713485	3607	1
NAAA	9.85984	-0.614689	0.00034861	0.000971065	4285	1	9.55305	-0.706762	0.00208455	0.00509167	5050	1
VPS13A	7.4872	-0.718365	0.000352773	0.000980829	4293	1	7.30479	-0.557215	0.00371405	0.00836458	5477	1
PDP2	5.76178	-0.886605	0.000353565	0.000982574	4295	1	5.22485	-1.4308	5.75794e-06	3.38815e-05	2095	1
CTSO	8.33033	-0.869564	0.000362854	0.00100467	4310	1	7.96298	-1.08795	2.42753e-05	0.000114991	2604	1
RNMT	7.6776	-0.617794	0.000365183	0.00101016	4315	1	7.49879	-0.455255	0.00328944	0.00754187	5380	1
LOC100130691	4.27259	-0.98507	0.000365357	0.0010104	4316	1	4.19105	-0.615194	0.0642955	0.0989954	8011	1
BRPF1	7.69577	-0.511642	0.000366377	0.00101275	4318	1	7.55247	-0.280191	0.0561105	0.0880452	7861	1
ZNF587B	6.84626	-0.497951	0.00036821	0.00101688	4322	1	6.39245	-0.88898	2.87585e-05	0.00013286	2670	1
EEFSEC	7.91822	-0.604604	0.000368763	0.00101817	4323	1	7.3364	-1.24633	1.04353e-07	1.17231e-06	1098	1
CD7	7.96257	-0.87835	0.000369604	0.00101978	4326	1	7.28592	-1.70702	1.3419e-07	1.44435e-06	1146	1
TTLL5	6.84578	-0.625802	0.000370879	0.00102259	4329	1	6.51271	-0.772565	0.000483613	0.00146533	4071	1
RPS6KA4	5.84668	-0.652594	0.000376459	0.00103678	4334	1	5.47609	-0.867063	0.000155441	0.000552235	3472	1
CDK6	7.76453	-0.635522	0.000378974	0.00104347	4335	1	7.36024	-0.923373	7.31945e-05	0.000291808	3094	1
TTC31	8.55217	-0.489478	0.000380594	0.00104769	4336	1	8.25982	-0.554687	0.000465151	0.00141495	4055	1
MEX3C	6.64053	-1.02286	0.000381589	0.00104984	4338	1	6.55333	-0.68634	0.0402542	0.0662571	7494	1
TTC17	9.39884	-0.295985	0.000382595	0.00105174	4342	1	9.16431	-0.245283	0.023297	0.0412175	6972	1
STRBP	8.20984	-0.653674	0.000386331	0.0010603	4349	1	7.77111	-1.01021	0.00145983	0.00373124	4826	1
MAN2C1	8.68338	-0.542201	0.000392054	0.00107435	4355	1	8.4505	-0.488571	0.00433456	0.00957776	5582	1
LRRC58	8.64215	-0.456013	0.000392079	0.00107435	4356	1	8.43436	-0.341271	0.0280148	0.0482831	7157	1
NSUN5P2	6.35754	-0.605868	0.000392798	0.00107607	4357	1	5.86405	-1.06513	9.52373e-06	5.24209e-05	2241	1
ABHD14A	8.09838	-0.602412	0.000394658	0.00108067	4359	1	7.35286	-1.56534	3.87021e-08	5.22216e-07	914	1
BBS2	8.12247	-0.619037	0.000398903	0.00109054	4366	1	7.72864	-0.893173	3.84225e-05	0.000169144	2802	1
ORAOV1	6.63978	-0.47644	0.000400795	0.00109521	4368	1	6.44832	-0.338027	0.0348726	0.0583259	7375	1
POMGNT1	7.69359	-0.640638	0.000403339	0.00110191	4369	1	7.17196	-1.1625	1.13142e-05	6.06691e-05	2300	1
ZNF345	5.64214	-0.87919	0.000404661	0.00110451	4373	1	5.36908	-0.909975	0.00246539	0.00588326	5169	1
C3orf18	6.05482	-0.929479	0.000409775	0.00111822	4374	1	5.49461	-1.52713	2.59369e-06	1.72192e-05	1858	1
ZNF37BP	7.48605	-0.510473	0.000410746	0.00112061	4375	1	7.16849	-0.624301	0.00210101	0.00512782	5054	1
KLF11	6.95223	-0.906392	0.000410854	0.00112065	4376	1	6.63712	-1.02484	0.00147006	0.00374963	4836	1
SLC25A25	6.46565	-0.577136	0.000412518	0.00112441	4379	1	6.09872	-0.786904	4.35488e-05	0.00018743	2866	1
GEMIN4	7.36054	-0.742153	0.000413466	0.00112674	4380	1	7.00736	-0.936778	0.00235584	0.00565575	5138	1
DHX35	6.09413	-0.825217	0.000416527	0.00113457	4382	1	5.83693	-0.824671	0.00151275	0.00384621	4851	1
LDOC1	5.87093	-0.798878	0.00042738	0.00116148	4392	1	5.2866	-1.44572	1.74374e-05	8.68349e-05	2477	1
TBC1D9B	9.00631	-0.426851	0.000427593	0.00116179	4393	1	8.82453	-0.272055	0.0224709	0.039909	6944	1
USP5	8.40034	-0.513061	0.000428148	0.00116304	4394	1	7.91885	-0.960641	3.52275e-08	4.83888e-07	898	1
DDX10	7.42431	-0.576751	0.000431882	0.00117291	4395	1	6.85451	-1.19844	6.03198e-05	0.000247191	3010	1
C9orf114	8.26031	-0.489497	0.000434078	0.00117834	4397	1	7.76615	-0.95548	4.13587e-09	8.82875e-08	577	1
NVL	7.33868	-0.510723	0.000434397	0.00117867	4399	1	6.92856	-0.814709	1.59988e-05	8.07139e-05	2445	1
SLC27A1	6.70458	-0.774114	0.000442077	0.00119664	4409	1	6.54682	-0.566234	0.0183466	0.033497	6756	1
EPB41L4A	5.71448	-0.890465	0.000442225	0.00119664	4411	1	5.48837	-0.819726	0.0160488	0.0297777	6648	1
COQ6	7.48705	-0.404154	0.000444894	0.00120332	4413	1	7.00601	-0.847223	2.14684e-06	1.47263e-05	1798	1
BHLHE40-AS1	5.0161	-0.769809	0.000449818	0.00121581	4416	1	4.91739	-0.449184	0.0472932	0.0761171	7664	1
CD8B	9.46835	-1.21876	0.000452899	0.00122331	4419	1	8.92127	-1.78883	8.62339e-05	0.00033439	3181	1
URI1	7.28422	-0.673	0.00045391	0.00122521	4422	1	6.87831	-0.96707	1.93918e-06	1.35754e-05	1762	1
TRIM4	8.66488	-0.485984	0.000456161	0.00123073	4424	1	8.47838	-0.343095	0.0237473	0.0418871	6993	1
CACTIN	6.09841	-0.613798	0.000457933	0.00123495	4426	1	5.91306	-0.462852	0.00591951	0.0125158	5834	1
KIAA1324L	5.15784	-1.06899	0.000458816	0.00123705	4427	1	5.00489	-0.846886	0.00620579	0.0130362	5872	1
SPDYE1	7.10137	-0.535771	0.000465873	0.00125579	4428	1	6.81943	-0.575779	0.00212643	0.00517653	5067	1
CEP85	7.03188	-0.63708	0.000469985	0.00126602	4431	1	6.72861	-0.7292	0.00357371	0.00808839	5450	1
L3MBTL2	8.06173	-0.485984	0.000470159	0.00126615	4432	1	7.54454	-1.00101	2.22409e-08	3.42926e-07	800	1
SEPT7P2	6.48194	-0.541813	0.000470244	0.00126615	4433	1	6.12182	-0.738115	0.000104165	0.000392201	3276	1
PLSCR3	8.24484	-0.513594	0.000471845	0.0012696	4436	1	7.70692	-1.06829	5.21056e-10	1.70937e-08	376	1
PXMP4	7.39585	-0.56381	0.000474419	0.00127538	4440	1	7.0293	-0.771099	9.74046e-05	0.000370829	3240	1
STK25	8.97705	-0.385122	0.000478617	0.00128554	4443	1	8.71887	-0.382179	0.00351918	0.00798543	5435	1
C1orf159	6.11182	-0.727522	0.000490405	0.00131568	4449	1	5.65861	-1.10912	4.78837e-05	0.000202971	2910	1
DCAF4	6.61983	-0.706125	0.000498395	0.00133565	4453	1	5.93203	-1.55715	6.12238e-06	3.56056e-05	2121	1
LOC441242	6.02902	-0.516011	0.000499841	0.00133886	4456	1	5.7748	-0.502448	0.00660939	0.0137854	5914	1
IFT140	4.80411	-1.11779	0.000499942	0.00133886	4457	1	4.62054	-0.953459	0.00468555	0.0102331	5648	1
OSBPL3	7.40308	-0.836519	0.000503816	0.00134863	4459	1	7.12459	-0.874508	0.00951525	0.0189122	6205	1
MOAP1	7.89732	-0.62347	0.000505163	0.00135193	4460	1	7.78985	-0.322661	0.0551417	0.0867346	7842	1
COX10-AS1	6.16739	-0.726485	0.000511642	0.00136682	4468	1	5.67284	-1.1978	4.27109e-05	0.000184209	2860	1
CAPN10	7.17311	-0.384222	0.000517994	0.00138101	4477	1	6.91455	-0.38164	0.00197885	0.00486527	5017	1
PLGLB1	5.65799	-0.674506	0.000529618	0.00140948	4485	1	5.43909	-0.584403	0.0267864	0.0464778	7108.5	1
PLGLB2	5.65861	-0.673252	0.000531271	0.00141318	4487	1	5.43909	-0.584403	0.0267864	0.0464778	7108.5	1
HN1L	7.19876	-0.649353	0.000531362	0.00141318	4488	1	6.78308	-0.961678	5.69606e-05	0.000235143	2988	1
ZNF37A	7.35439	-0.545244	0.000532861	0.00141675	4489	1	7.18064	-0.372443	0.0190579	0.0346215	6790	1
SLC29A1	7.50103	-0.730086	0.000534697	0.00141983	4495	1	7.29624	-0.620364	0.0450572	0.0729946	7614	1
EXD2	5.96161	-0.840256	0.00053667	0.00142412	4498	1	5.83835	-0.567206	0.0136086	0.0257654	6515	1
SLC37A2	8.17663	-0.692589	0.000547985	0.00144996	4511	1	7.96992	-0.58703	0.00231589	0.00557253	5126	1
QRICH1	9.05707	-0.257803	0.000558902	0.00147524	4522	1	8.73712	-0.376002	0.000933178	0.00255341	4508	1
TTC22	5.81896	-0.712619	0.000570926	0.00150299	4534	1	5.4712	-0.88808	0.00133129	0.0034557	4752	1
BBOX1-AS1	4.0916	-1.02141	0.000572578	0.00150668	4536	1	3.95079	-0.7566	0.034636	0.057993	7367	1
PPP1R3F	5.29789	-0.851487	0.000574146	0.00151014	4538	1	5.03754	-0.849458	0.000307266	0.000991143	3824	1
DIEXF	7.14621	-0.683813	0.000579043	0.00152235	4540	1	6.89685	-0.667146	0.00372452	0.00838358	5480	1
ECHDC2	6.82489	-0.846213	0.000579283	0.00152264	4541	1	6.33485	-1.29842	1.45053e-07	1.54801e-06	1155	1
C12orf57	8.48281	-0.77024	0.000607724	0.00159167	4557	1	7.99159	-1.21826	2.90942e-05	0.00013431	2672	1
GOPC	7.89638	-0.493465	0.000607811	0.00159167	4558	1	7.74285	-0.284108	0.0562766	0.0882834	7863	1
HERC2P9	6.01691	-0.464549	0.000615967	0.00161161	4562	1	5.72543	-0.526518	0.0080657	0.0163959	6068	1
LSR	7.23078	-0.713754	0.000618257	0.00161654	4565	1	6.5998	-1.45658	2.36623e-06	1.59756e-05	1827	1
SYNGAP1	3.88608	-1.04683	0.000619941	0.00162059	4566	1	3.56819	-1.14584	0.00159913	0.00403957	4883	1
NDUFA6-AS1	4.39104	-0.955636	0.000622021	0.00162532	4568	1	4.21214	-0.789293	0.0112013	0.0217485	6353	1
INTS4P2	4.83499	-0.509691	0.00062417	0.00163057	4569	1	4.46232	-0.73985	0.00199331	0.00489399	5024	1
RBFA	6.2143	-0.650726	0.000625624	0.00163402	4570	1	5.67495	-1.20514	1.39826e-05	7.20448e-05	2394	1
HMGXB3	7.56855	-0.547314	0.000627508	0.00163858	4571	1	7.29174	-0.582149	0.00134057	0.0034754	4758	1
PPIH	7.86454	-0.477571	0.000628549	0.00164094	4572	1	7.4827	-0.713699	4.62064e-05	0.000197148	2891	1
VEZT	7.01726	-0.648331	0.000634856	0.00165632	4575	1	6.79854	-0.566837	0.0125507	0.0239983	6451	1
HMG20A	8.1008	-0.518583	0.000635477	0.00165757	4576	1	7.85619	-0.49069	0.0136446	0.0258258	6517	1
TRMT61A	6.69414	-0.657187	0.000647764	0.00168557	4587	1	6.17471	-1.16749	1.07141e-05	5.78838e-05	2283	1
NCL	10.9711	-0.457529	0.000653973	0.00170061	4590	1	10.6071	-0.669351	0.000382394	0.00120052	3929	1
PJA1	7.35312	-0.675536	0.000671651	0.00174279	4600	1	6.93356	-0.999767	7.87621e-05	0.000310195	3132	1
REV3L	8.70768	-0.372809	0.000698254	0.00180632	4614	1	8.43238	-0.404278	0.0125943	0.0240593	6457	1
IDUA	6.40329	-0.746594	0.000701838	0.00181402	4618	1	5.90337	-1.22873	2.0456e-05	9.91064e-05	2546	1
WRN	6.23238	-0.647903	0.000705644	0.00182267	4621	1	5.91713	-0.758025	0.00252929	0.00601133	5190	1
MICAL3	6.96911	-0.624667	0.000712481	0.00183954	4623	1	6.77431	-0.482833	0.0417286	0.0683653	7528	1
MMAB	6.93228	-0.55448	0.000713405	0.00184152	4624	1	6.4188	-1.05292	2.18455e-05	0.000104728	2573	1
CRY1	6.9952	-0.785163	0.000718775	0.00185378	4628	1	6.796	-0.666858	0.0160177	0.0297334	6645	1
RAB11FIP3	5.78621	-0.732235	0.000728121	0.00187505	4635	1	5.53048	-0.721612	0.000734777	0.00207878	4360	1
COLQ	6.61593	-0.909234	0.000731588	0.00188259	4638	1	6.22742	-1.16714	0.000511876	0.00153588	4111	1
CHN2	6.89661	-0.908228	0.000738169	0.00189683	4645	1	6.7436	-0.696154	0.0204568	0.0367727	6862	1
ADAM22	4.83806	-1.00979	0.000755436	0.00193703	4655	1	4.80215	-0.551274	0.0486437	0.0779753	7695	1
MBNL2	7.69348	-0.958932	0.000756981	0.00194058	4656	1	7.46683	-0.903125	0.00923041	0.0184116	6184	1
MAF	6.92151	-0.910331	0.00076416	0.0019573	4660	1	6.88102	-0.473777	0.0333202	0.0560563	7332	1
ZNF101	8.4829	-0.468652	0.00076696	0.00196363	4662	1	8.23593	-0.441627	0.00611133	0.0128772	5854	1
FOXP1-AS1	5.99254	-0.632934	0.000776769	0.00198576	4669	1	5.67131	-0.749767	0.00101094	0.00273403	4561	1
DUSP7	7.10691	-0.599477	0.000779683	0.00199278	4670	1	6.76531	-0.760689	0.0001128	0.000419979	3313	1
LOC440300	5.24083	-1.45732	0.000784803	0.00200458	4673	1	5.19194	-0.996817	0.0616186	0.0954741	7960	1
SIRT1	7.98002	-0.416389	0.000789443	0.002016	4674	1	7.76477	-0.331417	0.0320305	0.0542193	7287	1
GEMIN8	7.53657	-0.579166	0.000789657	0.00201612	4675	1	7.21494	-0.691441	0.000754603	0.00212609	4378	1
TRUB1	6.12078	-0.776664	0.000792375	0.00202219	4677	1	5.71473	-1.07399	0.00451055	0.00991935	5609	1
NNT-AS1	6.01434	-0.702645	0.000794759	0.00202691	4680	1	5.72097	-0.761321	0.000680198	0.00195195	4298	1
ACACB	5.79049	-0.905547	0.000806175	0.00205477	4683	1	5.66034	-0.633871	0.0237959	0.0419558	6996	1
FAN1	6.76702	-0.548301	0.000808907	0.0020613	4684	1	6.53011	-0.507971	0.0195275	0.0353029	6823	1
PPAP2A	5.92695	-0.588928	0.000817349	0.00208148	4687	1	5.5147	-0.89201	0.000214937	0.000730974	3627	1
POLR3E	7.60454	-0.483133	0.000819191	0.00208528	4689	1	7.3394	-0.494706	0.0255984	0.0446803	7067	1
TOB2	8.47533	-0.437535	0.000821037	0.00208864	4692	1	8.28603	-0.293662	0.0494017	0.0790159	7712	1
ERCC2	6.49898	-0.584879	0.000832257	0.00211448	4698	1	6.24234	-0.57229	0.0251973	0.0440927	7048	1
RPL15	13.0396	-0.465957	0.000836405	0.00212366	4701	1	12.8126	-0.396419	0.0111961	0.0217418	6352	1
ZNF583	5.96991	-0.722836	0.000839057	0.00212909	4703	1	5.48624	-1.17066	2.56195e-05	0.000120387	2625	1
C21orf62	5.04995	-1.03426	0.000843044	0.00213779	4707	1	4.96024	-0.669966	0.0633538	0.0978305	7988	1
IMP3	9.65889	-0.471228	0.000847557	0.00214579	4714	1	9.15644	-0.954739	4.98824e-08	6.36297e-07	967	1
ERAP1	9.686	-0.381823	0.000849516	0.00214918	4718	1	9.43092	-0.374341	0.00188274	0.00466057	4983	1
GPHN	5.53088	-0.868682	0.000851539	0.00215384	4719	1	5.38704	-0.63288	0.00975675	0.0193301	6226	1
ZFP62	6.61085	-0.65184	0.000852134	0.00215489	4720	1	6.30865	-0.742234	0.00957243	0.0190024	6213	1
VAC14-AS1	5.6721	-0.752972	0.000854215	0.00215969	4721	1	5.26393	-1.03825	2.16585e-05	0.000104034	2568	1
GPM6B	7.11974	-0.711618	0.000857849	0.0021675	4724	1	6.81455	-0.789418	0.000431433	0.00132811	4007	1
EXD3	5.48739	-0.607468	0.000859702	0.00217127	4726	1	5.10465	-0.844999	0.000417901	0.00129388	3984	1
CD79B	10.0941	-0.68749	0.000861524	0.00217541	4727	1	9.63906	-1.06359	0.0107356	0.0210076	6303	1
IL27RA	9.66409	-0.527881	0.000870974	0.00219695	4732	1	9.26052	-0.814765	9.29706e-07	7.33838e-06	1562	1
DGKE	6.60123	-0.857388	0.000876277	0.00220939	4734	1	6.2583	-1.02005	0.000123574	0.000454432	3354	1
RTEL1-TNFRSF6B	5.5189	-0.752853	0.000892233	0.00224582	4742	1	5.37019	-0.531794	0.0119104	0.0229482	6402	1
SLC16A7	7.51091	-0.611817	0.00091468	0.00229941	4748	1	7.39028	-0.325955	0.0632203	0.0976642	7984	1
MUTYH	7.20324	-0.529883	0.000916697	0.00230352	4750	1	6.69491	-1.02862	5.97545e-06	3.49323e-05	2110	1
S1PR2	5.99089	-0.708053	0.000917887	0.00230554	4752	1	5.54011	-1.0776	0.000105385	0.000396318	3280	1
DDX26B	7.23992	-0.407025	0.000943974	0.0023636	4767	1	6.97486	-0.418999	0.00677711	0.0140899	5933	1
MBD3	7.64002	-0.710866	0.000953757	0.00238409	4775	1	7.27055	-0.916179	0.000592641	0.00173557	4212	1
PP7080	6.49525	-0.606118	0.000954425	0.00238526	4776	1	6.16841	-0.742891	0.00117359	0.00309453	4678	1
ZNF71	6.01091	-0.646645	0.000962196	0.00240217	4781	1	5.79201	-0.564464	0.011891	0.0229217	6399	1
NSG1	6.6557	-1.25264	0.000967735	0.00241499	4783	1	6.21228	-1.61691	2.09163e-05	0.000101019	2554	1
ZNF337-AS1	4.8057	-0.712706	0.000977471	0.00243521	4791	1	4.35039	-1.0979	0.000334629	0.0010663	3871	1
ZNF444	6.84642	-0.521813	0.00098167	0.00244465	4793	1	6.53926	-0.609632	0.00957284	0.0190024	6214	1
DZIP3	6.53273	-0.738722	0.00100557	0.00249792	4805	1	6.24317	-0.799468	0.000943246	0.00257695	4515	1
JMJD7	6.64802	-0.427611	0.0010109	0.0025101	4807	1	6.18363	-0.834643	2.45921e-05	0.000116372	2606	1
SERF1A	5.84489	-0.587082	0.00102194	0.00253593	4810	1	5.61801	-0.518273	0.0260626	0.0453499	7088	1
ITGB7	10.413	-0.600549	0.00102221	0.00253608	4811	1	9.79233	-1.32154	4.00265e-07	3.62235e-06	1363	1
SH2B1	5.8532	-0.677069	0.00102849	0.00255008	4814	1	5.43783	-0.972807	0.00225971	0.00546111	5104	1
SERF1B	5.84434	-0.58598	0.00103709	0.00256979	4817	1	5.61745	-0.517164	0.0262613	0.0456694	7093	1
TTC27	7.09566	-0.657108	0.00104265	0.00258304	4818	1	6.65921	-1.01716	0.000261113	0.000859804	3746	1
TMEM42	6.76149	-0.533763	0.00104383	0.00258514	4819	1	6.38325	-0.766982	0.000490752	0.00148475	4077	1
TDRKH	5.93796	-0.918322	0.00104867	0.00259634	4821	1	5.72074	-0.83368	0.00201689	0.00494697	5029	1
RABEP2	6.23974	-0.513723	0.00104942	0.00259766	4822	1	5.89541	-0.678322	0.00329854	0.00755853	5383	1
ZNF567	6.56384	-0.745794	0.00105661	0.00261219	4828	1	6.18406	-0.990645	0.00137238	0.00354223	4779	1
GRAMD3	5.60407	-0.722252	0.0010789	0.00266255	4835	1	4.91496	-1.57572	5.39947e-06	3.21907e-05	2069	1
SPDYE2B	7.45875	-0.665092	0.00107899	0.00266255	4836.5	1	7.24482	-0.568502	0.0194438	0.0351878	6815.5	1
SPDYE2	7.45875	-0.665092	0.00107899	0.00266255	4836.5	1	7.24482	-0.568502	0.0194438	0.0351878	6815.5	1
KCNAB1	5.03812	-0.731904	0.00108007	0.00266468	4838	1	4.79763	-0.677354	0.0275058	0.0475255	7139	1
TGS1	8.28683	-0.394324	0.00109114	0.0026892	4843	1	8.04315	-0.362547	0.00462711	0.010118	5641	1
NOP14-AS1	6.86626	-0.457918	0.00109446	0.00269683	4844	1	6.42883	-0.816134	9.32749e-06	5.15247e-05	2233	1
NOP2	8.70914	-0.452364	0.00109716	0.00270238	4846	1	8.23955	-0.873963	3.36323e-06	2.14356e-05	1935	1
ABCF2	8.80486	-0.417042	0.00109927	0.00270701	4847	1	8.55972	-0.389643	0.0138932	0.0261996	6541	1
ZFP82	6.36727	-0.959802	0.00110991	0.0027302	4852	1	5.88577	-1.4079	0.000646696	0.00186815	4270	1
ZSCAN12	5.5278	-0.887651	0.00111006	0.0027302	4853	1	5.21711	-0.991855	0.00960136	0.0190498	6217	1
SDHAP3	5.12752	-0.6191	0.00112039	0.00275278	4858	1	4.74363	-0.86983	0.00162399	0.00409416	4892	1
MAP7D3	6.72113	-0.496208	0.00113111	0.0027774	4861	1	6.50114	-0.412952	0.0408969	0.0671722	7510	1
SLC2A6	8.43327	-0.651002	0.00113157	0.00277795	4862	1	8.31251	-0.370664	0.0204225	0.0367164	6861	1
ZNF777	4.48213	-0.969975	0.00113917	0.00279317	4868	1	4.34449	-0.725389	0.0139695	0.0263155	6548	1
STYX	8.26905	-0.496402	0.00115279	0.00282365	4873	1	7.97256	-0.571548	0.000418064	0.00129406	3985	1
ENTPD6	8.69448	-0.456767	0.00115605	0.0028299	4876	1	8.23799	-0.848576	2.50424e-06	1.67243e-05	1847	1
HNRNPA1	10.5901	-0.363583	0.00116098	0.00284138	4877	1	10.3151	-0.396945	0.00269521	0.00634696	5238	1
LOC101929147	6.29486	-0.884035	0.00117267	0.0028653	4885	1	6.16233	-0.605433	0.0616378	0.0954914	7962	1
JAKMIP2	6.13656	-0.854092	0.0011801	0.0028815	4888	1	5.64011	-1.32215	0.000447471	0.0013686	4033	1
RASA4	7.87013	-0.874024	0.00118026	0.0028815	4889	1	7.50549	-1.07556	0.00117097	0.0030896	4675	1
NT5DC1	8.26782	-0.43673	0.00118241	0.00288614	4890	1	7.81825	-0.820037	0.000513417	0.00153938	4114	1
CUL7	6.63495	-0.562572	0.00118673	0.0028955	4892	1	6.42756	-0.4555	0.0245306	0.0430726	7025	1
2022-09-06	10.7959	-0.574213	0.00119077	0.00290478	4893	1	10.3116	-1.019	3.80417e-08	5.1571e-07	909	1
KIAA1328	5.2519	-0.742663	0.00119826	0.00292125	4896	1	4.83508	-1.05489	0.000899033	0.00246929	4491	1
BDP1	8.94472	-0.401799	0.00119946	0.00292298	4898	1	8.70508	-0.361632	0.00805856	0.0163841	6067	1
CAPN7	8.01078	-0.390119	0.00120282	0.00292997	4900	1	7.78519	-0.322449	0.0142252	0.0267482	6560	1
WDR3	7.49718	-0.631259	0.00120797	0.0029413	4902	1	7.05339	-1.00156	0.000248165	0.000824433	3713	1
ENOX2	7.23842	-0.548387	0.00121732	0.00296227	4905	1	7.01711	-0.473633	0.00925185	0.0184484	6186	1
PARP15	10.3816	-0.840118	0.00123489	0.00299898	4914	1	10.0654	-0.923462	0.00318553	0.00733635	5356	1
EFCAB13	5.19872	-0.804654	0.00123883	0.00300666	4918	1	5.01719	-0.648832	0.0271136	0.0469353	7125	1
PABPC4	7.90947	-0.512867	0.0012461	0.00302366	4919	1	7.45394	-0.900568	2.79042e-06	1.82652e-05	1884	1
MYBL1	7.45712	-1.07379	0.00126253	0.0030609	4923	1	7.17961	-1.11194	0.0100666	0.0198739	6248	1
TP53I13	7.34133	-0.52196	0.00126273	0.0030609	4924	1	6.90085	-0.878667	3.65764e-05	0.000162239	2780	1
FBXW4	7.60967	-0.446893	0.00126825	0.00307367	4925	1	7.40107	-0.3386	0.0578408	0.0904726	7886	1
SIMC1	6.89463	-0.626653	0.00127317	0.00308371	4928	1	6.69837	-0.504726	0.0130948	0.0248959	6488	1
ZNF141	5.28175	-0.833321	0.00127714	0.00309083	4932	1	5.03208	-0.821373	0.0218936	0.0390144	6922	1
TAMM41	7.22239	-0.629777	0.00130306	0.00315035	4937	1	6.85207	-0.851399	2.85e-05	0.000131863	2666	1
THAP7	7.93516	-0.554915	0.00133008	0.00320854	4948	1	7.34768	-1.20152	7.20687e-08	8.66439e-07	1026	1
PRPF6	9.98797	-0.373328	0.00133461	0.0032188	4949	1	9.73574	-0.360346	0.0099961	0.0197567	6241	1
YARS2	7.31935	-0.448135	0.00134375	0.00323806	4953	1	6.90191	-0.761381	5.82962e-06	3.42421e-05	2100	1
SLC25A26	7.19615	-0.578557	0.0013458	0.00324188	4955	1	6.66008	-1.12956	8.22785e-08	9.64739e-07	1052	1
SYT15	5.48026	-0.906183	0.00136634	0.00328604	4963	1	5.37284	-0.585357	0.0431766	0.0703637	7569	1
NCBP1	8.70709	-0.410264	0.00137462	0.00330397	4966	1	8.45764	-0.392644	0.00883674	0.0177238	6150	1
LOC100507424	4.64404	-0.662967	0.00137983	0.00331582	4967	1	4.25432	-0.923151	0.00337557	0.00771212	5399	1
KNOP1	7.10428	-0.641343	0.00138614	0.0033283	4971	1	6.5817	-1.16088	4.10789e-06	2.53608e-05	1998	1
NPDC1	5.82341	-0.902576	0.00138712	0.00332998	4972	1	5.64136	-0.736107	0.047662	0.0766485	7670	1
TBX21	8.73535	-0.863698	0.0013894	0.0033341	4974	1	8.10891	-1.59772	3.645e-05	0.000161789	2779	1
RUFY3	7.39246	-0.523402	0.0014046	0.00336653	4980	1	6.95847	-0.867487	7.44632e-05	0.000296196	3101	1
SETD6	6.69584	-0.482055	0.00141081	0.00337939	4983	1	6.32178	-0.706837	0.000138454	0.000500832	3410	1
DNAJA3	8.48472	-0.426651	0.00141272	0.00338327	4984	1	7.99019	-0.899102	6.85966e-06	3.94103e-05	2147	1
MST1	4.88651	-0.765591	0.00142566	0.00340878	4992	1	4.77326	-0.467346	0.0592406	0.0923808	7910	1
CD72	7.74434	-0.705922	0.0014409	0.00344178	4997	1	7.43068	-0.797244	0.0496182	0.0793005	7718	1
TMEM256-PLSCR3	8.3825	-0.437667	0.00144165	0.00344289	4998	1	7.8784	-0.923652	3.37822e-09	7.51206e-08	553	1
SNX25	5.86703	-0.756939	0.00145201	0.00346208	5006	1	5.39026	-1.19075	0.00317865	0.00732734	5351	1
PWP2	7.77953	-0.593104	0.00145906	0.00347751	5008	1	7.56427	-0.506342	0.00417752	0.00928567	5549	1
ZFP64	6.35516	-0.615349	0.00146167	0.00348233	5010	1	5.78891	-1.22582	3.78074e-05	0.000166973	2793	1
INTS9	7.94469	-0.450177	0.00146465	0.00348873	5011	1	7.65439	-0.511934	0.00146424	0.00373941	4830	1
ABI2	6.82342	-0.663327	0.00147532	0.00350924	5018	1	6.56925	-0.648432	0.00272689	0.00640934	5248	1
CYB5RL	5.15163	-0.861362	0.00147603	0.00351025	5019	1	4.61037	-1.42297	7.5588e-05	0.0002998	3110	1
RARG	6.85332	-0.724537	0.00148455	0.0035284	5022	1	6.27095	-1.37	8.46177e-08	9.87473e-07	1057	1
C1orf167	4.70402	-0.73244	0.00148685	0.00353246	5024	1	4.51098	-0.590098	0.0279434	0.048187	7153	1
MFNG	11.1296	-0.325522	0.00151794	0.00360202	5030	1	10.5727	-0.918562	3.7171e-07	3.43192e-06	1336	1
CIB1	10.6832	-0.350553	0.00152575	0.00361911	5032	1	10.3742	-0.440942	0.00505283	0.0109153	5710	1
LINC00426	5.79868	-0.768946	0.00153445	0.00363829	5034	1	5.35472	-1.13872	0.00128117	0.00334488	4724	1
FANCM	6.03828	-0.627622	0.00153803	0.00364607	5035	1	5.54245	-1.09692	0.00088132	0.00243201	4470	1
TOMM70A	8.09704	-0.509754	0.00154257	0.00365538	5037	1	7.64573	-0.894908	1.68643e-05	8.45387e-05	2460	1
MAZ	8.78494	-0.515023	0.00154373	0.00365741	5038	1	8.42673	-0.699497	0.00161294	0.00406863	4890	1
ELP2	8.38406	-0.504192	0.00156495	0.00369813	5051	1	7.94802	-0.861637	6.58374e-05	0.000266472	3047	1
DHX57	6.75251	-0.56604	0.00156536	0.00369836	5052	1	6.46504	-0.617928	0.00278377	0.0065281	5260	1
RPS13	11.5785	-0.593922	0.00158474	0.00374118	5056	1	11.4231	-0.376616	0.0485104	0.0778021	7691	1
PITPNM2	5.51838	-0.844852	0.00159255	0.00375815	5058	1	5.32025	-0.712549	0.024702	0.0433366	7031	1
DDX47	8.90238	-0.407334	0.00160115	0.00377544	5062	1	8.38427	-0.928445	6.02859e-06	3.52096e-05	2112	1
INTS4	8.87532	-0.336803	0.00161815	0.00381101	5068	1	8.55067	-0.46685	0.000225899	0.000761955	3657	1
PAPD7	6.05666	-0.64774	0.00162399	0.00382403	5069	1	5.91782	-0.41029	0.059608	0.0928717	7917	1
HSF2	6.99854	-0.691893	0.00164622	0.00387204	5074	1	6.59856	-0.975119	3.97746e-05	0.000173732	2824	1
SLC12A7	7.70858	-0.888174	0.00166715	0.00391407	5084	1	7.5758	-0.633414	0.00851672	0.0171909	6111	1
RPS14	12.8154	-0.651384	0.00166802	0.00391534	5085	1	12.6214	-0.508853	0.0233312	0.0412602	6975	1
ZNF317	8.21288	-0.428063	0.0016694	0.00391704	5087	1	8.01023	-0.318445	0.0566631	0.0888332	7868	1
IQCH-AS1	6.03834	-0.516419	0.00167776	0.00393588	5088	1	5.67703	-0.710923	0.00136003	0.00351819	4768	1
IARS	9.03454	-0.558115	0.00168672	0.00395534	5090	1	8.51036	-1.0937	9.40781e-06	5.18522e-05	2238	1
SNORA70	5.41662	-0.635672	0.00169166	0.00396614	5091	1	5.18311	-0.574456	0.0147359	0.0275823	6590	1
PRR3	6.53421	-0.463644	0.00170995	0.00400501	5096	1	6.01228	-0.980903	5.52071e-06	3.27626e-05	2078	1
APOL3	9.12305	-0.641775	0.00171025	0.00400501	5097	1	8.67915	-1.01177	1.3365e-05	6.96778e-05	2366	1
GPAM	5.53746	-0.702193	0.00173145	0.00404989	5103	1	5.23884	-0.766968	0.00439386	0.00968517	5596	1
C9orf142	9.40417	-0.538656	0.00175344	0.00409731	5108	1	8.95443	-0.907515	0.000197464	0.000681511	3574	1
PMS2P4	5.64304	-0.487561	0.00176135	0.00411499	5109	1	5.25699	-0.738977	0.000254503	0.00084299	3724	1
DGCR6L	8.87051	-0.48483	0.00176564	0.00412421	5110	1	8.36887	-0.956667	1.13741e-05	6.08938e-05	2304	1
RTEL1	5.6596	-0.679951	0.00177247	0.00413611	5115	1	5.45753	-0.565102	0.00598515	0.0126394	5841	1
GLI4	6.51776	-0.553218	0.00177549	0.00414234	5116	1	6.2253	-0.611597	0.00955157	0.0189694	6211	1
NME3	7.98908	-0.568204	0.00177708	0.00414524	5117	1	7.65589	-0.704757	0.00173977	0.0043503	4933	1
QARS	9.69001	-0.345827	0.00179848	0.00419108	5122	1	9.41469	-0.374414	0.0014604	0.00373194	4827	1
DNAJC24	5.81919	-0.639988	0.00180874	0.00421334	5124	1	5.54754	-0.662579	0.00691668	0.0143318	5953	1
CFAP97	8.42696	-0.565401	0.00182211	0.004242	5127	1	7.94124	-1.01745	1.34359e-05	6.99291e-05	2370	1
ZNF212	7.15214	-0.427772	0.00187395	0.00435418	5137	1	6.84894	-0.513839	0.00123445	0.00323495	4707	1
CYB561	7.70309	-0.781882	0.00188734	0.00438274	5140	1	7.0088	-1.64509	1.03721e-06	8.06681e-06	1586	1
SEC31A	9.95527	-0.441668	0.00190454	0.00441925	5144	1	9.76747	-0.302901	0.0612372	0.0950259	7949	1
ABHD14A-ACY1	7.17456	-0.478048	0.00191645	0.00444342	5148	1	6.50414	-1.29243	1.68937e-07	1.75851e-06	1185	1
BCL7A	5.48953	-0.923521	0.00192424	0.00445888	5151	1	5.06151	-1.24562	0.0014528	0.00371637	4822	1
PCSK5	6.8623	-0.6249	0.00194591	0.00450212	5159	1	6.59443	-0.636928	0.0161508	0.0299535	6651	1
DCAKD	7.48253	-0.450508	0.00197592	0.00456535	5166	1	7.16246	-0.573279	0.0010195	0.00275056	4572	1
TP73-AS1	6.16109	-0.694724	0.00198115	0.00457389	5170	1	5.84898	-0.795745	0.0022752	0.00549317	5109	1
SNAPC4	5.65492	-0.577601	0.00199123	0.00459449	5173	1	5.28777	-0.782213	0.00123866	0.00324531	4708	1
MOB3B	5.71802	-0.840448	0.00199498	0.00460225	5174	1	5.49626	-0.752559	0.0101459	0.0200047	6256	1
CRIP1	11.6269	-0.639587	0.00201998	0.00465483	5179	1	11.27	-0.823234	0.0133953	0.0254202	6500	1
DPH7	7.78113	-0.374237	0.00202011	0.00465483	5180	1	7.27602	-0.86462	4.23873e-06	2.59349e-05	2016	1
GSTM3	6.61043	-0.720894	0.00203382	0.00468371	5183	1	6.24569	-0.929552	0.00251725	0.00598847	5185	1
ADRB2	9.00991	-0.645956	0.00204314	0.00470063	5188	1	8.79493	-0.559593	0.0135266	0.0256338	6509	1
MPHOSPH9	7.7684	-0.436985	0.00204353	0.00470063	5189	1	7.40161	-0.652321	0.000885383	0.00244013	4475	1
DPP7	10.0337	-0.446055	0.00207622	0.00476939	5196	1	9.55935	-0.869857	3.50604e-05	0.000156409	2765	1
DDX19A	8.08918	-0.44164	0.00209127	0.00480026	5200	1	7.78324	-0.537869	0.00106407	0.00285519	4597	1
MCCC2	7.93271	-0.474222	0.00209688	0.00481038	5203	1	7.40047	-1.02237	3.95836e-05	0.000173143	2820	1
USP45	6.01158	-0.692642	0.00215313	0.004929	5214	1	5.73832	-0.717492	0.0016295	0.0041062	4895	1
ZNF671	7.74445	-0.419623	0.00216122	0.0049456	5216	1	7.3902	-0.61098	0.00169182	0.00424418	4917	1
CCR5	6.85032	-0.852126	0.00217034	0.00496267	5220	1	6.57764	-0.880433	0.00688234	0.0142712	5948	1
DGCR6	5.91732	-0.580148	0.00218171	0.00498391	5225	1	5.45944	-0.966031	0.000115018	0.000426775	3324	1
GPATCH4	7.50759	-0.473121	0.00219377	0.00500762	5229	1	7.00905	-0.946928	7.6023e-05	0.000301138	3114	1
HEMK1	7.33426	-0.529243	0.00222635	0.00507326	5238	1	7.00793	-0.656271	0.00271715	0.00639132	5244	1
SLC25A15	6.07359	-0.713506	0.00224817	0.00511516	5246	1	5.60438	-1.13126	7.98022e-07	6.45482e-06	1525	1
APOBEC2	6.78024	-0.592256	0.00225602	0.00513106	5247	1	6.48915	-0.643659	0.00375878	0.00844682	5489	1
PCBP4	5.83707	-0.747883	0.00225645	0.00513106	5249	1	5.13535	-1.62461	2.29101e-05	0.000109321	2585	1
LINC00265	6.06453	-0.595249	0.00226327	0.00514462	5251	1	5.86208	-0.471196	0.0101664	0.0200172	6264	1
HNRNPA1P10	10.2348	-0.362224	0.00227726	0.00517218	5255	1	9.92477	-0.465939	0.00140997	0.00362481	4798	1
FUK	6.65335	-0.507505	0.00228422	0.00518139	5262	1	6.45335	-0.383996	0.0113899	0.022066	6367	1
RPS15	12.153	-0.500039	0.00230168	0.00521405	5269	1	11.8742	-0.526285	0.0123635	0.0236918	6437	1
CROCCP2	6.95996	-0.558765	0.00230527	0.00521823	5273	1	6.68268	-0.589197	0.0053823	0.0115246	5760	1
MIR4680	5.99263	-0.587883	0.00232899	0.00526593	5279	1	5.7112	-0.6379	0.011112	0.0216125	6342	1
MIEF1	8.26383	-0.408011	0.00233487	0.00527723	5281	1	7.93071	-0.556462	0.000153297	0.000546036	3463	1
GNPDA2	6.44739	-0.683274	0.00234034	0.00528859	5282	1	6.00876	-1.0454	0.00298106	0.00692493	5310	1
BCL7C	7.53391	-0.490381	0.00234194	0.0052912	5283	1	7.20658	-0.613081	0.000999059	0.00270698	4552	1
ARRDC2	9.13685	-0.374825	0.00236838	0.00534284	5291	1	8.83043	-0.467787	0.000329995	0.00105344	3864	1
WDR92	6.69758	-0.492083	0.00236916	0.0053436	5292	1	6.25804	-0.849636	0.00045325	0.00138353	4041	1
CNST	8.70977	-0.477799	0.00240228	0.00541113	5299	1	8.47293	-0.437651	0.0234832	0.0414636	6986	1
ZBTB9	6.71654	-0.696982	0.00240496	0.00541614	5300	1	6.10526	-1.39975	1.06959e-05	5.78752e-05	2279	1
NOA1	7.79966	-0.414988	0.00240771	0.00541928	5303	1	7.4537	-0.590879	4.51735e-05	0.000193612	2878	1
SLFN12L	5.19641	-0.702582	0.00242267	0.00544988	5306	1	4.61349	-1.34696	3.43381e-05	0.000153687	2756	1
NUP93	8.91449	-0.47033	0.00242442	0.00545278	5307	1	8.56974	-0.643193	0.00176349	0.00440069	4943	1
LTB	11.7643	-0.552897	0.00245164	0.00550672	5314	1	11.5118	-0.531907	0.0268668	0.0465911	7113	1
LDLRAP1	10.072	-0.636037	0.0024651	0.00552968	5321	1	9.43187	-1.39897	1.82334e-08	2.94769e-07	763	1
BMS1P4	5.961	-0.50523	0.00247004	0.00553867	5323	1	5.56442	-0.779994	0.000245393	0.000817202	3704	1
RGPD4	4.80543	-0.565949	0.00248136	0.00555989	5327	1	4.63102	-0.384651	0.0569373	0.0892403	7870	1
C8orf33	8.12604	-0.402262	0.0024882	0.00557311	5329	1	7.66743	-0.79832	1.37549e-06	1.02086e-05	1662	1
ZNF302	7.76062	-0.570283	0.00252334	0.00564441	5336	1	7.52327	-0.523267	0.0165122	0.0305455	6668	1
CKAP5	7.80073	-0.399938	0.00253025	0.00565881	5337	1	7.47567	-0.529168	0.0354138	0.0590875	7392	1
USP53	6.35839	-0.764442	0.00255087	0.00569639	5345	1	6.22859	-0.50592	0.0338399	0.0568144	7347	1
CDPF1	6.67861	-0.543579	0.00257672	0.00574552	5353	1	6.32192	-0.730507	0.000138901	0.000502299	3411	1
ZNF714	6.03684	-0.690201	0.0025817	0.00575554	5354	1	5.80475	-0.618258	0.0223753	0.039775	6939	1
PREP	8.69248	-0.44475	0.00263008	0.0058541	5362	1	8.5002	-0.313801	0.0439624	0.0714838	7586	1
ZNF606	5.97698	-0.60351	0.00266212	0.00591649	5370	1	5.7499	-0.539571	0.0534176	0.0844535	7802	1
DTD2	5.56944	-0.689381	0.00266657	0.00592483	5372	1	5.10737	-1.08863	0.000160447	0.000567406	3488	1
ANKRD20A9P	9.33686	-0.811245	0.00269513	0.00597936	5379	1	9.11483	-0.700577	0.0429137	0.0699816	7564	1
TMEM203	8.89007	-0.37125	0.00270065	0.00598829	5383	1	8.49868	-0.638005	0.000242445	0.000809135	3696	1
PHF14	6.82303	-0.639402	0.00270856	0.00600303	5385	1	6.59592	-0.569341	0.00255138	0.00605799	5195	1
RPL8	12.8427	-0.466485	0.00270905	0.00600303	5386	1	12.5657	-0.489962	0.018008	0.0329567	6740	1
TEX10	7.495	-0.441011	0.00275162	0.00609	5393	1	7.02326	-0.866366	4.50028e-05	0.000193015	2876	1
THTPA	7.95229	-0.411513	0.00279188	0.00616994	5401	1	7.71828	-0.358403	0.0268062	0.0465055	7110	1
TMEM192	7.26299	-0.489668	0.00283432	0.00625216	5411	1	7.01626	-0.457173	0.0109485	0.0213382	6329	1
PPAN	6.57634	-0.455853	0.00284451	0.00627347	5412	1	5.90081	-1.2865	3.74208e-08	5.09477e-07	906	1
APRT	10.6472	-0.510667	0.00284927	0.00628281	5413	1	10.1097	-1.05527	3.18441e-06	2.04902e-05	1917	1
RAD1	7.13848	-0.526986	0.00285261	0.00628902	5414	1	6.88793	-0.508505	0.000595491	0.00174309	4214	1
IGSF8	7.81677	-0.500016	0.00286074	0.00630229	5418	1	7.14976	-1.31289	5.405e-07	4.63312e-06	1439	1
CD101	7.16326	-0.773997	0.00288455	0.00634888	5423	1	6.80013	-0.9825	0.000659879	0.0019	4284	1
EDRF1	7.87413	-0.373189	0.00290159	0.00638168	5427	1	7.65753	-0.290918	0.0249847	0.0437702	7041	1
LCMT2	6.07837	-0.665004	0.00294158	0.00646248	5433	1	5.739	-0.834304	0.01217	0.0233796	6420	1
TRIM52	7.67562	-0.422813	0.00294914	0.00647551	5436	1	7.49211	-0.269273	0.0513021	0.0816569	7749	1
LIPT1	6.64295	-0.593675	0.00295282	0.0064824	5437	1	6.27389	-0.809703	0.000240903	0.000804206	3695	1
REXO4	7.44183	-0.515066	0.00295591	0.0064868	5439	1	6.99002	-0.896628	9.48721e-07	7.45855e-06	1569	1
TCL1A	10.1063	-0.965374	0.00297073	0.00651673	5441	1	9.69764	-1.24977	0.0139448	0.026289	6543	1
DNLZ	6.7732	-0.580728	0.00297185	0.006517	5443	1	6.33235	-0.933574	1.77904e-05	8.81656e-05	2489	1
AFG3L2	7.86556	-0.414113	0.00299464	0.00655974	5449	1	7.58465	-0.45927	0.0061762	0.0129806	5869	1
EIF3CL	9.9728	-0.374557	0.00300347	0.00657788	5450	1	9.69456	-0.414652	0.0185862	0.0338792	6767	1
ATG16L1	7.94812	-0.423104	0.00301432	0.00659679	5454	1	7.70316	-0.394662	0.00819506	0.0166233	6081	1
ACAP3	7.14663	-0.468917	0.00301945	0.00660682	5455	1	6.78431	-0.666901	0.0062694	0.0131474	5882	1
ILVBL	7.4858	-0.472973	0.003025	0.00661774	5456	1	6.87922	-1.16212	2.49435e-06	1.66673e-05	1846	1
ATIC	9.05991	-0.457838	0.00303795	0.00664	5461	1	8.46758	-1.12403	5.95225e-08	7.35682e-07	998	1
B3GALNT2	6.96454	-0.441285	0.00304721	0.00665901	5462	1	6.67591	-0.503959	0.00486894	0.0105681	5683	1
EIF3C	9.97977	-0.372668	0.00308047	0.00672676	5466	1	9.70164	-0.412426	0.0177465	0.0325217	6731	1
CAMK1	8.73104	-0.696244	0.0030959	0.00675798	5468	1	8.33547	-0.961233	0.00024795	0.00082416	3711	1
LRRC45	5.68712	-0.529748	0.00311303	0.00678917	5473	1	5.27354	-0.835659	0.0013582	0.00351445	4767	1
SLC12A2	5.80938	-0.556854	0.00313908	0.00684016	5477	1	5.52847	-0.592964	0.0114183	0.0221119	6369	1
MRPS27	8.40619	-0.459752	0.00316288	0.00689033	5479	1	7.92984	-0.893759	5.30379e-07	4.57498e-06	1430	1
WHSC1	7.27361	-0.484623	0.00327346	0.007104	5500	1	7.06962	-0.36984	0.0524216	0.0831823	7773	1
LOC101928605	3.74966	-0.650862	0.00329304	0.0071426	5503	1	3.45449	-0.718894	0.0285457	0.0490884	7173	1
SDR39U1	8.62601	-0.317797	0.00329496	0.00714546	5504	1	8.2003	-0.644899	8.93081e-06	4.95553e-05	2223	1
CALHM2	9.02674	-0.548023	0.00333036	0.00721568	5509	1	8.59559	-0.891838	8.8133e-05	0.00034079	3190	1
PARN	8.87429	-0.402846	0.00333846	0.00723191	5510	1	8.57565	-0.486335	0.00155844	0.00394569	4872	1
DUS3L	7.63045	-0.410381	0.00336146	0.00727778	5513	1	7.11745	-0.912362	0.000125349	0.000460064	3359	1
SUPT16H	9.72192	-0.282477	0.00336537	0.0072836	5515	1	9.4036	-0.402914	0.00238418	0.00571046	5150	1
SLC35E2	8.86189	-0.341341	0.00336624	0.00728402	5516	1	8.61324	-0.319154	0.0263444	0.0457823	7097	1
POLE	6.63543	-0.578225	0.00337225	0.00729453	5518	1	6.43596	-0.455114	0.0420815	0.068852	7539	1
CNNM4	6.09647	-0.630422	0.00340186	0.00734925	5525	1	5.7844	-0.740694	0.00264802	0.0062537	5223	1
APEX1	9.6819	-0.370503	0.00343566	0.00740485	5538	1	9.18459	-0.840992	2.07678e-05	0.00010038	2552	1
ZNF362	7.67972	-0.387385	0.00344988	0.00743013	5542	1	7.33347	-0.561519	0.00241631	0.00577843	5158	1
ASPSCR1	7.53683	-0.455436	0.00349137	0.00750729	5551	1	7.12863	-0.747642	0.000167256	0.000588282	3507	1
FAM24B	4.78711	-0.640847	0.00349583	0.00751472	5552	1	4.25518	-1.17967	0.000119227	0.000440584	3338	1
TNFRSF4	6.21418	-0.818088	0.00350129	0.00752456	5554	1	5.63531	-1.44826	9.22262e-06	5.09911e-05	2231	1
TAF3	8.13297	-0.360171	0.00351495	0.00754984	5557	1	7.74774	-0.61028	0.000248114	0.000824433	3712	1
TUBE1	6.36788	-0.776939	0.00352322	0.00756624	5558	1	5.97098	-1.05452	0.000182393	0.000635541	3540	1
NF2	8.36926	-0.390148	0.00354017	0.00759855	5561	1	8.00446	-0.599565	5.29033e-05	0.000220983	2953	1
CCDC92	7.93356	-0.476529	0.00354108	0.00759912	5562	1	7.64504	-0.533441	0.0107742	0.0210584	6311	1
ZNF211	7.87533	-0.447577	0.0035534	0.00762282	5564	1	7.49913	-0.684883	0.000227476	0.000766435	3661	1
SCLY	5.64912	-0.465162	0.00363046	0.00777695	5572	1	5.2844	-0.678071	4.60821e-05	0.000196822	2888	1
QTRT1	7.54765	-0.548623	0.00364662	0.00780444	5577	1	6.90489	-1.31131	1.36906e-06	1.0167e-05	1661	1
H1FX	7.81104	-0.514129	0.00369038	0.00788268	5588	1	7.56414	-0.479755	0.0263386	0.0457823	7096	1
HIST1H1D	7.7749	-0.690368	0.00372134	0.00794311	5592	1	7.45334	-0.793783	0.0155527	0.0289618	6624	1
FAM118A	7.64027	-0.699473	0.00373371	0.00796667	5594	1	7.21373	-1.03335	0.00038648	0.0012118	3934	1
NOB1	7.91354	-0.52818	0.00377666	0.00805112	5599	1	7.4129	-1.00632	4.67938e-07	4.13468e-06	1396	1
INTS5	8.014	-0.393609	0.00377738	0.00805122	5600	1	7.79485	-0.314139	0.0373223	0.0619194	7435	1
DDX27	8.88634	-0.346368	0.00383212	0.0081606	5605	1	8.64508	-0.31037	0.0318403	0.0539344	7282	1
ZNF280C	5.26601	-0.770701	0.0038755	0.00824562	5610	1	4.94817	-0.882727	0.00335601	0.00767168	5396	1
CLCN6	6.84331	-0.545744	0.00389921	0.00829017	5614	1	6.61241	-0.48356	0.00863314	0.0173832	6126	1
TMEM99	6.1083	-0.61734	0.00392655	0.00833345	5624	1	5.63182	-1.04192	0.000123054	0.000452689	3353	1
EXOSC10	9.0362	-0.389176	0.00396492	0.00840442	5631	1	8.65618	-0.632394	4.54252e-05	0.000194353	2883	1
JMJD4	7.4567	-0.480884	0.00397651	0.00842301	5635	1	6.94856	-0.97146	4.45209e-06	2.69993e-05	2034	1
SCAP	9.58979	-0.452763	0.00400892	0.00848714	5638	1	9.37768	-0.359152	0.0133092	0.0252762	6495	1
TRIM37	6.72154	-0.629549	0.00401476	0.00849347	5642	1	6.56292	-0.431823	0.0251301	0.0439936	7046	1
LINC00674	9.82931	-0.258371	0.00403453	0.00853226	5644	1	9.56044	-0.27361	0.0116517	0.022506	6386	1
NCR1	6.50826	-0.616333	0.00407413	0.00860687	5650	1	6.30157	-0.504769	0.0439505	0.071474	7585	1
CBX5	8.80563	-0.394125	0.00408237	0.00862065	5652	1	8.44857	-0.586771	0.000797141	0.00222964	4410	1
ZC2HC1A	5.96957	-0.66604	0.0041223	0.00869633	5658	1	5.73528	-0.614664	0.0394886	0.0651366	7478	1
MPEG1	11.5589	-0.705784	0.00418951	0.00881939	5670	1	11.4138	-0.482635	0.048621	0.0779515	7693	1
CAPN15	6.36526	-0.643343	0.00421262	0.00886181	5674	1	6.00887	-0.829475	0.000406387	0.00126394	3966	1
PPAN-P2RY11	7.43007	-0.429682	0.00427437	0.00897114	5687	1	6.90091	-0.962648	4.31055e-07	3.86695e-06	1375	1
AMMECR1	7.40186	-0.466536	0.00437709	0.00916579	5700	1	7.17181	-0.401659	0.00544714	0.0116327	5776	1
TBC1D31	6.37141	-0.620654	0.00439616	0.00920249	5702	1	6.10657	-0.637518	0.00959227	0.0190349	6216	1
GUF1	7.09613	-0.509901	0.00440812	0.00922105	5706	1	6.79841	-0.588977	0.00111337	0.00295724	4644	1
ZNF565	5.7727	-0.649905	0.00444292	0.0092857	5711	1	5.47964	-0.712784	0.00909925	0.0181882	6171	1
CNOT6L	9.17064	-0.402757	0.00444409	0.00928652	5712	1	8.98539	-0.25493	0.0463956	0.0748189	7649	1
CMTR2	7.82102	-0.748644	0.0044521	0.00930163	5713	1	7.65268	-0.574827	0.0459534	0.074232	7636	1
UBA6-AS1	6.62113	-0.530527	0.00446893	0.00933354	5715	1	6.10469	-1.04175	0.000249967	0.000830194	3714	1
DHX32	7.14482	-0.425276	0.00447676	0.00934662	5717	1	6.87686	-0.445752	0.0188594	0.0343113	6780	1
LAX1	8.16133	-0.537059	0.00451157	0.00940941	5723	1	7.45797	-1.42521	4.54621e-06	2.74621e-05	2042	1
BDH1	6.52557	-0.590395	0.00455165	0.00948803	5726	1	5.99462	-1.13182	7.19814e-05	0.000287716	3086	1
TTC16	6.36925	-0.75512	0.00455347	0.00949017	5727	1	6.05261	-0.864489	0.0083989	0.0169837	6100	1
DNPEP	8.62215	-0.434473	0.00455578	0.00949333	5728	1	8.07925	-0.996632	1.2018e-06	9.11141e-06	1627	1
TMEM161B	6.84384	-0.567484	0.00456001	0.00949882	5730	1	6.58653	-0.560173	0.00146377	0.00373898	4829	1
FAAP100	7.99222	-0.409572	0.00459012	0.00955488	5734	1	7.50677	-0.855614	5.58189e-06	3.30131e-05	2085	1
MAK16	7.3207	-0.373756	0.00466596	0.00970091	5741	1	6.95884	-0.576622	0.000127686	0.000467085	3372	1
PYHIN1	9.32606	-0.673061	0.00467865	0.00972559	5742	1	8.85562	-1.09633	0.00159617	0.00403376	4881	1
CHERP	7.22698	-0.406905	0.00469888	0.00976425	5744	1	7.01002	-0.322822	0.0299303	0.0511525	7217	1
UGT8	7.23253	-0.764726	0.00472812	0.00981816	5748	1	6.99417	-0.687427	0.0371006	0.0616013	7429	1
C19orf44	5.65557	-0.45031	0.00478324	0.00992399	5753	1	5.42612	-0.386148	0.0571273	0.0894814	7875	1
RIC8B	6.45963	-0.797814	0.0047885	0.00993318	5754	1	6.0622	-1.0675	8.53286e-05	0.000331714	3173	1
PRPF39	7.20258	-0.650762	0.00484308	0.0100394	5758	1	6.99331	-0.555556	0.0316849	0.0537006	7278	1
AGO1	8.36212	-0.32129	0.00492286	0.0101871	5768	1	8.13814	-0.249767	0.0506843	0.0807845	7739	1
ZNF83	8.06858	-0.613867	0.0049441	0.0102258	5771	1	7.83711	-0.561935	0.0371107	0.0616097	7430	1
OCIAD2	8.2458	-0.570912	0.00498836	0.0103048	5778	1	7.7051	-1.11861	3.01605e-05	0.000138301	2690	1
SERGEF	7.57376	-0.455077	0.00500715	0.0103321	5784	1	7.12855	-0.820907	8.44062e-05	0.00032875	3167	1
SLC25A29	7.08875	-0.700908	0.00505824	0.0104293	5789	1	6.86521	-0.625739	0.0456203	0.0738002	7625	1
SLC29A3	7.02735	-0.462837	0.00506817	0.010448	5790	1	6.7144	-0.57108	0.00290516	0.00678182	5284	1
SREBF1	7.63632	-0.478526	0.00512513	0.0105601	5792	1	7.31638	-0.599418	0.00232954	0.00559915	5132	1
GIMAP6	10.1573	-0.534304	0.00516676	0.0106357	5798	1	9.65625	-1.02091	4.53028e-06	2.73792e-05	2041	1
CCNL2	9.71756	-0.237172	0.00516726	0.0106357	5799	1	9.40955	-0.33455	0.0041487	0.00922723	5546	1
YPEL1	8.00484	-0.524872	0.00521629	0.0107274	5804	1	7.68963	-0.632464	0.000183338	0.000638292	3543	1
AKT3	6.92626	-0.653151	0.00523713	0.0107665	5806	1	6.57326	-0.837591	0.000174956	0.000611874	3527	1
NEMP2	6.12426	-0.673834	0.00525291	0.0107952	5808	1	5.76853	-0.868908	0.000264325	0.000869686	3749	1
CABIN1	8.11114	-0.472639	0.00526512	0.0108185	5809	1	7.63936	-0.889892	9.03966e-05	0.000348124	3203	1
RUSC1	6.83324	-0.482591	0.00535376	0.0109798	5820	1	6.47916	-0.666875	0.000269811	0.000885609	3758	1
MSTO2P	7.82148	-0.400577	0.00536943	0.0110025	5825	1	7.30944	-0.900655	3.84251e-06	2.39501e-05	1979	1
HLA-DRB1	12.4091	-0.674756	0.00538371	0.011028	5827	1	12.0884	-0.799567	0.00347566	0.00790563	5423	1
ACBD4	6.32447	-0.466165	0.00544451	0.0111449	5831	1	5.83538	-0.919079	0.000132327	0.000481109	3392	1
SMARCD1	6.39432	-0.465535	0.00547543	0.0111928	5839	1	6.13077	-0.464464	0.0472098	0.0759927	7663	1
IBTK	7.74603	-0.477317	0.0054769	0.0111939	5840	1	7.45362	-0.546915	0.00440518	0.00970839	5597	1
TAF1C	7.46066	-0.440958	0.00549209	0.0112192	5843	1	7.06159	-0.716621	4.55758e-05	0.00019493	2884	1
LOC100130093	7.08312	-0.48831	0.00549753	0.0112264	5845	1	6.5493	-1.0272	8.89665e-06	4.9388e-05	2222	1
CXorf56	6.94358	-0.394821	0.00553267	0.0112906	5848	1	6.74931	-0.263715	0.048502	0.0777987	7690	1
POLR2M	7.01849	-0.548654	0.00554036	0.0113042	5850	1	6.80449	-0.461429	0.0526533	0.0834484	7783	1
TXLNG	7.28803	-0.501188	0.00558335	0.0113835	5854	1	6.85039	-0.854011	9.2517e-05	0.000355053	3214	1
SMPD4	8.88541	-0.30847	0.00559511	0.0114042	5856	1	8.55734	-0.442165	0.00120441	0.00316834	4689	1
SPDYE6	7.1314	-0.556615	0.00560975	0.0114281	5859	1	6.89545	-0.504739	0.0335996	0.0564493	7342	1
PRRT3	5.33007	-0.584262	0.0056207	0.0114466	5861	1	4.97052	-0.778791	0.00293509	0.00683875	5294	1
TMEM177	5.92759	-0.524088	0.00565358	0.0115038	5866	1	5.27578	-1.30665	4.0805e-05	0.000177541	2835	1
TUT1	7.92151	-0.447409	0.00567391	0.0115392	5869	1	7.4372	-0.899207	7.14322e-06	4.07924e-05	2160	1
NAA40	6.99012	-0.49894	0.00568378	0.0115554	5871	1	6.57751	-0.805319	0.000763469	0.00214715	4386	1
AKR7A2	9.23906	-0.353846	0.0057145	0.011606	5877	1	8.88918	-0.529517	0.00134158	0.00347729	4759	1
ACOT2	7.11569	-0.424974	0.00577795	0.0117189	5885	1	6.54546	-1.04662	2.32287e-05	0.00011067	2589	1
ZNF767P	7.56137	-0.375355	0.00578111	0.0117233	5886	1	7.24236	-0.492703	0.00186013	0.004612	4975	1
KRBA2	6.41129	-0.460024	0.00578355	0.0117263	5887	1	6.15592	-0.446823	0.00650771	0.0136078	5899	1
ARRB1	9.40193	-0.366876	0.00581831	0.0117887	5891	1	8.99301	-0.66158	0.00351021	0.00797098	5432	1
CIPC	7.05501	-0.588787	0.005823	0.0117942	5893	1	6.66892	-0.848863	0.00233038	0.00560008	5133	1
TOM1L1	4.4543	-0.763598	0.00590753	0.0119533	5899	1	3.99509	-1.15031	0.000260738	0.000859258	3743	1
PLCB1	5.98437	-0.706516	0.00591733	0.011969	5901	1	5.72377	-0.706397	0.0116041	0.0224247	6383	1
RPA1	9.63895	-0.38667	0.00595208	0.0120291	5906	1	9.29727	-0.557038	0.0124737	0.0238766	6444	1
SH3BP1	6.40202	-0.50764	0.005956	0.012035	5907	1	6.15523	-0.47634	0.030566	0.0520689	7241	1
LOC100506639	6.18507	-0.41317	0.00597192	0.0120651	5908	1	5.88508	-0.491476	0.00697656	0.0144339	5961	1
RASA4CP	6.48808	-0.52151	0.00597742	0.0120742	5909	1	6.04553	-0.880092	2.35043e-05	0.000111768	2594	1
CEP89	5.89382	-0.458042	0.00598286	0.0120811	5911	1	5.52858	-0.669442	0.00121531	0.00319091	4698	1
NAT9	7.67652	-0.446268	0.00599024	0.012094	5912	1	7.29073	-0.693806	1.90032e-05	9.32025e-05	2515	1
DHPS	9.18794	-0.250924	0.00600334	0.0121163	5914	1	8.93989	-0.223522	0.0555784	0.0873324	7850	1
PLEKHA5	5.48253	-0.722705	0.00602944	0.0121587	5919	1	5.19284	-0.771018	0.0148345	0.0277543	6593	1
CCL5	12.8142	-0.537843	0.00611167	0.0123183	5922	1	12.4862	-0.664316	0.0233787	0.0413203	6979	1
COQ4	8.01902	-0.419854	0.00612903	0.012347	5925	1	7.50247	-0.928229	4.16648e-06	2.56071e-05	2007	1
PARP1	9.9783	-0.388918	0.00620622	0.0124857	5933	1	9.54863	-0.730611	0.0011832	0.00311787	4681	1
DDX56	9.28831	-0.308453	0.0062517	0.0125729	5935	1	8.84732	-0.667808	1.28048e-05	6.72404e-05	2349	1
TESK1	6.61557	-0.637817	0.0062948	0.0126489	5940	1	6.42477	-0.487093	0.046285	0.0746893	7644	1
CXXC5	7.80076	-0.442614	0.0062983	0.0126538	5941	1	7.27399	-0.974106	0.00498204	0.0107832	5699	1
ALKBH2	6.10423	-0.586512	0.00630071	0.0126566	5942	1	5.56512	-1.13805	0.000111557	0.000415726	3310	1
WWOX	6.28389	-0.494447	0.00630988	0.0126728	5943	1	5.72015	-1.09993	2.33272e-05	0.000111097	2590	1
ST6GALNAC6	8.68668	-0.46408	0.00632595	0.0126987	5946	1	8.23914	-0.838319	0.000476856	0.001448	4062	1
ZNF836	6.47967	-0.427394	0.0063421	0.0127226	5950	1	6.23808	-0.395828	0.0608195	0.0944728	7941	1
TOM1L2	8.00686	-0.373312	0.00636905	0.0127659	5955	1	7.66022	-0.543638	0.000232078	0.000779172	3674	1
POLR1C	8.20655	-0.398939	0.00639267	0.0128068	5958	1	7.67531	-0.93886	3.28813e-05	0.000148242	2736	1
TOX	7.27403	-0.615547	0.00646414	0.0129304	5967	1	6.79197	-1.06424	0.00062264	0.00181096	4241	1
C6orf201	6.72162	-0.389967	0.00649858	0.0129928	5970	1	6.20568	-0.902816	3.53662e-06	2.23138e-05	1955	1
RFX5	8.80427	-0.385352	0.00664393	0.0132634	5979	1	8.27924	-0.920291	5.77199e-05	0.000237959	2992	1
NOL8	8.47813	-0.345661	0.00675587	0.0134621	5990	1	8.23155	-0.319055	0.0353976	0.0590758	7391	1
YDJC	8.09113	-0.398457	0.0068654	0.0136576	6000	1	7.62755	-0.799357	1.06976e-05	5.78752e-05	2280	1
SURF6	7.55353	-0.323671	0.00692031	0.0137576	6004	1	7.14461	-0.621075	1.56485e-05	7.9238e-05	2436	1
ENDOV	6.28613	-0.555653	0.0069833	0.013869	6010	1	5.981	-0.639138	0.00859108	0.0173155	6120	1
AMBRA1	7.47488	-0.416765	0.00712924	0.0141391	6018	1	7.18275	-0.481018	0.000797497	0.00223013	4411	1
ARMC5	6.11989	-0.482574	0.00714337	0.0141626	6020	1	5.79968	-0.599804	0.00226434	0.00546997	5106	1
MYO19	6.77686	-0.424193	0.00717384	0.0142119	6025	1	6.48055	-0.493148	0.00344761	0.00784908	5418	1
CXCR6	7.39386	-0.767246	0.00725259	0.0143465	6034	1	6.99571	-1.047	0.0033411	0.00764185	5393	1
WDR91	7.42083	-0.347323	0.00733775	0.0144982	6041	1	6.99303	-0.685656	5.8038e-05	0.000239111	2994	1
TRIM17	4.5187	-0.715019	0.00735429	0.014526	6043	1	4.27142	-0.67003	0.0295888	0.0506632	7204	1
WBSCR16	7.8005	-0.359608	0.00738939	0.0145881	6046	1	7.2789	-0.882105	1.14839e-05	6.1375e-05	2308	1
DDX55	7.5866	-0.320119	0.00741784	0.0146346	6050	1	7.2037	-0.564396	0.00291659	0.00680335	5288	1
ZNF546	5.58458	-0.711358	0.00747325	0.0147269	6057	1	5.33854	-0.676817	0.0171617	0.0315814	6703	1
PLEKHF1	8.36639	-0.645975	0.00749377	0.01476	6060	1	7.75244	-1.3482	6.45016e-05	0.000261959	3037	1
SAMD3	8.6796	-0.665438	0.00753039	0.0148272	6062	1	8.13446	-1.23833	0.000578488	0.00170059	4196	1
UBE3D	4.90007	-0.82802	0.00756579	0.0148896	6065	1	4.2624	-1.58643	1.49396e-05	7.63381e-05	2414	1
RPL29	11.7842	-0.438058	0.00761394	0.0149794	6067	1	11.515	-0.445723	0.027729	0.0478574	7147	1
MPI	7.97428	-0.437014	0.0076227	0.0149942	6068	1	7.41776	-1.02863	2.27627e-07	2.26434e-06	1240	1
LOC100131564	9.33071	-0.364403	0.00771961	0.0151598	6078	1	9.06318	-0.375851	0.0107966	0.0210955	6313	1
HDHD3	7.4244	-0.383907	0.00776401	0.015242	6080	1	7.12769	-0.451175	0.0127	0.02425	6460	1
ZNF266	8.47919	-0.35907	0.00777112	0.0152522	6081	1	7.99086	-0.814258	9.41197e-05	0.000360437	3221	1
RRP15	6.81439	-0.531598	0.00781762	0.0153245	6089	1	6.38829	-0.856256	0.000104195	0.000392201	3277	1
C19orf60	9.34233	-0.434663	0.00785599	0.0153947	6091	1	8.93036	-0.727357	0.00203223	0.00498065	5033	1
LCLAT1	8.1897	-0.387552	0.00786621	0.0154122	6092	1	7.91781	-0.41342	0.0282206	0.0485903	7164	1
MOGS	8.98057	-0.308548	0.00797105	0.0156048	6097	1	8.74272	-0.263982	0.0584048	0.0912506	7895	1
CCDC57	7.13458	-0.42543	0.00801342	0.0156852	6098	1	6.76947	-0.627409	0.00946506	0.0188248	6202	1
SCRN2	7.82545	-0.424911	0.0080209	0.0156921	6101	1	7.28097	-0.991007	4.28248e-06	2.61507e-05	2020	1
TRMT11	6.04876	-0.635352	0.00812343	0.0158797	6106	1	5.65453	-0.908654	0.00430309	0.00951912	5576	1
PLA2G6	6.4043	-0.521559	0.00812691	0.0158834	6107	1	6.0769	-0.651854	0.00243169	0.00580958	5163	1
CX3CR1	11.5064	-0.756063	0.00812801	0.0158834	6108	1	11.2056	-0.836159	0.00908525	0.018169	6168	1
NAT6	6.20944	-0.48925	0.00816235	0.0159219	6119	1	5.59343	-1.20156	0.000157739	0.000559272	3479	1
USE1	7.45243	-0.411308	0.00816672	0.0159278	6120	1	7.14346	-0.500365	0.0146202	0.0273989	6582	1
TWISTNB	7.65033	-0.442928	0.00817737	0.0159407	6123	1	7.12217	-0.974703	1.40701e-05	7.23945e-05	2396	1
COPS7B	8.00588	-0.347287	0.00822572	0.0160245	6127	1	7.54195	-0.752925	2.40006e-05	0.000113908	2599	1
TMEM106A	7.48702	-0.442124	0.00825435	0.016075	6129	1	7.28589	-0.319189	0.0559925	0.0878936	7858	1
PRMT6	7.09722	-0.566535	0.00828481	0.0161193	6134	1	6.47341	-1.29652	5.14244e-05	0.000216196	2934	1
GATSL3	6.83365	-0.435704	0.00831292	0.0161706	6136	1	6.59283	-0.393261	0.0170233	0.0313831	6690	1
SLFN5	9.65264	-0.750952	0.00833312	0.0161994	6140	1	9.13842	-1.26383	9.30461e-07	7.33838e-06	1564	1
MZF1	7.50641	-0.37837	0.00837076	0.016262	6144	1	7.18338	-0.497276	0.00691883	0.0143339	5954	1
P2RY11	6.53302	-0.470153	0.00838232	0.0162817	6145	1	6.13109	-0.743952	0.000561289	0.00166117	4167	1
ADGRG5	7.86052	-0.704612	0.0083882	0.0162905	6146	1	7.27906	-1.34481	1.73909e-05	8.67086e-05	2474	1
AGK	7.80585	-0.433707	0.00840793	0.0163209	6149	1	7.31509	-0.897822	0.000449947	0.00137413	4039	1
RBBP9	5.88368	-0.71467	0.0084192	0.0163381	6150	1	5.52337	-0.916439	0.00138443	0.00357034	4783	1
KDM1A	8.3978	-0.412472	0.00843948	0.0163715	6153	1	8.04039	-0.612389	0.00664313	0.0138464	5918	1
MMP17	5.42467	-0.693681	0.00844235	0.0163717	6155	1	5.01968	-0.98328	0.00781781	0.015971	6038	1
PLCXD1	6.3982	-0.467603	0.00849427	0.016459	6160	1	6.03312	-0.670888	0.000937546	0.00256308	4512	1
CSNK1E	6.05141	-0.537423	0.00850899	0.0164822	6162	1	5.80261	-0.504534	0.0638764	0.0984895	8000	1
LOC101929516	4.72918	-0.489335	0.00852822	0.0165168	6163	1	4.29493	-0.834963	0.000413214	0.00128033	3981	1
ZNF574	8.19437	-0.331933	0.00859415	0.0166274	6169	1	7.8276	-0.547196	0.00110401	0.0029349	4640	1
MAN2A1	8.49354	-0.393297	0.0085951	0.0166274	6170	1	8.21617	-0.426919	0.0118573	0.0228637	6397	1
ZNF664	6.27487	-0.578734	0.00874556	0.0168911	6180	1	6.00058	-0.610083	0.0489034	0.0783509	7699	1
NPIPA2	4.57245	-0.515178	0.00878744	0.0169638	6182.5	1	4.02411	-1.08027	0.000108889	0.000407632	3294.5	1
NPIPA3	4.57245	-0.515178	0.00878744	0.0169638	6182.5	1	4.02411	-1.08027	0.000108889	0.000407632	3294.5	1
C3orf17	7.99564	-0.350316	0.00881693	0.0170152	6185	1	7.74839	-0.323852	0.0189829	0.0345004	6787	1
SS18L1	6.04131	-0.455471	0.00883554	0.0170483	6186	1	5.69094	-0.635739	0.0122961	0.0235937	6428	1
CCDC107	7.75106	-0.428452	0.00887638	0.0171139	6190	1	7.25053	-0.899379	7.62767e-06	4.31395e-05	2181	1
TMTC4	6.12507	-0.599579	0.00899534	0.0173323	6194	1	5.75434	-0.822791	0.00334183	0.00764209	5394	1
PDXP	6.69639	-0.796846	0.00901329	0.0173632	6196	1	6.2625	-1.14492	0.000312407	0.00100569	3831	1
EIF2AK4	8.22431	-0.26778	0.00907519	0.0174543	6206	1	7.86669	-0.460542	0.00351976	0.00798543	5436	1
EOGT	5.75695	-0.679663	0.00917308	0.017617	6215	1	5.4952	-0.681705	0.0205231	0.036865	6867	1
METTL21B	5.49943	-0.657321	0.00924871	0.0177497	6219	1	4.8351	-1.46804	1.60868e-05	8.10582e-05	2448	1
UTP3	6.89348	-0.381989	0.009265	0.0177707	6223	1	6.55956	-0.533965	0.00220651	0.0053451	5092	1
PCYOX1L	7.0402	-0.605558	0.00929188	0.0178165	6225	1	6.88196	-0.403408	0.0402376	0.0662393	7493	1
DHRS3	7.97348	-0.638713	0.00936866	0.0179436	6232	1	7.14641	-1.7699	1.46958e-09	3.8324e-08	473	1
IKBKE	9.0758	-0.417742	0.0093912	0.017981	6234	1	8.78616	-0.477343	0.00672988	0.0140012	5929	1
PROSER3	5.6431	-0.550128	0.0094054	0.0180024	6236	1	5.36768	-0.569841	0.0544731	0.0858606	7825	1
THUMPD3	7.65366	-0.341703	0.00943186	0.0180444	6239	1	7.32509	-0.479189	0.000405004	0.00126027	3964	1
ZNF75A	7.77004	-0.388742	0.00948721	0.018138	6243	1	7.37808	-0.654594	0.00428618	0.00948851	5572	1
SAMD11	5.34131	-0.43242	0.00954948	0.018243	6248	1	5.00964	-0.568807	0.00656507	0.0137115	5906	1
C12orf66	5.78691	-0.530027	0.00958958	0.0183167	6249	1	5.23837	-1.11147	0.000550729	0.00163496	4155	1
WDR60	6.33184	-0.484168	0.00962235	0.0183617	6255	1	5.99057	-0.642034	0.00348471	0.00791691	5429	1
SETDB2	7.49241	-0.385839	0.00971643	0.0185294	6259	1	7.08133	-0.689583	0.0011632	0.00307173	4671	1
SUCLG2	8.43812	-0.434769	0.00986841	0.0187862	6270	1	7.99386	-0.810649	0.000132339	0.000481109	3393	1
CEP95	7.21799	-0.315141	0.00995034	0.018927	6275	1	6.86351	-0.50656	0.00902605	0.018064	6163	1
NEMP1	6.364	-0.715796	0.0100302	0.0190668	6279	1	5.95948	-1.00844	0.00439185	0.00968248	5595	1
COX18	6.41165	-0.451299	0.0100531	0.0191042	6281	1	6.09207	-0.563371	0.00338268	0.00772406	5402	1
SNHG6	8.19535	-0.427979	0.0100594	0.0191118	6282	1	7.82581	-0.643908	0.000380457	0.00119565	3925	1
MAGEF1	6.93666	-0.412647	0.0100706	0.0191224	6286	1	6.60386	-0.564663	0.0432455	0.0704481	7572	1
TSPAN4	7.39711	-0.512027	0.0101327	0.019231	6289	1	6.77856	-1.22574	0.000208438	0.000713003	3606	1
ELAC2	8.70212	-0.373292	0.0103828	0.0196526	6306	1	8.34243	-0.575503	0.00110941	0.0029479	4642	1
UNG	7.48922	-0.530747	0.0104351	0.0197438	6308	1	6.91394	-1.16473	9.1262e-05	0.000350847	3208	1
GTF3C2-AS1	5.50235	-0.488546	0.0105977	0.0200232	6317	1	5.1616	-0.659486	0.00649449	0.0135848	5897	1
IL4I1	5.63101	-0.687126	0.0106004	0.0200232	6319	1	5.39878	-0.636083	0.00431923	0.00954969	5579	1
FBXL6	7.23913	-0.49155	0.0107925	0.0203475	6331	1	6.95136	-0.548106	0.00109368	0.00291498	4628	1
CRTAP	10.0684	-0.331417	0.010812	0.020381	6332	1	9.77113	-0.406469	0.0459881	0.0742783	7637	1
FAHD2B	6.18734	-0.482033	0.0108946	0.020514	6339	1	5.4216	-1.49121	2.21899e-06	1.51222e-05	1810	1
TERF2	7.73778	-0.28579	0.0109412	0.0205919	6342	1	7.45962	-0.32064	0.0156146	0.0290727	6625	1
DPY19L4	5.74925	-0.739307	0.0109791	0.0206567	6344	1	5.45634	-0.811882	0.0224662	0.039909	6943	1
UBE2Q2	8.22129	-0.560256	0.0110132	0.0207143	6346	1	7.80894	-0.872034	0.000885791	0.00244053	4477	1
QTRTD1	7.42577	-0.375338	0.0110285	0.0207398	6347	1	7.1258	-0.45462	0.00459689	0.0100644	5634	1
GNB1L	6.4314	-0.457148	0.0110968	0.0208552	6351	1	5.99485	-0.805636	8.52696e-05	0.000331694	3171	1
CLIP4	8.09501	-0.476023	0.0111193	0.0208943	6352	1	7.57741	-0.995983	0.000178907	0.000624453	3534	1
TMEM116	7.16788	-0.516589	0.0113448	0.0212677	6367	1	6.68314	-0.970015	0.000203497	0.000698619	3593	1
NUP88	9.0582	-0.297887	0.0113465	0.0212677	6368	1	8.7377	-0.421733	0.0204071	0.0366995	6859	1
UNC119B	6.94332	-0.430403	0.0114243	0.0214101	6369	1	6.69913	-0.40173	0.052354	0.0831343	7768	1
PER3	6.05469	-0.575523	0.0114684	0.0214657	6377	1	5.80947	-0.549569	0.0542368	0.0855732	7818	1
CEP164	7.24547	-0.403951	0.0114893	0.0215014	6378	1	6.92968	-0.506849	0.00451323	0.00992312	5610	1
AMT	6.16339	-0.426255	0.0115273	0.0215557	6383	1	5.80826	-0.610696	0.0184535	0.0336573	6763	1
SLC25A32	7.50462	-0.539163	0.0116361	0.0217422	6388	1	7.04876	-0.937059	0.00299593	0.0069503	5317	1
MBTPS1	9.15129	-0.321679	0.0117324	0.0219118	6391	1	8.80624	-0.497177	0.00710888	0.0146734	5976	1
EFHC1	7.05022	-0.541335	0.0117484	0.0219347	6393	1	6.4607	-1.19705	2.85614e-05	0.000132098	2667	1
EIF2AK3	7.11249	-0.527995	0.0118252	0.0220679	6396	1	6.59699	-1.04518	0.000253771	0.000841017	3722	1
ZNF252P-AS1	5.15335	-0.629367	0.0118529	0.0221161	6397	1	4.89411	-0.625179	0.0157789	0.0293564	6630	1
CD160	7.14172	-0.750809	0.0119037	0.0222039	6399	1	6.18891	-2.13673	2.00253e-05	9.72489e-05	2540	1
ESRP2	6.32307	-0.511097	0.011917	0.0222218	6401	1	5.9162	-0.794047	0.00101771	0.00274633	4571	1
ITM2A	10.082	-0.487257	0.0119747	0.0223154	6405	1	9.46573	-1.195	6.1202e-06	3.56056e-05	2120	1
IMPDH2	9.00797	-0.316772	0.0119771	0.0223164	6406	1	8.52316	-0.764609	9.65081e-05	0.000367643	3238	1
DDX28	8.15006	-0.326941	0.0120171	0.0223804	6409	1	7.71396	-0.677746	1.20783e-05	6.40521e-05	2326	1
ABCC9	10.0746	-0.785948	0.0122457	0.0227388	6428	1	9.76302	-0.851934	0.022211	0.0395172	6933	1
LINC01420	8.74008	-0.404669	0.0122571	0.0227564	6429	1	8.23342	-0.890709	0.000113143	0.000420895	3315	1
PLEKHG3	9.75011	-0.454073	0.0123201	0.0228591	6433	1	9.38683	-0.660097	0.012067	0.0232101	6413	1
ENDOG	6.69669	-0.415813	0.0123856	0.02297	6436	1	6.22297	-0.840069	2.57632e-05	0.000120787	2631	1
DPH6	6.18248	-0.608814	0.0124022	0.0229935	6438	1	5.67377	-1.11256	0.000163613	0.000576783	3499	1
HLA-DQB1	10.1272	-1.05517	0.0124345	0.0230357	6443	1	9.57433	-1.6493	0.000998718	0.00270692	4551	1
PEX1	6.9365	-0.364978	0.0126463	0.0233825	6455	1	6.59522	-0.53056	0.0013605	0.00351819	4770	1
OGFOD1	8.45232	-0.31593	0.0127794	0.0235867	6467	1	8.03271	-0.637295	0.000110021	0.000410872	3303	1
DBR1	7.30878	-0.48356	0.0128275	0.0236644	6470	1	6.97917	-0.631048	0.0170115	0.0313704	6689	1
MINA	7.23654	-0.637932	0.0128631	0.0237228	6472	1	7.06647	-0.464399	0.0226488	0.0401861	6952	1
OR2A1-AS1	4.53703	-0.654594	0.0129824	0.0239132	6480	1	4.23332	-0.732852	0.0255191	0.0445735	7062	1
KLRB1	8.04076	-0.817768	0.0131209	0.0241497	6485	1	7.51277	-1.34658	0.000691462	0.00197801	4312	1
ILF3-AS1	7.95209	-0.377405	0.0131306	0.0241602	6487	1	7.38443	-0.986053	6.5032e-07	5.43107e-06	1477	1
SHPK	6.35826	-0.47846	0.0131444	0.0241781	6489	1	5.99291	-0.688886	0.0155363	0.0289386	6622	1
ZNF616	6.25618	-0.571998	0.0132016	0.0242647	6494	1	5.86784	-0.838086	0.0091762	0.0183212	6178	1
ELP3	8.7752	-0.355186	0.0132105	0.0242772	6495	1	8.43759	-0.511383	0.00082965	0.00230749	4435	1
LACTB2-AS1	5.52895	-0.474149	0.0133597	0.0245325	6500	1	4.98357	-1.03632	0.000135373	0.000490693	3403	1
ERBB2	6.26294	-0.706865	0.0133776	0.0245578	6502	1	5.72806	-1.2484	0.000216796	0.000736484	3631	1
FASTKD2	8.32688	-0.404327	0.0134027	0.0245963	6504	1	7.86865	-0.800839	5.33159e-06	3.18475e-05	2065	1
ANKRD54	7.29899	-0.351201	0.0134403	0.0246541	6507	1	6.84049	-0.747582	4.97413e-06	2.99005e-05	2052	1
KIAA1407	5.83906	-0.558653	0.0134455	0.0246598	6508	1	5.52244	-0.668547	0.00838699	0.0169652	6098	1
HNRNPR	10.2775	-0.268879	0.0134797	0.0247149	6510	1	9.93057	-0.44826	0.0031757	0.00732192	5350	1
LOC101927051	4.72416	-0.469674	0.0135368	0.0248043	6514	1	4.44797	-0.500853	0.0311712	0.0529464	7262	1
PRKRIR	8.52769	-0.414425	0.013596	0.0249051	6516	1	8.20805	-0.53946	0.00617404	0.0129805	5867	1
SLC35A3	6.91438	-0.517703	0.0136055	0.0249148	6518	1	6.59904	-0.62762	0.00502002	0.010854	5705	1
LETM1	7.33818	-0.38797	0.0137579	0.0251707	6524	1	7.00201	-0.544927	0.00177481	0.00442627	4946	1
WARS2	6.09675	-0.489727	0.0138115	0.0252535	6528	1	5.53467	-1.09593	5.20864e-05	0.00021831	2943	1
FRMD5	4.79718	-0.906611	0.0139698	0.0255193	6534	1	4.20873	-1.5465	0.000545047	0.00162082	4148	1
MZF1-AS1	5.59901	-0.348558	0.0140412	0.0256459	6535	1	5.31252	-0.39625	0.0241875	0.0425854	7006	1
NCAM1	6.16785	-0.763838	0.0140985	0.0257426	6537	1	5.74386	-1.08594	0.00477544	0.0103962	5666	1
PLCD4	4.57051	-0.654727	0.0141718	0.0258528	6543	1	4.26953	-0.719428	0.0547581	0.0862412	7832	1
RNF126	8.86755	-0.313007	0.0142369	0.0259676	6544	1	8.49124	-0.540527	0.000711968	0.00202587	4335	1
ZNF761	6.34525	-0.515464	0.014334	0.0261287	6548	1	5.87978	-0.931155	0.000642173	0.00185813	4263	1
HSD17B8	7.39424	-0.530388	0.0144348	0.0263043	6550	1	6.68499	-1.42175	2.78256e-06	1.82278e-05	1883	1
EPRS	9.34211	-0.32007	0.0144989	0.0264051	6554	1	8.9304	-0.625015	8.52172e-05	0.000331609	3169	1
MGMT	7.89075	-0.396512	0.0145531	0.0264997	6555	1	7.39395	-0.862676	0.000149475	0.000534584	3449	1
C6orf48	8.32313	-0.446372	0.0147105	0.0267417	6565	1	8.04501	-0.481613	0.0197208	0.0356159	6830	1
RABEP1	9.08301	-0.235607	0.0147388	0.0267889	6567	1	8.79484	-0.294526	0.0268978	0.0466317	7115	1
BLCAP	9.59491	-0.23861	0.0147922	0.0268736	6570	1	9.30342	-0.301284	0.00694974	0.0143882	5958	1
EIF2B5	9.04809	-0.312177	0.014908	0.0270675	6574	1	8.65591	-0.578553	0.00040103	0.00125106	3954	1
C2CD2L	7.3873	-0.285473	0.0150802	0.0273511	6581	1	7.11143	-0.315782	0.0402174	0.0662149	7492	1
NCAPD3	6.83816	-0.432783	0.0150944	0.0273727	6582	1	6.37325	-0.84612	0.000403883	0.00125742	3962	1
AGAP7P	7.44204	-0.664788	0.0152407	0.0275923	6592	1	6.85093	-1.32469	3.42563e-05	0.000153376	2755	1
ZNF195	7.69197	-0.375314	0.0153182	0.0277111	6598	1	7.39174	-0.451938	0.00473181	0.0103158	5658	1
WBP11	9.37455	-0.31207	0.0153616	0.0277687	6603	1	9.01551	-0.516398	0.00411236	0.00915632	5540	1
SPDYE5	6.17411	-0.352808	0.015365	0.0277705	6604	1	5.89465	-0.386256	0.0472045	0.0759927	7662	1
SLC12A4	6.67295	-0.43894	0.0154079	0.0278439	6605	1	6.31874	-0.623502	0.00318122	0.00733054	5353	1
SMARCAD1	7.44476	-0.515586	0.0154168	0.0278558	6606	1	6.88692	-1.11539	7.81996e-05	0.00030867	3125	1
FXN	8.01431	-0.357166	0.0157488	0.0284008	6618	1	7.33324	-1.19754	7.59814e-09	1.45307e-07	645	1
SNURF	9.69392	-0.308629	0.0159636	0.0287567	6626	1	9.26494	-0.643798	0.000773887	0.00217397	4391	1
DCUN1D4	7.0292	-0.439494	0.0159852	0.0287912	6627	1	6.65381	-0.67471	0.00616909	0.0129723	5866	1
GGACT	6.38298	-0.63107	0.0159971	0.0287995	6630	1	5.81755	-1.24861	0.000139298	0.000502998	3416	1
PTDSS1	9.72184	-0.266434	0.0160745	0.0289215	6634	1	9.43645	-0.319712	0.0171402	0.0315465	6702	1
ERCC4	6.70887	-0.432402	0.0161772	0.0290843	6639	1	6.45664	-0.416323	0.0282492	0.0486328	7165	1
SNRPN	9.69314	-0.307902	0.0161855	0.0290949	6640	1	9.26405	-0.643287	0.000774976	0.0021764	4392	1
ST3GAL5	7.1381	-0.5338	0.0162314	0.0291563	6643	1	6.58364	-1.12246	2.01972e-05	9.80063e-05	2542	1
CD3EAP	6.41352	-0.402631	0.0162337	0.0291563	6645	1	6.02333	-0.654848	0.00912484	0.0182334	6173	1
RPL4	11.9553	-0.348964	0.0162343	0.0291563	6646	1	11.6723	-0.389376	0.0470813	0.0758057	7661	1
GCFC2	7.11667	-0.416107	0.0162844	0.0292242	6651	1	6.40433	-1.31881	2.48938e-07	2.4526e-06	1252	1
GNLY	12.867	-0.74706	0.0164141	0.0294165	6660	1	12.2274	-1.49552	0.000835433	0.00232201	4438	1
PIDD1	6.31828	-0.484239	0.0164692	0.0294999	6663	1	5.93187	-0.729381	0.00134449	0.00348336	4761	1
CDR2	7.14258	-0.456073	0.0165443	0.0296239	6665	1	6.7439	-0.736627	0.00214502	0.00521356	5075	1
CNPY4	6.79568	-0.419669	0.0165443	0.0296239	6666	1	6.45417	-0.577341	0.00576606	0.0122291	5816	1
LZTS2	6.58829	-0.49556	0.0165531	0.0296352	6667	1	6.26218	-0.628334	0.0179952	0.0329383	6739	1
EIF4EBP3	7.06575	-0.40383	0.0169266	0.0302494	6679	1	6.76853	-0.470587	0.0358172	0.0597033	7400	1
TTC39B	6.27969	-0.541983	0.0169506	0.0302877	6680	1	6.03161	-0.522378	0.047668	0.0766485	7671	1
LENG8-AS1	4.50079	-0.487397	0.0169653	0.0303096	6681	1	4.17827	-0.602837	0.0190972	0.0346876	6791	1
ELK3	8.59752	-0.350623	0.0170326	0.0304206	6683	1	8.26659	-0.496409	0.00722657	0.0148914	5986	1
IMMT	9.6126	-0.250112	0.0170518	0.0304457	6685	1	9.31738	-0.323542	0.00895543	0.0179472	6155	1
SRFBP1	6.38446	-0.554748	0.0171074	0.0305313	6688	1	6.14962	-0.505416	0.0331256	0.0557973	7323	1
DCTD	8.93259	-0.362815	0.0171805	0.0306527	6690	1	8.43917	-0.833189	1.06734e-05	5.78457e-05	2276	1
LUC7L	7.69504	-0.328186	0.0172814	0.0308236	6692	1	7.46193	-0.271173	0.0492053	0.0787629	7706	1
PLEKHO1	9.77956	-0.369278	0.0173917	0.0309971	6697	1	9.37402	-0.656223	0.00120163	0.00316171	4688	1
CECR1	10.8443	-0.491719	0.0173957	0.0309976	6698	1	10.3682	-0.927406	6.89013e-05	0.000277291	3065	1
DFFA	8.26816	-0.328514	0.0174646	0.0311084	6701	1	7.88718	-0.566405	0.000265981	0.000874201	3753	1
NCBP2	9.12083	-0.349063	0.0174854	0.0311409	6702	1	8.71713	-0.641196	0.000974738	0.00265358	4531	1
FBL	8.83022	-0.414201	0.0175422	0.0312326	6704	1	8.33274	-0.88022	9.77766e-05	0.000372016	3242	1
GABPB1-AS1	7.67686	-0.288307	0.0176072	0.0313436	6705	1	7.38384	-0.354272	0.0351723	0.0587555	7384	1
LRRC16A	5.54465	-0.547578	0.017671	0.0314337	6710	1	5.12349	-0.859828	0.000154625	0.00054997	3468	1
NEK1	7.18768	-0.399105	0.0178283	0.0316523	6723	1	6.92679	-0.400022	0.0649879	0.0999035	8024	1
POLA1	5.84272	-0.527398	0.0181585	0.0321764	6736	1	5.34242	-0.999593	0.000246888	0.000821295	3708	1
PHF10	7.36517	-0.410615	0.0182335	0.0323045	6737	1	7.02246	-0.57932	0.00202103	0.00495516	5031	1
MED24	8.30283	-0.359733	0.0183204	0.0324488	6739	1	7.99265	-0.46426	0.00516071	0.0111114	5729	1
XCL2	6.58311	-0.940928	0.0187074	0.0331096	6744	1	6.0413	-1.49506	0.000755866	0.00212868	4380	1
RPS18	12.4478	-0.544611	0.0187174	0.0331224	6745	1	12.1976	-0.513037	0.0560297	0.0879408	7859	1
RAD50	8.42383	-0.355731	0.0187926	0.0332359	6749	1	8.01403	-0.659686	0.00188532	0.00466507	4985	1
PDIK1L	6.43968	-0.684843	0.018892	0.0333869	6754	1	6.08366	-0.884642	0.0101506	0.0200086	6257	1
TRIT1	6.7776	-0.361368	0.0190111	0.0335824	6757	1	6.3915	-0.616002	0.0125365	0.0239749	6450	1
PCCA	6.29114	-0.514926	0.0191538	0.0338094	6762	1	5.92657	-0.722821	0.00373442	0.00839971	5484	1
RPLP0	12.4684	-0.453429	0.0192789	0.0340051	6767	1	12.191	-0.478099	0.0441488	0.0717207	7593	1
NUP107	8.087	-0.371087	0.0192827	0.0340068	6768	1	7.7542	-0.522446	0.00621606	0.0130533	5874	1
SPICE1	5.84481	-0.64229	0.0195682	0.0344493	6780	1	5.399	-1.01537	0.00430425	0.00951998	5577	1
SDAD1	9.00618	-0.375332	0.01962	0.0345099	6786	1	8.53434	-0.803651	1.93959e-05	9.46395e-05	2527	1
ZNF227	6.97628	-0.520731	0.0197187	0.0346785	6787	1	6.76838	-0.422825	0.0607761	0.0944411	7938	1
PDGFD	6.58659	-0.696671	0.0199184	0.0349832	6796	1	6.1551	-1.04411	0.00859874	0.0173253	6122	1
MLYCD	7.46016	-0.297963	0.0200581	0.0352117	6799	1	7.16168	-0.376673	0.027097	0.0469178	7123	1
FBXO25	7.38899	-0.338073	0.0200825	0.0352455	6801	1	6.96193	-0.673255	9.14477e-05	0.000351295	3211	1
LSMﾂ11.00	5.48265	-0.555197	0.0201011	0.0352729	6802	1	5.12599	-0.743837	0.00518979	0.0111643	5734	1
WDR77	8.58351	-0.325753	0.0202228	0.0354657	6806	1	8.11104	-0.750713	7.75032e-08	9.1571e-07	1044	1
LOC283922	5.76146	-0.522944	0.0202548	0.0355107	6808	1	5.51906	-0.486166	0.0331482	0.0558279	7324	1
TAPT1-AS1	5.04378	-0.652282	0.0205691	0.0359884	6822	1	4.72352	-0.772216	0.00289413	0.00675863	5282	1
ZNF667-AS1	5.55192	-0.572551	0.0206843	0.0361688	6826	1	4.99917	-1.1553	0.000917124	0.00251338	4501	1
CBX7	8.46802	-0.324924	0.0207475	0.036274	6827	1	8.12867	-0.484936	0.0047787	0.0103997	5668	1
GFM1	8.07509	-0.405308	0.0209914	0.0366682	6833	1	7.78232	-0.477111	0.0362199	0.0603045	7408	1
NMUR1	7.01147	-0.708212	0.0210789	0.0368049	6836	1	6.4283	-1.34934	0.00106473	0.00285573	4599	1
FAM98B	5.71233	-0.54295	0.0213074	0.0371395	6847	1	5.23921	-0.96597	0.000161263	0.000570129	3489	1
LIX1L	8.08423	-0.26986	0.021317	0.0371498	6849	1	7.80907	-0.294937	0.0367879	0.0611397	7422	1
USP40	6.2419	-0.437752	0.0217104	0.0377858	6858	1	5.8146	-0.77023	0.00219659	0.00532212	5091	1
AKAP8	8.12001	-0.215306	0.0218957	0.0380584	6867	1	7.802	-0.331622	0.0139527	0.0263	6544	1
PDCD4	10.7532	-0.404715	0.0219438	0.038131	6869	1	10.3659	-0.66706	0.00611665	0.0128862	5855	1
VWA9	7.77701	-0.406058	0.0222347	0.0385894	6876	1	7.36468	-0.713138	0.000223974	0.000757116	3649	1
PIGW	5.80536	-0.656395	0.0222368	0.0385894	6878	1	5.2648	-1.22403	0.00101581	0.00274319	4567	1
PCNT	8.03141	-0.375154	0.0224758	0.0389759	6883	1	7.74398	-0.42577	0.0201009	0.0362121	6847	1
HACL1	8.1409	-0.284246	0.0225817	0.0391424	6886	1	7.76665	-0.512685	9.6598e-05	0.000367872	3239	1
PAXBP1	7.60584	-0.39661	0.0228779	0.0396156	6893	1	7.36561	-0.361003	0.017584	0.032267	6722	1
LOC100130950	7.0673	-0.458169	0.0229171	0.0396606	6897	1	6.78077	-0.512047	0.00927322	0.0184861	6187	1
ZMYND19	5.95287	-0.668856	0.0231544	0.0400306	6904	1	5.45693	-1.14653	1.13435e-05	6.0783e-05	2302	1
ANAPC1	8.16842	-0.281587	0.023377	0.0403686	6912	1	7.75401	-0.592853	0.000179	0.000624601	3535	1
AAMP	9.65685	-0.250438	0.0235783	0.0406916	6916	1	9.26397	-0.519394	5.56426e-05	0.000230551	2977	1
ASB13	7.04925	-0.502214	0.0235811	0.0406916	6917	1	6.60806	-0.868122	0.000251401	0.000834284	3717	1
C9orf91	7.37829	-0.495724	0.0236472	0.0407939	6919	1	6.81805	-1.09597	1.02729e-06	7.99979e-06	1584	1
TOMM20	8.67489	-0.289994	0.0238322	0.0410952	6922	1	8.31916	-0.48389	0.000736019	0.00208181	4361	1
C14orf1	8.20393	-0.280384	0.0240328	0.0413992	6929	1	7.65975	-0.846437	7.438e-06	4.21635e-05	2176	1
FAM50B	6.30729	-0.412877	0.0240546	0.0414189	6932	1	5.72007	-1.07061	9.90215e-07	7.74037e-06	1578	1
SPATA20	7.57823	-0.463708	0.0241911	0.0416246	6936	1	7.04291	-1.01287	0.000738726	0.00208851	4363	1
DRG2	8.53315	-0.304231	0.0242009	0.0416263	6938	1	8.15839	-0.530896	0.000411787	0.00127655	3979	1
NUFIP1	5.91225	-0.495359	0.024413	0.0419513	6946	1	5.3222	-1.15944	9.90019e-06	5.41067e-05	2257	1
FAM227B	4.50365	-0.429888	0.0244192	0.0419558	6947	1	4.17544	-0.56494	0.0331124	0.0557827	7322	1
VARS2	6.03977	-0.477656	0.0244433	0.0419852	6949	1	5.46219	-1.1045	0.000161523	0.000570558	3492	1
LINC00094	7.60778	-0.315651	0.0247084	0.0423918	6957	1	7.19737	-0.618862	0.00150415	0.00382552	4850	1
METTL2B	7.1335	-0.338818	0.0249206	0.0427024	6965	1	6.82466	-0.441275	0.0162177	0.0300639	6654	1
UTP23	8.11989	-0.294818	0.0249216	0.0427024	6966	1	7.78096	-0.446279	0.00121608	0.00319223	4699	1
ERI3	7.89616	-0.334137	0.0249901	0.0428073	6968	1	7.3371	-0.928298	1.9921e-06	1.38126e-05	1779	1
PPP1R16A	5.50636	-0.431576	0.0253819	0.0434287	6976	1	4.9426	-1.04051	7.75281e-05	0.000306215	3123	1
TRMT1	8.36872	-0.298352	0.0254023	0.0434448	6979	1	8.0323	-0.446847	0.00357771	0.00809299	5453	1
PDE12	7.33969	-0.473169	0.0255469	0.0436672	6983	1	7.09286	-0.458173	0.0578789	0.0904884	7889	1
ARFRP1	8.88482	-0.24122	0.0255773	0.0437129	6984	1	8.57897	-0.330565	0.00744385	0.0152855	6007	1
GSPT2	6.13365	-0.58625	0.0256416	0.043804	6987	1	5.84563	-0.651491	0.0262253	0.0456133	7092	1
KLRC4-KLRK1	8.41526	-0.639548	0.0256541	0.043819	6988	1	7.76485	-1.42042	0.00022169	0.000751043	3641	1
NOP56	10.0312	-0.322415	0.0258228	0.0440567	6996	1	9.54851	-0.768211	1.74211e-05	8.67889e-05	2476	1
MRM1	6.15196	-0.48244	0.0258514	0.0440908	6998	1	5.62261	-1.02229	6.56073e-05	0.000265682	3046	1
LIME1	10.3244	-0.419415	0.0261961	0.0446171	7008	1	9.53812	-1.46499	3.167e-08	4.43417e-07	881	1
ZNF808	5.77494	-0.427387	0.0262569	0.0447015	7011	1	5.50326	-0.45375	0.0348176	0.0582656	7371	1
PEBP1	10.4116	-0.348103	0.0267874	0.0455398	7021	1	9.73472	-1.18014	1.86757e-06	1.32112e-05	1743	1
SEMA4G	5.73322	-0.692289	0.0270008	0.0458507	7028	1	5.49975	-0.627587	0.03239	0.0547453	7298	1
KLRK1	8.31036	-0.632897	0.0270518	0.0459238	7031	1	7.64982	-1.43399	0.000140736	0.000507746	3419	1
FPGS	8.24494	-0.30259	0.0271338	0.0460476	7032	1	7.69732	-0.877351	1.90174e-05	9.32352e-05	2516	1
E2F6	6.44803	-0.393526	0.0276451	0.0468389	7044	1	6.15938	-0.448624	0.0105958	0.0207723	6292	1
TCTN3	8.49895	-0.402557	0.0277114	0.0469258	7048	1	7.88397	-1.11817	2.41739e-05	0.000114598	2602	1
CTSW	11.4098	-0.540374	0.0277694	0.047015	7050	1	10.7259	-1.3831	8.24444e-05	0.000322228	3156	1
METAP1	8.14446	-0.365768	0.0277827	0.0470309	7051	1	7.75263	-0.635578	0.0029358	0.00683911	5295	1
CPED1	5.94309	-0.622955	0.027846	0.0471313	7052	1	5.62835	-0.730092	0.0390455	0.0645092	7466	1
CDC23	8.04748	-0.426376	0.0279523	0.0472978	7054	1	7.62331	-0.763953	0.00402906	0.00899193	5527	1
C1orf35	7.06195	-0.353381	0.0285282	0.0481767	7068	1	6.67579	-0.602632	0.000444737	0.0013626	4026	1
LOC102723373	5.15411	-0.578572	0.0285491	0.0482052	7069	1	4.82012	-0.727061	0.0642294	0.0989234	8008	1
LRRC47	8.42396	-0.273152	0.0285703	0.048234	7070	1	8.13772	-0.330357	0.0156898	0.0291971	6628	1
PRSS23	8.44008	-0.796509	0.0285748	0.0482349	7071	1	7.97068	-1.21759	0.00902687	0.018064	6164	1
KANSL3	8.21625	-0.291402	0.028585	0.0482453	7072	1	7.94	-0.326269	0.0304441	0.0519044	7235	1
PGAM5	7.25677	-0.354558	0.0285959	0.0482523	7073	1	6.78344	-0.78263	1.02119e-05	5.56131e-05	2265	1
CSPP1	6.98386	-0.344058	0.0286176	0.0482798	7075	1	6.68132	-0.42722	0.0127818	0.0243722	6469	1
WDR73	8.27562	-0.231124	0.0286917	0.0483936	7076	1	7.92763	-0.404678	0.0017778	0.00443128	4948	1
GPATCH1	7.18936	-0.32388	0.0288004	0.0485402	7082	1	6.72038	-0.745393	0.000295974	0.000961505	3797	1
SURF2	7.25066	-0.346379	0.0289457	0.0487644	7085	1	6.85337	-0.611049	0.00306624	0.0070974	5329	1
CARKD	7.64062	-0.341887	0.029172	0.049104	7091	1	7.40279	-0.301419	0.0538157	0.0849848	7811	1
S1PR5	9.70042	-0.671832	0.0293562	0.0493863	7095	1	9.16407	-1.22249	0.00224204	0.00541946	5103	1
KAT2A	6.4527	-0.531901	0.0295892	0.0497306	7101	1	6.11983	-0.668758	0.00802674	0.0163329	6062	1
DDX18	9.61459	-0.286433	0.0295991	0.0497389	7103	1	9.17814	-0.639629	3.59063e-05	0.000159605	2775	1
ZNF626	6.18942	-0.539812	0.0297583	0.0499641	7109	1	5.82838	-0.74606	0.00358666	0.00810877	5456	1
EPHX1	4.74421	-0.553325	0.0298253	0.0500625	7111	1	4.35103	-0.806591	0.00529675	0.0113647	5749	1
SLC25A12	7.41367	-0.386791	0.0299811	0.0503028	7114	1	7.18509	-0.325678	0.0364954	0.0606699	7420	1
LOC100506551	5.724	-0.547089	0.0301077	0.0504939	7117	1	5.46878	-0.527905	0.0477746	0.0767917	7674	1
LOC101929718	6.26643	-0.300117	0.030142	0.0505444	7118	1	5.86338	-0.581339	0.00309428	0.00715024	5338	1
RPL5	11.754	-0.380792	0.0301737	0.0505834	7120	1	11.4976	-0.370657	0.0515258	0.0819774	7753	1
MCCC1	7.53177	-0.396364	0.0303938	0.0508951	7128	1	7.23392	-0.477729	0.0421404	0.0689392	7540	1
LAS1L	8.11111	-0.320408	0.0307073	0.051348	7138	1	7.62726	-0.76977	1.40261e-05	7.2239e-05	2395	1
STIM2	8.49211	-0.293856	0.0310618	0.0518826	7146	1	8.15453	-0.450785	0.00506084	0.0109288	5712	1
RBM26	8.54337	-0.275339	0.0313542	0.0523198	7153	1	8.23564	-0.369237	0.00288214	0.00673701	5277	1
RAD51D	6.37222	-0.453591	0.0315413	0.05261	7156	1	5.96569	-0.751922	0.00195035	0.00480287	5009	1
JADE2	8.67887	-0.420203	0.0315698	0.0526427	7158	1	8.16771	-0.9159	0.000326147	0.00104386	3854	1
ANKRD46	6.55692	-0.44081	0.0317352	0.0528816	7163	1	6.10119	-0.840472	0.0143191	0.0269083	6564	1
SCIMP	9.32426	-0.420194	0.03207	0.0533799	7171	1	9.07917	-0.392005	0.056997	0.0893113	7872	1
RPUSD2	7.00298	-0.435632	0.0321096	0.0534385	7172	1	6.31976	-1.27858	6.26816e-05	0.00025585	3022	1
BLOC1S3	8.58924	-0.2592	0.0321626	0.0535117	7174	1	8.22871	-0.454023	0.000720937	0.00204761	4343	1
TSR1	7.88395	-0.347427	0.0321845	0.0535344	7175	1	7.34337	-0.913223	7.37353e-07	6.04737e-06	1504	1
ZNHIT2	6.74642	-0.32276	0.0321955	0.0535365	7178	1	6.19787	-0.895881	3.1763e-05	0.000144255	2716	1
C1orf74	9.04573	-0.239811	0.0323369	0.0537568	7180	1	8.73948	-0.327705	0.00542939	0.0116069	5770	1
TPM3P9	6.70086	-0.474916	0.0324864	0.0539765	7183	1	6.31288	-0.733838	0.00258231	0.00611965	5205	1
PPP1R3E	7.19177	-0.421331	0.0325998	0.0541334	7188	1	6.73448	-0.805847	0.00231509	0.00557203	5125	1
NCDN	7.00483	-0.38771	0.0327457	0.0543682	7189	1	6.57662	-0.719482	0.00047359	0.00143885	4060	1
ADK	8.91752	-0.295917	0.0328098	0.0544671	7190	1	8.39869	-0.81483	9.81226e-06	5.37213e-05	2253	1
DEAF1	8.23552	-0.25282	0.0328641	0.0545496	7191	1	7.81497	-0.574023	8.73673e-05	0.000338148	3187	1
NELFB	7.32489	-0.272555	0.0332604	0.0551384	7200	1	7.04233	-0.315914	0.0645778	0.0993597	8017	1
CD52	12.1405	-0.637736	0.0337738	0.0559041	7211	1	11.782	-0.817399	0.0193559	0.0350594	6810	1
TMEM135	6.52836	-0.472898	0.0342089	0.0565145	7225	1	6.22913	-0.549912	0.0396824	0.0654038	7484	1
CD27	9.97069	-0.48253	0.0345521	0.0570184	7233	1	8.88394	-2.13196	8.46179e-11	4.22658e-09	246	1
CXCR3	8.3511	-0.580271	0.0348684	0.0574529	7244	1	7.30192	-2.15868	3.19811e-09	7.17249e-08	550	1
ARRDC5	6.66459	-0.481891	0.034878	0.0574609	7245	1	6.38708	-0.503479	0.058866	0.0918665	7904	1
GTF2H4	5.91015	-0.443427	0.0352367	0.0579718	7255	1	5.5561	-0.627191	0.0156909	0.0291971	6629	1
TMTC3	6.30415	-0.47297	0.035262	0.0579894	7258	1	5.98789	-0.587997	0.0129224	0.0245984	6480	1
PTGES2	8.41358	-0.289454	0.0353978	0.0581798	7262	1	7.91699	-0.757117	5.3985e-05	0.000224362	2968	1
MYO18A	8.12432	-0.284095	0.0357028	0.0586093	7271	1	7.82339	-0.36008	0.0433778	0.0706357	7575	1
CCDC115	9.48421	-0.225001	0.0361286	0.0592513	7278	1	9.0935	-0.486308	0.000213378	0.000726475	3623	1
RHOT2	9.79246	-0.220978	0.0365989	0.059932	7289	1	9.4064	-0.469858	0.000142071	0.000511699	3424	1
STAG3L4	6.69124	-0.332561	0.036988	0.0605028	7297	1	6.26459	-0.665904	0.00252327	0.00600049	5187	1
AAR2	8.64306	-0.281985	0.0370591	0.0605906	7300	1	8.32289	-0.402847	0.00359061	0.00811472	5458	1
ABCF1	8.74575	-0.257747	0.0372253	0.0608243	7305	1	8.43106	-0.36702	0.0180134	0.0329618	6741	1
ACY1	5.78003	-0.408511	0.0374785	0.0611878	7311	1	5.2666	-0.911801	0.000186911	0.00064872	3554	1
CCT6P1	6.33017	-0.279826	0.0376309	0.0614113	7314	1	6.01317	-0.395038	0.0203715	0.0366408	6858	1
ARHGEF39	7.55985	-0.323796	0.0380249	0.0619866	7322	1	7.04576	-0.821551	3.28121e-05	0.000148039	2734	1
BRICD5	4.89846	-0.452163	0.0380515	0.0620214	7323	1	4.59626	-0.526827	0.0494375	0.0790526	7714	1
COX19	8.41735	-0.219984	0.0380664	0.0620355	7324	1	8.13513	-0.261544	0.0444334	0.0721071	7601	1
HTATSF1	8.41012	-0.305626	0.0380977	0.0620712	7326	1	8.09354	-0.423216	0.0297025	0.0508438	7206	1
MAN1B1	8.65413	-0.268897	0.0381383	0.0621289	7327	1	8.28385	-0.486227	0.00239525	0.00573364	5153	1
LOC101928020	4.64767	-0.533896	0.0384521	0.0625718	7335	1	4.29078	-0.717856	0.0206383	0.0370451	6872	1
THAP4	7.69532	-0.236751	0.0384969	0.0626276	7337	1	7.31688	-0.472548	0.00384159	0.00861753	5498	1
PPARGC1B	6.37882	-0.457077	0.038601	0.0627713	7340	1	5.83421	-1.01685	0.000845436	0.00234769	4442	1
OTUD3	5.53768	-0.481567	0.0390819	0.0634654	7350	1	4.99585	-1.04203	4.17327e-05	0.000181003	2844	1
PHF7	5.54858	-0.38281	0.0391548	0.0635593	7353	1	5.12697	-0.703814	0.00264851	0.0062537	5224	1
PHTF2	7.99416	-0.426232	0.039223	0.0636516	7355	1	7.64017	-0.62028	0.00660764	0.0137841	5913	1
OXA1L	9.73609	-0.206614	0.0393671	0.0638345	7361	1	9.46027	-0.236309	0.0450181	0.0729505	7612	1
ACTR5	6.92554	-0.366966	0.0395508	0.0641062	7364	1	6.43993	-0.818209	0.000439428	0.00134969	4016	1
ATP5G2	11.48	-0.286109	0.0397192	0.064353	7367	1	11.1851	-0.346845	0.0486225	0.0779515	7694	1
TBL3	8.6604	-0.243446	0.0400225	0.0648092	7371	1	8.28106	-0.484669	0.000613285	0.0017874	4232	1
ZNF28	6.66224	-0.573234	0.0401551	0.0650063	7373	1	6.33629	-0.711303	0.0149344	0.0279281	6596	1
DTHD1	6.0814	-0.737731	0.040245	0.0651341	7375	1	5.66228	-1.05803	0.00606571	0.0127942	5848	1
KIAA0141	8.58825	-0.229231	0.0402889	0.0651963	7376	1	8.32976	-0.226633	0.0375067	0.0621918	7439	1
SNAP47	8.00085	-0.228106	0.0403113	0.0652238	7377	1	7.6043	-0.500492	0.000101459	0.000383543	3263	1
WDR46	8.6342	-0.256967	0.0404134	0.0653712	7379	1	8.14614	-0.712165	9.33896e-06	5.15649e-05	2234	1
ACAD9	8.06783	-0.276568	0.0405933	0.0656203	7383	1	7.68859	-0.514681	0.00341385	0.00778514	5409	1
CLIC3	9.12456	-0.641434	0.0408967	0.0660187	7394	1	8.17903	-2.00162	4.5883e-06	2.77027e-05	2043	1
RPUSD4	7.40562	-0.360145	0.0409736	0.0661255	7395	1	6.96003	-0.730492	1.21596e-05	6.43454e-05	2331	1
R3HDM1	7.44364	-0.322322	0.0411248	0.0663511	7398	1	7.03264	-0.628839	0.00103566	0.00278989	4579	1
WDR43	8.19929	-0.340087	0.0413957	0.0667431	7403	1	7.65577	-0.912118	4.74402e-05	0.000201368	2906	1
PCID2	8.48497	-0.301344	0.0414692	0.0668435	7405	1	8.07752	-0.598896	0.000444178	0.00136169	4023	1
ZNF347	5.70512	-0.513711	0.0415821	0.0669832	7409	1	5.38582	-0.627136	0.024895	0.0436379	7037	1
SMAD7	5.34459	-0.532712	0.0417328	0.0671958	7413	1	5.13001	-0.441896	0.0503416	0.0802797	7735	1
TMEM41A	7.46331	-0.320342	0.041786	0.0672724	7414	1	6.98601	-0.74692	5.58459e-05	0.000231249	2978	1
PPP3CC	8.8747	-0.363725	0.041905	0.0674458	7416	1	8.15139	-1.29373	4.33568e-07	3.8847e-06	1376	1
SPHK2	7.23236	-0.329102	0.0419561	0.0675007	7419	1	6.88137	-0.503585	0.00335934	0.00767787	5397	1
LDHB	11.5862	-0.320445	0.0422419	0.0678965	7426	1	10.8726	-1.22787	6.13162e-08	7.52675e-07	1004	1
ADGRA2	4.45698	-0.423571	0.0422998	0.0679804	7427	1	4.09628	-0.609837	0.00455145	0.0099826	5624	1
PANK4	8.15607	-0.217897	0.0424315	0.0681553	7431	1	7.83268	-0.34665	0.0111437	0.0216604	6346	1
ZNF675	6.3324	-0.415053	0.0424645	0.0681993	7432	1	5.82644	-0.911106	0.00646869	0.0135331	5896	1
HNRNPDL	10.2247	-0.264365	0.0424861	0.0682154	7434	1	9.81687	-0.565595	0.000537161	0.00160084	4139	1
BACE1	5.12187	-0.521194	0.0432964	0.069437	7442	1	4.7575	-0.728947	0.00893194	0.0179031	6154	1
ANKRD26	6.74532	-0.386592	0.0434463	0.069626	7448	1	6.39144	-0.572493	0.0118094	0.0227857	6393	1
RASA4B	7.93773	-0.583348	0.0439651	0.0703913	7455	1	7.56928	-0.795268	0.0378586	0.06275	7442	1
LOC101929099	4.15014	-0.456772	0.0442149	0.0707344	7461	1	3.65037	-0.935294	0.0002235	0.000755723	3648	1
UBXN11	10.9932	-0.425326	0.0442521	0.0707844	7462	1	10.6409	-0.597614	0.0152891	0.0285096	6615	1
TMEM138	8.2361	-0.290818	0.0444796	0.0711102	7466	1	7.81799	-0.599425	0.000378534	0.00119052	3922	1
SLC35E4	4.97095	-0.520201	0.0446312	0.0713334	7468	1	4.62144	-0.69484	0.0225567	0.0400398	6949	1
MCMDC2	6.69657	-0.355232	0.0449052	0.0717233	7473	1	6.24082	-0.743191	0.000223097	0.000754952	3644	1
EXT2	8.33318	-0.371615	0.0454385	0.0724684	7484	1	8.08496	-0.353778	0.0634511	0.0979561	7990	1
DHRS4L2	7.56209	-0.343291	0.045561	0.0726343	7487	1	7.03174	-0.878249	8.95549e-05	0.000345314	3199	1
TRMT61B	6.65251	-0.435719	0.046563	0.0740245	7508	1	6.1722	-0.880666	0.00317241	0.0073157	5349	1
C6orf136	6.3332	-0.285699	0.0467624	0.0743119	7511	1	5.9869	-0.453905	0.010827	0.0211415	6317	1
RNF43	7.18413	-0.326142	0.0470677	0.0747595	7514	1	6.698	-0.778	7.46255e-05	0.00029665	3103	1
SEC14L2	6.57147	-0.464395	0.0478048	0.0757968	7528	1	6.15108	-0.784135	0.00141025	0.00362481	4799	1
NISCH	8.73267	-0.277422	0.0479519	0.0759897	7532	1	8.43779	-0.340127	0.0620722	0.0960798	7969	1
SLC25A23	6.38627	-0.427595	0.0480779	0.076169	7534	1	5.55161	-1.57265	4.28513e-06	2.61539e-05	2021	1
TMEM161A	7.06422	-0.358246	0.04814	0.0762464	7536	1	6.52279	-0.914802	0.00091346	0.00250445	4499	1
DFFB	6.35479	-0.404857	0.0481459	0.0762464	7537	1	5.86641	-0.861586	0.000247032	0.000821331	3710	1
C16orf13	8.6173	-0.352918	0.0484739	0.0767048	7543	1	8.03329	-0.989697	5.23021e-05	0.000219114	2944	1
NAGPA	8.11482	-0.340247	0.0492408	0.0778152	7553	1	7.78074	-0.48935	0.00770011	0.0157619	6026	1
ARL14EP	7.87334	-0.392372	0.0495851	0.078297	7559	1	7.5151	-0.59436	0.0032433	0.00744992	5370	1
ABI3	10.1163	-0.42423	0.0496612	0.0784069	7560	1	9.55339	-1.02306	2.51815e-05	0.0001186	2619	1
MSH2	7.39737	-0.426727	0.0498915	0.0787184	7565	1	6.85894	-0.990947	0.00101514	0.00274239	4566	1
IL17RC	5.59717	-0.405525	0.050321	0.0793122	7573	1	5.17068	-0.736172	0.00484512	0.0105299	5675	1
GHDC	6.78369	-0.297524	0.0505022	0.0795242	7580	1	6.29262	-0.753505	0.000315768	0.00101511	3837	1
TP53RK	8.27786	-0.264169	0.0505402	0.0795737	7581	1	7.91632	-0.469498	0.00282608	0.006616	5269	1
UBE2D4	6.70492	-0.258832	0.0513741	0.0807163	7597	1	6.10951	-0.928217	1.08015e-06	8.32726e-06	1600	1
CCDC7	6.05891	-0.491153	0.0514016	0.0807382	7599	1	5.5581	-0.971903	0.000336072	0.00107035	3873	1
MAPKAPK5	7.45561	-0.316181	0.05147	0.0808138	7602	1	7.10956	-0.496477	0.0131473	0.024988	6490	1
NANP	5.07901	-0.49234	0.0517038	0.0811167	7608	1	4.61369	-0.902174	0.00493127	0.0106846	5693	1
PYCRL	6.45395	-0.387947	0.0517678	0.0811958	7610	1	5.75453	-1.26171	1.71693e-05	8.57767e-05	2469	1
PMPCA	8.52473	-0.211978	0.0521904	0.0817941	7616	1	8.04913	-0.643377	8.5728e-05	0.000333057	3175	1
EXOSC5	7.98109	-0.332953	0.0523641	0.0820126	7621	1	7.35096	-1.0654	3.76531e-07	3.45851e-06	1342	1
DNAJC10	8.94883	-0.39207	0.0531377	0.0830607	7636	1	8.60885	-0.558968	0.0291479	0.0499985	7191	1
PTMA	12.4138	-0.242253	0.0532294	0.0831931	7637	1	12.0376	-0.468099	0.00817876	0.0165929	6080	1
MEAF6	9.47043	-0.207143	0.0532373	0.0831946	7638	1	9.16613	-0.298542	0.031806	0.0538911	7280	1
[truncated: 38 more rows]

## Sheet: only_covid_up
gene_id	a.value_COVID	m.value_COVID	p.value_COVID	q.value_COVID	rank_COVID	estimatedDEG_COVID	a.value_SEPSIS	m.value_SEPSIS	p.value_SEPSIS	q.value_SEPSIS	rank_SEPSIS	estimatedDEG_SEPSIS
[truncated: 943 more rows]

[truncated: 3 more sheets: only_covid_down, only_sepsis_up, only_sepsis_down]
