# Supplementary material for: Transcriptional differences between coronavirus disease 2019 and bacterial sepsis
Source: Virol J. 2022 Nov 28;19:198. doi: 10.1186/s12985-022-01930-y (PMC9702864; doi:10.1186/s12985-022-01930-y)
Supplement: Supplementary file 4 — Additional file 4. Table S4. [file 12985_2022_1930_MOESM4_ESM.xlsx]

## Sheet: Title
Table S4	GO enrichment analysis for COVID-19 and sepsis compared with healthy controls

## Sheet: Table S4
Cluster	ID	Description	GeneRatio	BgRatio	pvalue	p.adjust	qvalue	geneID	Count
1	both_down	GO:0034470	ncRNA processing	122/1608	400/18862	1.55972e-37	8.46773e-34	7.88234e-34	23076/4088/79707/65095/27043/55226/79066/6234/23195/54680/4736/27340/317781/9045/57602/118460/8602/134637/79979/6223/29894/57505/63892/80746/79039/54482/6187/9875/91695/22984/9790/64172/55253/155400/130916/221078/65083/27292/29102/9221/134430/441250/91801/55623/57647/283989/10940/54901/158234/64118/6217/196074/80324/387338/29063/6130/25926/260294/50628/1662/4931/79863/115708/142940/2068/55272/483…	122
2	both_down	GO:0034660	ncRNA metabolic process	135/1608	492/18862	5.98088e-36	1.62351e-32	1.51127e-32	23076/4088/79707/65095/27043/55226/79066/6234/23195/54680/4736/27340/317781/9045/57602/118460/8602/134637/79979/6223/29894/115752/129563/57505/63892/80746/79039/54482/6187/9875/91695/22984/57510/9790/64172/55253/155400/130916/221078/65083/27292/29102/9221/134430/23395/441250/91801/55623/57647/283989/10940/54901/158234/64118/6217/196074/80324/55152/387338/29063/55278/6130/25926/260294/50628/1662/4…	135
3	both_down	GO:0042254	ribosome biogenesis	98/1608	307/18862	4.23504e-32	7.66402e-29	7.13419e-29	23076/79707/65095/27043/55226/79066/6234/23195/6147/54680/4736/27340/317781/6134/9045/57602/118460/8602/6223/10514/79039/6122/6187/9875/91695/64794/22984/9790/6193/155400/130916/65083/27292/29102/9221/134430/55341/55623/57647/3921/6217/196074/22907/387338/29063/6130/25926/260294/50628/1662/4931/79863/2068/55272/4839/10885/5822/51202/6208/6209/54881/56342/57109/28987/55661/5394/84549/54606/55035/6…	98
4	both_down	GO:0016072	rRNA metabolic process	83/1608	238/18862	2.07739e-30	2.59485e-27	2.41546e-27	23076/79707/65095/27043/55226/79066/6234/23195/54680/4736/27340/317781/9045/57602/118460/8602/6223/115752/79039/6187/9875/91695/22984/9790/155400/130916/65083/27292/29102/9221/134430/55623/57647/6217/196074/387338/29063/6130/25926/260294/50628/1662/4931/79863/2068/55272/4839/10885/5822/51202/6208/6209/54881/57109/28987/55661/5394/84549/54606/55035/51018/57050/51729/153443/2091/84294/79033/10528/7…	83
5	both_down	GO:0006364	rRNA processing	81/1608	228/18862	2.3898e-30	2.59485e-27	2.41546e-27	23076/79707/65095/27043/55226/79066/6234/23195/54680/4736/27340/317781/9045/57602/118460/8602/6223/79039/6187/9875/91695/22984/9790/155400/130916/65083/27292/9221/134430/55623/57647/6217/196074/387338/29063/6130/25926/260294/50628/1662/4931/79863/2068/55272/4839/10885/5822/51202/6208/6209/54881/57109/28987/55661/5394/84549/54606/55035/51018/57050/51729/153443/2091/84294/79033/10528/79922/8886/612…	81
6	both_down	GO:0022613	ribonucleoprotein complex biogenesis	121/1608	473/18862	3.68684e-29	3.33597e-26	3.10535e-26	1975/10594/51386/23020/23076/79707/65095/27043/55226/79066/6234/23195/6147/54680/4736/27340/317781/6134/23521/9045/57602/118460/8665/8602/6223/472/10514/79039/6122/6187/54496/9875/27339/91695/64794/22984/9790/6193/155400/130916/65083/27292/29102/9221/134430/55341/55623/57647/3921/545/6217/196074/22907/387338/29063/6130/25926/260294/50628/1662/4931/79863/54960/2068/55272/96764/4839/10885/24148/468…	121
7	both_down	GO:0019080	viral gene expression	61/1608	198/18862	1.49092e-19	1.15632e-16	1.07638e-16	51176/51386/23076/6181/23225/6234/29969/6147/9883/64710/4736/6134/23279/23521/9045/6168/8665/6223/6146/23511/6597/55746/6188/6137/6142/6122/6187/348995/6141/5725/6193/6161/6191/23636/6143/7469/6158/3921/9631/6136/6217/25873/23165/6130/6138/6207/6208/6209/9688/6132/6352/6159/440275/4927/6124/6222/6175/57122/6125/25920/81929	61
8	both_down	GO:0019083	viral transcription	57/1608	180/18862	5.48687e-19	3.72353e-16	3.46612e-16	51176/23076/6181/23225/6234/29969/6147/9883/64710/4736/6134/23279/23521/9045/6168/6223/6146/23511/6597/55746/6188/6137/6142/6122/6187/348995/6141/6193/6161/6191/23636/6143/7469/6158/3921/9631/6136/6217/25873/23165/6130/6138/6207/6208/6209/9688/6132/6352/6159/4927/6124/6222/6175/57122/6125/25920/81929	57
9	both_down	GO:0009451	RNA modification	54/1608	169/18862	2.95534e-18	1.78272e-15	1.65948e-15	55226/79066/134637/79979/57505/63892/29890/79068/54482/104/64172/55253/155400/130916/221078/27292/441250/91801/55623/79872/54901/158234/64118/196074/80324/387338/29063/27037/8731/260294/115708/142940/96764/4839/55250/10930/9836/5073/56931/81890/55783/60487/25917/55140/2091/54802/55798/55621/79922/27079/84881/55006/140564/91893	54
10	both_down	GO:0000184	nuclear-transcribed mRNA catabolic process, nonsense-mediated decay	44/1608	120/18862	1.10187e-17	5.98207e-15	5.56852e-15	6181/23293/6234/6147/4736/6134/23521/9045/6168/6223/6146/6188/6137/6142/6122/6187/51594/6141/6193/6161/6191/6143/6158/3921/56006/6136/6217/25873/6130/6138/4686/6207/6208/6209/6132/5073/5394/6159/6124/22916/6222/6175/23708/6125	44
11	both_down	GO:0000956	nuclear-transcribed mRNA catabolic process	58/1608	208/18862	2.02453e-16	9.99195e-14	9.30119e-14	6181/23293/6234/6147/4736/6134/23521/9045/6168/118460/23644/57690/6223/129563/6146/472/6188/6137/9652/6142/6122/6187/51594/6141/9924/6193/6161/678/6191/6143/6158/3921/56006/6136/6217/25873/27327/6130/6138/4686/6207/6208/6209/6132/5073/5394/246175/26523/6159/6124/22916/6222/6175/201626/23708/6125/55795/56915	58
12	both_down	GO:0006614	SRP-dependent cotranslational protein targeting to membrane	37/1608	105/18862	1.85936e-14	8.41205e-12	7.83051e-12	6181/6234/6147/4736/6134/23521/9045/6168/6223/6146/6188/6137/6142/6122/6187/6141/6193/6161/6191/6143/6158/3921/6136/6217/25873/6130/100507582/6138/6207/6208/6209/6132/6159/6124/6222/6175/6125	37
13	both_down	GO:0006613	cotranslational protein targeting to membrane	37/1608	110/18862	9.92398e-14	4.14441e-11	3.8579e-11	6181/6234/6147/4736/6134/23521/9045/6168/6223/6146/6188/6137/6142/6122/6187/6141/6193/6161/6191/6143/6158/3921/6136/6217/25873/6130/100507582/6138/6207/6208/6209/6132/6159/6124/6222/6175/6125	37
14	both_down	GO:0006413	translational initiation	51/1608	193/18862	1.36529e-13	5.2944e-11	4.92839e-11	1975/51386/6181/6234/6147/2475/22927/4736/6134/23521/9045/6168/8665/400961/6223/6146/6188/6137/6142/6122/6187/6141/6193/6161/6191/6143/6158/3921/6136/6217/25873/6130/6138/4686/6207/6208/6209/6132/728689/8663/6352/6159/440275/9451/8893/6124/8637/22916/6222/6175/6125	51
15	both_down	GO:0001510	RNA methylation	31/1608	84/18862	5.82401e-13	2.1079e-10	1.96218e-10	79066/79979/63892/29890/54482/155400/130916/221078/27292/91801/79872/158234/196074/387338/29063/27037/8731/260294/115708/96764/4839/9836/55783/60487/25917/2091/55798/55621/79922/55006/91893	31
16	both_down	GO:0045047	protein targeting to ER	37/1608	120/18862	2.03227e-12	6.89574e-10	6.41902e-10	6181/6234/6147/4736/6134/23521/9045/6168/6223/6146/6188/6137/6142/6122/6187/6141/6193/6161/6191/6143/6158/3921/6136/6217/25873/6130/100507582/6138/6207/6208/6209/6132/6159/6124/6222/6175/6125	37
17	both_down	GO:0072599	establishment of protein localization to endoplasmic reticulum	37/1608	124/18862	6.1069e-12	1.95026e-09	1.81543e-09	6181/6234/6147/4736/6134/23521/9045/6168/6223/6146/6188/6137/6142/6122/6187/6141/6193/6161/6191/6143/6158/3921/6136/6217/25873/6130/100507582/6138/6207/6208/6209/6132/6159/6124/6222/6175/6125	37
18	both_down	GO:0006402	mRNA catabolic process	73/1608	375/18862	1.58062e-11	4.76732e-09	4.43774e-09	340152/6181/23293/79066/6234/6147/2475/4736/6134/23521/9045/6168/118460/23644/57690/8148/6223/129563/6146/472/79899/6188/6137/9652/6142/6122/79068/6187/51594/6141/9924/5578/6193/79882/6161/678/6191/6143/6158/3921/1153/10949/56006/6136/6217/25873/27327/6130/6138/8761/4686/6207/6208/57060/6209/6132/5073/328/5394/246175/26523/6159/22868/10236/6124/22916/6222/6175/201626/23708/6125/55795/56915	73
19	both_down	GO:0006399	tRNA metabolic process	45/1608	179/18862	2.35597e-11	6.73188e-09	6.2665e-09	55226/134637/79979/29894/57505/63892/80746/54482/64172/55253/221078/23395/441250/91801/55623/283989/10940/54901/158234/64118/80324/55152/55278/115708/142940/51067/55250/112487/9836/56931/81890/60487/25917/60528/55140/10352/54802/283742/57176/55798/55621/84881/55006/112858/80755	45
20	both_down	GO:0008033	tRNA processing	37/1608	130/18862	2.8767e-11	7.8088e-09	7.26897e-09	55226/134637/79979/29894/57505/63892/80746/54482/64172/55253/221078/441250/91801/55623/283989/10940/54901/158234/64118/80324/115708/142940/55250/9836/56931/81890/60487/25917/60528/55140/54802/283742/55798/55621/84881/55006/112858	37
21	both_down	GO:0042110	T cell activation	85/1608	474/18862	3.12643e-11	8.08258e-09	7.52381e-09	6932/64919/197358/23598/51176/3955/10125/920/923/921/596/940/3702/9840/4088/4773/1235/2625/1236/4063/959/3707/6095/814/1803/2475/25/8379/3111/5588/916/917/55423/7535/6693/3115/3575/868/3932/84433/864/399/2534/7157/6146/3113/6188/10892/1880/5734/915/3109/3122/201633/914/678/29102/8320/50943/975/27040/1739/972/84524/114836/925/924/926/9466/30009/9093/57678/7293/54900/3123/6352/9760/440275/11126/206…	85
22	both_down	GO:0006401	RNA catabolic process	77/1608	414/18862	4.4621e-11	1.10112e-08	1.025e-08	340152/6181/23293/79066/6234/6147/2475/4736/6134/23521/9045/6168/118460/23644/57690/8148/10128/6223/115752/129563/6146/472/79899/6188/6137/9652/6142/6122/79068/6187/51594/6141/9924/5578/6193/79882/6161/678/29102/6191/6143/6158/3921/1153/10949/10940/56006/6136/6217/25873/27327/6130/6138/8761/4686/6207/6208/57060/6209/6132/5073/328/5394/246175/26523/6159/22868/10236/6124/22916/6222/6175/201626/2370…	77
23	both_down	GO:0030217	T cell differentiation	54/1608	246/18862	7.06792e-11	1.66834e-08	1.553e-08	6932/64919/23598/51176/3955/920/596/940/3702/9840/4773/1235/2625/1236/4063/3707/6095/814/2475/25/3111/916/917/7535/6693/3575/3932/84433/864/399/7157/6146/10892/1880/5734/915/3122/914/678/29102/8320/50943/972/84524/114836/925/30009/9093/3123/9760/2064/2648/939/4092	54
24	both_down	GO:0006400	tRNA modification	29/1608	89/18862	1.10114e-10	2.49086e-08	2.31866e-08	55226/134637/79979/57505/63892/54482/64172/55253/221078/441250/91801/55623/54901/158234/64118/80324/115708/142940/55250/9836/56931/81890/60487/25917/55140/54802/55798/55621/55006	29
25	both_down	GO:0030490	maturation of SSU-rRNA	21/1608	50/18862	1.85043e-10	4.01839e-08	3.74059e-08	65095/55226/6234/27340/8602/6223/9790/57647/6217/25926/2068/10885/5822/6208/28987/57050/153443/84294/55720/10607/9277	21
26	both_down	GO:0042274	ribosomal small subunit biogenesis	26/1608	75/18862	2.14434e-10	4.47755e-08	4.16801e-08	65095/55226/6234/27340/8602/6223/91695/9790/6193/57647/3921/6217/25926/2068/10885/5822/6208/6209/28987/6838/57050/153443/84294/55720/10607/9277	26
27	both_down	GO:0030098	lymphocyte differentiation	68/1608	358/18862	2.40317e-10	4.83216e-08	4.4981e-08	6932/64919/23598/51176/3955/920/55619/596/940/3702/9840/4773/1235/2625/1236/22806/4063/959/3707/6095/814/2475/55846/25/3111/916/917/7535/6693/3575/3932/84433/864/3676/399/7157/6146/472/10892/1880/5734/915/3122/914/115352/678/29102/8320/11143/50943/972/84524/973/114836/925/974/30009/9093/4242/3123/9760/9452/2064/2648/939/55795/4092/4436	68
28	both_down	GO:0042273	ribosomal large subunit biogenesis	25/1608	72/18862	4.57731e-10	8.87508e-08	8.26153e-08	79707/23195/6147/54680/4736/6134/9045/6122/9875/22907/6130/4931/4839/56342/84549/6838/51018/55794/22868/6175/55153/8886/6125/81887/54663	25
29	both_down	GO:0045058	T cell selection	20/1608	48/18862	5.9609e-10	1.11592e-07	1.03878e-07	64919/920/596/940/2625/1236/4063/3707/2475/916/917/7535/6693/84433/915/50943/972/114836/30009/9760	20
30	both_down	GO:1903131	mononuclear cell differentiation	72/1608	411/18862	2.91398e-09	5.27333e-07	4.90877e-07	6932/64919/23598/51176/3955/920/55619/596/940/3702/9840/4773/1235/2625/1236/22806/4063/959/3707/6095/814/2475/55846/25/3111/916/917/7535/6693/3575/3932/84433/864/3676/399/7157/6146/472/1436/10892/1880/8111/5734/4609/915/3122/914/115352/678/29102/8320/11143/50943/972/84524/973/114836/925/1021/974/30009/9093/4242/3123/9760/9452/2064/2648/939/55795/4092/4436	72
31	both_down	GO:0070972	protein localization to endoplasmic reticulum	37/1608	152/18862	3.59522e-09	6.29627e-07	5.861e-07	6181/6234/6147/4736/6134/23521/9045/6168/6223/6146/6188/6137/6142/6122/6187/6141/6193/6161/6191/6143/6158/3921/6136/6217/25873/6130/100507582/6138/6207/6208/6209/6132/6159/6124/6222/6175/6125	37
32	both_down	GO:0090305	nucleic acid phosphodiester bond hydrolysis	58/1608	305/18862	4.80036e-09	8.14412e-07	7.5811e-07	340152/79707/65095/23293/27340/118460/23644/5428/8602/29894/115752/129563/80746/55728/9790/9924/23357/29102/9941/4968/10940/55218/5980/7486/22909/2068/54932/4686/57697/5810/57109/5073/5426/328/28987/5394/246175/26523/64852/6117/142/284131/60528/2021/51163/2072/1676/22916/10111/84294/79033/201626/81887/55720/2968/10607/1677/56915	58
33	both_down	GO:0090150	establishment of protein localization to membrane	64/1608	354/18862	6.26301e-09	1.03036e-06	9.5913e-07	23368/596/6181/22883/6234/6147/4736/6134/4864/23521/23180/9045/6168/23065/23062/9581/2534/6223/7157/582/6146/6188/6137/6142/6122/6187/26515/6141/6193/6161/6191/6143/6158/3921/55670/6136/6217/25873/6130/583/100507582/64112/57120/6138/27065/10519/6207/6208/6209/54471/163882/6132/6159/55750/285521/2064/6124/6222/6175/10139/6125/5018/5533/90427	64
34	both_down	GO:0000154	rRNA modification	17/1608	40/18862	8.09949e-09	1.2933e-06	1.20389e-06	55226/79066/155400/130916/27292/55623/196074/387338/29063/260294/4839/2091/79922/27079/84881/55006/91893	17
35	both_down	GO:0090501	RNA phosphodiester bond hydrolysis	37/1608	160/18862	1.58435e-08	2.45755e-06	2.28766e-06	340152/79707/65095/23293/27340/118460/8602/29894/115752/129563/80746/9790/9924/23357/29102/9941/10940/55218/4686/5073/328/28987/5394/246175/26523/64852/284131/60528/2021/51163/22916/84294/79033/201626/55720/10607/56915	37
36	both_down	GO:0033077	T cell differentiation in thymus	23/1608	73/18862	1.89731e-08	2.86126e-06	2.66345e-06	64919/596/940/9840/1235/2625/1236/3707/814/916/917/7535/3575/84433/7157/915/678/50943/972/84524/9093/9760/2064	23
37	both_down	GO:0050863	regulation of T cell activation	59/1608	327/18862	2.62688e-08	3.85441e-06	3.58795e-06	6932/51176/920/923/921/940/9840/4773/2625/1236/959/3707/814/1803/25/8379/3111/5588/916/55423/7535/6693/3115/3575/868/3932/84433/864/399/2534/3113/6188/10892/3109/3122/201633/914/29102/50943/975/27040/1739/972/84524/9466/30009/9093/57678/54900/3123/6352/9760/11126/2064/100528032/22914/2648/939/4092	59
38	both_down	GO:0042255	ribosome assembly	21/1608	64/18862	3.51818e-08	5.02637e-06	4.67888e-06	6234/23195/6147/6134/6223/6122/91695/6193/130916/57647/3921/22907/4839/5822/6208/6209/56342/55794/22868/6175/6125	21
39	both_down	GO:0022618	ribonucleoprotein complex assembly	45/1608	224/18862	4.67586e-08	6.50904e-06	6.05906e-06	1975/10594/51386/23020/6234/23195/6147/54680/6134/23521/8665/6223/472/6122/54496/27339/91695/6193/3921/545/22907/50628/54960/96764/4839/24148/4686/5822/6208/6209/56342/728689/8663/55015/26523/55794/22868/6936/55692/6175/79084/26747/6125/25980/55164	45
40	both_down	GO:0002181	cytoplasmic translation	27/1608	102/18862	7.1153e-08	9.65725e-06	8.98963e-06	1975/51386/1938/6181/6234/2475/4736/23521/8665/6146/6142/6141/6161/6143/3921/25873/6138/120526/92715/6132/728689/8663/6159/89978/6175/1819/23708	27
41	both_down	GO:0043414	macromolecule methylation	55/1608	305/18862	7.89162e-08	1.04497e-05	9.72726e-06	80335/4297/10155/2625/79066/90780/54880/79979/1786/63892/10919/29890/54482/54496/4609/155400/130916/221078/27292/4221/91801/79872/158234/196074/4302/387338/29063/27037/8731/260294/115708/23411/53615/11022/96764/4839/79918/51409/9836/55783/142/60487/55170/23028/25917/83852/4255/2091/283742/94104/55798/55621/79922/55006/91893	55
42	both_down	GO:0043368	positive T cell selection	15/1608	36/18862	8.50424e-08	1.09927e-05	1.02328e-05	64919/596/4063/3707/2475/916/917/7535/6693/915/50943/972/114836/30009/9760	15
43	both_down	GO:0071826	ribonucleoprotein complex subunit organization	45/1608	231/18862	1.20561e-07	1.52215e-05	1.41692e-05	1975/10594/51386/23020/6234/23195/6147/54680/6134/23521/8665/6223/472/6122/54496/27339/91695/6193/3921/545/22907/50628/54960/96764/4839/24148/4686/5822/6208/6209/56342/728689/8663/55015/26523/55794/22868/6936/55692/6175/79084/26747/6125/25980/55164	45
44	both_down	GO:0000462	maturation of SSU-rRNA from tricistronic rRNA transcript (SSU-rRNA, 5.8S rRNA, LSU-rRNA)	15/1608	37/18862	1.31769e-07	1.56156e-05	1.4536e-05	65095/27340/8602/6223/9790/57647/6217/2068/5822/6208/57050/84294/55720/10607/9277	15
45	both_down	GO:0051031	tRNA transport	15/1608	37/18862	1.31769e-07	1.56156e-05	1.4536e-05	23225/9883/23279/23511/55746/348995/65083/23636/9631/23165/9688/4927/57122/9804/81929	15
46	both_down	GO:0031167	rRNA methylation	13/1608	28/18862	1.32311e-07	1.56156e-05	1.4536e-05	79066/155400/130916/27292/196074/387338/29063/260294/4839/2091/79922/55006/91893	13
47	both_down	GO:0006612	protein targeting to membrane	42/1608	211/18862	1.69601e-07	1.95907e-05	1.82364e-05	6181/6234/6147/4736/6134/23521/9045/6168/2534/6223/6146/6188/6137/6142/6122/6187/6141/6193/6161/6191/6143/6158/3921/55670/6136/6217/25873/6130/100507582/6138/10519/6207/6208/6209/54471/6132/6159/2064/6124/6222/6175/6125	42
48	both_down	GO:0006403	RNA localization	45/1608	234/18862	1.78091e-07	1.99795e-05	1.85983e-05	54847/23225/23293/9883/54680/23279/23180/9284/10128/29894/23511/55746/5813/472/29890/348995/57510/8189/65083/23636/55341/9631/144983/545/10250/23165/3178/24148/4686/55308/6209/9688/9793/5073/5394/7014/4927/22916/2091/57122/55153/9804/55795/81929/55164	45
49	both_down	GO:0050852	T cell receptor signaling pathway	41/1608	204/18862	1.80327e-07	1.99795e-05	1.85983e-05	5335/920/940/3702/9840/2625/1236/25/53347/5588/916/917/7535/23180/3115/868/3932/8631/84433/2534/3117/3113/7294/6188/10892/79037/915/3120/919/3122/3118/50943/4068/975/27040/50852/3123/11126/3119/8893/54923	41
50	both_down	GO:0097064	ncRNA export from nucleus	15/1608	38/18862	2.00577e-07	2.17786e-05	2.0273e-05	23225/9883/23279/23511/55746/348995/65083/23636/9631/23165/9688/4927/22916/57122/81929	15
51	both_down	GO:0006409	tRNA export from nucleus	14/1608	34/18862	2.74915e-07	2.87022e-05	2.6718e-05	23225/9883/23279/23511/55746/348995/65083/23636/9631/23165/9688/4927/57122/81929	14
52	both_down	GO:0071431	tRNA-containing ribonucleoprotein complex export from nucleus	14/1608	34/18862	2.74915e-07	2.87022e-05	2.6718e-05	23225/9883/23279/23511/55746/348995/65083/23636/9631/23165/9688/4927/57122/81929	14
53	both_down	GO:0044154	histone H3-K14 acetylation	9/1608	14/18862	3.13835e-07	3.21474e-05	2.9925e-05	4297/2625/84289/11143/7862/23411/9678/2648/64769	9
54	both_down	GO:0045061	thymic T cell selection	11/1608	22/18862	4.86921e-07	4.89536e-05	4.55694e-05	940/2625/1236/3707/916/917/7535/84433/915/972/9760	11
55	both_down	GO:0015931	nucleobase-containing compound transport	46/1608	253/18862	7.02382e-07	6.93315e-05	6.45385e-05	54847/23225/23293/9883/23279/23169/23180/9284/10128/29894/23511/55746/5813/29890/348995/57510/8189/65083/23636/55341/293/55186/9631/144983/10250/23165/114789/2030/3178/4686/55308/6209/9688/9793/55315/7014/4927/81034/23443/22916/57122/55153/9804/55795/79085/81929	46
56	both_down	GO:0032259	methylation	59/1608	359/18862	7.29404e-07	7.07131e-05	6.58246e-05	80335/4297/10155/2625/114826/79066/4548/90780/54880/79979/1786/63892/10919/29890/54482/54496/4609/155400/130916/221078/27292/4221/10322/91801/2593/79872/158234/196074/4302/387338/29063/27037/8731/260294/115708/23411/53615/11022/96764/4839/79918/51409/9836/55783/142/60487/55170/23028/25917/83852/4255/2091/283742/94104/55798/55621/79922/55006/91893	59
57	both_down	GO:0051236	establishment of RNA localization	39/1608	201/18862	9.11606e-07	8.68265e-05	8.0824e-05	54847/23225/23293/9883/23279/23180/9284/10128/29894/23511/55746/5813/472/29890/348995/57510/8189/65083/23636/55341/9631/144983/545/10250/23165/3178/4686/55308/6209/9688/9793/7014/4927/22916/57122/55153/9804/55795/81929	39
58	both_down	GO:1900034	regulation of cellular response to heat	21/1608	79/18862	1.83346e-06	0.000171619	0.000159754	23225/57521/9883/2475/23279/817/23511/55746/472/57805/348995/23636/9631/545/23165/23411/9688/6117/4927/57122/81929	21
59	both_down	GO:0046631	alpha-beta T cell activation	31/1608	149/18862	2.57219e-06	0.000236685	0.000220322	64919/51176/596/940/3702/2625/4063/3707/6095/2475/25/5588/916/7535/6693/868/864/6146/10892/1880/5734/3122/8320/50943/975/114836/30009/3123/9760/11126/4092	31
60	both_down	GO:0046632	alpha-beta T cell differentiation	25/1608	107/18862	2.67141e-06	0.000241718	0.000225007	64919/51176/596/3702/2625/4063/3707/6095/2475/25/7535/6693/864/6146/10892/1880/5734/3122/8320/50943/114836/30009/3123/9760/4092	25
61	both_down	GO:0050851	antigen receptor-mediated signaling pathway	53/1608	323/18862	2.76493e-06	0.000246079	0.000229067	5335/920/596/940/3702/9840/4773/2625/1236/59338/25/53347/5588/916/917/7535/23180/3115/868/3932/8631/84433/5583/2534/3117/3113/933/7294/6188/10892/79037/4208/57181/915/3120/919/3122/3118/115352/9404/50943/4068/975/27040/50852/973/974/54900/3123/11126/3119/8893/54923	53
62	both_down	GO:1903039	positive regulation of leukocyte cell-cell adhesion	42/1608	234/18862	2.97102e-06	0.000260156	0.000242171	51176/2113/920/923/921/940/9840/2625/1236/959/3707/1803/5588/916/55423/7535/3115/3575/3932/8631/84433/864/3676/399/2534/3113/6188/10892/3109/3122/50943/975/972/9466/9093/57678/3123/6352/11126/100528032/22914/939	42
63	both_down	GO:0050870	positive regulation of T cell activation	39/1608	212/18862	3.58721e-06	0.000309127	0.000287756	51176/920/923/921/940/9840/2625/1236/959/3707/1803/5588/916/55423/7535/3115/3575/3932/84433/864/399/2534/3113/6188/10892/3109/3122/50943/975/972/9466/9093/57678/3123/6352/11126/100528032/22914/939	39
64	both_down	GO:0050657	nucleic acid transport	37/1608	198/18862	4.33158e-06	0.000356598	0.000331946	54847/23225/23293/9883/23279/23180/9284/10128/29894/23511/55746/5813/29890/348995/57510/8189/65083/23636/55341/9631/144983/10250/23165/3178/4686/55308/6209/9688/9793/7014/4927/22916/57122/55153/9804/55795/81929	37
65	both_down	GO:0050658	RNA transport	37/1608	198/18862	4.33158e-06	0.000356598	0.000331946	54847/23225/23293/9883/23279/23180/9284/10128/29894/23511/55746/5813/29890/348995/57510/8189/65083/23636/55341/9631/144983/10250/23165/3178/4686/55308/6209/9688/9793/7014/4927/22916/57122/55153/9804/55795/81929	37
66	both_down	GO:0090502	RNA phosphodiester bond hydrolysis, endonucleolytic	21/1608	83/18862	4.33514e-06	0.000356598	0.000331946	340152/79707/65095/23293/27340/8602/80746/9790/29102/9941/10940/328/28987/26523/284131/60528/2021/51163/84294/55720/10607	21
67	both_down	GO:1903037	regulation of leukocyte cell-cell adhesion	53/1608	330/18862	5.27364e-06	0.000427322	0.000397781	51176/2113/920/923/921/940/9840/2625/1236/959/3707/1803/8379/5588/916/55423/7535/6693/3115/3575/868/3932/8631/84433/864/3676/399/2534/3113/6188/10892/3109/3122/201633/50943/975/5465/1739/972/84524/9466/30009/9093/57678/54900/3123/6352/11126/2064/100528032/22914/939/4092	53
68	both_down	GO:0000469	cleavage involved in rRNA processing	11/1608	27/18862	6.02637e-06	0.000475029	0.000442189	79707/65095/27340/8602/9790/28987/5394/84294/79033/55720/10607	11
69	both_down	GO:0006913	nucleocytoplasmic transport	54/1608	340/18862	6.03739e-06	0.000475029	0.000442189	5310/4088/60468/10155/23225/23293/29969/9883/55705/84220/727851/23279/10527/729540/64328/868/51496/9679/29894/7157/23511/55746/29890/10892/348995/57510/8189/65083/9221/23636/55341/9631/3843/10250/23165/50628/54960/6815/3178/4686/55308/6209/9688/285190/8536/4927/8720/129138/84445/22916/57122/55153/55795/81929	54
70	both_down	GO:0050854	regulation of antigen receptor-mediated signaling pathway	18/1608	66/18862	6.65392e-06	0.000516059	0.000480383	9840/1236/53347/868/3932/84433/5583/933/6188/10892/79037/57181/115352/9404/4068/975/50852/11126	18
71	both_down	GO:0051169	nuclear transport	54/1608	343/18862	7.84406e-06	0.000599794	0.00055833	5310/4088/60468/10155/23225/23293/29969/9883/55705/84220/727851/23279/10527/729540/64328/868/51496/9679/29894/7157/23511/55746/29890/10892/348995/57510/8189/65083/9221/23636/55341/9631/3843/10250/23165/50628/54960/6815/3178/4686/55308/6209/9688/285190/8536/4927/8720/129138/84445/22916/57122/55153/55795/81929	54
72	both_down	GO:0006304	DNA modification	26/1608	121/18862	8.77077e-06	0.000658835	0.000613289	4297/10155/2625/54726/118460/1786/10919/79068/54496/4609/10973/4968/252969/4595/53615/11022/51409/10930/328/142/121642/9760/7374/4255/56915/140564	26
73	both_down	GO:0051052	regulation of DNA metabolic process	55/1608	353/18862	8.8589e-06	0.000658835	0.000613289	4297/64210/7644/940/10155/2625/55226/23293/54726/4216/64710/56252/5588/3575/5429/118460/80169/7157/472/6188/5893/4609/56893/11143/50943/4221/4968/2074/545/4931/7486/23411/2068/9466/53615/25970/3178/30009/51750/5073/5394/142/9760/23028/64110/7014/2021/4255/56916/2072/1676/10111/54929/4436/8550	55
74	both_down	GO:0000027	ribosomal large subunit assembly	11/1608	28/18862	9.16228e-06	0.000670055	0.000623733	23195/6147/6134/6122/22907/4839/56342/55794/22868/6175/6125	11
75	both_down	GO:0006605	protein targeting	65/1608	441/18862	9.25661e-06	0.000670055	0.000623733	6181/2053/6234/6147/4736/6134/23521/54832/9045/6168/57602/219743/89781/10755/2534/6223/6146/6188/6137/6142/6122/6187/26515/6141/6193/6161/130916/6191/6143/196743/293/6158/3921/134266/55670/6136/6217/25873/6130/23230/100507582/6138/10519/6207/6208/6209/54471/6132/728489/6720/10965/6159/55750/5189/2064/6124/6222/6175/23417/26061/9804/6125/51172/23203/10455	65
76	both_down	GO:0002285	lymphocyte activation involved in immune response	35/1608	189/18862	9.56337e-06	0.000683152	0.000635924	51176/3955/55619/940/1235/2625/4063/959/6095/2475/55846/25/6693/118460/7157/10892/1880/5734/3109/3122/8320/50943/975/51744/972/114836/9466/30009/4242/3123/440275/7374/9452/4092/4436	35
77	both_down	GO:0000478	endonucleolytic cleavage involved in rRNA processing	8/1608	15/18862	1.02215e-05	0.00071144	0.000662257	79707/65095/27340/8602/9790/84294/55720/10607	8
78	both_down	GO:0000479	endonucleolytic cleavage of tricistronic rRNA transcript (SSU-rRNA, 5.8S rRNA, LSU-rRNA)	8/1608	15/18862	1.02215e-05	0.00071144	0.000662257	79707/65095/27340/8602/9790/84294/55720/10607	8
79	both_down	GO:0006360	transcription by RNA polymerase I	18/1608	68/18862	1.04962e-05	0.000721314	0.000671448	653390/2475/6597/54700/7343/6949/84172/730092/2074/25926/4691/2068/9013/9533/9451/2064/2968/23160	18
80	both_down	GO:0045619	regulation of lymphocyte differentiation	33/1608	175/18862	1.14848e-05	0.000779389	0.000725508	6932/51176/940/9840/4773/2625/22806/3707/814/25/3111/7535/3575/84433/864/399/10892/3122/914/115352/678/29102/50943/972/84524/30009/3123/9760/2064/2648/939/55795/4092	33
81	both_down	GO:0006284	base-excision repair	13/1608	39/18862	1.1763e-05	0.000788408	0.000733904	5428/6188/4968/2074/252969/7486/4595/5426/328/6117/55170/7374/3978	13
82	both_down	GO:0016573	histone acetylation	30/1608	153/18862	1.28439e-05	0.000850358	0.000791571	51176/322/4297/25942/57634/2625/23522/90780/9252/2624/9329/26009/84289/11143/50943/27097/8464/7862/8986/23411/53615/80764/9678/79829/408/55683/2648/23338/56848/64769	30
83	both_down	GO:0033044	regulation of chromosome organization	45/1608	273/18862	1.3518e-05	0.000884208	0.000823081	4297/25942/10155/2625/55226/23293/4216/22880/4926/84861/8379/56252/5588/80169/9252/7157/1786/472/4609/79648/11143/50943/545/8986/23411/3178/51750/5073/5394/6720/408/142/23028/83852/7014/2072/10111/10270/94104/64682/8697/2648/55795/56848/8550	45
84	both_down	GO:0045580	regulation of T cell differentiation	29/1608	146/18862	1.37536e-05	0.000888908	0.000827456	6932/51176/940/9840/4773/2625/3707/814/25/3111/7535/3575/84433/864/399/10892/3122/914/29102/50943/972/84524/30009/3123/9760/2064/2648/939/4092	29
85	both_down	GO:0051168	nuclear export	36/1608	201/18862	1.54764e-05	0.000988489	0.000920153	5310/23225/23293/9883/23279/64328/51496/29894/7157/23511/55746/29890/10892/348995/57510/8189/65083/23636/55341/9631/10250/23165/6815/3178/4686/55308/6209/9688/8536/4927/84445/22916/57122/55153/55795/81929	36
86	both_down	GO:0030488	tRNA methylation	13/1608	40/18862	1.60733e-05	0.00100301	0.00093367	79979/63892/54482/221078/91801/158234/115708/9836/60487/25917/55798/55621/55006	13
87	both_down	GO:0050856	regulation of T cell receptor signaling pathway	13/1608	40/18862	1.60733e-05	0.00100301	0.00093367	9840/1236/53347/868/3932/84433/6188/10892/79037/4068/975/50852/11126	13
88	both_down	GO:0070665	positive regulation of leukocyte proliferation	29/1608	148/18862	1.80291e-05	0.00111227	0.00103538	920/923/596/940/4773/2323/959/5588/916/7535/3115/84433/3113/6188/1436/1880/4208/57181/3109/115352/50943/975/972/9466/9093/57678/7293/6352/5747	29
89	both_down	GO:2001252	positive regulation of chromosome organization	31/1608	164/18862	1.98973e-05	0.00121374	0.00112983	4297/25942/10155/2625/4216/22880/4926/5588/9252/7157/1786/472/11143/50943/545/8986/23411/3178/51750/5073/6720/408/23028/83852/7014/10111/10270/94104/2648/56848/8550	31
90	both_down	GO:0006405	RNA export from nucleus	28/1608	142/18862	2.21303e-05	0.00133495	0.00124266	23225/23293/9883/23279/29894/23511/55746/29890/348995/57510/8189/65083/23636/55341/9631/10250/23165/3178/4686/55308/6209/9688/4927/22916/57122/55153/55795/81929	28
91	both_down	GO:0018205	peptidyl-lysine modification	58/1608	391/18862	2.28249e-05	0.00136172	0.00126758	80335/51176/322/4297/25942/57634/10155/23225/2625/9883/53335/23279/23522/90780/9252/54880/1786/23511/2624/55746/10919/348995/9329/26009/84289/11143/50943/23636/4221/27097/9631/8464/4302/23165/7862/8986/10363/23411/53615/80764/79918/9688/9678/51601/79829/408/1725/55170/23028/83852/4927/57122/55683/2648/23338/56848/64769/81929	58
92	both_down	GO:0050671	positive regulation of lymphocyte proliferation	27/1608	135/18862	2.36334e-05	0.00139463	0.00129822	920/923/596/940/4773/2323/959/5588/916/7535/3115/84433/3113/6188/1880/4208/57181/3109/115352/50943/975/972/9466/9093/57678/7293/6352	27
93	both_down	GO:0018393	internal peptidyl-lysine acetylation	30/1608	158/18862	2.45979e-05	0.00143593	0.00133667	51176/322/4297/25942/57634/2625/23522/90780/9252/2624/9329/26009/84289/11143/50943/27097/8464/7862/8986/23411/53615/80764/9678/79829/408/55683/2648/23338/56848/64769	30
94	both_down	GO:0007159	leukocyte cell-cell adhesion	55/1608	366/18862	2.54716e-05	0.00147112	0.00136942	51176/2113/920/923/921/940/9840/2625/1236/959/3707/1803/8379/5588/916/55423/7535/6693/3115/3575/868/3932/8631/84433/864/3676/399/2534/3113/6188/10892/3109/3122/201633/50943/975/5465/1739/972/84524/9466/3695/30009/9093/57678/54900/3123/6352/1524/11126/2064/100528032/22914/939/4092	55
95	both_down	GO:0032946	positive regulation of mononuclear cell proliferation	27/1608	136/18862	2.71292e-05	0.00155036	0.00144318	920/923/596/940/4773/2323/959/5588/916/7535/3115/84433/3113/6188/1880/4208/57181/3109/115352/50943/975/972/9466/9093/57678/7293/6352	27
96	both_down	GO:0043966	histone H3 acetylation	16/1608	60/18862	2.90844e-05	0.00164478	0.00153108	51176/4297/25942/2625/23522/84289/11143/27097/8464/7862/23411/9678/2648/23338/56848/64769	16
97	both_down	GO:0006611	protein export from nucleus	33/1608	183/18862	2.98421e-05	0.00167023	0.00155477	5310/23225/23293/9883/23279/64328/51496/29894/7157/23511/55746/29890/348995/57510/8189/65083/23636/55341/9631/10250/23165/6815/4686/55308/6209/9688/8536/4927/22916/57122/55153/55795/81929	33
98	both_down	GO:0046651	lymphocyte proliferation	45/1608	282/18862	3.10155e-05	0.00171819	0.00159941	51176/10125/920/923/596/940/4773/2323/22806/959/25/8379/5588/916/7535/6693/3115/3575/868/84433/2534/7157/3113/5813/933/472/6188/10892/1880/4208/57181/3109/115352/50943/975/1739/972/973/9466/9093/57678/7293/3123/6352/2064	45
99	both_down	GO:0006475	internal protein amino acid acetylation	30/1608	160/18862	3.157e-05	0.00173125	0.00161157	51176/322/4297/25942/57634/2625/23522/90780/9252/2624/9329/26009/84289/11143/50943/27097/8464/7862/8986/23411/53615/80764/9678/79829/408/55683/2648/23338/56848/64769	30
100	both_down	GO:0071426	ribonucleoprotein complex export from nucleus	26/1608	130/18862	3.32084e-05	0.00180038	0.00167591	23225/23293/9883/23279/29894/23511/55746/29890/348995/8189/65083/23636/55341/9631/10250/23165/4686/55308/6209/9688/4927/22916/57122/55153/55795/81929	26
101	both_down	GO:0006473	protein acetylation	35/1608	200/18862	3.34938e-05	0.00180038	0.00167591	2308/51176/322/4297/25942/57634/2625/55226/23522/90780/9252/2624/9329/26009/84289/11143/50943/27097/80018/8464/7862/8986/23411/53615/80764/9678/8536/79829/408/26151/55683/2648/23338/56848/64769	35
102	both_down	GO:0031503	protein-containing complex localization	45/1608	283/18862	3.38984e-05	0.00180426	0.00167953	23225/23293/22883/9883/23279/29894/26146/23511/55746/5813/472/29890/55333/348995/22994/11158/8189/65083/11127/23636/55341/79809/9631/1739/545/1605/10250/55920/23165/9742/53616/10243/27065/4686/55308/6209/9688/7014/4927/22916/57122/55153/55795/4092/81929	45
103	both_down	GO:0071166	ribonucleoprotein complex localization	26/1608	131/18862	3.8123e-05	0.00200942	0.0018705	23225/23293/9883/23279/29894/23511/55746/29890/348995/8189/65083/23636/55341/9631/10250/23165/4686/55308/6209/9688/4927/22916/57122/55153/55795/81929	26
104	both_down	GO:0022409	positive regulation of cell-cell adhesion	44/1608	276/18862	3.87069e-05	0.00202057	0.00188089	51176/2113/920/923/921/940/9840/2625/1236/959/3707/9780/1803/5588/916/55423/7535/3115/3575/3932/8631/84433/864/3676/399/2534/3113/6188/10892/3109/3122/50943/975/972/9466/9093/57678/3123/6352/11126/100528032/22914/939/4092	44
105	both_down	GO:0032943	mononuclear cell proliferation	45/1608	285/18862	4.04133e-05	0.00207847	0.00193478	51176/10125/920/923/596/940/4773/2323/22806/959/25/8379/5588/916/7535/6693/3115/3575/868/84433/2534/7157/3113/5813/933/472/6188/10892/1880/4208/57181/3109/115352/50943/975/1739/972/973/9466/9093/57678/7293/3123/6352/2064	45
106	both_down	GO:0051053	negative regulation of DNA metabolic process	25/1608	124/18862	4.05817e-05	0.00207847	0.00193478	4297/7644/10155/2625/55226/23293/80169/7157/472/6188/56893/50943/4221/4968/2074/3178/51750/5394/142/64110/7014/2072/1676/10111/4436	25
107	both_down	GO:0051251	positive regulation of lymphocyte activation	53/1608	356/18862	4.58121e-05	0.00232443	0.00216374	51176/920/923/921/596/940/9840/4773/2323/2625/1236/959/3707/1803/5588/916/55423/7535/3115/3575/118460/3932/84433/864/399/2534/3113/6188/10892/1880/4208/57181/3109/3122/115352/50943/975/972/9466/30009/9093/57678/7293/3123/6352/9760/11126/100528032/22914/388552/939/55795/4436	53
108	both_down	GO:1902105	regulation of leukocyte differentiation	44/1608	279/18862	5.04107e-05	0.00253407	0.00235889	6932/51176/920/940/9840/4773/2625/22806/3707/814/2475/25/3111/7535/3575/84433/864/399/2624/10892/8111/4609/5578/3122/914/115352/678/29102/50943/972/84524/1021/10766/30009/9398/3123/9760/2064/2648/939/133522/55795/4092/171392	44
109	both_down	GO:0009303	rRNA transcription	11/1608	33/18862	5.53872e-05	0.00275869	0.00256798	2475/7157/6597/10927/6949/84172/9329/2972/2976/25926/4691	11
110	both_down	GO:0000470	maturation of LSU-rRNA	10/1608	28/18862	6.17803e-05	0.00304914	0.00283834	79707/54680/4736/9875/6130/4839/84549/51018/8886/81887	10
111	both_down	GO:0050857	positive regulation of antigen receptor-mediated signaling pathway	9/1608	23/18862	6.30412e-05	0.00308334	0.00287018	9840/1236/3932/84433/5583/6188/57181/975/50852	9
112	both_down	GO:0045059	positive thymic T cell selection	7/1608	14/18862	6.47829e-05	0.00311245	0.00289728	3707/916/917/7535/915/972/9760	7
113	both_down	GO:0050862	positive regulation of T cell receptor signaling pathway	7/1608	14/18862	6.47829e-05	0.00311245	0.00289728	9840/1236/3932/84433/6188/975/50852	7
114	both_down	GO:1903706	regulation of hemopoiesis	59/1608	415/18862	6.75688e-05	0.00321781	0.00299536	6932/51176/2113/4297/920/940/9840/25942/4773/2625/22806/3707/814/2475/25/3111/5588/7535/3575/57690/84433/864/399/2624/10892/8111/4609/4208/5578/3122/914/115352/678/29102/11143/50943/54681/29909/972/84524/27327/1021/10766/30009/5916/10519/9398/26523/3123/9760/55170/2064/129138/2648/939/133522/55795/4092/171392	59
115	both_down	GO:0035510	DNA dealkylation	11/1608	34/18862	7.56046e-05	0.00356919	0.00332245	10155/2625/54726/79068/10973/10930/328/121642/9760/4255/140564	11
116	both_down	GO:0018394	peptidyl-lysine acetylation	30/1608	168/18862	8.10592e-05	0.00379371	0.00353145	51176/322/4297/25942/57634/2625/23522/90780/9252/2624/9329/26009/84289/11143/50943/27097/8464/7862/8986/23411/53615/80764/9678/79829/408/55683/2648/23338/56848/64769	30
117	both_down	GO:1905269	positive regulation of chromatin organization	21/1608	100/18862	8.84705e-05	0.00410518	0.00382138	4297/25942/10155/2625/22880/9252/7157/1786/472/11143/50943/8986/23411/6720/408/23028/83852/10270/94104/2648/56848	21
118	both_down	GO:0070661	leukocyte proliferation	47/1608	312/18862	9.03017e-05	0.00415464	0.00386743	51176/10125/920/923/596/940/4773/2323/22806/959/25/8379/5588/916/7535/6693/3115/3575/868/84433/2534/7157/3113/5813/933/472/6188/1436/10892/1880/4208/57181/3109/115352/50943/975/1739/972/973/9466/9093/57678/7293/3123/6352/2064/5747	47
119	both_down	GO:0032204	regulation of telomere maintenance	18/1608	79/18862	9.19619e-05	0.00419547	0.00390543	55226/23293/4216/56252/5588/80169/472/4609/545/3178/51750/5073/5394/142/7014/2072/10111/8550	18
120	both_down	GO:0019058	viral life cycle	51/1608	348/18862	9.50993e-05	0.00430245	0.00400502	9397/920/596/940/4261/3609/10155/23225/1803/9883/22880/64710/5297/23279/91782/4864/23511/55746/104/348995/11059/23087/23636/975/5465/3921/9631/6504/972/1605/55128/23165/6575/10465/3695/5125/1234/9688/55054/7293/3123/6352/10663/440275/4927/4684/57122/201626/27336/140564/81929	51
121	both_down	GO:0032205	negative regulation of telomere maintenance	11/1608	35/18862	0.000101816	0.00456827	0.00425246	55226/23293/80169/472/3178/51750/5394/142/7014/2072/10111	11
122	both_down	GO:0000959	mitochondrial RNA metabolic process	13/1608	47/18862	0.000106842	0.00475446	0.00442578	5442/10128/57505/130916/158234/80324/51067/60528/10352/54802/201626/133522/55006	13
123	both_down	GO:0010833	telomere maintenance via telomere lengthening	18/1608	80/18862	0.000109328	0.00482554	0.00449194	55226/23293/4216/5588/80169/472/9894/545/3178/51750/5073/5394/6117/142/7014/2072/10111/8550	18
124	both_down	GO:1904356	regulation of telomere maintenance via telomere lengthening	15/1608	60/18862	0.000114659	0.00502001	0.00467297	55226/23293/4216/5588/80169/472/545/3178/51750/5073/5394/142/7014/2072/8550	15
125	both_down	GO:0070475	rRNA base methylation	6/1608	11/18862	0.000120639	0.005216	0.00485541	79066/155400/196074/260294/4839/91893	6
126	both_down	GO:0050670	regulation of lymphocyte proliferation	36/1608	221/18862	0.000121057	0.005216	0.00485541	920/923/596/940/4773/2323/22806/959/8379/5588/916/7535/6693/3115/868/84433/3113/933/472/6188/1880/4208/57181/3109/115352/50943/975/1739/972/9466/9093/57678/7293/3123/6352/2064	36
127	both_down	GO:0002287	alpha-beta T cell activation involved in immune response	16/1608	67/18862	0.000123457	0.0052363	0.00487431	51176/2625/4063/6095/2475/6693/10892/1880/5734/3122/8320/50943/114836/30009/3123/4092	16
128	both_down	GO:0002293	alpha-beta T cell differentiation involved in immune response	16/1608	67/18862	0.000123457	0.0052363	0.00487431	51176/2625/4063/6095/2475/6693/10892/1880/5734/3122/8320/50943/114836/30009/3123/4092	16
129	both_down	GO:0016569	covalent chromatin modification	63/1608	461/18862	0.000124793	0.00525193	0.00488886	80335/51176/322/4297/25942/57634/10155/2625/22880/817/23522/2005/57602/90780/9252/54880/7157/1786/1911/84678/2624/472/10919/6015/54496/171023/3141/9329/5578/26009/57504/84289/11143/50943/4221/27097/10432/8464/4302/7862/8986/23411/53615/80764/79918/4485/9678/4591/6720/79829/408/55170/23028/83852/56916/2091/10270/94104/55683/2648/23338/56848/64769	63
130	both_down	GO:0035065	regulation of histone acetylation	14/1608	54/18862	0.000126274	0.0052734	0.00490884	4297/25942/2625/90780/9252/2624/11143/50943/8986/23411/80764/408/2648/56848	14
131	both_down	GO:0032944	regulation of mononuclear cell proliferation	36/1608	223/18862	0.000145718	0.00603894	0.00562146	920/923/596/940/4773/2323/22806/959/8379/5588/916/7535/6693/3115/868/84433/3113/933/472/6188/1880/4208/57181/3109/115352/50943/975/1739/972/9466/9093/57678/7293/3123/6352/2064	36
132	both_down	GO:0022407	regulation of cell-cell adhesion	60/1608	437/18862	0.000157389	0.00647321	0.0060257	51176/2113/920/923/921/940/9840/2625/1236/959/3707/9780/1803/25/8379/5588/916/55423/7535/6693/3115/3575/868/3932/8631/84433/864/5607/3676/399/2534/3113/6188/10892/5578/3109/3122/201633/50943/975/5465/1739/972/84524/9466/30009/9093/57678/4771/54900/3123/6352/11126/2064/100528032/22914/939/4092/5747/53827	60
133	both_down	GO:1903578	regulation of ATP metabolic process	23/1608	119/18862	0.000158634	0.0064753	0.00602765	28964/23225/9883/23279/7157/23511/55746/348995/23636/5465/9631/84277/23165/11182/9688/142/4927/57122/201626/8604/56848/79085/81929	23
134	both_down	GO:0070663	regulation of leukocyte proliferation	38/1608	241/18862	0.000159825	0.0064753	0.00602765	920/923/596/940/4773/2323/22806/959/8379/5588/916/7535/6693/3115/868/84433/3113/933/472/6188/1436/1880/4208/57181/3109/115352/50943/975/1739/972/9466/9093/57678/7293/3123/6352/2064/5747	38
135	both_down	GO:0002696	positive regulation of leukocyte activation	56/1608	401/18862	0.000164889	0.00663098	0.00617257	51176/920/923/921/596/940/9840/4773/2323/2625/1236/959/3707/1803/5588/916/55423/7535/3115/3575/118460/3932/84433/864/399/2534/3113/2624/6188/10892/1880/4208/57181/3109/3122/914/115352/50943/975/972/9466/30009/9093/57678/7293/3123/6352/9760/11126/100528032/22914/388552/939/55795/56848/4436	56
136	both_down	GO:0016570	histone modification	61/1608	448/18862	0.000175582	0.00700908	0.00652453	80335/51176/322/4297/25942/57634/2625/817/23522/2005/57602/90780/9252/54880/7157/1786/1911/84678/2624/472/10919/6015/54496/171023/3141/9329/5578/26009/57504/84289/11143/50943/4221/27097/10432/8464/4302/7862/8986/23411/53615/80764/79918/4485/9678/4591/6720/79829/408/55170/23028/83852/56916/2091/10270/94104/55683/2648/23338/56848/64769	61
137	both_down	GO:0090503	RNA phosphodiester bond hydrolysis, exonucleolytic	12/1608	43/18862	0.000178227	0.00706274	0.00657448	118460/115752/129563/9924/23357/55218/5073/5394/246175/79033/201626/56915	12
138	both_down	GO:1904353	regulation of telomere capping	9/1608	26/18862	0.000190559	0.00749672	0.00697846	23293/4216/5588/472/51750/7014/2072/10111/8550	9
139	both_down	GO:0006406	mRNA export from nucleus	22/1608	113/18862	0.000195717	0.00756648	0.00704339	23225/23293/9883/23279/29894/23511/55746/29890/348995/8189/23636/9631/10250/23165/4686/55308/9688/4927/22916/57122/55795/81929	22
140	both_down	GO:0071427	mRNA-containing ribonucleoprotein complex export from nucleus	22/1608	113/18862	0.000195717	0.00756648	0.00704339	23225/23293/9883/23279/29894/23511/55746/29890/348995/8189/23636/9631/10250/23165/4686/55308/9688/4927/22916/57122/55795/81929	22
141	both_down	GO:0043467	regulation of generation of precursor metabolites and energy	28/1608	160/18862	0.000196514	0.00756648	0.00704339	8445/28964/23178/23225/9883/2475/23279/7157/23511/55746/348995/23636/5465/9631/84277/23165/89801/11182/84273/9688/4927/57122/201626/8604/90673/56848/79085/81929	28
142	both_down	GO:0000028	ribosomal small subunit assembly	8/1608	21/18862	0.000202873	0.00770207	0.00716961	6234/6223/91695/6193/3921/5822/6208/6209	8
143	both_down	GO:0002363	alpha-beta T cell lineage commitment	8/1608	21/18862	0.000202873	0.00770207	0.00716961	596/4063/2475/6693/50943/114836/30009/9760	8
144	both_down	GO:1901796	regulation of signal transduction by p53 class mediator	30/1608	177/18862	0.000212528	0.00801259	0.00745867	8445/23368/596/8148/7157/161742/472/10919/133746/1107/84289/972/545/7862/7486/23411/53615/4839/5810/11198/83860/149628/6117/55170/23028/10111/6125/112858/8550/64769	30
145	both_down	GO:0075733	intracellular transport of virus	14/1608	57/18862	0.00023498	0.00877442	0.00816783	9397/23225/9883/23279/23511/55746/348995/23636/9631/23165/9688/4927/57122/81929	14
146	both_down	GO:0045785	positive regulation of cell adhesion	58/1608	425/18862	0.000235967	0.00877442	0.00816783	51176/2113/920/923/921/940/9840/9806/4088/2625/1236/959/3707/9780/1803/25/5588/916/55423/7535/3115/3575/3932/8631/7402/84433/864/3676/399/2534/3113/472/6188/10892/3655/5578/3109/3122/50943/975/9265/972/1605/1021/9466/9093/10519/57678/3123/6352/7016/11126/2064/84978/100528032/22914/939/4092	58
147	both_down	GO:0072331	signal transduction by p53 class mediator	40/1608	263/18862	0.000238033	0.00879102	0.00818328	8445/23368/596/8148/7157/161742/472/10919/10514/133746/1107/84289/4646/79073/972/545/29965/57646/7862/7486/23411/53615/4839/57060/5810/11198/83860/246175/149628/6117/51741/55170/23028/55367/10111/6125/4436/112858/8550/64769	40
148	both_down	GO:0042093	T-helper cell differentiation	15/1608	64/18862	0.000248615	0.00911979	0.00848932	51176/2625/4063/6095/2475/6693/10892/1880/5734/3122/50943/114836/30009/3123/4092	15
149	both_down	GO:0008630	intrinsic apoptotic signaling pathway in response to DNA damage	20/1608	100/18862	0.0002584	0.00935236	0.00870582	8445/596/25/7157/472/6188/57805/57600/79073/2074/972/29965/57646/64112/23411/1396/23028/9641/54929/4436	20
150	both_down	GO:0035710	CD4-positive, alpha-beta T cell activation	20/1608	100/18862	0.0002584	0.00935236	0.00870582	51176/2625/4063/6095/2475/5588/6693/864/10892/1880/5734/3122/50943/975/114836/30009/3123/9760/11126/4092	20
151	both_down	GO:0002360	T cell lineage commitment	9/1608	27/18862	0.000264345	0.00950417	0.00884713	596/4063/2475/6693/7157/50943/114836/30009/9760	9
152	both_down	GO:0043369	CD4-positive or CD8-positive, alpha-beta T cell lineage commitment	8/1608	22/18862	0.000295082	0.0105395	0.00981087	596/4063/2475/6693/50943/114836/30009/9760	8
153	both_down	GO:0006109	regulation of carbohydrate metabolic process	33/1608	206/18862	0.000311811	0.0110642	0.0102993	8445/28964/23178/23225/6095/9883/2475/23279/7157/23511/55746/348995/3487/23636/5465/51744/9631/23165/1609/89801/1407/23411/32/11182/4485/9688/4927/57122/23417/2648/8604/90673/81929	33
154	both_down	GO:0050867	positive regulation of cell activation	56/1608	412/18862	0.000331992	0.0117038	0.0108947	51176/920/923/921/596/940/9840/4773/2323/2625/1236/959/3707/1803/5588/916/55423/7535/3115/3575/118460/3932/84433/864/399/2534/3113/2624/6188/10892/1880/4208/57181/3109/3122/914/115352/50943/975/972/9466/30009/9093/57678/7293/3123/6352/9760/11126/100528032/22914/388552/939/55795/56848/4436	56
155	both_down	GO:0031056	regulation of histone modification	25/1608	141/18862	0.000343447	0.0120295	0.0111979	4297/25942/2625/817/90780/9252/54880/7157/1786/2624/472/11143/50943/4302/8986/23411/80764/6720/408/55170/23028/10270/94104/2648/56848	25
156	both_down	GO:0002292	T cell differentiation involved in immune response	16/1608	73/18862	0.000355585	0.0123015	0.0114511	51176/2625/4063/6095/2475/6693/10892/1880/5734/3122/8320/50943/114836/30009/3123/4092	16
157	both_down	GO:0002294	CD4-positive, alpha-beta T cell differentiation involved in immune response	15/1608	66/18862	0.000355744	0.0123015	0.0114511	51176/2625/4063/6095/2475/6693/10892/1880/5734/3122/50943/114836/30009/3123/4092	15
158	both_down	GO:0080111	DNA demethylation	9/1608	28/18862	0.000360297	0.0123044	0.0114538	10155/2625/54726/79068/10930/328/121642/9760/140564	9
159	both_down	GO:0043543	protein acylation	37/1608	242/18862	0.000360362	0.0123044	0.0114538	2308/9397/51176/322/4297/25942/57634/2625/55226/23522/90780/9252/29801/2624/9329/26009/84289/11143/50943/27097/80018/8464/7862/8986/23411/53615/80764/9678/8536/79829/408/26151/55683/2648/23338/56848/64769	37
160	both_down	GO:0010332	response to gamma radiation	13/1608	53/18862	0.0003946	0.0133893	0.0124637	596/2625/5428/7157/472/4609/4221/79073/2074/545/7486/142/23028	13
161	both_down	GO:0043367	CD4-positive, alpha-beta T cell differentiation	17/1608	81/18862	0.000405554	0.013634	0.0126915	51176/2625/4063/6095/2475/6693/864/10892/1880/5734/3122/50943/114836/30009/3123/9760/4092	17
162	both_down	GO:0002286	T cell activation involved in immune response	21/1608	111/18862	0.000406836	0.013634	0.0126915	51176/2625/4063/6095/2475/6693/7157/10892/1880/5734/3109/3122/8320/50943/975/972/114836/30009/3123/440275/4092	21
163	both_down	GO:0006417	regulation of translation	57/1608	425/18862	0.000415089	0.0137091	0.0127614	1975/1938/340152/23178/940/3609/55226/79066/2475/22927/6134/56623/23521/57690/400961/10128/10985/6146/5813/6188/79068/6949/55037/678/9221/6191/1153/23654/27327/29063/60678/4691/4686/6208/120526/92715/8663/23107/65094/60558/246175/26523/6352/440275/9451/89978/55239/2064/22868/10236/8893/8637/22916/23173/6125/84881/8550	57
164	both_down	GO:0045943	positive regulation of transcription by RNA polymerase I	8/1608	23/18862	0.000418837	0.0137091	0.0127614	2475/6597/7343/25926/4691/9451/2064/23160	8
165	both_down	GO:0042100	B cell proliferation	19/1608	96/18862	0.000418896	0.0137091	0.0127614	51176/10125/596/4773/22806/959/25/3575/84433/933/472/1880/4208/57181/115352/975/972/973/7293	19
166	both_down	GO:0006354	DNA-templated transcription, elongation	22/1608	119/18862	0.000419177	0.0137091	0.0127614	10771/4300/57805/7343/10915/6919/84172/11143/7469/2074/2068/4686/55250/11198/9013/9533/22916/25920/2968/27336/23160/55795	22
167	both_down	GO:0006383	transcription by RNA polymerase III	12/1608	47/18862	0.000441118	0.0143403	0.0133489	57521/2475/9329/2972/79664/7629/2976/84524/25850/55814/6621/9533	12
168	both_down	GO:0051028	mRNA transport	26/1608	152/18862	0.000470545	0.0152059	0.0141547	23225/23293/9883/23279/9284/10128/29894/23511/55746/29890/348995/8189/23636/9631/144983/10250/23165/3178/4686/55308/9688/4927/22916/57122/55795/81929	26
169	both_down	GO:0000460	maturation of 5.8S rRNA	10/1608	35/18862	0.000497487	0.0159764	0.014872	79707/65095/27340/8602/9875/5394/84549/51018/79033/81887	10
170	both_down	GO:0007004	telomere maintenance via telomerase	15/1608	68/18862	0.000500276	0.0159764	0.014872	55226/23293/4216/5588/80169/472/9894/545/3178/5073/5394/6117/7014/10111/8550	15
171	both_down	GO:0043470	regulation of carbohydrate catabolic process	18/1608	90/18862	0.00051506	0.0163524	0.0152219	28964/23225/9883/23279/7157/23511/55746/348995/23636/5465/9631/23165/11182/9688/4927/57122/8604/81929	18
172	both_down	GO:0009411	response to UV	25/1608	146/18862	0.000589358	0.0186025	0.0173164	596/4216/5429/7157/57805/4609/4221/54617/1153/2074/545/57646/7486/23411/2068/90313/1396/142/23028/440275/2072/79913/54929/4436/90427	25
173	both_down	GO:2000756	regulation of peptidyl-lysine acetylation	14/1608	62/18862	0.000593573	0.0186272	0.0173395	4297/25942/2625/90780/9252/2624/11143/50943/8986/23411/80764/408/2648/56848	14
174	both_down	GO:0051170	import into nucleus	27/1608	163/18862	0.000621694	0.0193976	0.0180566	4088/60468/10155/29969/9883/55705/84220/727851/10527/729540/868/9679/7157/23511/55746/9221/23636/9631/3843/50628/54960/3178/9688/285190/4927/8720/57122	27
175	both_down	GO:0044728	DNA methylation or demethylation	19/1608	99/18862	0.000625722	0.0194117	0.0180697	4297/10155/2625/54726/1786/10919/79068/54496/4609/53615/11022/51409/10930/328/142/121642/9760/4255/140564	19
176	both_down	GO:0006655	phosphatidylglycerol biosynthetic process	5/1608	10/18862	0.000782687	0.0241432	0.0224742	376497/57048/132001/57678/8398	5
177	both_down	GO:0016556	mRNA modification	8/1608	25/18862	0.000791927	0.0242902	0.022611	79066/79872/80324/115708/142940/10930/55783/55006	8
178	both_down	GO:0098781	ncRNA transcription	20/1608	109/18862	0.000828727	0.0251031	0.0233677	2475/7157/6597/10927/6949/84172/9329/2972/79664/5452/2976/84524/25926/4691/4686/55756/92105/6621/80789/22916	20
179	both_down	GO:0046794	transport of virus	14/1608	64/18862	0.000831754	0.0251031	0.0233677	9397/23225/9883/23279/23511/55746/348995/23636/9631/23165/9688/4927/57122/81929	14
180	both_down	GO:0031295	T cell costimulation	13/1608	57/18862	0.000833479	0.0251031	0.0233677	921/940/1236/959/1803/916/3932/84433/2534/975/11126/100528032/22914	13
181	both_down	GO:0031058	positive regulation of histone modification	17/1608	86/18862	0.000836923	0.0251031	0.0233677	4297/2625/9252/7157/1786/472/11143/50943/8986/23411/6720/408/23028/10270/94104/2648/56848	17
182	both_down	GO:0002312	B cell activation involved in immune response	16/1608	79/18862	0.000894415	0.0265343	0.0247	3955/55619/940/1235/959/55846/25/118460/1880/50943/9466/30009/4242/7374/9452/4436	16
183	both_down	GO:0006110	regulation of glycolytic process	16/1608	79/18862	0.000894415	0.0265343	0.0247	28964/23225/9883/23279/23511/55746/348995/23636/5465/9631/23165/11182/9688/4927/57122/81929	16
184	both_down	GO:0043373	CD4-positive, alpha-beta T cell lineage commitment	7/1608	20/18862	0.000926304	0.027331	0.0254416	4063/2475/6693/50943/114836/30009/9760	7
185	both_down	GO:0046473	phosphatidic acid metabolic process	12/1608	51/18862	0.000974656	0.0286022	0.0266249	1606/100137049/23259/23171/55326/80821/1609/376497/8526/57678/253558/8398	12
186	both_down	GO:1902275	regulation of chromatin organization	29/1608	185/18862	0.000995798	0.0290655	0.0270562	4297/25942/10155/2625/22880/817/90780/9252/54880/7157/1786/2624/472/4300/11143/50943/4302/8986/23411/80764/6720/408/55170/23028/83852/10270/94104/2648/56848	29
187	both_down	GO:0097711	ciliary basal body-plasma membrane docking	18/1608	95/18862	0.00100499	0.029177	0.0271599	9814/11190/7840/79600/4957/22994/55125/23354/85302/8481/80184/9793/84902/1454/22897/5116/26123/84131	18
188	both_down	GO:0006361	transcription initiation from RNA polymerase I promoter	10/1608	38/18862	0.00101216	0.0292287	0.0272081	653390/6597/54700/7343/84172/730092/2068/9013/9533/2968	10
189	both_down	GO:0042098	T cell proliferation	30/1608	195/18862	0.00112047	0.0321855	0.0299604	10125/920/923/940/959/25/8379/5588/916/7535/6693/3115/868/84433/2534/7157/3113/6188/10892/3109/50943/975/1739/9466/9093/57678/7293/3123/6352/2064	30
190	both_down	GO:0034504	protein localization to nucleus	39/1608	275/18862	0.00113396	0.0324003	0.0301604	4088/25942/10155/29969/9883/55705/84220/727851/10527/729540/868/9679/2534/7157/23511/55746/23353/9221/11143/23636/23400/9631/3843/1855/4931/7486/9688/285190/83860/4771/149628/142/7016/55035/4927/8720/9451/84445/57122	39
191	both_down	GO:0044766	multi-organism transport	14/1608	66/18862	0.00114586	0.0324003	0.0301604	9397/23225/9883/23279/23511/55746/348995/23636/9631/23165/9688/4927/57122/81929	14
192	both_down	GO:1902579	multi-organism localization	14/1608	66/18862	0.00114586	0.0324003	0.0301604	9397/23225/9883/23279/23511/55746/348995/23636/9631/23165/9688/4927/57122/81929	14
193	both_down	GO:0032210	regulation of telomere maintenance via telomerase	12/1608	52/18862	0.00117025	0.032527	0.0302784	55226/23293/4216/5588/80169/472/545/3178/5073/5394/7014/8550	12
194	both_down	GO:0034605	cellular response to heat	21/1608	120/18862	0.00117427	0.032527	0.0302784	23225/57521/9883/2475/23279/817/23511/55746/472/57805/348995/23636/9631/545/23165/23411/9688/6117/4927/57122/81929	21
195	both_down	GO:1900542	regulation of purine nucleotide metabolic process	21/1608	120/18862	0.00117427	0.032527	0.0302784	28964/23225/9883/23279/23511/55746/348995/23636/5465/9631/84277/23165/57546/11182/9688/142/4927/57122/8604/56848/81929	21
196	both_down	GO:0031294	lymphocyte costimulation	13/1608	59/18862	0.0011743	0.032527	0.0302784	921/940/1236/959/1803/916/3932/84433/2534/975/11126/100528032/22914	13
197	both_down	GO:0016925	protein sumoylation	16/1608	81/18862	0.0011851	0.0326594	0.0304016	10155/23225/9883/53335/23279/23511/55746/348995/23636/9631/23165/10363/9688/4927/57122/81929	16
198	both_down	GO:0007098	centrosome cycle	22/1608	129/18862	0.00128948	0.0353565	0.0329122	9696/55226/11190/25914/7840/4957/22994/55125/23354/79648/1107/11127/23636/10432/64793/23411/9793/51175/4591/284001/152185/2648	22
199	both_down	GO:0033632	regulation of cell-cell adhesion mediated by integrin	5/1608	11/18862	0.00133439	0.0360419	0.0335503	9780/1803/916/8631/6352	5
200	both_down	GO:0045060	negative thymic T cell selection	5/1608	11/18862	0.00133439	0.0360419	0.0335503	940/1236/916/7535/972	5
201	both_down	GO:0045945	positive regulation of transcription by RNA polymerase III	5/1608	11/18862	0.00133439	0.0360419	0.0335503	57521/2475/2972/79664/84524	5
202	both_down	GO:0072538	T-helper 17 type immune response	9/1608	33/18862	0.00136321	0.036638	0.0341052	4063/6095/5588/10892/50943/114836/9466/30009/4092	9
203	both_down	GO:0035264	multicellular organism growth	22/1608	130/18862	0.00142989	0.0381187	0.0354835	596/5727/59338/2475/80169/7157/472/79068/57493/104/8455/2593/2074/583/114789/2068/5916/57678/154/10939/2395/2648	22
204	both_down	GO:0019722	calcium-mediated signaling	30/1608	198/18862	0.00143392	0.0381187	0.0354835	8445/11123/5335/920/11251/4775/4773/1235/1236/2475/916/7535/817/4772/100137049/933/5725/27040/50852/22859/10519/1234/10523/10663/1524/5032/9451/10316/2833/5533	30
205	both_down	GO:0016074	sno(s)RNA metabolic process	6/1608	16/18862	0.00143937	0.0381187	0.0354835	118460/9221/5073/5394/2091/56915	6
206	both_down	GO:0006140	regulation of nucleotide metabolic process	21/1608	122/18862	0.001457	0.0381561	0.0355183	28964/23225/9883/23279/23511/55746/348995/23636/5465/9631/84277/23165/57546/11182/9688/142/4927/57122/8604/56848/81929	21
207	both_down	GO:0002200	somatic diversification of immune receptors	15/1608	75/18862	0.00146187	0.0381561	0.0355183	6932/64919/51176/940/1235/959/118460/5383/472/5379/50943/9466/30009/7374/4436	15
208	both_down	GO:0006278	RNA-dependent DNA biosynthetic process	15/1608	75/18862	0.00146187	0.0381561	0.0355183	55226/23293/4216/5588/80169/472/9894/545/3178/5073/5394/6117/7014/10111/8550	15
209	both_down	GO:0030890	positive regulation of B cell proliferation	10/1608	40/18862	0.00155167	0.0401684	0.0373915	596/4773/84433/1880/4208/57181/115352/975/972/7293	10
210	both_down	GO:0043967	histone H4 acetylation	14/1608	68/18862	0.00155376	0.0401684	0.0373915	51176/322/4297/57634/26009/84289/11143/23411/79829/408/55683/2648/23338/64769	14
211	both_down	GO:0046777	protein autophosphorylation	33/1608	226/18862	0.00161307	0.0415042	0.0386349	23178/3702/10155/814/2475/25/29904/2022/817/27347/9706/8711/5613/23043/472/7294/790/1436/54822/23400/11184/25989/545/10494/10040/7016/440275/9451/2064/10111/80310/8550/5747	33
212	both_down	GO:0030888	regulation of B cell proliferation	13/1608	61/18862	0.00162403	0.0415891	0.038714	596/4773/22806/84433/933/472/1880/4208/57181/115352/975/972/7293	13
213	both_down	GO:0042102	positive regulation of T cell proliferation	18/1608	99/18862	0.00164249	0.0418641	0.03897	920/923/940/959/5588/916/7535/3115/84433/3113/6188/3109/50943/975/9466/9093/57678/6352	18
214	both_down	GO:1901983	regulation of protein acetylation	15/1608	76/18862	0.00168052	0.0426333	0.0396859	4297/25942/2625/90780/9252/2624/11143/50943/8986/23411/80764/8536/408/2648/56848	15
215	both_down	GO:0031023	microtubule organizing center organization	23/1608	140/18862	0.00169561	0.0428161	0.0398561	9696/55226/11190/25914/7840/4957/22994/55125/23354/79648/23122/1107/11127/23636/10432/64793/23411/9793/51175/4591/284001/152185/2648	23
216	both_down	GO:0006650	glycerophospholipid metabolic process	46/1608	346/18862	0.00170489	0.042851	0.0398887	1606/5335/6305/8821/3707/59338/23175/5297/3631/56623/5287/22876/256987/26751/100137049/472/1436/375133/23259/222236/129303/23171/84720/55697/5833/55326/3633/80821/9487/1609/27163/376497/57048/8526/132001/57605/57678/55627/23236/253558/8398/55750/57026/84812/9791/284098	46
217	both_down	GO:0046474	glycerophospholipid biosynthetic process	33/1608	227/18862	0.00173683	0.0434528	0.0404488	1606/6305/8821/59338/23175/5297/3631/56623/5287/22876/26751/100137049/472/23259/23171/84720/55697/5833/55326/80821/9487/1609/376497/57048/8526/132001/57605/57678/253558/8398/55750/9791/284098	33
218	both_down	GO:0006997	nucleus organization	21/1608	124/18862	0.00179585	0.0447232	0.0416314	2113/22927/23175/4926/91782/57602/90780/274/6223/55746/23353/84172/5578/9221/9631/23165/9688/23306/57122/84942/81929	21
219	both_down	GO:0009416	response to light stimulus	43/1608	319/18862	0.00181369	0.0449614	0.0418531	9397/596/64839/1408/58473/2475/4216/5429/11190/5428/7157/9187/23373/57805/4609/23259/112724/4221/54617/1153/4968/2074/545/5158/57646/8831/7486/1407/23411/2068/90313/1396/142/23028/440275/26233/8863/2072/23173/79913/54929/4436/90427	43
220	both_down	GO:0002708	positive regulation of lymphocyte mediated immunity	19/1608	108/18862	0.00184779	0.0455985	0.0424462	10125/940/2625/259197/118460/4049/10892/2208/3122/50943/4068/975/114836/30009/3123/11126/100528032/22914/4436	19
221	both_up	GO:0042119	neutrophil activation	306/3036	500/18862	3.75202e-119	2.29023e-115	1.64852e-115	199675/338339/306/7130/25797/2717/3240/6279/4758/6993/6402/8804/51382/967/9861/683/127829/8836/9218/4318/11031/23593/383/1509/2992/966/53917/5476/126014/2204/11314/5611/116844/6280/1992/3101/26578/5329/6556/963/567/3837/1378/5768/978/4332/10555/30/9535/2171/6727/10487/2357/3146/23071/5701/84418/3606/2215/8807/6036/634/55004/1432/8778/7097/10970/1604/6283/79930/25801/8972/2207/5683/222487/2268/289…	306
222	both_up	GO:0002446	neutrophil mediated immunity	305/3036	499/18862	1.54466e-118	4.71431e-115	3.39338e-115	199675/338339/306/7130/25797/2717/3240/6279/4758/6993/6402/8804/51382/967/9861/683/127829/8836/9218/4318/11031/23593/383/1509/2992/966/53917/5476/126014/2204/11314/5611/116844/6280/1992/3101/26578/5329/6556/963/567/3837/1378/5768/978/4332/10555/30/9535/2171/6727/10487/2357/3146/23071/5701/84418/2215/6036/634/55004/1432/8778/7097/10970/1604/6283/79930/25801/8972/2207/5683/222487/2268/2896/6282/965…	305
223	both_up	GO:0043312	neutrophil degranulation	299/3036	485/18862	1.38286e-117	2.49541e-114	1.7962e-114	199675/338339/306/7130/25797/2717/3240/6279/4758/6993/6402/8804/51382/967/9861/683/127829/8836/9218/4318/11031/23593/383/1509/2992/966/53917/5476/126014/2204/11314/5611/116844/6280/1992/3101/26578/5329/6556/963/567/3837/1378/5768/978/4332/10555/30/9535/2171/6727/10487/2357/3146/23071/5701/84418/2215/6036/634/55004/1432/8778/7097/10970/1604/6283/79930/25801/8972/2207/5683/222487/2268/2896/6282/965…	299
224	both_up	GO:0002283	neutrophil activation involved in immune response	300/3036	488/18862	1.63526e-117	2.49541e-114	1.7962e-114	199675/338339/306/7130/25797/2717/3240/6279/4758/6993/6402/8804/51382/967/9861/683/127829/8836/9218/4318/11031/23593/383/1509/2992/966/53917/5476/126014/2204/11314/5611/116844/6280/1992/3101/26578/5329/6556/963/567/3837/1378/5768/978/4332/10555/30/9535/2171/6727/10487/2357/3146/23071/5701/84418/2215/6036/634/55004/1432/8778/7097/10970/1604/6283/79930/25801/8972/2207/5683/222487/2268/2896/6282/965…	300
225	both_up	GO:0016236	macroautophagy	125/3036	311/18862	9.74185e-25	1.13871e-21	8.19651e-22	51100/529/64422/2597/51382/7251/58528/643246/2629/8992/5768/137886/55004/10542/81631/528/533/10670/27429/5899/7879/9114/5571/51652/5861/55062/25978/26073/3920/27243/11267/23001/6009/8987/81671/9140/23710/11337/8649/8517/64127/10533/11345/9517/55968/64121/81876/1020/58533/120892/90410/9550/29979/8897/5663/2773/10312/79720/389541/9342/526/203228/3091/5595/79142/84313/5049/23557/57103/65992/9554/291…	125
226	both_up	GO:0002831	regulation of response to biotic stimulus	153/3036	420/18862	1.11931e-24	1.13871e-21	8.19651e-22	5715/3148/338339/5710/114769/26253/9447/5700/9111/55122/5687/23643/9861/383/5359/8772/11213/3460/1378/4332/3146/84282/5701/8807/634/3428/5685/3459/1604/2207/5696/5683/2268/7341/2896/7099/9021/58484/11027/83666/55012/5682/3133/50856/11326/710/5684/5718/6737/51311/5580/3093/3665/5719/5691/9958/5689/10221/101/8651/8517/5694/387837/64127/5690/2213/2358/5693/10213/80149/7520/5713/5706/409/1535/3430/30…	153
227	both_up	GO:0045088	regulation of innate immune response	125/3036	315/18862	3.79638e-24	3.31044e-21	2.38287e-21	5715/3148/338339/5710/26253/9447/5700/9111/55122/5687/9861/383/5359/8772/11213/3460/1378/4332/3146/84282/5701/8807/634/3428/5685/3459/2207/5696/5683/2268/7341/2896/7099/9021/58484/11027/83666/5682/3133/50856/11326/710/5684/5718/6737/51311/5580/3093/3665/5719/5691/5689/101/8651/8517/5694/387837/64127/5690/2213/2358/5693/10213/7520/5713/5706/409/3430/3055/7376/5688/10906/6041/3455/5695/5894/1398/22…	125
228	both_up	GO:0042590	antigen processing and presentation of exogenous peptide antigen via MHC class I	53/3036	80/18862	9.83063e-24	7.50077e-21	5.39908e-21	5715/5710/5700/5687/9861/567/4689/5701/5685/2210/2207/5696/5683/2209/4688/6890/5682/3133/50856/5684/5718/3107/5719/5691/5689/8517/10437/5694/5690/5693/10213/5713/5706/1535/5688/653361/5695/9554/3106/5717/3135/3105/5709/1147/9341/5716/8773/3136/5692/811/5707/948/5708	53
229	both_up	GO:0010506	regulation of autophagy	127/3036	328/18862	2.21718e-23	1.50374e-20	1.0824e-20	1649/51100/55332/9528/834/529/2597/51382/5476/58528/2629/8992/5768/3146/55004/3428/4218/10542/10346/528/533/10670/27429/5899/9114/9100/10645/5571/6737/3082/11315/26073/207063/6009/7942/8649/8517/128338/64127/10533/9517/171389/23604/55255/64121/80149/1020/58533/10475/53840/22926/120892/6093/706/9550/29979/8897/2773/389541/526/203228/3091/5595/79142/572/4210/56834/23118/5049/4170/29108/57103/9554/2…	127
230	both_up	GO:0002474	antigen processing and presentation of peptide antigen via MHC class I	59/3036	99/18862	9.24495e-23	5.64312e-20	4.06194e-20	5715/5710/5700/5687/9861/567/4689/5701/5685/2210/2207/5696/5683/2209/4688/6396/6890/5682/3133/50856/5684/5718/3107/5719/5691/5689/8517/10437/5694/5690/5693/10213/5713/5706/51128/1535/5688/653361/5695/10134/3140/9554/3106/5717/3135/3105/5709/1147/9341/5716/8773/3136/5692/811/5707/9871/10802/948/5708	59
231	both_up	GO:0002479	antigen processing and presentation of exogenous peptide antigen via MHC class I, TAP-dependent	50/3036	75/18862	1.18217e-22	6.55995e-20	4.72188e-20	5715/5710/5700/5687/9861/567/4689/5701/5685/2210/5696/5683/2209/4688/6890/5682/3133/5684/5718/3107/5719/5691/5689/8517/5694/5690/5693/10213/5713/5706/1535/5688/653361/5695/9554/3106/5717/3135/3105/5709/1147/9341/5716/8773/3136/5692/811/5707/948/5708	50
232	both_up	GO:0019882	antigen processing and presentation	100/3036	234/18862	2.17039e-22	1.10401e-19	7.94669e-20	5715/5710/5700/5687/9861/10981/1509/10540/2629/6556/567/4689/5701/5685/2210/2207/5696/5683/2209/55860/4688/7879/6396/6890/5682/3133/50856/5684/5718/829/5873/375/3107/5719/5691/5689/10121/8517/10437/5694/1211/64127/830/5690/2213/5693/10213/10671/5713/5706/51128/10288/1535/5688/653361/5695/11258/10890/10134/7454/3140/3383/29108/9554/3106/5717/1062/3135/3105/11021/5709/2131/114876/9474/1147/51164/83…	100
233	both_up	GO:0043161	proteasome-mediated ubiquitin-dependent protein catabolic process	147/3036	425/18862	3.05702e-21	1.43539e-18	1.0332e-18	5715/55741/1649/5710/991/5700/27338/891/5687/9861/285533/51009/7319/51465/2629/137886/7320/5701/196394/5685/26270/9232/5347/7706/5696/5683/7341/6790/255488/26234/10952/5682/6880/10613/222235/5684/5718/79089/11315/1191/3093/5719/57520/5691/10956/7321/5689/25898/10221/10296/57414/5694/4780/55968/5690/118424/5693/4193/10213/3309/819/5713/5706/409/6386/5688/120892/29979/246184/51528/5663/5695/9978/25…	147
234	both_up	GO:0002478	antigen processing and presentation of exogenous peptide antigen	79/3036	177/18862	2.38173e-19	1.03844e-16	7.4747e-17	5715/5710/5700/5687/9861/1509/10540/567/4689/5701/5685/2210/2207/5696/5683/2209/55860/4688/7879/6396/6890/5682/3133/50856/5684/5718/829/375/3107/5719/5691/5689/10121/8517/10437/5694/1211/830/5690/2213/5693/10213/10671/5713/5706/51128/1535/5688/653361/5695/11258/9554/3106/5717/1062/3135/3105/5709/114876/1147/51164/832/9341/1175/51143/5716/8773/3136/5692/1785/811/1514/5707/9871/10802/8655/948/5708/…	79
235	both_up	GO:0048002	antigen processing and presentation of peptide antigen	83/3036	194/18862	7.49522e-19	3.05005e-16	2.19544e-16	5715/5710/5700/5687/9861/1509/10540/6556/567/4689/5701/5685/2210/2207/5696/5683/2209/55860/4688/7879/6396/6890/5682/3133/50856/5684/5718/829/375/3107/5719/5691/5689/10121/8517/10437/5694/1211/830/5690/2213/5693/10213/10671/5713/5706/51128/1535/5688/653361/5695/11258/10134/3140/29108/9554/3106/5717/1062/3135/3105/5709/114876/1147/51164/832/9341/1175/51143/5716/8773/3136/5692/1785/811/1514/5707/987…	83
236	both_up	GO:0019884	antigen processing and presentation of exogenous antigen	80/3036	185/18862	1.47285e-18	5.61892e-16	4.04452e-16	5715/5710/5700/5687/9861/1509/10540/567/4689/5701/5685/2210/2207/5696/5683/2209/55860/4688/7879/6396/6890/5682/3133/50856/5684/5718/829/375/3107/5719/5691/5689/10121/8517/10437/5694/1211/830/5690/2213/5693/10213/10671/5713/5706/51128/1535/5688/653361/5695/11258/3140/9554/3106/5717/1062/3135/3105/5709/114876/1147/51164/832/9341/1175/51143/5716/8773/3136/5692/1785/811/1514/5707/9871/10802/8655/948/…	80
237	both_up	GO:0016050	vesicle organization	120/3036	339/18862	1.82184e-18	6.54147e-16	4.70858e-16	51510/19/8677/10981/9218/966/7251/54732/10016/56681/9519/8766/5552/27095/55004/4218/29916/8724/282991/8291/5872/7879/301/553115/6396/10113/51652/6890/55647/5861/25978/5265/8775/5873/27243/375/11267/6809/3799/2647/6272/2153/8301/54809/7039/10228/8877/950/81876/51128/6386/23603/11151/7110/2773/8676/5048/5119/11261/79720/9342/26286/8417/302/143187/84313/58485/23557/9554/29887/9798/57132/84062/10959/…	120
238	both_up	GO:0010498	proteasomal protein catabolic process	154/3036	483/18862	2.36577e-18	8.02259e-16	5.7747e-16	5715/55741/1649/5710/991/5700/27338/1861/891/5687/9861/285533/51009/7319/51465/2629/137886/7320/5701/196394/5685/26270/9232/5347/7706/5696/5683/7341/6790/255488/26234/10952/5682/6880/10613/222235/5684/5718/79089/11315/1191/3093/5719/57520/5691/10956/7321/5689/25898/10221/10296/57414/5694/4780/11345/55968/5690/118424/5693/4193/10213/3309/819/5713/5706/409/6386/5688/120892/29979/246184/51528/7110/5…	154
239	both_up	GO:0031349	positive regulation of defense response	125/3036	361/18862	2.74129e-18	8.80675e-16	6.33913e-16	5715/3148/338339/5710/26253/9447/5700/9111/55122/6279/5687/9861/383/5359/8772/6280/4792/4332/3146/5701/3606/8807/3428/5685/7097/6283/5008/2207/5696/5683/2896/7099/58484/11027/83666/5682/3133/50856/4317/5684/5718/353514/51311/11315/7132/5580/3093/3665/5719/63940/5691/5689/101/8517/5694/2865/64127/5690/2358/5693/10213/7520/1051/5713/5706/1535/3430/3055/5688/120892/3553/10318/8692/5695/5894/4258/221…	125
240	both_up	GO:0033209	tumor necrosis factor-mediated signaling pathway	76/3036	174/18862	5.28306e-18	1.61239e-15	1.1606e-15	5715/5710/114769/837/9447/5700/834/5687/9861/84817/4792/5701/5685/8740/84888/5696/5683/3611/51330/5682/10673/5684/5718/4055/2621/7132/3093/5719/5691/8887/5689/8517/5694/5690/5693/7805/10213/8877/5713/5706/6868/5688/355/5695/7114/10616/5771/3856/7128/29108/3303/2185/5717/3987/6850/22900/3304/5709/1147/117584/5716/3717/329/9825/5692/8741/204851/8904/51588/2150/2309/5707/5708/7133/7292/2874	76
241	both_up	GO:0002833	positive regulation of response to biotic stimulus	97/3036	258/18862	3.71134e-17	1.07876e-14	7.76498e-15	5715/3148/338339/5710/26253/9447/5700/9111/55122/5687/23643/9861/383/5359/8772/4332/3146/5701/8807/3428/5685/2207/5696/5683/2896/7099/58484/11027/83666/5682/3133/50856/5684/5718/51311/5580/3093/3665/5719/5691/9958/5689/101/8517/5694/64127/5690/2358/5693/10213/7520/5713/5706/1535/3430/3055/5688/5695/29126/5894/2219/2867/3140/23118/29108/29110/7409/10614/5717/7305/6850/6500/3135/5709/4067/3320/1147…	97
242	both_up	GO:0070498	interleukin-1-mediated signaling pathway	53/3036	103/18862	9.97431e-17	2.76742e-14	1.992e-14	5715/5710/5700/5687/9861/7850/11213/4792/5701/3557/5685/5696/5683/4615/3554/5682/5684/5718/5719/5691/5689/8517/5694/64127/5690/5693/10213/5713/5706/5688/3553/5695/9978/5595/23118/5717/79155/6500/8767/5709/7316/1147/1326/5716/5692/57161/57162/51135/4215/54472/3656/5707/5708	53
243	both_up	GO:0045089	positive regulation of innate immune response	87/3036	223/18862	1.13798e-16	3.0201e-14	2.17388e-14	5715/3148/338339/5710/26253/9447/5700/9111/55122/5687/9861/5359/8772/4332/3146/5701/8807/3428/5685/2207/5696/5683/7099/58484/11027/83666/5682/3133/50856/5684/5718/51311/5580/3093/3665/5719/5691/5689/101/8517/5694/64127/5690/2358/5693/10213/7520/5713/5706/3430/3055/5688/5695/5894/2219/2867/23118/29108/29110/7409/10614/5717/7305/6850/6500/3135/5709/4067/3320/1147/6777/5716/115362/3385/5692/55269/84…	87
244	both_up	GO:0007249	I-kappaB kinase/NF-kappaB signaling	102/3036	282/18862	1.26548e-16	3.21854e-14	2.31672e-14	114769/497661/2280/834/23643/9218/8772/4792/51246/8743/64343/10542/7097/7706/6283/10346/4615/7099/80216/28511/9100/9755/10010/54469/4055/6737/51311/7132/8837/140885/8517/64127/171389/80149/57708/9516/92610/10475/53840/684/3553/6093/10318/11035/6398/10616/124583/11006/602/4057/23118/7128/29108/65992/29110/5187/79155/22900/695/929/54386/8767/91662/7316/54503/10333/1147/387/79671/3315/4795/9475/1894…	102
245	both_up	GO:0022904	respiratory electron transport chain	57/3036	117/18862	1.78805e-16	4.36571e-14	3.14246e-14	6390/4709/891/51103/4729/2108/7386/2110/9167/7388/1349/11315/4720/4694/4707/4700/7385/1716/54949/27069/4712/1337/29103/7384/9377/637/23479/100532726/1355/2820/4711/9997/4725/1738/2109/4717/4718/4704/1345/4697/7381/51142/27089/6391/1329/4724/4715/388753/6392/29796/1351/65018/10975/1340/4710/1350/4695	57
246	both_up	GO:0016241	regulation of macroautophagy	69/3036	160/18862	3.98747e-16	9.36135e-14	6.73834e-14	51100/529/2597/51382/58528/2629/8992/5768/55004/10542/528/533/10670/5899/9114/5571/26073/6009/8649/8517/64127/9517/64121/1020/58533/120892/9550/29979/2773/389541/526/203228/3091/5595/79142/5049/57103/9554/29110/8678/8851/8408/51322/8767/836/523/55254/10241/28956/83667/23265/823/51606/535/9821/65018/5290/5564/23256/10558/9637/9559/55763/10325/665/3162/55737/128866/527	69
247	both_up	GO:0002224	toll-like receptor signaling pathway	68/3036	157/18862	4.97867e-16	1.12555e-13	8.10174e-14	7100/9111/6279/23643/8772/11314/11213/6280/4792/3146/7097/10211/4615/7099/11027/3684/10010/57142/51311/3665/7321/8517/64127/171389/409/1535/3430/7322/10318/7323/10695/4057/3659/146722/23118/7128/29110/79155/81622/695/929/9261/118788/8767/4067/7316/7096/10333/1147/4795/1508/329/3329/57162/51135/6197/55198/84868/3689/2150/3656/1514/121260/8915/948/26191/9867/2874	68
248	both_up	GO:0042773	ATP synthesis coupled electron transport	51/3036	100/18862	6.10959e-16	1.33189e-13	9.587e-14	4709/891/51103/4729/7386/9167/7388/1349/11315/4720/4694/4707/4700/7385/1716/54949/27069/4712/1337/29103/7384/9377/637/23479/100532726/1355/4711/4725/1738/4717/4718/4704/1345/4697/7381/51142/27089/6391/1329/4724/4715/388753/6392/29796/1351/65018/10975/1340/4710/1350/4695	51
249	both_up	GO:0071216	cellular response to biotic stimulus	88/3036	233/18862	7.82679e-16	1.6474e-13	1.18581e-13	3148/1649/114769/51510/834/23643/440068/383/4792/3146/3606/1432/7097/1604/4615/7099/11027/7538/54499/1668/10221/140885/671/64127/1667/728358/2213/80149/3309/22904/1669/1051/9516/10288/3055/3553/706/2919/29126/146956/7431/8754/64581/4057/5595/3383/7128/29108/57103/79155/6850/22933/22900/695/929/8767/5473/4067/79577/7096/10333/387/4795/10269/5196/199713/84919/317/968/5594/84868/2932/3656/92140/3297…	88
250	both_up	GO:0002218	activation of innate immune response	65/3036	148/18862	9.55135e-16	1.94338e-13	1.39885e-13	5715/338339/5710/26253/9447/5700/5687/9861/4332/3146/5701/3428/5685/2207/5696/5683/7099/58484/11027/5682/50856/5684/5718/5580/5719/5691/5689/8517/5694/5690/5693/10213/7520/5713/5706/3055/5688/5695/5894/2219/2867/23118/29108/29110/10614/5717/7305/6850/6500/5709/4067/3320/1147/5716/3385/5692/55269/5062/5971/3845/5707/5058/8915/5708/5336	65
251	both_up	GO:0042775	mitochondrial ATP synthesis coupled electron transport	50/3036	99/18862	1.96622e-15	3.87156e-13	2.78676e-13	4709/891/51103/4729/7386/9167/7388/1349/11315/4720/4694/4707/4700/7385/1716/54949/27069/4712/1337/29103/7384/9377/637/23479/100532726/1355/4711/4725/1738/4717/4718/4704/1345/4697/7381/51142/27089/6391/1329/4724/4715/6392/29796/1351/65018/10975/1340/4710/1350/4695	50
252	both_up	GO:0048193	Golgi vesicle transport	121/3036	372/18862	2.1079e-15	4.02082e-13	2.8942e-13	84984/29097/10960/9218/11031/966/54732/10016/10540/56681/378/27095/10652/4218/1604/8724/5872/55860/6642/11079/553115/6396/10113/54536/5861/55062/5265/829/8775/2621/11316/375/51290/6272/2153/8548/10121/51125/830/11345/7039/10228/7805/10791/5877/81876/10671/51128/11018/29959/120892/90522/9276/6643/11258/11014/10890/26286/57222/65258/10134/143187/58485/9554/8774/83452/1062/10959/381/377/375056/1315/…	121
253	both_up	GO:0007033	vacuole organization	72/3036	176/18862	2.67855e-15	4.9545e-13	3.56627e-13	51100/51510/19/64422/643246/2629/137886/55004/81631/2896/157807/147007/5899/7879/55647/3074/5861/55062/375/55858/81671/9140/7942/23710/11337/10533/11345/55968/7805/950/81876/120892/90410/11151/29979/8897/5663/10312/5538/203228/302/79142/23557/9554/8678/2023/8408/55353/9927/2131/9474/55254/83460/79065/9821/80208/65018/1200/23256/339122/84557/9637/57617/5868/1130/219931/2548/128866/411/64400/27183/…	72
254	both_up	GO:2000377	regulation of reactive oxygen species metabolic process	76/3036	192/18862	3.85408e-15	6.91921e-13	4.98047e-13	2717/3240/683/378/1647/1432/23564/7099/1545/3684/1026/5547/672/4317/240/11315/5873/1191/5580/8837/140885/4835/4780/2358/6648/80149/1719/1535/3553/706/440503/2773/5880/11035/11334/64581/3643/3091/2885/5879/3383/2539/57103/8678/2185/9759/9263/7305/23408/6850/22933/3320/9474/10333/140823/3099/384/9475/5165/3717/329/65018/7057/2771/55486/6571/1785/3689/1497/2150/3326/8655/948/215/2643/26574	76
255	both_up	GO:0002221	pattern recognition receptor signaling pathway	80/3036	208/18862	4.92506e-15	8.43627e-13	6.07246e-13	5608/26253/7100/9111/6279/23643/8772/11314/11213/6280/4792/3146/84282/7097/10211/4615/7099/80216/11027/3684/10010/57142/51311/3665/7321/9958/8517/64127/171389/92610/409/1535/3430/7322/10318/81570/2219/2867/7323/10695/4057/3659/146722/23118/7128/3303/29110/79155/81622/695/3304/929/9261/118788/8767/4067/7316/7096/10333/1147/79671/4795/1508/329/3329/57162/51135/6197/55198/84868/3689/2150/3656/1514/1…	80
256	both_up	GO:0002237	response to molecule of bacterial origin	114/3036	346/18862	4.97552e-15	8.43627e-13	6.07246e-13	3148/114769/51510/834/55122/6279/23643/440068/133/383/11213/6280/4792/6556/567/3146/3606/1432/7097/1604/4615/7099/11027/7538/249/2353/1668/10221/4257/140885/1991/671/64127/6590/4353/1667/728358/2213/6648/80149/22904/1669/1051/9516/10288/6868/3055/3553/706/10935/3248/2919/3454/29126/7431/8754/2678/4258/4057/5595/23118/3383/7128/29108/6403/6678/728/79155/22933/22900/929/9261/8767/5473/4067/836/7957…	114
257	both_up	GO:0072593	reactive oxygen species metabolic process	98/3036	281/18862	7.47608e-15	1.23335e-12	8.87772e-13	2717/3240/683/378/1647/4689/1432/23564/7097/7099/4688/1545/3684/1026/5547/672/4317/240/11315/5873/1191/654817/5580/8837/54541/51167/140885/4835/654816/4780/4353/2358/6648/80149/1719/1535/120892/3553/706/653361/10935/440503/2773/51/5880/11035/11334/64581/3643/3091/2885/5879/25824/3383/2539/57103/7409/8678/2185/9759/239/9263/7305/23408/6850/22933/3320/9474/10333/5052/140823/4724/3099/83667/384/9475…	98
258	both_up	GO:0043620	regulation of DNA-templated transcription in response to stress	54/3036	115/18862	8.07106e-15	1.29647e-12	9.33203e-13	5715/1649/5710/5700/5687/9861/5701/5685/5696/5683/10636/5682/5684/5718/5719/5691/5689/468/5694/4780/7009/5690/5693/10213/3309/25994/1051/5713/5706/22926/5688/3516/5695/9978/3091/7422/3303/5717/6195/22933/5709/7316/54583/83667/5716/3337/5692/6197/5707/3297/3162/112398/5708/10370	54
259	both_up	GO:0045862	positive regulation of proteolysis	118/3036	367/18862	1.19681e-14	1.87316e-12	1.34831e-12	991/9447/5700/834/55122/6279/1509/8772/10016/444/6280/2629/1378/400410/3146/5701/10440/8743/3428/5728/5347/55848/8738/7341/2896/6790/27429/255488/58484/10010/1191/8837/25898/10221/101/8301/4780/2161/27166/2852/7805/4193/54998/10213/11047/80149/5023/637/83464/120892/3553/355/10318/29979/7123/5663/9978/8754/64581/2332/127544/6613/10134/2934/572/51065/4210/842/55081/8554/29108/65992/3303/2185/9798/2…	118
260	both_up	GO:0006909	phagocytosis	121/3036	381/18862	1.49946e-14	2.28817e-12	1.64704e-12	306/10552/10109/25912/64422/10960/11031/5359/10094/11314/6556/4689/3146/5728/10095/1089/7097/8724/2207/2209/4615/2268/8291/7099/4688/7879/301/23210/55647/3684/2212/391/2621/5873/5580/51411/3601/140885/1991/64127/10092/2213/5914/2358/8877/10326/566/71/2214/1535/23603/3055/3553/11151/5880/998/11334/1398/3561/2219/64581/311/5595/56882/5906/2885/146722/2934/7454/5879/29108/7409/8678/7305/6850/63916/9…	121
261	both_up	GO:0032496	response to lipopolysaccharide	108/3036	326/18862	1.72642e-14	2.57025e-12	1.85008e-12	3148/114769/51510/834/55122/6279/23643/440068/133/383/11213/6280/4792/6556/3146/3606/1432/7097/1604/4615/7099/11027/7538/249/2353/1668/10221/4257/140885/1991/671/64127/6590/4353/1667/728358/6648/80149/22904/1669/1051/9516/10288/6868/3055/3553/706/10935/3248/2919/3454/29126/7431/8754/2678/4258/4057/5595/23118/3383/7128/29108/6403/6678/728/79155/22900/929/9261/8767/5473/4067/836/79577/1439/1147/387…	108
262	both_up	GO:0022900	electron transport chain	71/3036	178/18862	1.94544e-14	2.82738e-12	2.03516e-12	6390/4709/2745/891/51103/444/4729/2108/7386/2110/4688/9167/7388/1349/11315/4720/4694/4707/4700/7385/1716/54949/27069/4712/1337/4835/29103/7384/9377/1347/637/1535/23479/653361/100532726/79689/1355/2820/4711/51022/9997/4725/1738/2109/4717/4718/4704/1345/8560/4200/4697/7381/51142/27089/6391/1329/4724/4715/6834/2936/388753/6392/29796/1351/65018/10975/6715/1340/4710/1350/4695	71
263	both_up	GO:0006888	endoplasmic reticulum to Golgi vesicle-mediated transport	78/3036	206/18862	2.90759e-14	4.06273e-12	2.92437e-12	29097/10960/9218/966/54732/10016/10540/56681/378/27095/10652/1604/55860/553115/6396/10113/5861/5265/829/8775/2621/11316/375/51290/2153/10121/830/7039/81876/10671/51128/11018/29959/120892/90522/9276/11258/11014/26286/57222/65258/10134/143187/58485/9554/10959/375056/1315/5537/126003/6811/51164/10945/832/59349/6845/51143/10490/50999/1453/128637/122553/6683/22820/55973/23256/11015/51614/10483/11070/9…	78
264	both_up	GO:0001819	positive regulation of cytokine production	133/3036	437/18862	2.92857e-14	4.06273e-12	2.92437e-12	3148/1649/9447/7100/834/55122/2597/23643/8772/8809/6556/567/4332/10555/3146/84282/3606/1432/3428/10542/3459/7097/5008/10211/2207/247/4615/2268/965/7099/58484/11027/301/5610/3554/1545/3133/672/4317/353514/3082/51311/11315/719/1191/3665/63940/5005/468/101/1991/2865/5004/64127/5914/7805/8877/7520/566/1051/10288/1535/6868/23765/3553/8692/10554/7110/5663/29126/150372/4179/11334/3566/2219/2867/64581/60…	133
265	both_up	GO:0034612	response to tumor necrosis factor	106/3036	320/18862	3.0476e-14	4.1339e-12	2.9756e-12	5715/5710/114769/837/9447/5700/834/5687/9861/84817/4792/2629/5701/1432/5685/8740/84888/5696/5683/965/3611/51330/2634/5682/7538/10010/672/54469/10673/5684/5718/4055/2621/7132/3093/2633/5719/5691/8887/5689/3476/427/8517/5694/4780/5690/5693/2852/7805/10213/80149/8877/5713/5706/6868/5688/355/8692/5695/7114/8754/2678/10616/5595/5771/3856/3383/7128/29108/3303/2185/9759/5717/3987/6850/22900/3304/929/570…	106
266	both_up	GO:0043618	regulation of transcription from RNA polymerase II promoter in response to stress	51/3036	109/18862	5.351e-14	7.10055e-12	5.111e-12	5715/1649/5710/5700/5687/9861/5701/5685/5696/5683/5682/5684/5718/5719/5691/5689/468/5694/4780/7009/5690/5693/10213/3309/25994/1051/5713/5706/22926/5688/3516/5695/9978/3091/7422/3303/5717/22933/5709/7316/54583/83667/5716/3337/5692/5707/3297/3162/112398/5708/10370	51
267	both_up	GO:0031145	anaphase-promoting complex-dependent catabolic process	43/3036	83/18862	5.64826e-14	7.33553e-12	5.28014e-12	5715/5710/991/5700/27338/891/5687/9861/5701/5685/9232/5347/5696/5683/6790/5682/5684/5718/5719/5691/7321/5689/5694/5690/5693/10213/5713/5706/5688/246184/5695/25906/5717/5709/7316/5716/996/51529/5692/5707/1017/5708/119504	43
268	both_up	GO:0034341	response to interferon-gamma	75/3036	197/18862	6.51529e-14	8.28528e-12	5.96378e-12	9111/834/2597/383/3460/6556/567/10410/2210/3459/7097/7706/2209/10346/7341/965/7099/6672/9021/2634/83666/55647/8519/10581/3133/6737/3107/5580/3665/2633/3799/7791/10379/140885/8651/10437/3660/8942/10475/53840/3055/7376/684/7431/6814/998/5771/65010/3659/2934/7454/4210/3383/8554/3106/3135/3105/58191/1613/9341/10241/115362/3717/199/3136/339122/10096/84166/6810/3326/5724/2643/23580/960/9482	75
269	both_up	GO:0071356	cellular response to tumor necrosis factor	99/3036	296/18862	1.09975e-13	1.36997e-11	9.86109e-12	5715/5710/114769/837/9447/5700/834/5687/9861/84817/4792/2629/5701/1432/5685/8740/84888/5696/5683/965/3611/51330/2634/5682/7538/10010/672/54469/10673/5684/5718/4055/2621/7132/3093/2633/5719/5691/8887/5689/427/8517/5694/4780/5690/5693/2852/7805/10213/80149/8877/5713/5706/6868/5688/355/8692/5695/7114/10616/5595/5771/3856/3383/7128/29108/3303/2185/9759/5717/3987/6850/22900/3304/5709/1147/117584/5716/…	99
270	both_up	GO:0038093	Fc receptor signaling pathway	85/3036	239/18862	1.30973e-13	1.59891e-11	1.15091e-11	5715/10552/5710/10109/5700/5687/9861/7462/10094/5701/5685/10095/2210/2207/5696/5683/2209/2268/5682/2212/5684/5718/2353/5580/5719/5691/5689/8517/9846/5694/10092/5690/2213/5693/10213/71/5713/5706/2214/3055/5688/3937/5695/998/1398/5595/5906/2885/7454/5879/23118/7409/5717/6850/6500/63916/695/5709/4067/3320/55845/1147/10006/7456/5530/10451/5716/5291/5290/60/5692/147179/4651/10093/10096/55198/5594/5062…	85
271	both_up	GO:0038061	NIK/NF-kappaB signaling	71/3036	185/18862	1.89762e-13	2.27119e-11	1.63481e-11	5715/5710/5700/9111/5687/9861/4792/8809/3146/5701/3606/5685/7097/8740/5696/5683/222487/3611/7099/5610/5682/407008/4317/5684/5718/5531/5719/5691/5689/5694/64127/5690/5693/7805/10213/80149/8877/9516/5713/5706/3430/5688/3553/5695/7114/11035/10616/602/5717/3987/6500/929/54386/5709/91662/10333/1147/387/5716/9770/329/5692/811/84868/8904/5494/5971/5707/5708/26191/4791	71
272	both_up	GO:0002758	innate immune response-activating signal transduction	53/3036	119/18862	2.10251e-13	2.46802e-11	1.77649e-11	5715/338339/5710/26253/5700/5687/9861/5701/5685/2207/5696/5683/11027/5682/50856/5684/5718/5580/5719/5691/5689/8517/5694/5690/5693/10213/5713/5706/3055/5688/5695/5894/2219/2867/23118/5717/7305/6850/6500/5709/4067/1147/5716/3385/5692/5062/5971/3845/5707/5058/8915/5708/5336	53
273	both_up	GO:0061418	regulation of transcription from RNA polymerase II promoter in response to hypoxia	40/3036	77/18862	3.7831e-13	4.35699e-11	3.13618e-11	5715/5710/5700/5687/9861/5701/5685/5696/5683/5682/5684/5718/5719/5691/5689/5694/4780/5690/5693/10213/25994/5713/5706/5688/3516/5695/9978/3091/7422/5717/22933/5709/7316/54583/5716/5692/5707/112398/5708/10370	40
274	both_up	GO:0002220	innate immune response activating cell surface receptor signaling pathway	52/3036	118/18862	5.91524e-13	6.68641e-11	4.8129e-11	5715/338339/5710/26253/5700/5687/9861/5701/5685/2207/5696/5683/11027/5682/50856/5684/5718/5580/5719/5691/5689/8517/5694/5690/5693/10213/5713/5706/5688/5695/5894/2219/2867/23118/5717/7305/6850/6500/5709/4067/1147/5716/3385/5692/5062/5971/3845/5707/5058/8915/5708/5336	52
275	both_up	GO:0015980	energy derivation by oxidation of organic compounds	93/3036	278/18862	6.02592e-13	6.68767e-11	4.81381e-11	6390/4709/891/51103/2992/4729/3146/2108/7386/2110/9167/7388/5836/1349/7360/5509/11315/4720/5236/8660/4694/4707/4700/7385/2647/8987/1716/54949/27069/4712/80025/1337/8802/29103/27166/3417/7384/9377/79660/637/23479/100532726/1355/2820/4711/3643/3091/9997/55276/4725/1738/57103/37/2109/4717/4718/4704/1345/113115/80219/4200/4697/7381/5160/51142/27089/6391/1329/4724/4715/6834/388753/6392/5837/29796/9821…	93
276	both_up	GO:0062197	cellular response to chemical stress	109/3036	347/18862	6.76022e-13	7.36864e-11	5.30398e-11	7295/1649/4318/383/51526/890/4689/8807/10367/7099/27429/4688/301/10645/11235/1545/2353/240/3082/90441/11315/5580/8837/468/4257/140885/3301/4780/10533/4353/6648/5034/80149/8877/7520/51314/9990/1719/7226/1535/120892/706/653361/10935/355/29979/11035/7168/1398/51022/30001/3091/5595/572/25824/7128/4170/2539/3303/8678/22933/140809/695/3304/10550/836/51142/221/9474/10333/5052/140823/1147/5829/51719/1328…	109
277	both_up	GO:0070646	protein modification by small protein removal	98/3036	300/18862	7.36769e-13	7.79237e-11	5.60898e-11	5715/5710/991/5700/10987/1861/5687/9861/4792/890/5701/5685/5728/8724/5696/5683/10474/9100/5682/10010/9960/672/5684/5718/6737/11315/4738/5719/84669/5691/7321/9958/51720/5689/10617/8517/5694/63967/5690/5693/4193/10213/11047/80149/55288/5713/5706/409/5688/5423/10318/56943/5695/3091/7128/8678/5717/79155/51138/59343/5709/6478/9101/8533/10254/55432/7316/27351/7375/387/93624/84196/5716/80124/4086/7347/3…	98
278	both_up	GO:0000086	G2/M transition of mitotic cell cycle	88/3036	258/18862	7.40428e-13	7.79237e-11	5.60898e-11	5715/6604/5710/7531/5700/25949/891/5687/9861/9133/54930/10540/8766/890/5701/22974/5685/5347/5696/5683/6790/60672/7283/902/5682/4659/1026/7277/9088/672/5684/5718/2029/4683/5719/5691/5689/80254/29980/1022/10121/64859/5694/63967/5690/808/55755/5693/10213/5713/5706/5688/1063/5695/5048/11258/9978/84930/10383/5218/1069/5717/22919/6500/5885/5709/995/3320/7532/5716/1453/56658/5500/1263/5692/1785/7846/513…	88
279	both_up	GO:2000116	regulation of cysteine-type endopeptidase activity	81/3036	230/18862	8.93211e-13	9.24095e-11	6.65168e-11	114769/9447/7531/834/6279/4318/1509/8772/4671/1032/10016/444/6280/5329/400410/3146/8743/3428/10542/8740/8738/27429/58484/8530/3082/11315/2621/8837/3476/96459/2852/7805/5023/637/409/10935/355/5894/64780/64581/4057/10134/7422/2934/572/51065/4210/842/25824/55081/29108/239/1611/6195/6850/22900/10550/8767/6478/91662/23204/3336/117584/3717/10049/329/7057/3329/317/23787/6197/5062/3297/831/8915/135/4217/…	81
280	both_up	GO:0045333	cellular respiration	70/3036	187/18862	1.14509e-12	1.16494e-10	8.38526e-11	6390/4709/891/51103/4729/2108/7386/2110/9167/7388/1349/11315/4720/4694/4707/4700/7385/2647/1716/54949/27069/4712/80025/1337/8802/29103/27166/3417/7384/9377/637/23479/100532726/1355/2820/4711/3091/9997/4725/1738/2109/4717/4718/4704/1345/113115/80219/4200/4697/7381/5160/51142/27089/6391/1329/4724/4715/6834/388753/6392/29796/1351/65018/5290/55526/10975/1340/4710/1350/4695	70
281	both_up	GO:0051656	establishment of organelle localization	127/3036	431/18862	1.44658e-12	1.43378e-10	1.03204e-10	51510/84984/6993/1861/891/8825/966/7462/51203/11314/54732/10016/10540/56681/8766/3837/137886/7320/27095/10652/5347/81565/2268/282991/55860/79789/11235/553115/6396/10113/1176/5861/2242/284021/55062/6813/25978/5265/8775/55088/537/3985/5873/27243/375/3799/2647/2153/23095/10239/55143/51566/8517/8301/9846/3833/55968/55755/1072/7039/55288/81876/1020/51128/10615/120892/8195/10948/83930/1063/5663/10312/5…	127
282	both_up	GO:0071347	cellular response to interleukin-1	68/3036	180/18862	1.45633e-12	1.43378e-10	1.03204e-10	5715/5710/5700/5687/9861/7850/11213/4792/5701/3557/5685/5696/5683/4615/2634/9100/3554/5682/10010/5684/5718/2633/5719/5691/5689/140885/8517/5694/64127/5690/5693/10213/80149/1051/5713/5706/5688/3553/8692/5695/9978/3091/5595/23118/3383/29108/5717/79155/6500/8767/5709/7316/1147/1326/5716/199713/7528/5692/57161/57162/51135/4215/54472/3656/5707/5708/8372/5976	68
283	both_up	GO:0010256	endomembrane system organization	138/3036	482/18862	1.64564e-12	1.59444e-10	1.14769e-10	56851/51100/51510/19/1861/891/9133/10960/5359/7251/54732/6280/9519/8766/1378/5552/137886/10313/55004/5728/5347/8724/10211/9694/81565/55161/282991/8291/27230/7879/11235/51652/10419/5861/7357/57142/25978/5873/1191/27243/11267/5862/5580/51411/51234/55909/2647/81671/8548/7905/22931/79041/55968/2852/10228/950/5515/23603/11018/120892/27348/7110/5048/5119/998/79720/163590/10890/5595/2934/143187/84313/64…	138
284	both_up	GO:0010972	negative regulation of G2/M transition of mitotic cell cycle	46/3036	100/18862	1.95313e-12	1.8628e-10	1.34085e-10	5715/5710/5700/25949/5687/9861/5701/5685/5696/5683/6790/60672/5682/1026/672/5684/5718/4683/5719/5691/5689/29980/64859/5694/63967/5690/5693/10213/5713/5706/5688/5695/9978/5717/6500/5885/5709/5716/56658/5692/51347/5707/4303/5708/27183/57551	46
285	both_up	GO:0071219	cellular response to molecule of bacterial origin	75/3036	209/18862	2.13383e-12	2.00383e-10	1.44236e-10	3148/114769/51510/834/23643/440068/383/4792/3146/3606/1432/7097/1604/4615/7099/11027/7538/1668/10221/140885/671/64127/1667/728358/2213/80149/22904/1669/1051/9516/10288/3055/3553/706/2919/29126/7431/8754/4057/5595/3383/7128/29108/79155/22933/22900/929/8767/5473/4067/79577/7096/10333/387/4795/5196/199713/968/5594/84868/3656/92140/3297/9373/8915/4793/948/5724/259230/5197/26191/7133/7292/54623/5976	75
286	both_up	GO:0016197	endosomal transport	83/3036	242/18862	2.37169e-12	2.19345e-10	1.57886e-10	51510/19/8677/7251/9185/23585/8766/10652/55004/4218/8724/282991/5872/7879/10043/6642/51652/757/51699/25978/51271/27243/81609/11267/2647/6272/8301/91056/10228/58533/23603/120892/84661/8218/54918/6643/55207/23527/5119/79720/10890/56850/7454/143187/84313/54741/57132/11021/55353/8723/10254/7316/51534/29934/6811/10938/9341/84162/9043/137492/9765/10490/50618/57706/5987/25963/30845/9559/112574/23258/113…	83
287	both_up	GO:0044839	cell cycle G2/M phase transition	91/3036	276/18862	2.70185e-12	2.46151e-10	1.7718e-10	5715/6604/5710/7531/5700/25949/891/5687/9861/9133/54930/10540/8766/890/5701/22974/5685/5347/5696/5683/6790/60672/7283/902/5682/4659/1026/7277/9088/672/5684/5718/2029/4683/5719/5691/51720/5689/80254/29980/1022/10121/51512/64859/5694/63967/5690/808/55755/5693/10213/5713/5706/5688/1063/5695/5048/11258/9978/84930/10383/5218/1069/5717/22919/6500/5885/5709/995/3320/7532/5716/1453/56658/5500/1263/5692/1…	91
288	both_up	GO:0006979	response to oxidative stress	129/3036	444/18862	2.88174e-12	2.58678e-10	1.86198e-10	7295/3939/3240/1861/4318/383/1843/51526/22921/890/253827/4689/8807/79772/7099/2110/27429/4688/10636/301/10645/11235/1545/2353/240/4520/3082/90441/11315/4720/8061/5580/8837/4700/468/4257/140885/4780/10533/4353/6648/5693/5034/3417/80149/8877/51314/1719/7226/1535/120892/653361/10935/29979/8692/2730/5663/11035/8754/7168/1398/6546/51022/30001/3091/5595/572/25824/7128/4170/2539/3303/8678/2185/4277/2293…	129
289	both_up	GO:0043122	regulation of I-kappaB kinase/NF-kappaB signaling	83/3036	244/18862	3.8914e-12	3.44248e-10	2.47791e-10	114769/497661/2280/834/9218/8772/51246/8743/10542/7706/6283/10346/4615/7099/80216/9100/10010/54469/4055/6737/7132/8837/8517/64127/171389/80149/57708/9516/92610/10475/53840/684/3553/10318/6398/10616/124583/11006/4057/23118/7128/29108/29110/5187/79155/22900/54386/8767/91662/54503/10333/1147/387/79671/3315/1894/56658/329/65018/56674/6275/57161/23390/57162/5987/51135/27032/4215/8904/7052/3956/2150/92…	83
290	both_up	GO:0046034	ATP metabolic process	99/3036	313/18862	4.89923e-12	4.27212e-10	3.07509e-10	3939/4709/2597/891/51103/3101/4729/7386/5223/5209/9167/7388/5571/6396/5315/441531/1349/5208/11315/4720/64802/5236/4694/4707/4700/7385/2584/54541/8021/1716/54949/27069/5210/4712/1337/226/7167/29103/65220/7384/9377/1347/637/23479/706/100532726/9605/5663/7114/1355/4711/3643/526/3091/8480/572/11164/4725/1738/57103/4717/4718/4704/1345/3303/9759/2023/4697/669/7381/3304/51142/27089/6391/523/1329/4724/30…	99
291	both_up	GO:1901991	negative regulation of mitotic cell cycle phase transition	84/3036	250/18862	6.06787e-12	5.21666e-10	3.75497e-10	5715/5710/991/5700/25949/891/5687/9861/1843/1032/9587/1647/5701/9319/5685/5728/11130/5347/8738/5696/5683/6790/699/60672/5682/1026/672/5684/5718/4683/5719/5691/5689/29980/51512/64859/5694/63967/1031/5690/55755/5693/1869/4193/10213/5713/3550/5706/5688/1063/5695/9978/10459/25906/51065/5717/6500/5885/5709/1820/995/79577/9337/7027/51143/5716/56658/4849/1263/5692/138151/79027/324/51347/7756/5707/1017/1…	84
292	both_up	GO:0071222	cellular response to lipopolysaccharide	71/3036	197/18862	6.48762e-12	5.50006e-10	3.95897e-10	3148/114769/51510/834/23643/440068/383/4792/3146/3606/1432/7097/1604/4615/7099/11027/7538/1668/10221/140885/671/64127/1667/728358/80149/22904/1669/1051/9516/10288/3055/3553/706/2919/29126/7431/8754/4057/5595/3383/7128/29108/79155/22900/929/8767/5473/4067/79577/387/4795/5196/199713/968/5594/84868/3656/92140/3297/9373/8915/4793/948/5724/259230/5197/26191/7133/7292/54623/5976	71
293	both_up	GO:0002223	stimulatory C-type lectin receptor signaling pathway	49/3036	114/18862	8.38509e-12	7.01132e-10	5.04677e-10	5715/338339/5710/26253/5700/5687/9861/5701/5685/2207/5696/5683/5682/50856/5684/5718/5580/5719/5691/5689/8517/5694/5690/5693/10213/5713/5706/5688/5695/5894/23118/5717/7305/6850/6500/5709/4067/1147/5716/3385/5692/5062/5971/3845/5707/5058/8915/5708/5336	49
294	both_up	GO:1902750	negative regulation of cell cycle G2/M phase transition	48/3036	111/18862	1.04821e-11	8.64631e-10	6.22365e-10	5715/5710/5700/25949/5687/9861/5701/5685/5347/5696/5683/6790/60672/5682/1026/672/5684/5718/4683/5719/5691/51720/5689/29980/64859/5694/63967/5690/5693/10213/5713/5706/5688/5695/9978/5717/6500/5885/5709/5716/56658/5692/51347/5707/4303/5708/27183/57551	48
295	both_up	GO:0010389	regulation of G2/M transition of mitotic cell cycle	72/3036	203/18862	1.10999e-11	9.03385e-10	6.5026e-10	5715/6604/5710/7531/5700/25949/891/5687/9861/54930/10540/8766/5701/22974/5685/5347/5696/5683/6790/60672/7283/5682/1026/7277/672/5684/5718/4683/5719/5691/5689/80254/29980/10121/64859/5694/63967/5690/55755/5693/10213/5713/5706/5688/1063/5695/5048/11258/9978/10383/1069/5717/22919/6500/5885/5709/995/3320/7532/5716/1453/56658/5692/7846/51347/5707/1017/8655/4303/5708/27183/57551	72
296	both_up	GO:0016579	protein deubiquitination	91/3036	283/18862	1.29435e-11	1.03957e-09	7.48287e-10	5715/5710/991/5700/10987/5687/9861/4792/890/5701/5685/5728/8724/5696/5683/10474/9100/5682/10010/9960/672/5684/5718/6737/11315/4738/5719/84669/5691/7321/9958/51720/5689/10617/8517/5694/63967/5690/5693/4193/10213/11047/80149/55288/5713/5706/409/5688/5423/10318/56943/5695/3091/7128/8678/5717/79155/5709/6478/9101/10254/55432/7316/7375/387/93624/84196/5716/80124/4086/7347/329/9825/126119/60/7046/7528/…	91
297	both_up	GO:0070482	response to oxygen levels	114/3036	385/18862	1.44891e-11	1.14859e-09	8.26762e-10	5715/3939/5710/114769/5700/834/57085/891/5687/9861/133/890/283/5701/5685/5728/7097/5696/5683/147007/80315/9114/5315/5682/1026/5684/5718/537/5719/8837/5691/54541/5351/5689/51167/468/101/5694/4780/10533/7009/5690/6648/5693/5034/1869/4193/10213/25994/5713/5706/6868/5688/6548/3516/9550/5423/355/29979/5695/5894/9978/6546/30001/3091/7422/572/211/3383/57103/7852/8678/2185/5717/2023/22933/5709/26608/836/…	114
298	both_up	GO:0009896	positive regulation of catabolic process	128/3036	450/18862	1.73248e-11	1.35578e-09	9.75895e-10	991/51100/9528/5700/2629/400410/3146/5701/5728/5347/10346/7341/6790/5899/255488/7879/5209/26234/6642/10645/7538/29116/5208/6737/11315/207063/1191/8660/11267/5580/57520/51099/7942/25898/5210/10221/101/8517/4780/64127/10533/9517/7805/4193/9567/80149/754/10475/53840/22926/120892/3553/6093/29979/440503/5663/2773/9978/8754/3643/2332/203228/127544/3091/5595/6613/10134/572/4210/5049/7128/8554/65992/9554…	128
299	both_up	GO:0043281	regulation of cysteine-type endopeptidase activity involved in apoptotic process	72/3036	205/18862	1.88523e-11	1.45664e-09	1.0485e-09	114769/7531/834/6279/4318/1509/8772/4671/1032/10016/6280/5329/400410/3146/8743/10542/8740/8738/27429/58484/3082/11315/2621/8837/3476/96459/2852/7805/5023/637/409/10935/355/5894/64780/64581/10134/7422/2934/572/51065/842/25824/55081/29108/239/1611/6195/6850/22900/10550/6478/91662/23204/3336/117584/3717/10049/7057/3329/317/23787/6197/5062/3297/8915/135/4217/3092/10541/960/1512	72
300	both_up	GO:0071346	cellular response to interferon-gamma	65/3036	177/18862	1.93948e-11	1.47983e-09	1.06519e-09	9111/834/2597/383/3460/567/2210/3459/7097/7706/2209/10346/7341/965/7099/6672/9021/2634/83666/55647/3133/6737/3107/5580/3665/2633/3799/7791/10379/140885/8651/10437/3660/10475/53840/3055/7376/7431/6814/998/5771/65010/3659/2934/7454/3383/8554/3106/3135/3105/1613/9341/115362/3717/199/3136/339122/10096/84166/6810/3326/5724/23580/960/9482	65
301	both_up	GO:0042110	T cell activation	133/3036	474/18862	1.97185e-11	1.48595e-09	1.06959e-09	2280/604/383/8772/11314/2629/896/8809/6556/567/1378/3146/3606/634/64343/1604/8740/2529/2207/2319/301/23210/3133/50856/64218/3142/11326/10673/10538/5873/84695/5316/140885/101/8651/1845/64127/2213/27166/5914/7805/80149/10326/1051/79576/10288/6868/7704/3553/11151/5663/10312/5880/11035/29126/4179/998/54518/3566/79865/51043/64581/11006/602/5771/3936/2885/3659/2934/7454/572/5879/79626/3140/3383/29108/5…	133
302	both_up	GO:1903311	regulation of mRNA metabolic process	102/3036	334/18862	2.39296e-11	1.77832e-09	1.28004e-09	5715/5710/5700/8683/891/5687/9861/3183/6556/6732/5701/1432/5685/51010/5696/5683/4615/23210/5682/7538/4116/167227/5684/5718/22938/54512/5580/5719/8125/5691/8021/5689/51574/5694/10284/5690/5693/1869/9567/10213/80149/5713/5706/54464/5688/6093/6041/9589/5695/7431/1859/10659/2332/10914/10643/10605/79811/9939/9704/3303/5717/55147/9261/84081/5709/56829/79577/7316/9337/79048/9584/23589/5716/3315/7534/947…	102
303	both_up	GO:0035966	response to topologically incorrect protein	72/3036	206/18862	2.44723e-11	1.77832e-09	1.28004e-09	55741/1649/10987/1861/285533/51009/51726/5611/23071/26270/55161/27230/56005/9114/10113/55062/7873/1191/153222/10130/468/3301/57414/4780/7009/2161/118424/3309/22926/27348/51528/6745/23645/30001/3310/5771/23190/37/65992/3303/55284/10959/3304/91445/3311/26608/9927/55432/3320/550/3336/101928527/5770/7709/3315/3338/10808/3337/7057/1200/84919/3329/80267/11015/54788/811/9217/3308/3297/3326/5526/3305	72
304	both_up	GO:0070555	response to interleukin-1	72/3036	206/18862	2.44723e-11	1.77832e-09	1.28004e-09	5715/5710/5700/5687/9861/7850/11213/4792/5701/3557/5685/5696/5683/4615/2634/301/9100/3554/5682/6880/10010/5684/5718/2633/5719/5691/5689/3476/140885/8517/5694/64127/5690/5693/10213/80149/1051/5713/5706/5688/3553/8692/5695/9978/3091/5595/23118/3383/29108/9759/5717/79155/6500/8767/5709/7316/1147/1326/5716/199713/7528/5692/57161/57162/51135/4215/54472/3656/5707/5708/8372/5976	72
305	both_up	GO:0071453	cellular response to oxygen levels	78/3036	231/18862	2.60141e-11	1.86812e-09	1.34468e-09	5715/5710/114769/5700/891/5687/9861/890/5701/5685/5728/5696/5683/147007/80315/9114/5682/5684/5718/537/5719/8837/5691/5689/468/101/5694/4780/10533/7009/5690/5693/5034/1869/4193/10213/25994/5713/5706/5688/6548/3516/9550/355/29979/5695/9978/6546/30001/3091/7422/572/3383/57103/5717/2023/22933/5709/26608/7316/51142/523/54583/132864/5716/9475/5165/65018/1263/5692/9520/25950/665/5707/3162/112398/5708/10…	78
306	both_up	GO:0031331	positive regulation of cellular catabolic process	113/3036	384/18862	2.73114e-11	1.93847e-09	1.39532e-09	991/51100/9528/5700/2629/400410/3146/5701/5728/5347/10346/7341/6790/5899/255488/5209/26234/10645/7538/5208/6737/11315/207063/1191/8660/5580/51099/7942/25898/5210/10221/101/8517/4780/64127/9517/7805/4193/9567/80149/754/10475/53840/22926/120892/3553/6093/29979/440503/5663/2773/9978/8754/3643/2332/203228/127544/3091/5595/6613/10134/572/4210/5049/7128/8554/65992/3303/29110/8678/2185/8408/51322/27185/…	113
307	both_up	GO:1901990	regulation of mitotic cell cycle phase transition	125/3036	439/18862	2.77933e-11	1.95e-09	1.40362e-09	5715/6604/5710/991/7531/5700/25949/891/5687/9861/1843/1032/54930/10540/896/8766/9587/1647/5701/9319/22974/5685/5728/11130/5347/8738/5696/5683/6790/699/301/60672/7283/5682/1026/7277/672/5684/5718/4683/5719/57520/5691/7321/5689/80254/29980/10121/51512/64859/5694/63967/1031/5690/55755/5693/1869/4193/10213/5713/637/3550/5706/6868/5688/246184/1063/5695/5048/11258/9978/10459/286053/10383/25906/51065/10…	125
308	both_up	GO:1903555	regulation of tumor necrosis factor superfamily cytokine production	61/3036	164/18862	4.33597e-11	3.00758e-09	2.16487e-09	23643/8772/51465/11213/3146/3459/7097/4615/7099/11027/7538/3133/50856/4317/353514/2621/1191/5005/140885/101/671/5004/64127/5914/80149/566/409/1535/706/5663/29126/64581/602/4057/7128/29108/6774/7305/6850/929/9261/8767/5777/7096/3315/384/4795/54440/3717/3066/5196/51738/7057/5987/27202/84868/8915/948/5724/729230/26191	61
309	both_up	GO:0007596	blood coagulation	103/3036	342/18862	4.72281e-11	3.2391e-09	2.33152e-09	10627/1192/51266/966/5359/5329/29071/634/953/2207/3611/7099/5547/5265/710/4097/829/2621/5873/6484/4778/51317/5580/2153/83706/4780/830/2161/5341/2769/3660/308/5023/71/10398/2776/409/5055/3937/5894/6814/998/64780/5321/5595/340205/3659/7454/5879/2811/6403/2812/7409/84062/239/10603/6850/84959/4067/9927/5777/3674/10855/832/10938/23533/5575/9158/10451/22915/196527/3315/7534/5291/3717/3066/51206/5196/70…	103
310	both_up	GO:0050817	coagulation	104/3036	347/18862	5.21298e-11	3.53556e-09	2.54491e-09	10627/1192/51266/966/5359/5329/29071/634/953/2207/3611/7099/5547/5265/710/4097/829/2621/5873/6484/4778/51317/5580/2153/83706/4780/830/2161/5341/2769/3660/308/5023/71/10398/2776/409/5055/3937/5663/5894/6814/998/64780/5321/5595/340205/3659/7454/5879/2811/6403/2812/7409/84062/239/10603/6850/84959/4067/9927/5777/3674/10855/832/10938/23533/5575/9158/10451/22915/196527/3315/7534/5291/3717/3066/51206/51…	104
311	both_up	GO:0002703	regulation of leukocyte mediated immunity	72/3036	209/18862	5.27123e-11	3.53578e-09	2.54507e-09	604/383/8772/11314/8809/567/1378/3146/3606/8807/634/51010/2529/2268/7099/3554/2242/3684/3133/6813/9846/387837/64127/2213/409/684/3553/5880/11035/10459/3566/1398/64581/11006/8417/7454/3140/3383/3106/7409/3718/7305/6850/3135/3105/695/201294/8723/4067/5777/84106/6777/6845/30817/57102/54440/3136/3329/81545/8741/84868/3689/6810/2150/80762/121260/3162/5724/729230/170506/7133/7292	72
312	both_up	GO:0033238	regulation of cellular amine metabolic process	37/3036	77/18862	5.71816e-11	3.79387e-09	2.73085e-09	5715/5710/5700/5687/9861/5701/5685/5696/5683/5682/3684/5684/5718/11315/5719/5691/5689/5694/5690/5693/10213/5713/5706/5688/5695/5717/5709/25953/5716/5692/4946/5153/3251/3689/4947/5707/5708	37
313	both_up	GO:0034599	cellular response to oxidative stress	93/3036	299/18862	6.02711e-11	3.95586e-09	2.84744e-09	7295/4318/383/51526/890/4689/8807/7099/27429/4688/301/10645/11235/1545/2353/240/3082/90441/11315/5580/8837/468/4257/140885/4780/10533/4353/6648/5034/80149/8877/51314/1719/7226/1535/120892/653361/10935/29979/11035/7168/1398/51022/30001/3091/5595/25824/7128/4170/2539/3303/8678/22933/140809/695/3304/10550/51142/221/10333/5052/140823/1147/5829/132864/23135/2936/83667/3315/51527/3717/3066/1894/65018/1…	93
314	both_up	GO:2001233	regulation of apoptotic signaling pathway	104/3036	348/18862	6.27712e-11	4.07612e-09	2.93401e-09	3148/1649/6279/51060/4318/8772/1032/6280/5329/51657/8743/5728/8738/6672/27429/51330/6880/672/4055/3082/11315/1191/5580/8837/27069/3301/4780/7009/27166/6648/23604/2852/5034/4193/754/637/162989/409/6788/120892/3553/355/29979/8692/2730/85450/5663/2773/11035/5894/10616/2907/55023/3091/5771/10134/572/3383/7128/4170/29108/3303/8678/2023/6498/2017/3304/64114/3622/6478/1613/10955/117584/2140/5770/5716/33…	104
315	both_up	GO:1902036	regulation of hematopoietic stem cell differentiation	36/3036	74/18862	6.62919e-11	4.25943e-09	3.06595e-09	5715/5710/5700/5687/9861/5701/5685/5008/5696/5683/5610/5682/5684/5718/5719/5691/4005/5689/5694/4780/5690/5693/10213/5713/5706/5688/5695/5717/5709/10443/5716/5692/6886/54940/5707/5708	36
316	both_up	GO:0060333	interferon-gamma-mediated signaling pathway	41/3036	91/18862	6.92799e-11	4.40505e-09	3.17077e-09	9111/383/3460/567/2210/3459/7706/2209/10346/7341/6672/9021/2634/83666/3133/6737/3107/5580/3665/2633/10379/8651/10437/3660/10475/53840/3055/7376/5771/3659/3383/8554/3106/3135/3105/3717/3136/84166/3326/5724/960	41
317	both_up	GO:0034976	response to endoplasmic reticulum stress	92/3036	296/18862	7.97222e-11	5.01486e-09	3.60971e-09	55741/1649/837/10987/51060/1861/285533/51009/51726/51465/5611/23071/26270/7706/10211/55161/27230/56005/9114/10952/10113/10613/55062/29982/7873/240/79089/11315/1191/153222/3093/10130/10956/54499/468/57414/4780/7009/2213/118424/5034/3309/1051/5706/22926/7376/120892/29979/51528/6745/23645/30001/2907/5771/10134/23190/37/65992/3303/10959/91445/26608/55432/550/10955/258010/101928527/83667/5770/7709/412…	92
318	both_up	GO:1902749	regulation of cell cycle G2/M phase transition	74/3036	219/18862	8.05138e-11	5.01486e-09	3.60971e-09	5715/6604/5710/7531/5700/25949/891/5687/9861/54930/10540/8766/5701/22974/5685/5347/5696/5683/6790/60672/7283/5682/1026/7277/672/5684/5718/4683/5719/5691/51720/5689/80254/29980/10121/51512/64859/5694/63967/5690/55755/5693/10213/5713/5706/5688/1063/5695/5048/11258/9978/10383/1069/5717/22919/6500/5885/5709/995/3320/7532/5716/1453/56658/5692/7846/51347/5707/1017/8655/4303/5708/27183/57551	74
319	both_up	GO:0043254	regulation of protein-containing complex assembly	125/3036	446/18862	8.65653e-11	5.33732e-09	3.84182e-09	10552/10109/51100/19/10094/56681/2629/638/9535/10602/3146/5701/10095/7341/7099/5899/2966/5610/10113/2242/829/8775/7408/11315/1191/375/822/5580/8543/6840/90952/96459/54961/830/29103/10092/5341/55755/3309/637/5706/51128/3055/7376/11344/8195/11151/93663/7114/5894/9978/998/3059/1859/64581/56926/3936/6249/2885/7422/2934/7454/4210/5879/3383/29108/6403/51199/85464/3303/50807/2185/8851/8408/22919/2017/14…	125
320	both_up	GO:0007599	hemostasis	103/3036	346/18862	9.93653e-11	6.06526e-09	4.3658e-09	10627/1192/51266/966/5359/5329/29071/634/953/2207/3611/7099/5547/5265/710/4097/829/2621/5873/6484/4778/51317/5580/2153/83706/4780/830/2161/5341/2769/3660/308/5023/71/10398/2776/409/5055/3937/5894/6814/998/64780/5321/5595/340205/3659/7454/5879/2811/6403/2812/7409/84062/239/10603/6850/84959/4067/9927/5777/3674/10855/832/10938/23533/5575/9158/10451/22915/196527/3315/7534/5291/3717/3066/51206/5196/70…	103
321	both_up	GO:0071706	tumor necrosis factor superfamily cytokine production	61/3036	167/18862	1.03224e-10	6.20521e-09	4.46654e-09	23643/8772/51465/11213/3146/3459/7097/4615/7099/11027/7538/3133/50856/4317/353514/2621/1191/5005/140885/101/671/5004/64127/5914/80149/566/409/1535/706/5663/29126/64581/602/4057/7128/29108/6774/7305/6850/929/9261/8767/5777/7096/3315/384/4795/54440/3717/3066/5196/51738/7057/5987/27202/84868/8915/948/5724/729230/26191	61
322	both_up	GO:1905037	autophagosome organization	43/3036	99/18862	1.03691e-10	6.20521e-09	4.46654e-09	51100/64422/643246/2629/137886/81631/5899/7879/5861/55062/81671/9140/23710/11337/10533/11345/55968/81876/120892/90410/29979/8897/5663/10312/203228/79142/9554/8678/8408/9927/9474/55254/83460/79065/9821/65018/23256/339122/84557/9637/5868/128866/23673	43
323	both_up	GO:0006521	regulation of cellular amino acid metabolic process	32/3036	62/18862	1.0572e-10	6.26521e-09	4.50973e-09	5715/5710/5700/5687/9861/5701/5685/5696/5683/5682/5684/5718/11315/5719/5691/5689/5694/5690/5693/10213/5713/5706/5688/5695/5717/5709/5716/5692/4946/4947/5707/5708	32
324	both_up	GO:0000045	autophagosome assembly	42/3036	96/18862	1.28938e-10	7.56769e-09	5.44725e-09	51100/64422/643246/137886/81631/5899/7879/5861/55062/81671/9140/23710/11337/10533/11345/55968/81876/120892/90410/29979/8897/5663/10312/203228/79142/9554/8678/8408/9927/9474/55254/83460/79065/9821/65018/23256/339122/84557/9637/5868/128866/23673	42
325	both_up	GO:1901988	negative regulation of cell cycle phase transition	85/3036	268/18862	1.33568e-10	7.76475e-09	5.5891e-09	5715/5710/991/5700/25949/891/5687/9861/1843/1032/9587/1647/5701/9319/5685/5728/11130/5347/8738/5696/5683/6790/699/60672/5682/1026/672/5684/5718/4683/5719/5691/51720/5689/29980/51512/64859/5694/63967/1031/5690/55755/5693/1869/4193/10213/5713/3550/5706/5688/1063/5695/9978/10459/25906/51065/5717/6500/5885/5709/1820/995/79577/9337/7027/51143/5716/56658/4849/1263/5692/138151/79027/324/51347/7756/5707/…	85
326	both_up	GO:0051650	establishment of vesicle localization	71/3036	209/18862	1.47214e-10	8.47733e-09	6.10202e-09	84984/1861/8825/966/54732/10016/10540/56681/8766/27095/10652/81565/282991/553115/6396/10113/1176/5861/55062/5265/8775/55088/3985/5873/375/3799/2647/2153/23095/10239/8517/8301/7039/81876/1020/51128/120892/8195/10948/83930/5663/10312/5048/11261/9342/26286/58485/23557/9554/84062/10959/5537/126003/6811/59349/6845/1453/128637/4542/122553/8773/80208/65018/23256/1785/55773/10342/9871/10802/1075/5874	71
327	both_up	GO:0071900	regulation of protein serine/threonine kinase activity	134/3036	492/18862	1.52863e-10	8.72036e-09	6.27695e-09	5608/891/9133/5997/1843/1032/7251/11314/11213/2629/896/890/1647/2357/2180/1432/5728/5347/6283/10912/7099/4616/5899/10636/2322/11235/5571/902/1026/9088/805/60675/3082/1164/124790/5580/5998/10221/101/1991/1022/8517/3301/1845/64127/1031/197259/94056/808/7039/9134/5515/6788/6868/120892/3553/8692/5663/6546/3087/3643/4057/5595/7422/150290/23118/7128/29108/7852/26524/2185/10614/728/8851/10746/84062/5475…	134
328	both_up	GO:0060759	regulation of response to cytokine stimulus	66/3036	189/18862	1.70907e-10	9.65939e-09	6.95287e-09	114769/837/834/7850/383/8772/11213/3460/10555/3557/3459/7097/84888/7341/7099/9021/3554/83666/6880/2621/7132/3093/3665/8887/8651/8517/7805/8877/6868/7376/6041/3455/10554/11240/10616/3091/5771/146722/1997/7128/8554/29108/7852/3303/29110/6850/22900/103/3304/8767/5777/1147/117584/100133941/5770/3717/329/9825/204851/84166/8904/51588/2150/3656/3326/2874	66
329	both_up	GO:0006986	response to unfolded protein	65/3036	185/18862	1.74301e-10	9.76087e-09	7.02591e-09	55741/1649/10987/285533/51009/51726/5611/23071/26270/55161/27230/56005/9114/10113/55062/7873/153222/10130/468/3301/57414/4780/7009/118424/3309/22926/27348/51528/6745/23645/30001/3310/5771/23190/37/65992/3303/10959/3304/3311/26608/9927/55432/3320/3336/101928527/5770/7709/3315/3338/10808/3337/7057/1200/84919/3329/80267/11015/811/9217/3308/3297/3326/5526/3305	65
330	both_up	GO:0001959	regulation of cytokine-mediated signaling pathway	63/3036	177/18862	1.79149e-10	9.94113e-09	7.15566e-09	114769/837/834/7850/383/8772/11213/3460/10555/3557/3459/84888/7341/9021/3554/83666/2621/7132/3093/3665/8887/8651/8517/7805/8877/6868/7376/6041/3455/10554/11240/10616/3091/5771/146722/1997/7128/8554/29108/7852/3303/29110/6850/22900/103/3304/8767/5777/1147/117584/100133941/5770/3717/329/9825/204851/84166/8904/51588/2150/3656/3326/2874	63
331	both_up	GO:0010948	negative regulation of cell cycle process	105/3036	359/18862	2.02466e-10	1.11338e-08	8.01417e-09	5715/5710/991/6241/2124/5700/25949/891/5687/9861/604/1843/1032/9587/1647/5701/9319/5685/5728/11130/9232/5347/8738/5696/5683/6790/699/60672/11335/5682/1026/5932/672/5684/5718/4683/27243/5719/5691/51720/5689/29980/51512/64859/5694/63967/1031/5690/55755/5693/2852/1869/4193/54998/10213/5713/3550/5706/5688/1063/5695/4149/9978/10459/25906/51065/5717/6500/3135/5885/5709/1820/995/79577/9337/7027/51143/57…	105
332	both_up	GO:0030099	myeloid cell differentiation	118/3036	419/18862	2.11216e-10	1.15113e-08	8.28585e-09	3148/2124/4318/604/8772/126014/4792/2629/567/3146/634/1432/3428/3149/7097/6688/7099/116071/23210/2242/7538/11025/407008/7030/3726/4055/2353/10538/537/4778/5316/3665/1441/115727/10221/10296/9846/6729/5914/91/22904/1051/6988/10398/7704/10234/3516/10935/84661/5663/10312/998/3059/11006/302/4057/3091/5926/5771/7422/842/211/56834/23218/2811/2539/29887/3303/760/2185/3718/6774/7305/669/103/84959/1230/330…	118
333	both_up	GO:0008154	actin polymerization or depolymerization	72/3036	215/18862	2.28809e-10	1.23503e-08	8.88981e-09	10552/10109/51734/10094/22921/375307/283/9535/9050/10602/10095/829/7408/375/822/5580/8522/6840/90952/54961/830/10092/5341/1072/3055/11344/8195/11151/93663/7114/64780/3059/2885/2934/7454/5879/3383/29108/85464/2185/2017/55845/23406/1627/9051/28988/2764/832/10178/10006/7456/136319/11078/253260/3717/57580/51738/199/5290/81873/10093/5987/10096/9948/2150/54434/91663/5962/5756/5216/23580/57704	72
334	both_up	GO:0043123	positive regulation of I-kappaB kinase/NF-kappaB signaling	64/3036	182/18862	2.30658e-10	1.23503e-08	8.88981e-09	114769/497661/2280/834/9218/8772/51246/8743/10542/7706/6283/10346/4615/7099/80216/4055/6737/7132/8837/8517/64127/57708/9516/92610/10475/53840/684/6398/10616/124583/4057/23118/29110/79155/54386/8767/54503/10333/1147/387/1894/329/65018/56674/6275/57161/23390/57162/5987/51135/27032/4215/7052/3956/2150/92140/5494/80762/10342/3162/10783/8915/948/170506	64
335	both_up	GO:0006900	vesicle budding from membrane	45/3036	109/18862	2.96343e-10	1.57294e-08	1.13221e-08	51510/9218/966/54732/10016/56681/27095/8724/7879/553115/6396/10113/5861/5265/8775/375/2153/8301/7039/81876/51128/26286/302/58485/9554/10959/375056/5537/126003/6811/59349/1453/128637/122553/23256/10483/1785/9217/10342/9871/10802/128866/1075/27183/1173	45
336	both_up	GO:0051258	protein polymerization	90/3036	294/18862	3.08446e-10	1.62306e-08	1.16829e-08	10552/10109/27338/51734/10094/22921/375307/283/9535/9050/10602/84282/22974/10095/81565/7283/51652/2242/829/7408/27243/375/822/5580/3093/8522/6840/90952/54961/830/10092/55755/3055/11344/10048/8195/11151/93663/7114/3059/1859/6249/2885/2934/7454/5879/3383/29108/51199/85464/3303/2185/8851/22919/2017/3304/3320/55845/4733/23406/1627/9051/28988/2764/832/10178/136319/2288/11078/253260/3717/1453/57580/650…	90
337	both_up	GO:0051092	positive regulation of NF-kappaB transcription factor activity	58/3036	159/18862	3.13466e-10	1.63538e-08	1.17715e-08	114769/9447/6279/5687/11213/6280/8809/3606/8807/10542/7097/7706/6283/10211/10346/4615/7099/2319/58484/5610/6737/1191/8837/101/8517/64127/8877/10475/53840/3553/10935/11035/10616/4057/23118/3383/29108/65992/3303/6774/695/3304/54386/8767/28232/7316/10333/1147/136319/5987/9208/3689/3656/92140/3845/8915/948/4791	58
338	both_up	GO:0002576	platelet degranulation	50/3036	128/18862	3.27511e-10	1.69418e-08	1.21948e-08	967/5768/5552/10184/6813/7277/5265/710/7873/3082/2621/3920/1191/5005/54676/2153/83706/226/5004/5341/308/5023/7076/7123/51706/7114/7422/334/6403/6678/6850/87/259215/5473/4067/51097/3674/10490/22915/5196/7057/9749/9948/54863/3690/928/5660/948/3700/5874	50
339	both_up	GO:0006903	vesicle targeting	41/3036	95/18862	3.56063e-10	1.82639e-08	1.31465e-08	84984/966/54732/10016/56681/27095/10652/553115/6396/10113/5861/55062/5265/8775/2153/7039/81876/51128/10948/83930/5663/11261/9342/26286/58485/9554/10959/5537/126003/6811/59349/1453/128637/122553/8773/23256/55773/10342/9871/10802/1075	41
340	both_up	GO:0060218	hematopoietic stem cell differentiation	39/3036	88/18862	3.67025e-10	1.86694e-08	1.34383e-08	5715/5710/5700/5687/9861/5701/5685/5008/5696/5683/5610/5682/5684/5718/10538/5719/5691/4005/5689/5694/4780/5690/5693/10213/7520/5713/5706/5688/5695/5717/5709/10443/2131/5716/5692/6886/54940/5707/5708	39
341	both_up	GO:0006119	oxidative phosphorylation	55/3036	148/18862	4.01061e-10	2.0232e-08	1.45631e-08	4709/891/51103/4729/7386/9167/7388/1349/11315/4720/4694/4707/4700/7385/1716/54949/27069/4712/1337/29103/7384/9377/1347/637/23479/100532726/1355/4711/4725/1738/4717/4718/4704/1345/4697/7381/51142/27089/6391/1329/4724/4715/6834/388753/6392/29796/79736/1351/65018/10975/1340/4710/215/1350/4695	55
342	both_up	GO:0032680	regulation of tumor necrosis factor production	58/3036	160/18862	4.15342e-10	2.07807e-08	1.49581e-08	23643/8772/51465/11213/3146/3459/7097/4615/7099/11027/7538/3133/50856/4317/353514/2621/1191/5005/140885/671/5004/64127/5914/80149/566/409/1535/706/5663/64581/602/4057/7128/29108/6774/7305/6850/929/9261/8767/5777/7096/3315/384/4795/54440/3717/3066/5196/51738/7057/5987/27202/84868/948/5724/729230/26191	58
343	both_up	GO:0002886	regulation of myeloid leukocyte mediated immunity	28/3036	52/18862	4.27276e-10	2.1204e-08	1.52627e-08	383/11314/2268/2242/3684/3133/6813/9846/2213/5880/3566/7305/6850/695/201294/8723/4067/84106/6845/30817/57102/3689/6810/2150/3162/5724/729230/170506	28
344	both_up	GO:0032386	regulation of intracellular transport	102/3036	350/18862	4.57148e-10	2.25035e-08	1.61981e-08	7295/55741/51100/7531/3753/51009/56947/51465/56681/1432/8724/7533/81565/6672/27429/2040/11235/10113/51652/4659/3684/11315/2621/375/5580/3799/10956/8021/51547/7905/4607/51512/7332/118424/1869/80149/55288/1020/637/51128/10615/120892/3553/8692/5663/5880/998/11261/2664/3059/4924/7323/22885/302/5595/56850/3936/10134/572/54741/8851/51366/55432/29934/7027/7532/1601/10178/258010/10938/5770/23317/55696/75…	102
345	both_up	GO:0033157	regulation of intracellular protein transport	79/3036	248/18862	4.71828e-10	2.30403e-08	1.65845e-08	7295/55741/51100/7531/3753/51009/56947/51465/56681/1432/7533/81565/6672/27429/2040/11235/3684/11315/2621/5580/3799/10956/51547/51512/7332/118424/1869/80149/1020/637/51128/120892/3553/8692/5663/5880/998/11261/2664/3059/4924/7323/22885/56850/3936/10134/572/54741/8851/51366/55432/7027/7532/10178/258010/5770/55696/7534/3717/1894/65018/1263/55486/59286/4946/5594/9520/2932/3689/4947/5494/665/6653/3326/…	79
346	both_up	GO:0036294	cellular response to decreased oxygen levels	71/3036	214/18862	4.8581e-10	2.35348e-08	1.69404e-08	5715/5710/114769/5700/891/5687/9861/890/5701/5685/5728/5696/5683/80315/5682/5684/5718/5719/8837/5691/5689/468/101/5694/4780/7009/5690/5693/5034/1869/4193/10213/25994/5713/5706/5688/6548/3516/29979/5695/9978/6546/30001/3091/7422/572/3383/57103/5717/2023/22933/5709/26608/7316/51142/54583/132864/5716/9475/5165/65018/1263/5692/9520/25950/665/5707/3162/112398/5708/10370	71
347	both_up	GO:0002429	immune response-activating cell surface receptor signaling pathway	130/3036	481/18862	4.94521e-10	2.35825e-08	1.69748e-08	5715/338339/10552/5710/26253/10109/5700/5687/9861/660/5359/7462/10094/11314/1378/4332/2357/5701/634/5685/10095/2207/5696/5683/2209/2268/11027/5682/2212/50856/5684/5718/719/5580/2633/5719/5691/5689/8517/5694/1845/10092/5690/2213/2358/5693/11120/7805/10213/80149/71/5713/5706/2214/3055/5688/79908/3937/5663/5695/150372/5894/998/1398/2219/2867/10616/11006/5595/5771/5906/2885/1997/7454/5879/23118/51324…	130
348	both_up	GO:0002757	immune response-activating signal transduction	130/3036	481/18862	4.94521e-10	2.35825e-08	1.69748e-08	5715/338339/10552/5710/26253/10109/5700/5687/9861/660/5359/7462/10094/11314/1378/4332/2357/5701/634/5685/10095/2207/5696/5683/2209/2268/11027/5682/2212/50856/5684/5718/719/5580/2633/5719/5691/5689/8517/5694/1845/10092/5690/2213/2358/5693/11120/7805/10213/80149/71/5713/5706/2214/3055/5688/79908/3937/5663/5695/150372/5894/998/1398/2219/2867/10616/11006/5595/5771/5906/2885/1997/7454/5879/23118/51324…	130
349	both_up	GO:0071456	cellular response to hypoxia	69/3036	206/18862	5.33893e-10	2.52627e-08	1.81842e-08	5715/5710/114769/5700/891/5687/9861/890/5701/5685/5728/5696/5683/5682/5684/5718/5719/8837/5691/5689/101/5694/4780/7009/5690/5693/5034/1869/4193/10213/25994/5713/5706/5688/6548/3516/29979/5695/9978/6546/30001/3091/7422/572/3383/57103/5717/2023/22933/5709/26608/7316/51142/54583/132864/5716/9475/5165/65018/1263/5692/9520/25950/665/5707/3162/112398/5708/10370	69
350	both_up	GO:0002755	MyD88-dependent toll-like receptor signaling pathway	22/3036	35/18862	5.66657e-10	2.66067e-08	1.91516e-08	7100/23643/11314/11213/7097/4615/7099/51311/3665/10318/3659/146722/23118/695/929/7316/7096/10333/3329/51135/3656/948	22
351	both_up	GO:0052548	regulation of endopeptidase activity	118/3036	426/18862	6.37445e-10	2.95234e-08	2.12511e-08	114769/9447/7531/834/55122/6279/2597/440068/4318/1509/8772/4671/1032/10016/444/6280/1992/5329/1378/400410/3146/8743/3428/9232/10542/8740/8738/5696/27429/58484/8530/1475/5265/710/5684/7077/3082/11315/2621/56925/8837/3476/8301/96459/6590/27166/2852/7805/10213/11047/5023/637/83464/409/7076/5055/684/6093/10935/355/5894/64780/64581/302/4057/10134/7422/2934/334/572/51065/4210/842/25824/55081/29108/1476…	118
352	both_up	GO:1901987	regulation of cell cycle phase transition	129/3036	478/18862	6.38449e-10	2.95234e-08	2.12511e-08	5715/6604/5710/991/7531/5700/25949/891/5687/9861/1843/1032/54930/10540/896/8766/9587/1647/5701/9319/22974/5685/5728/11130/5347/8738/5696/5683/6790/699/301/60672/7283/5682/1026/7277/672/5684/5718/4683/5719/57520/5691/7321/51720/5689/80254/29980/10121/51512/64859/5694/63967/1031/5690/55755/5693/1869/4193/10213/5713/637/3550/5706/6868/5688/246184/1063/5695/5048/11258/9978/10459/286053/10383/25906/51…	129
353	both_up	GO:0051648	vesicle localization	73/3036	224/18862	6.88911e-10	3.16174e-08	2.27583e-08	84984/1861/8825/966/54732/10016/10540/56681/8766/27095/10652/5728/81565/282991/553115/6396/10113/1176/5861/55062/5265/8775/55088/3985/5873/375/3799/2647/2153/23095/10239/8517/8301/7039/81876/1020/51128/120892/8195/10948/83930/5663/10312/5048/11261/9342/26286/58485/23557/9554/84062/10959/5537/126003/6811/59349/6845/1453/128637/4542/122553/8773/80208/65018/23256/1785/5294/55773/10342/9871/10802/107…	73
354	both_up	GO:0002819	regulation of adaptive immune response	60/3036	170/18862	7.06794e-10	3.2002e-08	2.30352e-08	604/383/8772/8809/6556/567/1378/3146/3606/634/64092/51010/2529/301/3554/3133/3142/10673/84695/3665/962/64127/2213/80149/3553/11035/29126/10459/3566/51043/11006/8417/5321/3659/7454/3140/7128/29108/3106/3718/3135/3105/695/8767/5777/54440/246778/3136/3329/64332/81545/5987/8741/84868/84807/80762/121260/729230/7133/7292	60
355	both_up	GO:0052547	regulation of peptidase activity	124/3036	455/18862	7.11632e-10	3.2002e-08	2.30352e-08	114769/9447/7531/834/55122/6279/2597/440068/4318/1509/8772/4671/1032/10016/444/6280/1992/5329/1378/400410/3146/8743/3428/9232/10542/8740/8738/5696/2896/27429/58484/8530/1475/10010/5265/710/5684/7077/3082/11315/2621/56925/8837/3476/8301/96459/6590/27166/2852/7805/10213/11047/5023/637/83464/409/7076/5055/684/6093/10935/355/5894/64780/64581/302/4057/10134/7422/2934/334/572/51065/4210/842/25824/55081…	124
356	both_up	GO:0001666	response to hypoxia	101/3036	348/18862	7.13021e-10	3.2002e-08	2.30352e-08	5715/3939/5710/114769/5700/834/57085/891/5687/9861/133/890/283/5701/5685/5728/7097/5696/5683/5315/5682/5684/5718/5719/8837/5691/54541/5351/5689/101/5694/4780/7009/5690/6648/5693/5034/1869/4193/10213/25994/5713/5706/6868/5688/6548/3516/29979/5695/5894/9978/6546/30001/3091/7422/572/211/3383/57103/7852/8678/2185/5717/2023/22933/5709/26608/836/7316/51142/9124/54583/6940/132864/3099/100133941/5716/947…	101
357	both_up	GO:0032640	tumor necrosis factor production	58/3036	162/18862	7.21576e-10	3.21496e-08	2.31414e-08	23643/8772/51465/11213/3146/3459/7097/4615/7099/11027/7538/3133/50856/4317/353514/2621/1191/5005/140885/671/5004/64127/5914/80149/566/409/1535/706/5663/64581/602/4057/7128/29108/6774/7305/6850/929/9261/8767/5777/7096/3315/384/4795/54440/3717/3066/5196/51738/7057/5987/27202/84868/948/5724/729230/26191	58
358	both_up	GO:0006457	protein folding	75/3036	233/18862	7.61221e-10	3.36702e-08	2.4236e-08	6388/5700/2280/1861/7265/51726/5611/567/5768/23071/2289/2896/64374/5479/55768/6902/1191/10130/6903/64215/3301/2783/5034/8877/3309/9526/22926/11328/8195/27348/9360/7411/2773/22948/59345/30001/3310/80331/10294/3303/4802/3304/3311/3320/3336/3315/5481/2288/3338/10049/548645/10808/3337/2771/5201/3329/80273/54788/10845/10728/7266/55466/811/10598/51327/26973/5204/6102/3326/5887/6950/3305/54557/2281/54331	75
359	both_up	GO:1903557	positive regulation of tumor necrosis factor superfamily cytokine production	39/3036	90/18862	8.24127e-10	3.61905e-08	2.605e-08	23643/8772/3146/3459/7097/4615/7099/11027/3133/4317/353514/1191/5005/101/5004/64127/566/1535/5663/64581/29108/6774/7305/6850/929/9261/8767/7096/3315/54440/3717/3066/5196/7057/84868/8915/948/5724/729230	39
360	both_up	GO:0050764	regulation of phagocytosis	40/3036	94/18862	9.70075e-10	4.22953e-08	3.04443e-08	64422/10960/11031/5359/11314/6556/3146/5728/7097/8724/2207/2268/8291/2621/5873/3601/140885/64127/2213/2358/8877/10326/566/1535/3055/3553/3561/64581/5906/146722/29108/6850/9474/196527/1785/55198/811/2150/1445/948	40
361	both_up	GO:0140014	mitotic nuclear division	89/3036	296/18862	1.06014e-09	4.58944e-08	3.3035e-08	991/27338/51510/891/9133/4605/1843/51203/10540/8766/3837/9587/137886/9319/22974/11130/9232/5347/81565/4288/6790/699/7283/64151/10419/25978/9088/90417/79598/27243/57520/51547/55143/3833/23397/55968/55755/7039/54998/8877/3550/5515/10615/3553/246184/1063/49856/5119/10459/998/286053/25906/3643/55023/3303/8678/9055/57132/1062/22933/255919/3304/5885/995/25936/4733/1613/387/51115/51143/10300/6683/996/10…	89
362	both_up	GO:0036293	response to decreased oxygen levels	103/3036	360/18862	1.15489e-09	4.96439e-08	3.57339e-08	5715/3939/5710/114769/5700/834/57085/891/5687/9861/133/890/283/5701/5685/5728/7097/5696/5683/80315/5315/5682/5684/5718/5719/8837/5691/54541/5351/5689/468/101/5694/4780/7009/5690/6648/5693/5034/1869/4193/10213/25994/5713/5706/6868/5688/6548/3516/29979/5695/5894/9978/6546/30001/3091/7422/572/211/3383/57103/7852/8678/2185/5717/2023/22933/5709/26608/836/7316/51142/9124/54583/6940/132864/3099/10013394…	103
363	both_up	GO:0042116	macrophage activation	42/3036	102/18862	1.26503e-09	5.39982e-08	3.88681e-08	9111/6556/3146/3459/7097/2896/8291/7099/8530/23210/3684/11326/4317/51311/1191/671/2213/2358/80149/8877/22904/566/3430/120892/3566/5321/728/7305/79155/6850/7096/10333/712/3717/199/7057/3329/84868/3689/1050/9867/1075	42
364	both_up	GO:0007159	leukocyte cell-cell adhesion	104/3036	366/18862	1.45425e-09	6.16439e-08	4.43716e-08	6279/6402/604/383/8772/11314/6280/1378/3146/3606/634/1604/8740/2529/2319/301/3133/3142/11326/10673/240/6484/84695/6404/140885/101/1991/8651/83706/1845/64127/2213/5914/7805/80149/10326/1051/79576/10288/7704/3553/6093/11151/10318/5880/29126/4179/998/3566/51043/11006/5771/2885/3659/572/5879/79626/3383/29108/6403/7409/55824/3718/6850/3135/3105/8767/375056/4067/836/2131/5777/6777/387/1326/100133941/38…	104
365	both_up	GO:0030168	platelet activation	56/3036	157/18862	1.65286e-09	6.95797e-08	5.00838e-08	10627/1192/51266/5359/29071/634/2207/3611/7099/5580/83706/5341/2769/5023/71/10398/2776/409/3937/5894/6814/5321/5595/340205/2811/6403/2812/7409/239/6850/84959/4067/5777/3674/23533/9158/10451/3315/7534/5291/51206/5196/5290/60/2815/5294/375033/5594/50848/10672/3690/928/7056/5197/5336/54331	56
366	both_up	GO:1903320	regulation of protein modification by small protein conjugation or removal	75/3036	237/18862	1.79415e-09	7.50102e-08	5.39926e-08	991/27338/2280/9111/10016/51256/5728/5347/553115/5861/10010/672/6737/11315/7321/51547/25898/3301/64127/7332/7805/80149/8877/754/3309/819/1020/409/120892/706/10318/29979/5663/9978/10459/11261/3091/79142/7128/8554/3303/9759/6500/3304/51366/59343/8767/6478/339745/3320/9683/374969/151636/9474/7375/54165/5716/10625/329/65018/7046/57162/51588/25950/54472/80762/9320/9373/3326/123879/8915/6201/26191/2874…	75
367	both_up	GO:0032612	interleukin-1 production	48/3036	126/18862	1.97334e-09	8.19406e-08	5.89812e-08	114769/9447/834/440068/7850/1992/4332/3146/634/3428/7099/58484/11027/301/353514/51311/2621/5005/140885/5004/64127/80149/8877/566/409/64581/11006/4210/7128/29108/6774/7305/22900/8767/91662/10333/115362/3315/384/3717/3066/199713/51738/79792/84868/2150/948/56666	48
368	both_up	GO:0031663	lipopolysaccharide-mediated signaling pathway	29/3036	58/18862	2.08032e-09	8.5799e-08	6.17585e-08	114769/23643/4792/3606/1432/7097/1604/4615/7099/11027/10221/671/3055/3553/4057/5595/7128/22900/929/8767/4067/4795/5594/3656/92140/8915/948/5724/26191	29
369	both_up	GO:1901532	regulation of hematopoietic progenitor cell differentiation	38/3036	89/18862	2.25418e-09	9.23458e-08	6.64709e-08	5715/5710/5700/5687/9861/5701/5685/5008/5696/5683/5610/5682/5684/5718/5719/5691/4005/5689/96459/5694/4780/5690/5693/10213/5713/5706/5688/5695/5717/5709/10443/5716/5692/6886/54940/5707/5708/170506	38
370	both_up	GO:1903793	positive regulation of anion transport	127/3036	478/18862	2.48344e-09	1.0106e-07	7.27431e-08	5715/55741/5608/51100/7531/19/6279/5360/56947/7251/4792/56681/283/2180/1432/7097/7533/7099/27429/2040/11235/1622/3684/407008/5208/2621/8660/375/5580/3799/1071/468/101/51512/9619/4780/4205/27166/65220/7332/118424/2852/1869/80149/25874/1051/1020/637/51128/7376/3553/8218/8692/6041/7110/5663/5880/998/8754/11261/6717/2182/3059/3643/7323/2850/22885/338442/5321/302/3091/5906/10134/65010/1066/572/5879/11…	127
371	both_up	GO:0031146	SCF-dependent proteasomal ubiquitin-dependent protein catabolic process	39/3036	93/18862	2.60629e-09	1.05356e-07	7.58359e-08	5715/5710/5700/5687/9861/5701/196394/5685/26270/5696/5683/26234/5682/222235/5684/5718/5719/5691/5689/5694/5690/5693/10213/5713/5706/5688/5695/9978/5717/6500/5709/8450/5716/5692/81545/26235/5707/254170/5708	39
372	both_up	GO:0043300	regulation of leukocyte degranulation	24/3036	43/18862	2.8825e-09	1.15755e-07	8.3321e-08	11314/634/2268/2242/3684/6813/9846/2213/5880/3566/6850/201294/8723/4067/84106/6845/30817/57102/3689/6810/2150/3162/5724/729230	24
373	both_up	GO:0030041	actin filament polymerization	63/3036	188/18862	2.90604e-09	1.15938e-07	8.34524e-08	10552/10109/51734/10094/22921/375307/283/9535/9050/10602/10095/829/7408/375/822/5580/8522/6840/90952/54961/830/10092/3055/11344/8195/11151/93663/7114/3059/2885/2934/7454/5879/3383/29108/85464/2185/2017/55845/23406/1627/9051/28988/2764/832/10178/136319/11078/253260/3717/57580/199/81873/10093/5987/10096/54434/91663/5962/5756/5216/23580/57704	63
374	both_up	GO:0031098	stress-activated protein kinase signaling cascade	83/3036	276/18862	3.80376e-09	1.50026e-07	1.0799e-07	10987/1843/1647/3146/1432/6688/10912/4615/7099/4616/5610/11235/7538/4317/4055/3082/90441/11342/3476/10221/140885/8517/3301/1845/64127/197259/2213/80149/8877/6788/6386/3553/653361/355/998/64581/5595/7422/23118/29108/2185/5187/10746/79155/6850/6500/9261/10550/8767/222166/4067/7316/28988/1147/10044/1326/9043/5770/9770/10269/9821/65018/136/56940/51135/51347/4215/5594/9448/2150/3656/4296/5062/5058/641…	83
375	both_up	GO:0071496	cellular response to external stimulus	89/3036	303/18862	3.80965e-09	1.50026e-07	1.0799e-07	7100/51100/834/8772/58528/643246/2629/1647/3759/7378/3428/838/8740/81631/8738/4615/7099/10670/80315/5899/5610/5571/2242/55062/1026/4055/2353/22938/51311/2621/8061/3920/7132/7942/468/23710/11337/96459/4780/10533/11345/29103/64121/80149/3309/1265/120892/6548/3553/355/11133/8897/4149/51022/10634/5595/3659/572/1824/5879/875/3383/8678/9759/10746/8408/1611/26608/4067/9474/136319/83667/968/84557/5594/50…	89
376	both_up	GO:0032760	positive regulation of tumor necrosis factor production	37/3036	87/18862	4.16376e-09	1.6292e-07	1.17271e-07	23643/8772/3146/3459/7097/4615/7099/11027/3133/4317/353514/1191/5005/5004/64127/566/1535/5663/64581/29108/6774/7305/6850/929/9261/8767/7096/3315/54440/3717/3066/5196/7057/84868/948/5724/729230	37
377	both_up	GO:0090114	COPII-coated vesicle budding	33/3036	73/18862	4.41011e-09	1.71461e-07	1.23418e-07	9218/966/10016/56681/27095/553115/6396/10113/5861/5265/8775/2153/7039/81876/51128/58485/9554/10959/375056/5537/126003/6811/59349/1453/128637/122553/23256/10483/9217/10342/9871/10802/1075	33
378	both_up	GO:0000209	protein polyubiquitination	96/3036	337/18862	5.37153e-09	2.07518e-07	1.49372e-07	5715/5710/5700/27338/9111/5687/9861/7319/51465/7320/84282/5701/5685/26270/5696/5683/10346/54926/255488/26234/5682/29116/672/222235/5684/5718/6737/3093/5719/57520/5691/7321/5689/29089/26118/5694/64127/5690/7332/118424/5693/4193/10213/9246/26190/5713/5706/10475/53840/7322/5688/246184/10477/5695/9978/10616/7323/81847/127544/7128/5717/55284/6500/51366/80204/5709/6478/7316/151636/79016/117584/5716/329…	96
379	both_up	GO:0034121	regulation of toll-like receptor signaling pathway	34/3036	77/18862	5.46163e-09	2.09672e-07	1.50922e-07	7100/23643/11314/11213/3146/7097/10211/7099/11027/57142/3665/64127/171389/409/1535/3430/4057/3659/146722/7128/929/4067/7096/10333/4795/329/57162/55198/2150/121260/948/26191/9867/2874	34
380	both_up	GO:0097193	intrinsic apoptotic signaling pathway	84/3036	283/18862	6.05822e-09	2.31121e-07	1.66362e-07	1649/837/6279/51060/597/4318/1032/6280/5329/51657/51246/3428/27429/11235/1545/6880/1026/672/22938/90441/11315/4683/1191/7132/5580/3093/54541/468/3301/4780/7009/6648/23604/5034/1869/4193/754/1051/637/120892/5423/29979/23645/11035/30001/2907/602/3091/5771/10134/572/51065/842/4170/29108/3303/8678/2023/6498/10550/3622/836/10955/100133941/5770/3315/51527/3717/10625/65018/317/138151/204851/51588/3094/3…	84
381	both_up	GO:0006469	negative regulation of protein kinase activity	75/3036	243/18862	6.12774e-09	2.32321e-07	1.67226e-07	5997/1843/1032/7251/11314/11213/5611/2629/9535/1647/634/5728/5347/9021/10636/1026/11315/124790/5580/6879/5998/10221/8651/3301/1845/1031/5515/2776/80851/58533/23603/3553/8692/85450/5663/11261/6546/3087/11006/5771/84313/150290/7128/29108/26524/10614/84062/103/84959/4067/836/79893/5777/2764/7532/5575/4298/5770/3315/51527/5291/5987/56940/324/51347/10251/26973/5062/6653/9961/1050/7529/135/26191/2874	75
382	both_up	GO:0050852	T cell receptor signaling pathway	66/3036	204/18862	6.19598e-09	2.33458e-07	1.68044e-07	5715/5710/5700/5687/9861/11314/5701/634/5685/5696/5683/5682/5684/5718/2633/5719/5691/5689/8517/5694/1845/5690/5693/11120/7805/10213/80149/5713/5706/5688/79908/3937/5663/5695/10616/11006/5771/7454/23118/5717/55824/9473/6500/3105/8767/5709/5777/84106/1147/5716/5291/5290/64332/5692/5594/84807/5062/5707/1445/5058/8915/10917/114625/5708/26191/5336	66
383	both_up	GO:0010952	positive regulation of peptidase activity	65/3036	200/18862	6.57938e-09	2.46384e-07	1.77348e-07	9447/834/55122/6279/1509/8772/10016/444/6280/1378/400410/3146/8743/3428/8738/2896/27429/58484/10010/8837/8301/27166/2852/7805/10213/11047/5023/637/83464/355/64581/10134/2934/572/51065/4210/842/55081/29108/65992/239/1611/6774/55851/6850/22900/23385/10550/8767/4067/91662/3336/9475/3717/65018/3329/317/23787/10845/3297/8915/4217/3092/10541/1512	65
384	both_up	GO:0048199	vesicle targeting, to, from or within Golgi	33/3036	74/18862	6.73472e-09	2.50663e-07	1.80428e-07	84984/966/54732/10016/56681/27095/553115/6396/10113/5861/55062/5265/8775/2153/7039/81876/51128/26286/58485/9554/10959/5537/126003/6811/59349/1453/128637/122553/23256/10342/9871/10802/1075	33
385	both_up	GO:0043488	regulation of mRNA stability	62/3036	188/18862	7.77755e-09	2.87722e-07	2.07104e-07	5715/5710/5700/5687/9861/3183/6556/5701/1432/5685/51010/5696/5683/4615/5682/7538/167227/5684/5718/54512/5580/5719/8125/5691/8021/5689/5694/5690/5693/1869/10213/80149/5713/5706/54464/5688/6093/6041/5695/7431/2332/10643/10605/3303/5717/9261/5709/7316/23589/5716/3315/7534/9475/3842/5692/8741/5707/7529/25819/5708/170506/5976	62
386	both_up	GO:0045930	negative regulation of mitotic cell cycle	92/3036	321/18862	8.02777e-09	2.9519e-07	2.12479e-07	5715/5710/991/5700/25949/891/5687/9861/604/1843/1032/9587/1647/5701/9319/5685/5728/11130/5347/8738/5696/5683/6790/699/60672/5682/1026/672/5684/5718/7077/4683/5719/5691/5689/29980/51512/64859/5694/63967/1031/5690/55755/5693/1869/4193/54998/51696/10213/5713/3550/5706/5688/1063/5695/146956/9978/10459/25906/51065/5717/6500/5885/5709/1820/995/79577/9337/5546/7027/51143/5716/56658/4849/1263/5692/138151…	92
387	both_up	GO:0051222	positive regulation of protein transport	90/3036	312/18862	8.26385e-09	3.02051e-07	2.17418e-07	5715/55741/51100/7531/56947/7251/56681/283/1432/7097/7533/7099/27429/2040/11235/3684/5208/2621/8660/375/5580/3799/101/51512/9619/65220/7332/118424/2852/1869/80149/25874/1020/637/51128/7376/3553/8692/5663/5880/998/8754/11261/6717/2182/3059/7323/2850/22885/338442/3091/10134/572/5879/54741/8851/51366/90550/7027/7532/10178/2181/55696/7534/5481/3717/1894/51738/65018/1263/59286/4946/5594/9520/2932/3689…	90
388	both_up	GO:0002822	regulation of adaptive immune response based on somatic recombination of immune receptors built from immunoglobulin superfamily domains	54/3036	155/18862	8.33109e-09	3.02696e-07	2.17882e-07	604/383/8772/8809/6556/567/1378/3146/3606/634/51010/2529/301/3554/3133/3142/10673/84695/64127/2213/80149/3553/11035/29126/10459/3566/51043/11006/8417/5321/7454/3140/7128/3106/3718/3135/3105/695/8767/5777/54440/246778/3136/3329/64332/81545/8741/84868/84807/80762/121260/729230/7133/7292	54
389	both_up	GO:0051090	regulation of DNA-binding transcription factor activity	118/3036	444/18862	8.95301e-09	3.22402e-07	2.32066e-07	6883/306/1649/8896/114769/9447/10987/6279/5687/11213/6280/4792/8809/3606/8807/1432/5728/10542/7097/7706/6283/10211/222487/10346/4615/7341/7099/6672/2319/58484/5610/1545/57413/6737/2353/11315/2621/8061/1191/8837/8887/10221/101/8517/25855/64127/80149/8877/10475/53840/409/6788/3055/3553/10935/7114/11035/150372/10459/11261/6717/3059/10616/4057/5595/7422/23118/3383/7128/29108/65992/3303/9759/1611/6774…	118
390	both_up	GO:0061013	regulation of mRNA catabolic process	67/3036	210/18862	8.97908e-09	3.22402e-07	2.32066e-07	5715/5710/5700/5687/9861/3183/6556/5701/1432/5685/51010/5696/5683/4615/5682/7538/167227/5684/5718/54512/5580/5719/8125/5691/8021/5689/5694/5690/5693/1869/9567/10213/80149/5713/5706/54464/5688/6093/6041/5695/7431/2332/10643/10605/9704/3303/5717/9261/5709/56829/7316/9337/79048/23589/5716/3315/7534/9475/3842/5692/8741/5707/7529/25819/5708/170506/5976	67
391	both_up	GO:0002699	positive regulation of immune effector process	69/3036	219/18862	9.65417e-09	3.44615e-07	2.48055e-07	383/8772/11314/8809/567/1378/3606/8807/51010/2268/51237/7099/301/3554/2242/3684/3133/6813/3142/9846/2865/64127/5914/7805/3553/5880/4179/10459/3566/2867/64581/8417/5906/3140/3106/7409/7305/6850/3135/3105/695/8767/201294/8723/4067/6777/6845/30817/57102/54440/3136/3329/64332/81545/8741/55198/3689/6810/2150/84807/3162/8915/948/5724/729230/26191/170506/7292/8140	69
392	both_up	GO:0031647	regulation of protein stability	86/3036	295/18862	1.02565e-08	3.63985e-07	2.61998e-07	51100/2597/9334/5476/7320/5728/5347/10211/7341/2896/6790/10474/2319/5479/11235/902/6880/29116/57142/1026/9960/6737/284996/11315/3920/1191/5580/126074/433/1022/51512/10437/51125/4193/819/2776/6788/1603/120892/54918/112770/64747/22948/11261/56926/2934/5828/29108/65992/3303/8774/7305/79155/3304/59343/9101/836/79577/3320/7375/483/10910/9770/56658/84897/65018/482/3329/10728/23011/5594/7756/811/51327/3…	86
393	both_up	GO:0022406	membrane docking	60/3036	181/18862	1.08564e-08	3.81922e-07	2.74909e-07	7531/8677/54930/10540/8766/10652/4218/5347/8724/5872/5899/7879/7283/54536/6813/7277/79598/6809/80254/347240/10121/5341/55755/10228/6093/9545/51259/8676/5048/11258/6814/11261/80776/10383/10890/9342/8417/64598/3383/1069/22919/22832/1488/3320/118987/6811/7532/51762/9341/57545/10490/1453/23256/7846/57617/9217/6810/8655/9482/23673	60
394	both_up	GO:0043487	regulation of RNA stability	64/3036	198/18862	1.0887e-08	3.81922e-07	2.74909e-07	5715/5710/5700/5687/9861/3183/6556/5701/1432/5685/51010/5696/5683/4615/5682/7538/167227/5684/5718/54512/5580/5719/8125/5691/8021/5689/5694/5690/5693/1869/10213/80149/5713/5706/54464/5688/6093/6041/5695/7431/2332/10643/10605/3303/5717/9261/5709/7316/23589/5716/3315/7534/9475/3842/5692/8741/54555/5707/7529/25819/5708/170506/7133/5976	64
395	both_up	GO:0000302	response to reactive oxygen species	70/3036	224/18862	1.10298e-08	3.84719e-07	2.76923e-07	7295/3939/3240/4318/383/1843/51526/890/8807/301/10645/11235/1545/2353/3082/11315/8061/5580/8837/140885/4780/4353/6648/8877/51314/1719/7226/120892/653361/10935/8692/11035/8754/7168/1398/6546/51022/3091/5595/572/25824/7128/8678/2185/695/836/5052/140823/1147/54583/5829/23135/83667/3066/1894/65018/1263/5516/84919/1785/84557/5594/3297/1017/3162/948/4217/2643/2281/11179	70
396	both_up	GO:0006605	protein targeting	117/3036	441/18862	1.15e-08	3.9884e-07	2.87087e-07	51100/64422/3753/56947/30/6727/10440/84885/6728/27429/2040/64374/7879/10952/7095/3684/27342/131540/54469/60559/5873/3920/1191/51025/10956/7321/26521/6272/11337/55825/6729/51125/29103/7332/6747/118424/7805/6746/3417/3309/950/1020/637/7322/6386/120892/706/653361/51304/90522/10005/51/5880/6745/23480/11261/79720/2664/100287932/4924/7323/22885/10134/5828/143187/54741/8851/3155/130617/9927/7316/3320/94…	117
397	both_up	GO:2000379	positive regulation of reactive oxygen species metabolic process	40/3036	101/18862	1.18147e-08	4.07439e-07	2.93276e-07	1647/1432/23564/7099/3684/1026/4317/11315/5873/1191/5580/4835/4780/2358/6648/80149/1535/3553/706/2773/11035/64581/3643/2885/3383/2185/9759/7305/6850/3320/10333/140823/3717/7057/2771/1785/3689/2150/3326/948	40
398	both_up	GO:0010950	positive regulation of endopeptidase activity	60/3036	182/18862	1.36815e-08	4.69168e-07	3.37709e-07	9447/834/55122/6279/1509/8772/10016/444/6280/1378/400410/3146/8743/3428/8738/27429/58484/8837/8301/27166/2852/7805/10213/11047/5023/637/83464/355/64581/10134/2934/572/51065/4210/842/55081/29108/239/1611/6774/55851/6850/22900/23385/10550/8767/4067/91662/3336/9475/3717/3329/317/23787/3297/8915/4217/3092/10541/1512	60
399	both_up	GO:1903039	positive regulation of leukocyte cell-cell adhesion	72/3036	234/18862	1.41216e-08	4.81556e-07	3.46626e-07	604/8772/1378/3146/3606/1604/8740/2529/2319/301/3133/3142/10673/240/6484/140885/101/1991/8651/64127/5914/10326/79576/10288/7704/3553/11151/29126/4179/998/3566/51043/11006/2885/572/5879/3383/29108/6403/7409/3718/6850/3135/3105/8767/4067/5777/6777/387/1326/100133941/54440/10808/199/5290/4860/3329/64332/84868/3689/3956/2526/84807/5062/1445/5058/8915/5724/729230/26191/7292/960	72
400	both_up	GO:0007034	vacuolar transport	53/3036	153/18862	1.42648e-08	4.83734e-07	3.48194e-07	51510/7251/23585/2896/7879/9114/51652/757/25978/3920/1191/27243/81609/375/11267/6272/7805/950/120892/22898/5119/79720/203228/143187/84313/54741/23557/3303/8678/57132/51534/151636/6845/137492/9765/10490/65018/64089/30845/57617/1130/9146/63894/80762/6653/121260/5660/55737/128866/411/64400/27183/9482	53
401	both_up	GO:0019058	viral life cycle	97/3036	348/18862	1.49707e-08	5.04503e-07	3.63143e-07	51510/6993/9218/5359/9582/7251/3837/1378/6732/10410/3428/7153/10542/7706/1604/8724/10346/2040/7879/5610/5479/6396/51652/5861/8519/10581/25978/200315/6737/2621/51271/27243/11267/6404/8021/6590/5034/80149/950/81876/10475/53840/9080/684/10318/8692/6041/4179/5119/998/79720/2219/2332/4057/2934/8480/3383/7852/3303/9798/57132/5093/8812/103/3304/1488/56829/7913/7316/51534/9474/55254/137492/5481/9475/1286…	97
402	both_up	GO:0051403	stress-activated MAPK cascade	78/3036	261/18862	1.50425e-08	5.04503e-07	3.63143e-07	10987/1843/1647/3146/1432/6688/10912/4615/7099/4616/5610/11235/7538/4317/4055/3082/90441/3476/10221/140885/8517/3301/1845/64127/197259/2213/80149/8877/6788/6386/3553/653361/355/998/64581/5595/7422/23118/29108/2185/5187/10746/79155/6850/6500/9261/10550/8767/222166/7316/28988/1147/10044/1326/9043/5770/9770/9821/65018/136/56940/51135/51347/4215/5594/9448/2150/3656/4296/6416/4217/22881/26191/5606/986…	78
403	both_up	GO:0006470	protein dephosphorylation	92/3036	325/18862	1.55581e-08	5.18944e-07	3.73538e-07	7531/2280/1843/11314/2629/51657/5728/261726/5610/4659/805/2029/5509/151987/5531/5580/3476/54949/5782/54961/1845/808/5525/29101/79660/5515/10288/5791/120892/6093/8897/23645/84930/6992/9989/134510/145553/5771/27068/150290/8036/85464/132160/84959/255919/995/5777/5537/27071/5799/9107/5530/2140/5770/221692/58190/7803/9475/3717/51231/8446/65018/5500/5516/2771/64419/84919/259282/9749/5504/9150/56940/549…	92
404	both_up	GO:0036257	multivesicular body organization	19/3036	31/18862	1.58073e-08	5.24389e-07	3.77458e-07	51510/7251/8766/51652/25978/5873/27243/11267/5119/79720/84313/9798/57132/10254/51534/137492/9146/128866/27183	19
405	both_up	GO:0030595	leukocyte chemotaxis	70/3036	226/18862	1.65452e-08	5.45902e-07	3.92942e-07	6279/683/1843/6280/3146/6283/2207/301/5479/51192/407008/240/3577/2621/719/63940/79890/1441/101/3579/6729/64127/1667/728358/2358/23604/566/7226/158747/6868/80270/11151/2919/5880/11240/2867/5595/7422/5879/7852/7409/2185/728/6850/1230/5473/4067/3570/90550/58191/30817/10451/9943/196527/57580/5196/199/7057/5294/4354/79647/27202/5594/811/3689/1130/2150/729230/5197/3672	70
406	both_up	GO:2000117	negative regulation of cysteine-type endopeptidase activity	34/3036	80/18862	1.79018e-08	5.87488e-07	4.22876e-07	114769/7531/4318/4671/1032/5329/3428/10542/8740/8530/3082/11315/2621/3476/96459/409/10935/5894/64780/4057/7422/25824/6195/22900/6478/23204/117584/10049/7057/6197/5062/831/135/960	34
407	both_up	GO:0001906	cell killing	59/3036	179/18862	1.81465e-08	5.89181e-07	4.24095e-07	2597/3151/383/966/8772/567/3606/8807/634/1604/6283/3684/3133/6813/5873/8993/820/1668/1991/387837/1667/728358/2213/1669/566/409/11151/11035/11334/1398/10383/64581/8417/127544/4057/572/3140/3383/3106/7409/7305/6850/3135/3105/201294/5777/140823/6777/6845/8542/5196/3136/3251/84868/1130/2150/3326/1512/1075	59
408	both_up	GO:0090316	positive regulation of intracellular protein transport	59/3036	179/18862	1.81465e-08	5.89181e-07	4.24095e-07	55741/51100/7531/56947/56681/1432/7533/27429/2040/11235/3684/2621/5580/3799/51512/7332/118424/1869/80149/1020/637/51128/3553/8692/5663/5880/998/11261/3059/7323/22885/10134/572/54741/8851/51366/7027/7532/10178/55696/7534/3717/1894/65018/1263/59286/4946/5594/9520/2932/3689/4947/5494/6653/3326/7529/5058/3305/10541	59
409	both_up	GO:0009615	response to virus	99/3036	359/18862	1.9281e-08	6.22704e-07	4.48225e-07	9447/9111/3588/5359/9582/8772/11213/3460/5611/10410/84282/6036/1432/3428/10542/3459/51251/5683/10346/4615/2268/5610/83666/8519/10581/200315/51311/8061/54512/1191/375/59/3665/2633/9958/54541/10379/1668/8517/10533/197259/1667/728358/1072/3660/80149/566/53840/684/8692/6041/3455/3454/11035/81570/22948/2332/602/3091/3659/7128/29108/7852/29110/8678/2023/4277/81622/103/201294/10577/2131/56829/3320/550/1…	99
410	both_up	GO:0031396	regulation of protein ubiquitination	65/3036	205/18862	1.94859e-08	6.26011e-07	4.50605e-07	991/27338/2280/9111/10016/51256/5728/5347/553115/5861/672/11315/7321/51547/25898/3301/64127/7332/7805/8877/754/3309/819/1020/409/120892/706/29979/5663/9978/10459/11261/79142/7128/3303/6500/3304/51366/59343/8767/6478/339745/3320/9683/374969/151636/9474/7375/54165/5716/10625/329/65018/7046/57162/80762/9320/9373/3326/123879/8915/6201/26191/2874/83932	65
411	both_up	GO:0033673	negative regulation of kinase activity	79/3036	267/18862	1.98113e-08	6.33132e-07	4.55731e-07	5997/1843/1032/7251/11314/11213/5611/2629/9535/1647/634/5728/5347/9021/10636/1026/11315/8660/124790/5580/6879/5998/10221/8651/3301/1845/1031/5525/5515/2776/80851/58533/23603/3553/10935/8692/85450/5663/11261/6546/3087/11006/5771/84313/150290/7128/29108/26524/10614/84062/103/84959/4067/836/79893/5777/2764/7532/5575/4298/5770/3315/51527/5291/5987/56940/324/51347/10251/26973/5062/6653/9961/1050/7529/…	79
412	both_up	GO:0017157	regulation of exocytosis	63/3036	197/18862	2.23094e-08	7.09252e-07	5.10522e-07	7251/11314/634/4218/2268/5872/7879/301/2242/3684/6813/537/5873/27243/375/11267/9846/2213/808/1020/5023/6386/120892/9545/5880/6814/3566/64780/10890/2332/5906/23557/84062/83452/6850/201294/8723/4067/84106/134957/51762/6845/30817/57102/2771/5908/57617/23011/5868/6385/2932/3689/6810/9146/2150/3162/9501/5724/135/729230/8372/27183/5874	63
413	both_up	GO:0010803	regulation of tumor necrosis factor-mediated signaling pathway	29/3036	63/18862	2.28506e-08	7.22693e-07	5.20198e-07	114769/837/834/84888/2621/7132/3093/8887/8517/7805/8877/6868/10616/5771/7128/29108/3303/6850/22900/3304/1147/117584/329/9825/204851/8904/51588/2150/2874	29
414	both_up	GO:0006901	vesicle coating	31/3036	70/18862	2.34755e-08	7.3863e-07	5.31669e-07	966/54732/10016/56681/27095/553115/6396/10113/5861/5265/8775/2153/7039/81876/51128/26286/58485/9554/10959/5537/126003/6811/59349/1453/128637/122553/23256/10342/9871/10802/1075	31
415	both_up	GO:0051701	biological process involved in interaction with host	68/3036	219/18862	2.36325e-08	7.39758e-07	5.3248e-07	6993/9218/5359/7251/3837/1378/10410/7706/1604/8724/10346/10670/7879/5610/51652/80145/8519/10581/25978/6737/2621/27243/6404/10533/1667/728358/5034/950/10475/53840/9080/10318/8692/4179/79720/2219/3643/2885/2934/572/3383/7852/3303/9798/8408/3304/9474/8563/5481/23265/5987/290/57617/9217/3956/219931/50848/1514/6256/2060/3690/2993/6950/7919/128866/3840/8372/27183	68
416	both_up	GO:1902903	regulation of supramolecular fiber organization	101/3036	370/18862	2.44634e-08	7.6186e-07	5.4839e-07	10552/10109/10094/9535/10602/22974/10095/2242/829/7408/11315/1191/375/822/5580/6840/90952/54961/830/10092/5341/55755/71/3055/11344/6548/8195/6093/11151/7411/93663/5663/7114/998/7168/3059/1859/203228/6249/2885/2934/7454/5879/3383/29108/51199/85464/3303/2185/8851/22919/2017/3304/55845/4733/23406/1627/28988/1613/2764/832/10178/387/5829/136319/2288/11078/9475/253260/10300/57580/6683/5290/81873/79709/…	101
417	both_up	GO:1904951	positive regulation of establishment of protein localization	92/3036	328/18862	2.52324e-08	7.81098e-07	5.62237e-07	5715/55741/51100/7531/56947/7251/56681/283/1432/7097/7533/7099/27429/2040/11235/3684/5208/2621/8660/375/5580/3799/101/51512/9619/65220/7332/118424/2852/1869/80149/25874/1020/637/51128/7376/3553/8692/5663/5880/998/8754/22948/11261/6717/2182/3059/7323/2850/22885/338442/3091/10134/572/5879/54741/8851/51366/90550/7027/7532/10178/2181/55696/7534/5481/3717/1894/51738/65018/1263/59286/4946/5594/9520/293…	92
418	both_up	GO:0061025	membrane fusion	57/3036	172/18862	2.5337e-08	7.81098e-07	5.62237e-07	8677/9218/137886/10652/4218/25801/8291/5872/7879/301/51652/6890/55647/25978/8775/2621/6809/3799/54809/55968/10228/8877/5877/11151/8692/2773/8676/11261/9342/8417/302/143187/23557/9554/7852/8774/6811/2352/51762/9341/6845/10490/10451/80124/8773/80208/1785/310/57617/811/6810/1514/928/55669/27183/9482/23673	57
419	both_up	GO:0032652	regulation of interleukin-1 production	44/3036	119/18862	2.61917e-08	8.03388e-07	5.78282e-07	114769/9447/834/440068/7850/1992/4332/3146/634/3428/7099/58484/11027/301/353514/51311/2621/5005/140885/5004/64127/80149/8877/566/409/64581/11006/4210/7128/29108/6774/7305/22900/8767/91662/3315/384/3717/3066/199713/51738/79792/84868/56666	44
420	both_up	GO:0051348	negative regulation of transferase activity	85/3036	296/18862	2.66861e-08	8.14461e-07	5.86252e-07	5997/1843/1032/7251/11314/11213/5611/2629/9535/1647/634/5728/5347/9021/10636/7538/1026/11315/8660/124790/5580/6879/5998/10221/8651/3301/1845/1031/5525/5515/2776/80851/58533/23603/3553/10935/8692/85450/5663/10459/11261/6546/3087/11006/5771/84313/150290/7128/29108/26524/10614/84062/103/84959/4067/836/79893/5777/151636/2764/7532/5575/4298/5770/100134934/3315/51527/5291/5987/56940/324/51347/10251/293…	85
421	both_up	GO:0032418	lysosome localization	32/3036	74/18862	2.82565e-08	8.58097e-07	6.17661e-07	7462/11314/55004/81565/2268/282991/2242/284021/6813/2647/23095/7942/9846/5880/55207/3566/23557/6850/695/79036/201294/8723/4067/6845/9043/30817/57102/8773/54849/5294/9842/3162	32
422	both_up	GO:0044275	cellular carbohydrate catabolic process	24/3036	47/18862	2.99383e-08	9.04672e-07	6.51186e-07	5226/3146/8972/5223/5836/5509/5236/2710/8987/7167/950/79660/2820/55276/57103/313/2990/414328/5837/9821/5500/5499/5256/2548	24
423	both_up	GO:0001933	negative regulation of protein phosphorylation	99/3036	362/18862	3.03567e-08	9.12794e-07	6.57033e-07	891/5997/1843/1032/7251/11314/11213/5611/2629/9535/1647/7320/634/64092/5728/5347/9021/10636/1026/805/3082/11315/124790/5580/54541/6879/5998/10221/140885/8651/3301/1845/1031/808/80149/5515/2776/80851/58533/409/23603/120892/3553/8692/85450/5663/11261/64780/6546/3087/203228/11006/5771/84313/150290/7128/29108/26524/10614/84062/22933/103/84959/10959/54386/4067/836/79893/5777/91662/2764/7532/5575/4298/…	99
424	both_up	GO:0032611	interleukin-1 beta production	41/3036	108/18862	3.25921e-08	9.71743e-07	6.99464e-07	114769/9447/834/440068/1992/4332/3146/3428/7099/58484/11027/353514/51311/5005/140885/5004/64127/80149/8877/566/409/64581/11006/4210/7128/29108/6774/7305/22900/8767/91662/10333/115362/3315/384/3717/199713/51738/79792/2150/948	41
425	both_up	GO:0032757	positive regulation of interleukin-8 production	27/3036	57/18862	3.26355e-08	9.71743e-07	6.99464e-07	1649/7100/8772/3146/10542/7097/4615/965/7099/51311/11315/1991/64127/3553/8692/2219/2867/64581/29108/3303/6774/6850/3304/929/7096/2150/8915	27
426	both_up	GO:1903037	regulation of leukocyte cell-cell adhesion	92/3036	330/18862	3.4625e-08	1.02597e-06	7.38501e-07	604/383/8772/11314/1378/3146/3606/634/1604/8740/2529/2319/301/3133/3142/11326/10673/240/6484/84695/140885/101/1991/8651/1845/64127/2213/5914/7805/80149/10326/1051/79576/10288/7704/3553/11151/29126/4179/998/3566/51043/11006/5771/2885/3659/572/5879/79626/3383/29108/6403/7409/55824/3718/6850/3135/3105/8767/375056/4067/836/5777/6777/387/1326/100133941/384/54440/10808/199/5290/4860/3329/64332/57162/63…	92
427	both_up	GO:0010508	positive regulation of autophagy	44/3036	120/18862	3.49624e-08	1.02648e-06	7.38866e-07	51100/9528/3146/10346/5899/10645/6737/11315/207063/7942/8517/64127/9517/80149/10475/53840/22926/120892/6093/2773/203228/3091/5595/572/4210/5049/29110/8678/8408/51322/8767/258010/10241/83667/5291/65018/1263/10558/5987/2932/2309/92140/665/3162	44
428	both_up	GO:0032434	regulation of proteasomal ubiquitin-dependent protein catabolic process	47/3036	132/18862	3.49784e-08	1.02648e-06	7.38866e-07	991/2629/5347/7341/6790/255488/6880/11315/1191/3093/25898/10221/4780/4193/819/6386/120892/29979/5663/9978/127544/6613/10134/8554/65992/3303/51322/22933/3304/9683/27351/1601/258010/79016/5716/1452/1453/56658/23429/1263/2932/4130/3326/5887/1050/11011/369	47
429	both_up	GO:0007015	actin filament organization	114/3036	435/18862	3.64728e-08	1.06521e-06	7.66745e-07	10552/10109/51734/10094/22921/375307/283/9535/9050/10602/4082/10095/829/7408/391/375/822/5580/55909/7791/8522/6840/90952/226/54961/830/10092/5341/1072/71/23603/3055/11344/6548/8195/6093/11151/11133/93663/7114/5880/10459/998/7168/64780/3059/203228/10634/7170/3936/2885/2934/7454/5879/3383/29108/85464/2185/2017/63916/87/7171/90550/55845/23406/9124/1627/9051/28988/2764/832/10178/10006/387/5829/7456/1…	114
430	both_up	GO:0002244	hematopoietic progenitor cell differentiation	54/3036	161/18862	3.69307e-08	1.07345e-06	7.72675e-07	5715/5710/5700/5687/9861/5701/5685/7153/5008/5696/6688/5683/2322/5610/5682/5684/5718/10538/5719/5691/4005/5689/96459/5694/4780/5341/5690/5693/10213/7520/5713/5706/5688/8692/5663/5695/5717/103/5709/10443/2131/5777/54502/5716/5692/55526/6886/51205/3981/54940/5707/10272/5708/170506	54
431	both_up	GO:0097191	extrinsic apoptotic signaling pathway	67/3036	217/18862	3.81708e-08	1.10424e-06	7.94835e-07	3148/597/8772/8743/5728/8738/282991/6672/27429/51330/9191/672/4055/3082/11315/7132/8837/6272/11337/91/2852/637/162989/6788/3553/355/51304/8692/2730/85450/5894/10616/55023/572/842/3856/3383/7128/4170/29108/3303/6498/2017/8794/3304/64114/6478/3570/836/1613/117584/2140/3717/5196/9821/7057/7046/5499/204851/2932/6810/5062/3162/8915/1495/2872/7133	67
432	both_up	GO:0002573	myeloid leukocyte differentiation	64/3036	204/18862	3.91793e-08	1.12807e-06	8.11989e-07	2124/4318/8772/126014/2629/634/1432/3428/7097/6688/7099/116071/2242/11025/407008/7030/3726/4055/2353/10538/537/3665/10221/9846/6729/5914/22904/1051/6988/10234/3516/5663/10312/998/3059/11006/302/4057/5771/7422/56834/29887/760/7305/84959/1230/4067/10100/8563/9770/5196/3930/5153/28962/6670/6886/2150/80762/5971/1050/9935/10272/4286/4853	64
433	both_up	GO:0002697	regulation of immune effector process	120/3036	465/18862	4.07821e-08	1.16578e-06	8.39136e-07	9447/604/383/966/8772/11314/11213/8809/567/1378/3146/3606/8807/634/1604/51010/2529/2268/51237/2896/7099/301/3554/83666/2242/3684/3133/6813/3142/11326/710/719/1191/84695/9846/2865/387837/64127/7009/2213/5914/7805/80149/409/684/3553/713/5880/11035/4179/10459/3566/1398/51043/2867/64581/11006/8417/5906/7454/3140/3383/7128/29108/3106/7409/728/3718/7305/4277/6850/5199/3135/3105/695/8767/201294/8723/406…	120
434	both_up	GO:0042176	regulation of protein catabolic process	103/3036	383/18862	4.08712e-08	1.16578e-06	8.39136e-07	991/5700/5476/11213/2629/5701/5728/5347/8724/7341/6790/255488/7879/26234/6642/6880/29116/7077/11315/1191/11267/3093/57520/25898/10221/101/4780/10533/11345/7805/4193/10213/754/819/7076/6386/120892/3553/6093/29979/7110/5663/9978/10459/8754/2332/127544/302/6613/10134/7128/8554/65992/9554/3303/2185/51322/27185/22933/3304/91445/55353/5709/9101/3320/9683/27351/29934/6811/1601/258010/79016/5716/1452/145…	103
435	both_up	GO:0042326	negative regulation of phosphorylation	108/3036	407/18862	4.13377e-08	1.17361e-06	8.44767e-07	891/5997/1843/1032/7251/11314/11213/5611/2629/9535/1647/7320/634/64092/5728/5347/9021/10636/1026/805/3082/11315/8660/124790/5580/54541/6879/5998/10221/140885/8651/3301/1845/1031/29103/808/5525/80149/5515/2776/80851/58533/409/23603/120892/3553/6093/10935/8692/85450/5663/11261/64780/6546/3087/203228/11006/5771/84313/150290/7128/29108/57103/26524/10614/9759/84062/22933/103/84959/10959/54386/4067/836…	108
436	both_up	GO:0032675	regulation of interleukin-6 production	53/3036	158/18862	4.89932e-08	1.38451e-06	9.96577e-07	55122/11213/2629/3146/7097/4615/7099/11027/4317/353514/3082/51311/2621/140885/671/5004/64127/80149/1051/10288/409/1535/23765/3553/8692/64581/11006/7128/29108/3106/6774/7305/6850/9261/8767/3570/5777/91662/7096/10333/79671/51738/199/3329/27202/84868/2150/1445/8915/948/5724/26191/7292	53
437	both_up	GO:0032147	activation of protein kinase activity	91/3036	328/18862	5.25636e-08	1.47814e-06	1.06397e-06	7295/5608/11314/6556/283/1647/2357/3146/3606/22974/1432/10912/7099/4616/5610/55012/60675/3082/11315/2621/5580/8651/8649/8517/29990/63967/64127/197259/7039/196883/6788/120892/3553/5663/11035/5894/8754/1398/3643/5595/7422/23118/114882/7852/2185/728/8851/10746/6850/9261/8767/92335/3570/7316/28988/10333/1326/51719/5575/9043/28956/5770/253260/5291/3717/1894/51738/65018/109/7057/5290/7046/136/51347/421…	91
438	both_up	GO:0043687	post-translational protein modification	98/3036	361/18862	5.27908e-08	1.47814e-06	1.06397e-06	5715/5710/5700/10987/5687/9861/5611/8766/5768/51246/140739/5701/5685/26270/4218/10970/5696/5683/5872/9021/26234/5682/5861/5265/222235/5684/5718/2621/5862/4738/5719/10130/5691/5689/3490/2153/9140/26118/5694/9039/10533/5690/5693/5034/10213/26190/9616/81876/5713/5706/7076/7704/140461/5688/5695/9978/11275/4924/55884/3091/334/5717/6500/51138/80204/84078/5709/8533/375056/9474/122416/8450/54165/79016/85…	98
439	both_up	GO:0050777	negative regulation of immune response	51/3036	150/18862	5.31304e-08	1.48086e-06	1.06593e-06	9111/604/383/966/11314/11213/1378/634/64092/3428/1604/2896/301/5682/3133/3142/11326/710/6737/84695/387837/64127/2213/171389/80149/409/7376/10906/3566/1398/51043/11006/5771/7128/3106/3718/103/3135/3105/4067/5777/79671/384/5692/5987/84166/84868/80762/3162/729230/7292	51
440	both_up	GO:0043903	regulation of biological process involved in symbiotic interaction	62/3036	197/18862	5.57634e-08	1.54718e-06	1.11367e-06	6993/9218/383/5359/9582/7251/6732/10410/3428/7153/7706/6827/8724/10346/7879/5610/51652/7538/8519/10581/25978/200315/6737/5439/27243/11267/51574/6590/5034/10475/53840/684/10318/6041/79720/2219/2332/4057/2934/2963/7852/10614/103/5435/56829/51773/55254/5481/23265/5432/128637/5440/7936/5987/9150/9217/3956/2150/6780/5586/128866/27183	62
441	both_up	GO:0032388	positive regulation of intracellular transport	67/3036	219/18862	5.6648e-08	1.56461e-06	1.12621e-06	55741/51100/7531/56947/56681/1432/7533/27429/2040/11235/3684/2621/375/5580/3799/51512/7332/118424/1869/80149/1020/637/51128/10615/3553/8692/5663/5880/998/11261/3059/7323/22885/302/10134/572/54741/8851/51366/7027/7532/1601/10178/10938/55696/7534/3717/128637/1894/65018/1263/59286/4946/23011/5594/9520/2932/3689/4947/5494/6653/3326/7529/5058/5962/3305/10541	67
442	both_up	GO:0034134	toll-like receptor 2 signaling pathway	13/3036	17/18862	5.95317e-08	1.63017e-06	1.1734e-06	3146/7097/64127/1535/7128/79155/118788/8767/4067/7096/10333/2150/9867	13
443	both_up	GO:0090174	organelle membrane fusion	41/3036	110/18862	5.95556e-08	1.63017e-06	1.1734e-06	8677/4218/8291/5872/7879/301/51652/6890/55647/25978/6809/3799/54809/10228/8877/11151/2773/8676/11261/9342/8417/302/143187/23557/9554/6811/51762/9341/6845/10490/10451/80124/8773/80208/57617/811/6810/55669/27183/9482/23673	41
444	both_up	GO:0036258	multivesicular body assembly	18/3036	30/18862	6.08539e-08	1.65827e-06	1.19363e-06	51510/7251/8766/51652/25978/27243/11267/5119/79720/84313/9798/57132/10254/51534/137492/9146/128866/27183	18
445	both_up	GO:0010499	proteasomal ubiquitin-independent protein catabolic process	15/3036	22/18862	6.69811e-08	1.81712e-06	1.30797e-06	5687/5685/5696/5683/5682/5684/5691/5689/5694/4780/5690/5693/5688/5695/5692	15
446	both_up	GO:0007032	endosome organization	33/3036	80/18862	6.92027e-08	1.86909e-06	1.34538e-06	51510/7251/8766/55004/8724/7879/51652/25978/5873/27243/11267/10228/950/23603/5119/79720/84313/29887/9798/57132/55353/9101/10254/51534/5869/137492/23317/55654/57617/9146/128866/64400/27183	33
447	both_up	GO:0043112	receptor metabolic process	55/3036	168/18862	7.0573e-08	1.8977e-06	1.36597e-06	51100/51510/967/133/11031/4043/634/55004/10211/2207/2966/6642/29116/3577/375/79890/3579/8301/1211/7805/1020/409/6386/5663/1889/3643/2332/11006/302/2885/7422/8678/4289/6850/54550/88455/151636/9341/1175/8650/5770/823/338692/116985/1785/30845/5868/3689/6653/2060/3690/928/948/5336/1173	55
448	both_up	GO:0032271	regulation of protein polymerization	68/3036	225/18862	7.65688e-08	2.04989e-06	1.47552e-06	10552/10109/10094/9535/10602/10095/2242/829/7408/375/822/5580/6840/90952/54961/830/10092/55755/3055/11344/8195/11151/93663/7114/3059/1859/6249/2885/2934/7454/5879/3383/29108/51199/85464/3303/2185/8851/22919/2017/3304/3320/55845/4733/23406/1627/28988/2764/832/10178/136319/2288/11078/253260/57580/65018/81873/10093/5987/10096/54434/91663/5058/5962/5756/5216/23580/57704	68
449	both_up	GO:0048207	vesicle targeting, rough ER to cis-Golgi	29/3036	66/18862	8.16947e-08	2.16811e-06	1.56061e-06	966/10016/56681/27095/553115/6396/10113/5861/5265/8775/2153/7039/81876/51128/58485/9554/10959/5537/126003/6811/59349/1453/128637/122553/23256/10342/9871/10802/1075	29
450	both_up	GO:0048208	COPII vesicle coating	29/3036	66/18862	8.16947e-08	2.16811e-06	1.56061e-06	966/10016/56681/27095/553115/6396/10113/5861/5265/8775/2153/7039/81876/51128/58485/9554/10959/5537/126003/6811/59349/1453/128637/122553/23256/10342/9871/10802/1075	29
451	both_up	GO:0050792	regulation of viral process	59/3036	186/18862	8.50482e-08	2.24733e-06	1.61764e-06	6993/9218/5359/9582/7251/6732/10410/3428/7153/7706/6827/8724/10346/7879/5610/51652/7538/8519/10581/25978/200315/6737/5439/27243/11267/51574/6590/5034/10475/53840/684/10318/6041/79720/2219/2332/4057/2934/2963/7852/10614/103/5435/56829/51773/55254/5481/5432/128637/5440/7936/5987/9150/9217/3956/6780/5586/128866/27183	59
452	both_up	GO:0038095	Fc-epsilon receptor signaling pathway	55/3036	169/18862	8.84058e-08	2.32599e-06	1.67425e-06	5715/5710/5700/5687/9861/7462/5701/5685/2207/5696/5683/5682/5684/5718/2353/5719/5691/5689/8517/9846/5694/5690/5693/10213/5713/5706/5688/3937/5695/5595/2885/5879/23118/7409/5717/6850/6500/695/5709/4067/1147/5530/10451/5716/5291/5290/5692/5594/5062/5707/5058/8915/6416/5708/5336	55
453	both_up	GO:0022409	positive regulation of cell-cell adhesion	79/3036	276/18862	9.49505e-08	2.48746e-06	1.79048e-06	604/8772/5329/1378/3146/3606/1604/8740/10211/2529/2319/301/3133/3142/10673/240/6484/8728/140885/101/1991/8651/64127/5914/10326/4680/79576/10288/7704/3553/11151/29126/4179/998/3566/51043/11006/2885/572/5879/3383/29108/6403/7409/3718/6850/3135/3105/8767/4067/5777/6777/387/1326/100133941/54440/10808/199/5290/4860/3329/64332/84868/3689/3956/2526/50848/84807/5062/10272/1445/5058/8915/5724/729230/26191…	79
454	both_up	GO:0051235	maintenance of location	88/3036	319/18862	1.14698e-07	2.99195e-06	2.15362e-06	7295/1649/2280/19/6279/6280/4792/2629/5552/10226/6672/11079/3074/2495/805/9446/11315/10956/51099/26580/3934/84649/9619/79041/808/2852/80149/3309/1020/7226/7376/11344/3553/706/11151/440503/5663/7114/6717/11014/6546/8760/2867/30001/602/2760/5771/1066/2934/114882/55636/2185/123/2512/6500/84959/51141/4067/5777/550/1627/9474/10945/6777/10938/3099/5716/4481/65018/6571/11015/1193/811/219931/8733/2548/66…	88
455	both_up	GO:0032635	interleukin-6 production	53/3036	162/18862	1.24176e-07	3.22541e-06	2.32166e-06	55122/11213/2629/3146/7097/4615/7099/11027/4317/353514/3082/51311/2621/140885/671/5004/64127/80149/1051/10288/409/1535/23765/3553/8692/64581/11006/7128/29108/3106/6774/7305/6850/9261/8767/3570/5777/91662/7096/10333/79671/51738/199/3329/27202/84868/2150/1445/8915/948/5724/26191/7292	53
456	both_up	GO:1901653	cellular response to peptide	103/3036	391/18862	1.25022e-07	3.23361e-06	2.32757e-06	837/51510/529/57085/51382/11031/383/896/8992/890/634/5728/4218/2529/81565/51237/79746/528/533/5872/7099/9021/9114/5315/1176/537/8660/5580/8837/8651/2865/4780/64127/94056/2213/2358/2852/4193/1020/196883/58533/988/5791/6548/3553/6093/9550/5663/4149/10312/7431/1398/10890/51043/3643/526/55023/5771/2885/114882/3383/54741/688/760/3718/10603/6774/64397/51141/8767/4067/523/10333/7532/51762/6777/5829/5575…	103
457	both_up	GO:0045785	positive regulation of cell adhesion	110/3036	425/18862	1.26379e-07	3.25492e-06	2.3429e-06	10109/604/8772/5329/1378/3146/3606/1604/8740/10211/2529/3611/2319/301/3133/7030/3142/10673/240/6484/6809/8728/140885/101/1991/8651/64127/5914/5034/10326/566/4680/79576/10288/7704/3553/6093/11151/29126/4179/998/8754/54518/3566/7168/1398/51043/11006/6251/2885/7422/572/5879/3383/29108/6403/7409/2185/3718/3987/6850/27185/3135/3105/8767/201294/4067/5777/6777/387/1326/5530/100133941/10451/11078/54440/3…	110
458	both_up	GO:0070302	regulation of stress-activated protein kinase signaling cascade	58/3036	184/18862	1.3898e-07	3.56442e-06	2.56568e-06	10987/1843/1647/3146/6688/10912/4615/7099/4616/5610/11235/4317/4055/3082/90441/11342/3476/140885/3301/1845/64127/2213/80149/8877/6788/6386/3553/653361/355/998/64581/5595/7422/29108/2185/5187/10550/8767/222166/4067/9770/10269/9821/65018/56940/51347/4215/5594/9448/2150/4296/4217/22881/26191/9867/2874/57551/344558	58
459	both_up	GO:0034614	cellular response to reactive oxygen species	52/3036	159/18862	1.6473e-07	4.20715e-06	3.02833e-06	7295/4318/383/51526/890/8807/301/10645/11235/1545/2353/3082/11315/5580/8837/140885/4780/4353/6648/8877/51314/1719/7226/120892/653361/10935/11035/7168/1398/51022/5595/25824/7128/8678/695/5052/140823/1147/5829/23135/3066/1894/65018/1785/84557/5594/3297/1017/948/4217/2643/11179	52
460	both_up	GO:0022407	regulation of cell-cell adhesion	112/3036	437/18862	1.68259e-07	4.27938e-06	3.08031e-06	604/383/8772/11314/5329/1378/3146/3606/634/3557/1432/1604/8740/10211/2529/2319/301/3133/3142/11326/10673/240/6484/84695/5580/8728/140885/101/1991/8651/83706/1845/64127/2213/5914/7805/80149/10326/1051/4680/79576/10288/7704/3553/11151/29126/4179/10459/998/3566/51043/11006/5771/2885/3659/7422/572/5879/79626/3383/29108/6403/7409/55824/3718/239/6850/3135/84959/3105/8767/375056/4067/836/5777/6777/387/1…	112
461	both_up	GO:0140056	organelle localization by membrane tethering	55/3036	172/18862	1.70898e-07	4.32846e-06	3.11564e-06	7531/8677/54930/10540/8766/10652/4218/5347/5872/5899/7283/54536/6813/7277/79598/6809/80254/347240/10121/5341/55755/10228/9545/51259/8676/5048/11258/6814/80776/10383/10890/9342/8417/64598/1069/22919/22832/1488/3320/118987/6811/7532/51762/9341/57545/10490/1453/23256/7846/57617/9217/6810/8655/9482/23673	55
462	both_up	GO:0051091	positive regulation of DNA-binding transcription factor activity	76/3036	266/18862	1.79007e-07	4.51229e-06	3.24797e-06	6883/306/1649/8896/114769/9447/10987/6279/5687/11213/6280/8809/3606/8807/5728/10542/7097/7706/6283/10211/10346/4615/7099/2319/58484/5610/6737/11315/8061/1191/8837/101/8517/64127/8877/10475/53840/6788/3553/10935/11035/150372/3059/10616/4057/7422/23118/3383/29108/65992/3303/9759/6774/695/3304/54386/8767/28232/7316/10333/7027/1147/136319/5530/3717/65018/5987/9208/3689/3656/92140/3845/8915/948/5526/4…	76
463	both_up	GO:2001235	positive regulation of apoptotic signaling pathway	44/3036	126/18862	1.79634e-07	4.51229e-06	3.24797e-06	1649/6279/8772/6280/51657/8743/5728/8738/27429/51330/4055/11315/5580/2852/637/162989/6788/355/8692/11035/10616/5771/10134/572/4170/29108/8678/6498/1613/10955/56658/7057/7046/317/138151/5499/84231/51588/5062/8915/6201/1495/1075/6154	44
464	both_up	GO:0070304	positive regulation of stress-activated protein kinase signaling cascade	42/3036	118/18862	1.8552e-07	4.64105e-06	3.34065e-06	1647/3146/6688/10912/4615/7099/4616/5610/11235/4317/4055/90441/11342/64127/2213/80149/8877/6788/6386/3553/653361/998/64581/7422/29108/2185/10550/8767/222166/4067/9770/9821/56940/51347/4215/2150/4296/4217/22881/9867/57551/344558	42
465	both_up	GO:0010639	negative regulation of organelle organization	93/3036	346/18862	1.88331e-07	4.69214e-06	3.37742e-06	991/891/3183/1843/51657/9587/9535/51256/9319/22974/11130/7153/9232/5347/7879/699/167227/672/79598/829/3082/3985/4683/1191/822/5580/27069/6840/96459/54961/830/27166/55755/54998/3550/54464/10288/409/11344/120892/8195/706/11151/1063/7114/10459/25906/1859/79142/2934/7454/57103/9554/85464/3303/8678/22919/4117/5885/54386/26277/55254/2764/832/136319/51143/5716/100134934/2288/11078/10300/65018/5290/11698…	93
466	both_up	GO:0000070	mitotic sister chromatid segregation	53/3036	164/18862	1.94174e-07	4.81805e-06	3.46805e-06	991/51510/891/1843/51203/10540/8766/3837/9587/9319/11130/9232/5347/699/7283/64151/25978/90417/27243/57520/55143/3833/23397/55755/3550/10615/246184/1063/49856/5119/10459/286053/25906/8678/9055/57132/1062/5885/25936/51115/51143/10300/996/10460/51529/23383/324/25836/7756/10783/128866/26993/27183	53
467	both_up	GO:2000058	regulation of ubiquitin-dependent protein catabolic process	52/3036	161/18862	2.57493e-07	6.3633e-06	4.58033e-06	991/2629/5728/5347/7341/6790/255488/6880/11315/1191/3093/25898/10221/4780/7805/4193/819/6386/120892/29979/5663/9978/127544/6613/10134/8554/65992/3303/2185/51322/27185/22933/3304/9683/27351/1601/258010/79016/5716/1452/1453/56658/23429/1263/2932/4130/3326/5887/1050/6201/11011/369	52
468	both_up	GO:0009267	cellular response to starvation	51/3036	157/18862	2.7359e-07	6.69452e-06	4.81874e-06	51100/58528/643246/2629/7378/3428/81631/10670/80315/5899/5610/5571/55062/1026/2621/3920/7942/468/23710/11337/96459/4780/10533/11345/29103/64121/80149/3309/120892/355/11133/8897/4149/10634/5595/1824/8678/1611/26608/9474/83667/84557/5594/8493/2309/10325/4217/6715/54407/23032/6513	51
469	both_up	GO:0002718	regulation of cytokine production involved in immune response	33/3036	84/18862	2.74186e-07	6.69452e-06	4.81874e-06	604/383/11213/8809/567/3606/7099/3554/3133/2865/64127/7805/684/3553/2867/64581/11006/3718/3135/3105/695/9474/54440/79004/2150/3162/8915/948/729230/170506/7133/7292/8140	33
470	both_up	GO:0008625	extrinsic apoptotic signaling pathway via death domain receptors	33/3036	84/18862	2.74186e-07	6.69452e-06	4.81874e-06	3148/8772/8743/5728/8738/282991/6672/9191/672/3082/11315/7132/8837/6272/11337/637/162989/6788/355/51304/85450/5894/572/3383/7128/6498/8794/64114/117584/7057/2932/6810/3162	33
471	both_up	GO:0016311	dephosphorylation	122/3036	491/18862	2.9349e-07	7.13731e-06	5.13746e-06	7531/2280/1843/11314/2629/51657/5728/51251/261726/5209/5610/55012/4659/9088/805/249/5208/2029/5509/131870/151987/5531/5580/3476/54949/92370/5210/5782/54961/1845/5341/808/5525/64943/29101/79660/5515/10288/5791/120892/6093/5423/8897/23645/11035/11261/10421/84930/6992/9989/134510/145553/3613/5771/27068/8178/150290/57103/8036/85464/132160/22978/84959/255919/79624/995/5777/5537/27071/5799/9107/5530/21…	122
472	both_up	GO:0016052	carbohydrate catabolic process	60/3036	197/18862	3.2503e-07	7.87294e-06	5.66697e-06	3939/4758/2597/5226/3101/3146/8972/2529/5223/5209/5571/6396/5315/3074/5836/441531/5208/5509/1486/5236/2710/2584/54541/8021/8987/5210/51071/226/7167/1118/950/79660/5663/2820/3643/2760/3091/8480/572/11164/55276/57103/9759/2023/313/669/4126/3099/2990/414328/5837/83440/9821/5500/55526/5499/5256/2526/2548/5224	60
473	both_up	GO:0030100	regulation of endocytosis	62/3036	206/18862	3.31633e-07	8.00113e-06	5.75925e-06	1861/967/11031/7251/11314/567/4043/79772/10211/1191/375/79890/8301/808/8877/409/6386/7376/120892/6093/998/5538/3643/2332/302/7422/5879/4289/6850/54550/929/80230/53916/9094/88455/29934/1601/1175/5530/5869/8650/9765/5770/11252/196527/977/5291/338692/5878/85439/1785/55198/23011/5868/2150/3190/3690/948/3092/6455/5336/23327	62
474	both_up	GO:0006643	membrane lipid metabolic process	64/3036	215/18862	3.34457e-07	8.0375e-06	5.78543e-06	2717/4758/9334/9218/5476/2629/285848/10402/2529/27429/401494/1545/3074/7357/8439/6484/5281/256435/7132/5580/8813/427/27315/142891/9517/8877/5023/5515/8702/64834/5538/4258/2760/65258/412/9488/84002/8560/347735/55852/51228/55650/51097/29095/221/10955/8705/57515/55331/166929/7903/10558/9217/8733/285362/5660/9200/259230/10026/171546/6483/79993/94005/57704	64
475	both_up	GO:1905897	regulation of response to endoplasmic reticulum stress	32/3036	81/18862	3.56095e-07	8.52394e-06	6.13557e-06	1649/10987/51060/5611/55161/7873/240/11315/1191/4780/7009/2213/3309/22926/7376/120892/29979/23645/2907/5771/10134/65992/3303/10959/91445/10955/258010/101928527/5770/10162/51136/84919	32
476	both_up	GO:0045732	positive regulation of protein catabolic process	66/3036	225/18862	3.99099e-07	9.51602e-06	6.84967e-06	991/5700/2629/5701/5728/5347/7341/6790/255488/7879/26234/6642/29116/1191/11267/57520/25898/10221/101/4780/10533/7805/4193/754/120892/3553/29979/5663/9978/8754/2332/127544/6613/10134/7128/8554/65992/9554/3303/2185/27185/22933/3304/91445/3320/6811/1601/79016/5716/1452/1453/51136/1263/4946/324/2932/4947/80762/6653/1050/55737/112398/5962/7133/1075/23327	66
477	both_up	GO:0008064	regulation of actin polymerization or depolymerization	57/3036	185/18862	4.15415e-07	9.86652e-06	7.10196e-06	10552/10109/10094/9535/10602/10095/829/7408/375/822/5580/6840/90952/54961/830/10092/5341/3055/11344/8195/11151/93663/7114/3059/2885/2934/7454/3383/29108/85464/2185/2017/55845/23406/1627/28988/2764/832/10178/136319/11078/253260/57580/5290/81873/10093/5987/10096/9948/2150/54434/91663/5962/5756/5216/23580/57704	57
478	both_up	GO:0061077	chaperone-mediated protein folding	27/3036	63/18862	4.20708e-07	9.9535e-06	7.16457e-06	6388/2280/1861/2289/5479/1191/3309/27348/30001/3310/80331/3303/3304/3311/3336/3315/5481/2288/10808/3337/54788/10728/7266/26973/3305/54557/2281	27
479	both_up	GO:0045730	respiratory burst	19/3036	36/18862	4.2442e-07	9.97061e-06	7.17689e-06	6556/4689/3512/1604/2896/4688/5223/654817/654816/4353/1535/3055/653361/5880/64581/3643/5879/100133941/5294	19
480	both_up	GO:0001909	leukocyte mediated cytotoxicity	40/3036	113/18862	4.25212e-07	9.97061e-06	7.17689e-06	383/8772/567/3606/8807/634/3684/3133/6813/5873/1991/387837/2213/566/409/11151/11035/11334/1398/10383/8417/127544/3140/3383/3106/7409/7305/3135/3105/201294/5777/6777/6845/3136/3251/84868/1130/2150/1512/1075	40
481	both_up	GO:0000272	polysaccharide catabolic process	16/3036	27/18862	4.26332e-07	9.97061e-06	7.17689e-06	3146/8972/5836/5509/5236/8987/1118/79660/55276/313/5837/9821/5500/5499/5256/2548	16
482	both_up	GO:0062207	regulation of pattern recognition receptor signaling pathway	38/3036	105/18862	4.30945e-07	1.004e-05	7.22685e-06	7100/23643/11314/11213/3146/7097/10211/7099/11027/57142/3665/9958/64127/171389/409/1535/3430/4057/3659/146722/7128/3303/3304/929/4067/7096/10333/79671/4795/329/57162/55198/2150/121260/948/26191/9867/2874	38
483	both_up	GO:0032984	protein-containing complex disassembly	88/3036	328/18862	4.33968e-07	1.0072e-05	7.24989e-06	6604/51510/7251/11213/643246/2629/22974/81631/51652/65080/25978/9553/829/8775/4778/3920/27243/822/56945/29093/3799/10573/54541/347240/23710/11337/6840/830/11345/5341/51023/1072/57129/54998/2107/11344/10023/29979/51258/64979/5119/64780/28998/9342/3643/79142/2934/23557/9798/57132/92259/118487/54516/51534/55254/23401/832/136319/84340/10240/10241/28957/1452/11078/10300/10269/64983/6683/5290/116540/84…	88
484	both_up	GO:0032956	regulation of actin cytoskeleton organization	93/3036	352/18862	4.36907e-07	1.01018e-05	7.27134e-06	10552/10109/683/10094/9535/10602/10095/2242/829/7408/391/397/375/822/5580/6840/90952/54961/830/10092/5341/1020/71/7226/3055/11344/684/6548/8195/6093/11151/93663/7114/5880/998/7168/1398/3059/203228/2885/2934/7454/5879/3383/29108/85464/2185/8851/2017/55845/23406/1627/28988/1613/2764/832/10178/387/5829/136319/11078/9475/253260/57580/1894/5290/81873/7046/116985/10093/5987/8500/10096/6385/9886/9948/39…	93
485	both_up	GO:0140029	exocytic process	31/3036	78/18862	4.61788e-07	1.06368e-05	7.65643e-06	10652/4218/5872/5899/54536/6813/8775/6809/5341/5023/9545/5663/8676/6814/10890/9342/23557/6850/695/1488/8723/4067/134957/51762/9341/6845/10490/8773/23256/57617/6810	31
486	both_up	GO:0030832	regulation of actin filament length	57/3036	186/18862	5.06164e-07	1.16151e-05	8.36062e-06	10552/10109/10094/9535/10602/10095/829/7408/375/822/5580/6840/90952/54961/830/10092/5341/3055/11344/8195/11151/93663/7114/3059/2885/2934/7454/3383/29108/85464/2185/2017/55845/23406/1627/28988/2764/832/10178/136319/11078/253260/57580/5290/81873/10093/5987/10096/9948/2150/54434/91663/5962/5756/5216/23580/57704	57
487	both_up	GO:0031334	positive regulation of protein-containing complex assembly	72/3036	254/18862	5.19093e-07	1.18672e-05	8.54205e-06	10552/10109/51100/19/10094/638/9535/10602/5701/10095/7341/7099/2966/2242/7408/11315/1191/375/96459/10092/5341/55755/637/5706/3055/7376/11151/9978/64581/3936/6249/2885/7422/2934/7454/5879/3383/29108/51199/3303/50807/2185/8851/22919/2017/143098/6850/3304/3320/55845/4733/10333/2764/8450/10178/115362/253260/65018/81873/404672/10093/5987/23514/5908/10096/2932/6886/5058/948/5526/5216/23580	72
488	both_up	GO:0007040	lysosome organization	29/3036	71/18862	5.44729e-07	1.23607e-05	8.89728e-06	51510/19/2629/55004/2896/157807/147007/7879/55647/3074/375/55858/7942/7805/950/120892/11151/5538/23557/8678/55353/80208/1200/57617/1130/219931/2548/411/64400	29
489	both_up	GO:0080171	lytic vacuole organization	29/3036	71/18862	5.44729e-07	1.23607e-05	8.89728e-06	51510/19/2629/55004/2896/157807/147007/7879/55647/3074/375/55858/7942/7805/950/120892/11151/5538/23557/8678/55353/80208/1200/57617/1130/219931/2548/411/64400	29
490	both_up	GO:0061136	regulation of proteasomal protein catabolic process	56/3036	182/18862	5.48874e-07	1.24086e-05	8.93178e-06	991/5700/2629/5701/5347/7341/6790/255488/6880/11315/1191/3093/25898/10221/4780/11345/4193/10213/819/6386/120892/29979/7110/5663/9978/2332/127544/6613/10134/8554/65992/3303/51322/22933/3304/91445/9683/27351/1601/258010/79016/5716/1452/1453/51136/56658/65018/23429/1263/2932/4130/3326/5887/1050/11011/369	56
491	both_up	GO:0060326	cell chemotaxis	83/3036	306/18862	5.60816e-07	1.26318e-05	9.09243e-06	3148/6279/683/1843/6280/3146/6283/9034/2207/5872/301/5479/51192/407008/240/3082/391/3577/2621/719/5580/51411/63940/79890/1441/101/3579/6729/64127/1667/728358/2358/23604/566/7226/409/158747/6868/80270/11151/2919/7114/5880/1398/11240/2867/5595/7422/5879/7852/7409/2185/728/6850/1230/63916/5473/4067/3570/90550/58191/9732/30817/10451/9943/196527/3315/57580/5196/199/7057/5294/4354/79647/27202/5594/811/…	83
492	both_up	GO:0030833	regulation of actin filament polymerization	53/3036	169/18862	5.65033e-07	1.268e-05	9.12713e-06	10552/10109/10094/9535/10602/10095/829/7408/375/822/5580/6840/90952/54961/830/10092/3055/11344/8195/11151/93663/7114/3059/2885/2934/7454/3383/29108/85464/2185/2017/55845/23406/1627/28988/2764/832/10178/136319/11078/253260/57580/81873/10093/5987/10096/54434/91663/5962/5756/5216/23580/57704	53
493	both_up	GO:0032732	positive regulation of interleukin-1 production	27/3036	64/18862	6.16579e-07	1.37861e-05	9.92327e-06	9447/834/4332/3146/3428/7099/58484/11027/353514/51311/5005/5004/64127/566/64581/29108/6774/7305/22900/8767/91662/3315/3717/3066/79792/84868/56666	27
494	both_up	GO:1903362	regulation of cellular protein catabolic process	71/3036	251/18862	6.76739e-07	1.5076e-05	1.08517e-05	991/5700/2629/5701/5728/5347/7341/6790/255488/26234/6880/29116/11315/1191/3093/25898/10221/4780/11345/7805/4193/10213/754/819/6386/120892/29979/7110/5663/9978/2332/127544/302/6613/10134/7128/8554/65992/3303/2185/51322/27185/22933/3304/91445/55353/3320/9683/27351/1601/258010/79016/5716/1452/1453/51136/56658/65018/23429/1263/2932/4130/3326/5887/1050/6201/55737/5962/11011/369/1075	71
495	both_up	GO:0030004	cellular monovalent inorganic cation homeostasis	40/3036	115/18862	7.18719e-07	1.5953e-05	1.1483e-05	529/51382/6556/8992/3759/2896/23315/528/147007/533/7879/9114/55647/4097/537/55858/120892/6548/9550/10312/11261/5538/6546/526/5595/65010/23557/760/523/23312/483/25932/150159/51606/535/482/5594/57835/23327/527	40
496	both_up	GO:0030641	regulation of cellular pH	35/3036	95/18862	7.45656e-07	1.64909e-05	1.18702e-05	529/51382/6556/8992/2896/23315/528/147007/533/7879/9114/55647/4097/537/55858/120892/6548/9550/10312/11261/5538/526/5595/65010/23557/760/523/23312/25932/150159/51606/535/5594/57835/527	35
497	both_up	GO:0032637	interleukin-8 production	37/3036	103/18862	7.51803e-07	1.65072e-05	1.1882e-05	1649/7100/8772/3146/10542/7097/4615/965/7099/11027/301/5861/51311/11315/1991/671/64127/3553/8692/7114/2219/2867/64581/602/29108/3303/6774/6850/3304/929/7096/10333/27202/2150/8915/307/26191	37
498	both_up	GO:0032651	regulation of interleukin-1 beta production	37/3036	103/18862	7.51803e-07	1.65072e-05	1.1882e-05	114769/9447/834/440068/1992/4332/3146/3428/7099/58484/11027/353514/51311/5005/140885/5004/64127/80149/8877/566/409/64581/11006/4210/7128/29108/6774/7305/22900/8767/91662/3315/384/3717/199713/51738/79792	37
499	both_up	GO:1903305	regulation of regulated secretory pathway	45/3036	136/18862	7.5526e-07	1.65237e-05	1.18938e-05	11314/634/2268/2242/3684/6813/5873/375/9846/2213/808/1020/5023/120892/9545/5880/6814/3566/64780/2332/5906/23557/84062/6850/201294/8723/4067/84106/134957/6845/30817/57102/2771/5908/57617/5868/2932/3689/6810/2150/3162/5724/135/729230/8372	45
500	both_up	GO:0043154	negative regulation of cysteine-type endopeptidase activity involved in apoptotic process	29/3036	72/18862	7.72571e-07	1.6842e-05	1.2123e-05	114769/7531/4318/4671/1032/5329/10542/8740/3082/11315/2621/3476/96459/409/10935/5894/64780/7422/25824/6195/6478/23204/117584/10049/7057/6197/5062/135/960	29
501	both_up	GO:0050727	regulation of inflammatory response	95/3036	366/18862	7.80489e-07	1.69541e-05	1.22036e-05	837/7130/9111/834/6279/5687/683/4318/604/6280/4792/2629/3606/7097/838/6283/5008/2529/4615/2896/7099/9021/301/8530/3554/5682/407008/3133/4317/353514/240/3082/11315/7132/5580/63940/7791/140885/101/1991/2865/64127/2161/2213/171389/2358/2852/8877/22904/1051/3430/3055/120892/3553/10318/8692/7114/2678/4258/2867/5771/4210/79626/7128/29108/11343/313/695/118788/8723/4067/91662/6777/6845/79671/253260/3717/…	95
502	both_up	GO:0044247	cellular polysaccharide catabolic process	15/3036	25/18862	7.89972e-07	1.70993e-05	1.23081e-05	3146/8972/5836/5509/5236/8987/79660/55276/313/5837/9821/5500/5499/5256/2548	15
503	both_up	GO:1903131	mononuclear cell differentiation	104/3036	411/18862	8.79358e-07	1.89668e-05	1.36524e-05	604/8772/2629/8809/567/1378/3146/3606/3428/64343/3149/2529/2207/6688/222487/116071/1316/2322/301/23210/55012/2242/407008/64218/3142/4055/10538/2621/84695/5316/3665/101/8651/96459/2213/27166/5914/112616/80149/1051/79576/7226/10288/6868/7704/3553/3516/5663/10312/11035/150372/4179/11334/3566/3087/51043/11006/602/5771/3659/7422/572/3140/55636/3106/7409/2185/9759/3718/6774/6850/3135/695/8767/4067/3570…	104
504	both_up	GO:0032874	positive regulation of stress-activated MAPK cascade	40/3036	116/18862	9.27997e-07	1.99454e-05	1.43568e-05	1647/3146/6688/10912/4615/7099/4616/5610/11235/4317/4055/90441/64127/2213/80149/8877/6788/6386/3553/653361/998/64581/7422/29108/2185/10550/8767/222166/9770/9821/56940/51347/4215/2150/4296/4217/22881/9867/57551/344558	40
505	both_up	GO:0060071	Wnt signaling pathway, planar cell polarity pathway	38/3036	108/18862	9.73429e-07	2.08485e-05	1.50068e-05	5715/5710/5700/5687/9861/5701/5685/5696/5683/5682/5684/5718/5719/5691/5689/5694/5690/5693/10213/5713/5706/409/5688/5695/998/5879/5717/5709/1601/387/1175/5716/5692/5707/22881/5708/5216/1173	38
506	both_up	GO:0006906	vesicle fusion	37/3036	104/18862	9.87482e-07	2.10755e-05	1.51702e-05	8677/4218/8291/5872/7879/301/6890/55647/6809/3799/54809/10228/8877/11151/2773/8676/11261/9342/8417/302/143187/23557/9554/6811/51762/9341/6845/10490/10451/8773/80208/57617/811/6810/27183/9482/23673	37
507	both_up	GO:0032872	regulation of stress-activated MAPK cascade	55/3036	181/18862	1.0715e-06	2.27891e-05	1.64037e-05	10987/1843/1647/3146/6688/10912/4615/7099/4616/5610/11235/4317/4055/3082/90441/3476/140885/3301/1845/64127/2213/80149/8877/6788/6386/3553/653361/355/998/64581/5595/7422/29108/2185/5187/10550/8767/222166/9770/9821/65018/56940/51347/4215/5594/9448/2150/4296/4217/22881/26191/9867/2874/57551/344558	55
508	both_up	GO:0071375	cellular response to peptide hormone stimulus	86/3036	325/18862	1.0915e-06	2.3131e-05	1.66498e-05	529/57085/51382/11031/383/896/8992/890/634/5728/4218/2529/81565/51237/79746/528/533/5872/9021/9114/5315/1176/537/8660/5580/8837/8651/2865/4780/94056/2852/196883/988/5791/6548/3553/6093/9550/4149/10312/1398/10890/51043/3643/526/55023/5771/2885/114882/54741/760/3718/10603/6774/64397/51141/4067/523/7532/51762/6777/5829/5575/132864/5770/9475/3717/51606/535/51738/109/5290/2771/6667/324/5908/55198/2932…	86
509	both_up	GO:0042088	T-helper 1 type immune response	20/3036	41/18862	1.09516e-06	2.3131e-05	1.66498e-05	8809/6556/3146/3606/7099/301/3554/64218/3142/3553/3566/602/5321/3718/8767/246778/84868/5971/729230/7292	20
510	both_up	GO:0002683	negative regulation of immune system process	102/3036	403/18862	1.10351e-06	2.3227e-05	1.67189e-05	9111/604/383/966/1843/8772/11314/11213/1378/4332/3146/634/64092/3428/3149/1604/2268/2896/7099/301/8530/5682/11025/284021/407008/3133/3142/11326/710/6737/1831/84695/2633/79890/10221/8651/671/1845/387837/64127/7009/2213/171389/5914/2852/7805/80149/1051/6988/10288/409/10234/7376/684/10906/29126/3566/1398/11240/51043/11006/4057/5771/3659/146722/79626/56834/7128/3106/55824/3718/7305/4277/103/3135/8495…	102
511	both_up	GO:0070527	platelet aggregation	26/3036	62/18862	1.13916e-06	2.3895e-05	1.71997e-05	10627/1192/634/3611/5580/83706/5341/71/10398/6814/2811/239/6850/84959/4067/5777/3674/9158/3315/5291/60/5294/375033/50848/3690/928	26
512	both_up	GO:0110053	regulation of actin filament organization	75/3036	273/18862	1.1436e-06	2.3906e-05	1.72076e-05	10552/10109/10094/9535/10602/10095/829/7408/375/822/5580/6840/90952/54961/830/10092/5341/71/3055/11344/6548/8195/6093/11151/93663/7114/998/7168/3059/203228/2885/2934/7454/5879/3383/29108/85464/2185/2017/55845/23406/1627/28988/2764/832/10178/387/5829/136319/11078/9475/253260/57580/5290/81873/7046/116985/10093/5987/8500/10096/6385/9948/50848/2150/54434/5062/91663/5058/8477/5962/5756/5216/23580/57704	75
513	both_up	GO:0032868	response to insulin	76/3036	278/18862	1.19459e-06	2.48867e-05	1.79135e-05	529/51382/133/8836/11031/896/8992/634/8743/5728/4218/7097/2529/81565/51237/79746/528/533/5872/9021/9114/5315/1176/537/8660/5580/8837/6272/8651/2865/94056/5791/6548/3553/9550/4149/10312/6814/10890/51043/3643/526/55023/5771/2885/114882/3383/56729/10603/64397/51141/4067/523/7532/51762/132864/25948/83667/5770/51606/535/5290/2771/2650/6667/324/55198/2932/6429/6653/23433/5058/4303/6715/527/6513	76
514	both_up	GO:2001056	positive regulation of cysteine-type endopeptidase activity	48/3036	151/18862	1.22782e-06	2.54115e-05	1.82913e-05	9447/834/6279/1509/8772/10016/444/6280/400410/3146/8743/3428/8738/27429/58484/8837/2852/7805/5023/637/355/64581/10134/2934/572/51065/4210/842/55081/29108/239/1611/6850/22900/10550/8767/91662/3336/3717/3329/317/23787/3297/8915/4217/3092/10541/1512	48
515	both_up	GO:0044088	regulation of vacuole organization	22/3036	48/18862	1.23202e-06	2.54115e-05	1.82913e-05	51100/2896/5899/950/81876/120892/90410/8897/203228/302/79142/9554/8678/2023/8408/55353/55254/65018/23256/9637/5868/128866	22
516	both_up	GO:0006120	mitochondrial electron transport, NADH to ubiquinone	24/3036	55/18862	1.23227e-06	2.54115e-05	1.82913e-05	4709/51103/4729/11315/4720/4694/4707/4700/4712/29103/23479/100532726/4711/4725/1738/4717/4718/4704/4697/4724/4715/65018/4710/4695	24
517	both_up	GO:0002367	cytokine production involved in immune response	34/3036	93/18862	1.31149e-06	2.69397e-05	1.93913e-05	604/383/11213/8809/567/3606/1604/7099/3554/3133/2865/64127/7805/684/3553/2867/64581/11006/3718/3135/3105/695/9474/54440/79004/2150/3162/8915/948/729230/170506/7133/7292/8140	34
518	both_up	GO:0032677	regulation of interleukin-8 production	35/3036	97/18862	1.31521e-06	2.69397e-05	1.93913e-05	1649/7100/8772/3146/10542/7097/4615/965/7099/301/51311/11315/1991/671/64127/3553/8692/7114/2219/2867/64581/602/29108/3303/6774/6850/3304/929/7096/10333/27202/2150/8915/307/26191	35
519	both_up	GO:0006801	superoxide metabolic process	28/3036	70/18862	1.40675e-06	2.87183e-05	2.06716e-05	683/4689/4688/3684/654817/5580/51167/654816/4780/4353/2358/6648/1719/1535/653361/2773/64581/239/7305/6850/5052/57580/2771/3689/2150/948/2643/26574	28
520	both_up	GO:0050863	regulation of T cell activation	86/3036	327/18862	1.43477e-06	2.91928e-05	2.10131e-05	604/383/8772/11314/1378/3146/3606/634/1604/8740/2319/301/3133/3142/11326/10673/84695/140885/101/8651/1845/64127/2213/27166/5914/7805/80149/10326/1051/79576/10288/7704/3553/11151/5880/11035/29126/4179/998/3566/51043/11006/5771/2885/3659/572/5879/79626/29108/7409/55824/3718/6850/3135/3105/8767/4067/836/5777/6777/1326/100133941/384/54440/246778/10808/199/5290/4860/3329/64332/57162/1209/6385/84868/39…	86
521	both_up	GO:0071260	cellular response to mechanical stimulus	29/3036	74/18862	1.51246e-06	3.06713e-05	2.20773e-05	7100/834/8772/1647/3759/838/8740/8738/4615/7099/4055/51311/7132/1265/6548/3553/355/5595/3659/572/5879/9759/10746/136319/50848/8915/6416/54407/6513	29
522	both_up	GO:0006998	nuclear envelope organization	23/3036	52/18862	1.5346e-06	3.10173e-05	2.23264e-05	1861/891/9133/137886/5347/81565/27243/55968/2852/5515/27348/255919/10269/6683/26092/79188/221035/5520/10783/128866/26993/27183/23399	23
523	both_up	GO:0097530	granulocyte migration	47/3036	148/18862	1.62759e-06	3.2788e-05	2.3601e-05	6279/683/11314/6280/6283/2529/2207/4615/301/3554/5479/51192/407008/391/3577/719/1441/101/3579/6729/64127/23604/158747/2919/5880/5595/5879/7409/728/6850/5473/90550/30817/10451/57580/5196/7057/5294/51135/4354/79647/27202/5594/3689/9948/5197/3672	47
524	both_up	GO:1903050	regulation of proteolysis involved in cellular protein catabolic process	62/3036	215/18862	1.66825e-06	3.34966e-05	2.4111e-05	991/5700/2629/5701/5728/5347/7341/6790/255488/6880/11315/1191/3093/25898/10221/4780/11345/7805/4193/10213/819/6386/120892/29979/7110/5663/9978/2332/127544/6613/10134/8554/65992/3303/2185/51322/27185/22933/3304/91445/9683/27351/1601/258010/79016/5716/1452/1453/51136/56658/65018/23429/1263/2932/4130/3326/5887/1050/6201/11011/369/1075	62
525	both_up	GO:0030177	positive regulation of Wnt signaling pathway	54/3036	179/18862	1.71123e-06	3.42471e-05	2.46512e-05	5715/5710/5700/5687/9861/7320/5701/5685/7097/5696/5683/3611/5682/5684/5718/5719/5691/5689/5694/5690/5693/10213/5713/5706/10023/5688/120892/3516/5695/3087/81847/7128/5717/27185/51366/5709/9101/79577/1613/1601/5716/51527/1453/5692/406/5494/5707/22881/5708/147699/54994/23399/527/54764	54
526	both_up	GO:0032731	positive regulation of interleukin-1 beta production	24/3036	56/18862	1.82864e-06	3.63583e-05	2.61708e-05	9447/834/4332/3146/3428/7099/58484/11027/353514/51311/5005/5004/64127/566/64581/29108/6774/7305/22900/8767/91662/3315/3717/79792	24
527	both_up	GO:0060760	positive regulation of response to cytokine stimulus	24/3036	56/18862	1.82864e-06	3.63583e-05	2.61708e-05	837/834/8772/10555/7097/7099/3554/83666/6880/2621/3093/3665/7805/6868/10554/3091/146722/7852/3303/29110/3304/8767/84166/8904	24
528	both_up	GO:0072665	protein localization to vacuole	28/3036	71/18862	1.96806e-06	3.90033e-05	2.80748e-05	51100/10542/7879/57142/3920/1191/11267/2633/6272/7805/950/11133/112770/64747/79720/389541/143187/84313/7128/137492/9765/10490/9475/64089/55788/9146/6653/27183	28
529	both_up	GO:0044106	cellular amine metabolic process	49/3036	158/18862	2.12623e-06	4.20017e-05	3.0233e-05	5715/6303/5710/5700/5687/9861/27284/5701/5685/5696/5683/5682/3684/5684/5718/11315/6817/5719/5691/5689/5694/5690/5693/10213/23446/5713/5706/8942/5688/5695/51573/5717/5709/54498/136319/220074/25953/5716/1119/5692/4946/5153/3251/3689/4947/5707/6799/5708/2643	49
530	both_up	GO:0048284	organelle fusion	46/3036	145/18862	2.15764e-06	4.24846e-05	3.05806e-05	8677/56947/4218/8291/5872/7879/301/51652/6890/55647/25978/6809/3799/54809/10228/8877/11151/2773/8676/11261/9342/8417/302/143187/23557/9554/2023/9927/6811/51762/9341/6845/10490/10451/80124/8773/80208/57617/811/6810/10493/55669/64429/27183/9482/23673	46
531	both_up	GO:1903008	organelle disassembly	37/3036	107/18862	2.16994e-06	4.25894e-05	3.06561e-05	64422/643246/2629/81631/53918/28985/27429/10645/55062/219402/11315/3799/9140/23710/11337/10533/11345/706/3091/57103/65992/8678/2017/493856/9927/9474/6811/3099/84340/79065/9821/65018/6683/1263/84557/665/2011	37
532	both_up	GO:0050870	positive regulation of T cell activation	61/3036	212/18862	2.18286e-06	4.27056e-05	3.07397e-05	604/8772/1378/3146/3606/1604/8740/2319/301/3133/3142/10673/140885/101/8651/64127/5914/10326/79576/10288/7704/3553/11151/29126/4179/998/3566/51043/11006/2885/572/5879/29108/7409/3718/6850/3135/3105/8767/4067/5777/6777/1326/100133941/54440/10808/199/5290/4860/3329/64332/84868/3956/84807/5062/1445/5058/8915/729230/26191/7292	61
533	both_up	GO:0032970	regulation of actin filament-based process	98/3036	389/18862	2.21576e-06	4.32109e-05	3.11034e-05	10552/10109/683/10094/9535/3759/10602/10095/2242/829/7408/391/397/375/822/5580/4607/6840/90952/54961/830/10092/5341/1020/71/7226/3055/1265/11344/684/6548/8195/6093/11151/93663/7114/5880/998/7168/6717/1398/3059/203228/2885/2934/7454/1824/5879/3383/29108/85464/2185/8851/2017/55845/23406/1627/28988/1613/2764/832/10178/387/5829/136319/11078/9475/253260/57580/1894/5290/81873/7046/116985/10093/5987/850…	98
534	both_up	GO:0032602	chemokine production	34/3036	95/18862	2.2932e-06	4.45003e-05	3.20315e-05	6279/6280/3146/3606/7097/247/4615/7099/5610/140885/1991/2865/64127/566/6868/23765/3553/3566/2867/64581/11006/3091/4210/29108/6850/8767/3570/384/199/84868/2150/23512/3162/7292	34
535	both_up	GO:2001236	regulation of extrinsic apoptotic signaling pathway	48/3036	154/18862	2.29646e-06	4.45003e-05	3.20315e-05	3148/8772/8743/5728/6672/27429/51330/672/4055/3082/11315/8837/2852/637/162989/6788/3553/355/8692/2730/85450/5894/10616/55023/3383/7128/4170/29108/3303/6498/2017/3304/64114/6478/1613/117584/2140/5196/9821/7057/7046/5499/2932/6810/5062/3162/8915/1495	48
536	both_up	GO:0090382	phagosome maturation	21/3036	46/18862	2.32416e-06	4.48946e-05	3.23153e-05	529/51382/10981/11031/8992/528/533/7879/9114/55647/11151/9550/10312/526/523/51606/535/80208/339122/57192/527	21
537	both_up	GO:0010965	regulation of mitotic sister chromatid separation	26/3036	64/18862	2.34701e-06	4.51929e-05	3.253e-05	991/891/1843/9587/9319/11130/9232/5347/699/57520/55755/3550/246184/1063/10459/286053/25906/1062/5885/51143/996/10460/51529/324/7756/10783	26
538	both_up	GO:1903322	positive regulation of protein modification by small protein conjugation or removal	44/3036	137/18862	2.46788e-06	4.7371e-05	3.40978e-05	991/27338/2280/9111/10016/51256/5728/5347/553115/5861/10010/672/7321/25898/64127/7332/7805/80149/8877/754/3309/120892/10318/29979/9978/79142/8554/9759/6500/59343/8767/54165/5716/329/65018/57162/51588/25950/54472/80762/123879/8915/26191/83932	44
539	both_up	GO:1903364	positive regulation of cellular protein catabolic process	47/3036	150/18862	2.47583e-06	4.73745e-05	3.41004e-05	991/5700/2629/5701/5728/5347/7341/6790/255488/26234/1191/25898/10221/4780/7805/4193/754/120892/29979/5663/9978/2332/127544/6613/10134/7128/8554/65992/3303/2185/27185/22933/3304/91445/3320/1601/79016/5716/1452/1453/51136/1263/2932/1050/55737/5962/1075	47
540	both_up	GO:0043405	regulation of MAP kinase activity	81/3036	307/18862	2.50447e-06	4.77728e-05	3.43871e-05	5608/5997/1843/7251/11314/11213/2629/1647/2357/1432/6283/10912/7099/4616/10636/2322/11235/60675/3082/5580/5998/10221/101/1991/8517/3301/1845/64127/197259/7039/5515/120892/3553/8692/5663/3643/5595/7422/150290/23118/7852/2185/728/10746/84062/6850/9261/8767/4067/5777/7316/28988/10333/10178/23533/9043/100133941/5770/5291/51738/7057/5294/136/51347/10251/84231/5594/9146/3656/4296/3845/6653/1445/5058/64…	81
541	both_up	GO:1903706	regulation of hemopoiesis	103/3036	415/18862	2.55101e-06	4.85089e-05	3.49169e-05	3148/2124/604/8772/4792/567/1378/3146/3606/634/1432/3149/6688/7099/301/55012/2242/7538/11025/407008/7030/3142/2353/537/2621/4778/84695/3665/1441/10221/101/8651/2213/27166/5914/91/80149/1051/6988/10398/79576/10288/7704/10234/84661/150372/4179/3566/3059/51043/11006/4057/3091/5771/3659/572/56834/2811/3106/3303/760/2185/3718/6774/7305/6850/3135/84959/1230/695/3304/8767/222166/4067/79577/5777/3674/192…	103
542	both_up	GO:0070661	leukocyte proliferation	82/3036	312/18862	2.56719e-06	4.8665e-05	3.50293e-05	683/604/383/8772/11314/2629/896/6556/1378/4332/3146/3606/64343/1604/8740/4615/51237/7099/2322/301/1026/3133/11326/10673/1191/8660/5580/202309/2213/1051/10288/684/3553/11151/10312/5880/11035/29126/4179/3087/51043/11006/5595/3659/7128/29108/29110/3718/7305/6850/3135/3105/23385/695/8767/4067/836/5777/2000/6777/100133941/10451/384/977/54440/246778/199/4860/3329/57162/5294/5594/3251/6385/84868/2150/80…	82
543	both_up	GO:0090175	regulation of establishment of planar polarity	38/3036	112/18862	2.69381e-06	5.05939e-05	3.64177e-05	5715/5710/5700/5687/9861/5701/5685/5696/5683/5682/5684/5718/5719/5691/5689/5694/5690/5693/10213/5713/5706/409/5688/5695/998/5879/5717/5709/1601/387/1175/5716/5692/5707/22881/5708/5216/1173	38
544	both_up	GO:1903828	negative regulation of cellular protein localization	38/3036	112/18862	2.69381e-06	5.05939e-05	3.64177e-05	7295/9528/3753/51009/51465/137886/6672/11315/2633/10956/8301/3301/55968/5525/1020/120892/11261/2664/11006/54741/26524/64114/30851/88455/55432/1601/258010/8650/9475/8500/2932/4130/23433/1445/948/1495/23327/1173	38
545	both_up	GO:2000736	regulation of stem cell differentiation	38/3036	112/18862	2.69381e-06	5.05939e-05	3.64177e-05	5715/5710/5700/5687/9861/5701/5685/5008/5696/5683/5610/5682/5684/5718/5719/5691/4005/5689/5694/4780/5690/5693/10213/5713/5706/5688/5695/5717/5709/10443/5716/182/5692/6886/54940/5707/5708/170506	38
546	both_up	GO:0097529	myeloid leukocyte migration	62/3036	218/18862	2.7622e-06	5.17192e-05	3.72277e-05	6279/683/1843/11314/6280/3146/6283/2529/2207/4615/301/3554/5479/51192/407008/391/3577/719/79890/1441/140885/101/3579/6729/64127/2358/23604/566/158747/2919/5880/5595/7422/5879/7409/2185/728/6850/1230/5473/4067/3570/90550/6777/30817/10451/196527/57580/5196/199/7057/5294/51135/4354/79647/27202/5594/3689/9948/729230/5197/3672	62
547	both_up	GO:0072655	establishment of protein localization to mitochondrion	45/3036	142/18862	2.86048e-06	5.33957e-05	3.84344e-05	1649/51100/7531/56947/10440/7533/27429/51025/26521/3301/29103/808/7332/118424/1869/637/120892/706/5880/100287932/7323/22885/10134/572/54741/9927/3320/10245/140823/7027/7532/401505/3099/7534/65018/55486/3329/59286/80273/9520/3308/665/84134/7529/3305	45
548	both_up	GO:0002456	T cell mediated immunity	36/3036	104/18862	2.88092e-06	5.34876e-05	3.85006e-05	383/8772/8809/567/3146/3606/634/1604/2529/3554/3133/5873/64127/2213/3553/11035/4179/11006/8417/7454/3140/3383/3106/3135/3105/54440/3136/182/3329/81545/3251/729230/7133/7292/1512/1075	36
549	both_up	GO:0070997	neuron death	88/3036	342/18862	2.88293e-06	5.34876e-05	3.85006e-05	1649/5700/2597/4605/8772/4671/2629/2896/7099/80315/27429/3684/2353/11315/64802/1191/54541/84280/468/101/8517/8301/4835/10533/2213/6648/3309/1051/1020/637/58533/409/120892/6548/11151/5423/355/2730/5663/4149/998/11261/5538/353116/3091/572/80331/4170/2539/57103/29110/2185/9759/728/8851/7305/23385/10550/836/10333/712/3717/155061/65018/5290/317/2932/3689/3981/2309/116986/4296/54434/3845/3297/6653/3326…	88
550	both_up	GO:0035666	TRIF-dependent toll-like receptor signaling pathway	16/3036	30/18862	2.92365e-06	5.40787e-05	3.89261e-05	23643/8772/7099/10010/3665/7321/8517/7322/7323/146722/29110/929/7316/10333/1147/329	16
551	both_up	GO:0030433	ubiquitin-dependent ERAD pathway	30/3036	80/18862	2.95682e-06	5.4527e-05	3.92488e-05	55741/285533/51009/51465/26270/7706/10952/10613/79089/10956/57414/4780/118424/3309/5706/29979/51528/10134/23190/91445/55432/550/258010/4121/7993/80267/54788/11160/57003/54557	30
552	both_up	GO:0050821	protein stabilization	56/3036	191/18862	2.97512e-06	5.46302e-05	3.9323e-05	2597/7320/5728/10211/7341/2896/2319/5479/11235/902/6880/57142/1026/11315/3920/1191/5580/126074/1022/51512/10437/51125/819/2776/6788/112770/64747/22948/11261/56926/3303/8774/7305/79155/3304/3320/483/10910/9770/56658/84897/65018/482/3329/10728/23011/7756/811/51327/3326/6950/6201/3092/5216/23032/23673	56
553	both_up	GO:0009251	glucan catabolic process	14/3036	24/18862	2.98032e-06	5.46302e-05	3.9323e-05	3146/8972/5836/5509/5236/8987/79660/55276/5837/9821/5500/5499/5256/2548	14
554	both_up	GO:0051098	regulation of binding	91/3036	357/18862	3.0003e-06	5.47636e-05	3.94191e-05	7295/3148/1649/6604/114769/2280/4318/2959/4792/285381/5329/51053/567/4043/3146/3428/10542/5347/10211/7341/9236/6790/6672/5899/83666/1026/4317/6737/11315/5580/7009/6590/5914/808/1869/1020/5515/409/6788/120892/6093/6612/5663/7114/10459/998/6717/1398/2332/602/302/5595/23557/65992/9759/84062/22919/27185/22933/84959/1488/59343/8767/9775/51773/151636/1601/5530/4140/1452/3717/10269/3066/5516/60/7046/119…	91
555	both_up	GO:0046330	positive regulation of JNK cascade	31/3036	84/18862	3.01562e-06	5.47636e-05	3.94191e-05	1647/3146/10912/4615/7099/4616/4317/4055/90441/64127/2213/6788/6386/3553/653361/998/29108/2185/8767/222166/9770/9821/56940/51347/2150/4296/4217/22881/9867/57551/344558	31
556	both_up	GO:0007091	metaphase/anaphase transition of mitotic cell cycle	25/3036	61/18862	3.02033e-06	5.47636e-05	3.94191e-05	991/891/1843/9587/9319/11130/5347/699/57520/55755/3550/246184/1063/10459/286053/25906/1062/5885/51143/996/10460/51529/324/7756/10783	25
557	both_up	GO:0032088	negative regulation of NF-kappaB transcription factor activity	33/3036	92/18862	3.03674e-06	5.47636e-05	3.94191e-05	1649/9447/11213/4792/1545/57413/6737/8887/25855/64127/80149/409/7114/11261/10616/7128/29108/1611/22900/222166/91662/1147/5716/4795/170622/57162/84166/84868/51588/25950/3656/4793/307	33
558	both_up	GO:0002532	production of molecular mediator involved in inflammatory response	32/3036	88/18862	3.04113e-06	5.47636e-05	3.94191e-05	7850/1432/4615/2896/7099/240/63940/140885/64127/80149/5023/3566/64581/11006/3091/4210/29108/5187/6774/6850/695/8723/4067/10333/6845/115362/79004/199713/8773/55198/948/215	32
559	both_up	GO:0002825	regulation of T-helper 1 type immune response	15/3036	27/18862	3.04143e-06	5.47636e-05	3.94191e-05	8809/6556/3606/301/3554/3142/3553/3566/5321/3718/8767/246778/84868/729230/7292	15
560	both_up	GO:2001242	regulation of intrinsic apoptotic signaling pathway	49/3036	160/18862	3.16718e-06	5.68602e-05	4.09282e-05	1649/6279/51060/4318/1032/6280/5329/51657/27429/6880/11315/1191/3301/4780/7009/6648/23604/5034/4193/754/637/120892/29979/11035/2907/3091/5771/10134/572/4170/29108/3303/8678/2023/6498/3622/10955/5770/3315/10625/65018/138151/51588/3190/6201/259230/7178/960/6154	49
561	both_up	GO:0042594	response to starvation	57/3036	196/18862	3.22507e-06	5.77296e-05	4.1554e-05	1649/51100/133/58528/643246/2629/7378/3428/81631/10670/80315/5899/5610/5571/7538/55062/1026/2621/3920/7942/468/23710/11337/96459/4780/10533/11345/29103/64121/80149/3309/120892/355/11133/8897/4149/10634/5595/1824/8678/3155/8408/1611/26608/9474/83667/84557/5594/8493/2309/10325/8443/4217/6715/54407/23032/6513	57
562	both_up	GO:0090263	positive regulation of canonical Wnt signaling pathway	46/3036	147/18862	3.27908e-06	5.85249e-05	4.21264e-05	5715/5710/5700/5687/9861/7320/5701/5685/5696/5683/3611/5682/5684/5718/5719/5691/5689/5694/5690/5693/10213/5713/5706/10023/5688/120892/3516/5695/3087/81847/5717/51366/5709/9101/1613/5716/51527/1453/5692/406/5494/5707/5708/147699/54994/23399	46
563	both_up	GO:0019068	virion assembly	19/3036	40/18862	3.37051e-06	5.99814e-05	4.31748e-05	51510/7251/51652/5861/25978/27243/11267/81876/5119/79720/57132/7316/51534/137492/128637/9712/339122/128866/27183	19
564	both_up	GO:2001234	negative regulation of apoptotic signaling pathway	63/3036	224/18862	3.45622e-06	6.13279e-05	4.4144e-05	3148/51060/4318/8772/1032/5329/8743/27429/6880/672/3082/11315/1191/8837/27069/3301/4780/7009/27166/6648/4193/754/637/409/120892/3553/355/2730/85450/5663/2773/5894/2907/55023/3091/3383/7128/4170/3303/2023/2017/3304/64114/3622/6478/117584/2140/5770/5716/3315/5196/10625/9821/65018/7057/2771/7046/2932/3162/1495/7178/960/26574	63
565	both_up	GO:0001774	microglial cell activation	21/3036	47/18862	3.56601e-06	6.29102e-05	4.5283e-05	3459/7097/2896/8530/3684/4317/51311/1191/2358/8877/566/120892/728/7305/7096/10333/712/3717/199/3689/1075	21
566	both_up	GO:0097028	dendritic cell differentiation	21/3036	47/18862	3.56601e-06	6.29102e-05	4.5283e-05	3146/64343/6688/116071/2322/407008/4055/10538/2621/2213/1051/7226/10288/3516/5663/3106/3135/4067/2150/5971/4853	21
567	both_up	GO:0032781	positive regulation of ATPase activity	24/3036	58/18862	3.87521e-06	6.79721e-05	4.89266e-05	5359/51726/2966/8775/4607/64215/3301/23397/11345/29103/7168/163590/10294/29128/483/10049/3337/26097/482/26092/1785/10598/8655/5216	24
568	both_up	GO:0045851	pH reduction	24/3036	58/18862	3.87521e-06	6.79721e-05	4.89266e-05	529/51382/6556/8992/2896/528/147007/533/7879/9114/55647/537/9550/10312/5538/526/23557/760/523/23312/25932/51606/535/527	24
569	both_up	GO:0071985	multivesicular body sorting pathway	18/3036	37/18862	3.96747e-06	6.9391e-05	4.99479e-05	51510/23585/51652/757/25978/5873/27243/11267/6272/5119/84313/54741/57132/55353/51534/1130/128866/5874	18
570	both_up	GO:0042542	response to hydrogen peroxide	43/3036	135/18862	4.06498e-06	7.06912e-05	5.08838e-05	7295/3939/3240/383/1843/51526/8807/301/11235/1545/3082/11315/8061/5580/140885/4780/6648/8877/7226/120892/10935/11035/8754/1398/6546/51022/572/7128/8678/2185/836/23135/3066/1894/65018/5516/84919/84557/3297/3162/4217/2281/11179	43
571	both_up	GO:0043280	positive regulation of cysteine-type endopeptidase activity involved in apoptotic process	43/3036	135/18862	4.06498e-06	7.06912e-05	5.08838e-05	834/6279/1509/8772/10016/6280/400410/3146/8743/8738/27429/58484/8837/2852/7805/5023/637/355/64581/10134/2934/572/51065/842/55081/29108/239/1611/6850/22900/10550/91662/3336/3717/3329/317/23787/3297/8915/4217/3092/10541/1512	43
572	both_up	GO:0071902	positive regulation of protein serine/threonine kinase activity	81/3036	311/18862	4.29058e-06	7.44025e-05	5.35553e-05	5608/891/896/1647/2357/2180/1432/6283/10912/7099/4616/5899/2322/11235/805/60675/3082/1164/101/1991/8517/64127/197259/94056/808/7039/5515/6788/6868/120892/3553/5663/3643/4057/5595/7422/23118/7852/2185/728/8851/10746/54757/8812/6850/9261/8767/92335/7316/28988/10333/10178/387/23533/51719/9043/100133941/5770/5716/253260/5291/51738/7057/9802/5294/136/51347/84231/5594/3656/4296/3845/3326/1445/5058/6416…	81
573	both_up	GO:0032535	regulation of cellular component size	93/3036	370/18862	4.40921e-06	7.62431e-05	5.48801e-05	10552/10109/10094/8766/9535/10602/5728/10542/10095/81565/57142/64218/829/7408/375/822/11267/5580/79890/6840/90952/8301/54961/830/10092/5341/1020/9990/3055/11344/8195/11151/93663/7114/23645/2664/389541/3059/2885/7422/2934/7454/5879/3383/29108/85464/7409/2185/9798/8851/2017/27185/92960/55845/23406/1627/28988/2764/832/10178/387/136319/10451/196527/11078/253260/57580/10509/9821/5290/81873/57609/1785/…	93
574	both_up	GO:1901136	carbohydrate derivative catabolic process	57/3036	198/18862	4.55278e-06	7.85033e-05	5.6507e-05	55741/2717/4758/9582/2629/978/7378/26270/51251/3074/2588/80896/55768/200315/131870/1486/8993/5580/2799/23583/51071/11332/1118/51733/6548/1890/8692/4245/11261/2760/55276/313/5973/8930/4126/10855/2990/1806/4121/4860/80267/55577/57089/8654/56953/81602/11163/3251/6385/3094/1514/215/8372/411/1462/960/57704	57
575	both_up	GO:0000041	transition metal ion transport	41/3036	127/18862	4.63399e-06	7.91719e-05	5.69883e-05	529/51382/6556/51076/567/8992/6948/528/533/9114/2495/537/55858/27173/6947/3934/30061/7226/23479/9550/79689/10063/10312/1318/526/10058/4057/2512/55640/523/51312/475/2288/51606/535/1785/27032/64116/93380/57192/527	41
576	both_up	GO:1903052	positive regulation of proteolysis involved in cellular protein catabolic process	41/3036	127/18862	4.63399e-06	7.91719e-05	5.69883e-05	991/5700/2629/5701/5728/5347/7341/6790/255488/1191/25898/10221/4780/7805/4193/120892/29979/5663/9978/2332/127544/6613/10134/8554/65992/3303/2185/27185/22933/3304/91445/1601/79016/5716/1452/1453/51136/1263/2932/1050/1075	41
577	both_up	GO:0051306	mitotic sister chromatid separation	26/3036	66/18862	4.63825e-06	7.91719e-05	5.69883e-05	991/891/1843/9587/9319/11130/9232/5347/699/57520/55755/3550/246184/1063/10459/286053/25906/1062/5885/51143/996/10460/51529/324/7756/10783	26
578	both_up	GO:0048285	organelle fission	116/3036	486/18862	4.65123e-06	7.91719e-05	5.69883e-05	991/27338/51510/891/9133/4605/56947/1843/51203/10540/8766/3837/9587/137886/7320/9319/22974/11130/7153/9232/5347/81565/4288/6790/699/7283/64151/10419/25978/9088/90417/79598/1164/27243/122402/5719/57520/51547/55143/29893/3833/23397/55968/55755/7039/54998/8877/9134/3550/5515/10615/23603/120892/3553/246184/10005/1063/49856/146956/5119/10459/998/286053/25906/3643/124817/55023/50511/10388/3303/113115/8…	116
579	both_up	GO:0007254	JNK cascade	55/3036	189/18862	4.65641e-06	7.91719e-05	5.69883e-05	10987/1647/3146/10912/4615/7099/4616/4317/4055/90441/10221/140885/8517/3301/1845/64127/197259/2213/6788/6386/3553/653361/998/23118/29108/2185/5187/10746/6850/8767/222166/7316/28988/10044/9043/5770/9770/9821/65018/136/56940/51135/51347/9448/2150/3656/4296/6416/4217/22881/26191/9867/2874/57551/344558	55
580	both_up	GO:0046631	alpha-beta T cell activation	46/3036	149/18862	4.92307e-06	8.26094e-05	5.94626e-05	604/11314/8809/3146/3606/1604/2529/301/3133/50856/64218/3142/10538/84695/8651/5914/80149/79576/7704/10312/29126/3566/51043/11006/602/3659/3718/6774/6850/3105/8767/3570/2000/384/54440/246778/10808/4860/64332/57089/84807/1514/5971/729230/26191/7292	46
581	both_up	GO:0001736	establishment of planar polarity	40/3036	123/18862	4.92625e-06	8.26094e-05	5.94626e-05	5715/5710/5700/5687/9861/5701/5685/5696/5683/5682/5684/5718/5719/5691/5689/5694/5690/5693/10213/5713/5706/409/5688/90410/5695/998/5879/5717/5709/1601/387/1175/5716/5692/9948/5707/22881/5708/5216/1173	40
582	both_up	GO:0007164	establishment of tissue polarity	40/3036	123/18862	4.92625e-06	8.26094e-05	5.94626e-05	5715/5710/5700/5687/9861/5701/5685/5696/5683/5682/5684/5718/5719/5691/5689/5694/5690/5693/10213/5713/5706/409/5688/90410/5695/998/5879/5717/5709/1601/387/1175/5716/5692/9948/5707/22881/5708/5216/1173	40
583	both_up	GO:0035821	modulation of process of other organism	40/3036	123/18862	4.92625e-06	8.26094e-05	5.94626e-05	9218/383/6280/3837/10670/2040/5610/5479/22938/1668/10533/6590/1667/728358/1072/80149/1669/10318/8692/6882/64581/3643/2332/302/4057/572/8408/8812/6850/9474/10910/128637/1105/6667/79792/9150/9217/2150/6256/3840	40
584	both_up	GO:1990266	neutrophil migration	40/3036	123/18862	4.92625e-06	8.26094e-05	5.94626e-05	6279/683/6280/6283/2529/2207/4615/3554/5479/51192/407008/391/3577/719/1441/101/3579/6729/64127/23604/158747/2919/5880/5879/7409/728/6850/5473/90550/10451/57580/5196/5294/51135/4354/27202/3689/9948/5197/3672	40
585	both_up	GO:0051452	intracellular pH reduction	23/3036	55/18862	4.95474e-06	8.28595e-05	5.96426e-05	529/51382/6556/8992/2896/528/147007/533/7879/9114/55647/9550/10312/5538/526/23557/760/523/23312/25932/51606/535/527	23
586	both_up	GO:0000280	nuclear division	106/3036	436/18862	4.98725e-06	8.31753e-05	5.98699e-05	991/27338/51510/891/9133/4605/1843/51203/10540/8766/3837/9587/137886/7320/9319/22974/11130/7153/9232/5347/81565/4288/6790/699/7283/64151/10419/25978/9088/90417/79598/1164/27243/122402/5719/57520/51547/55143/29893/3833/23397/55968/55755/7039/54998/8877/9134/3550/5515/10615/3553/246184/1063/49856/146956/5119/10459/998/286053/25906/3643/124817/55023/50511/10388/3303/8678/9055/57132/1062/22933/255919…	106
587	both_up	GO:0032509	endosome transport via multivesicular body sorting pathway	16/3036	31/18862	5.13915e-06	8.54751e-05	6.15254e-05	51510/23585/51652/757/25978/27243/11267/6272/5119/84313/54741/57132/55353/51534/1130/128866	16
588	both_up	GO:0009060	aerobic respiration	31/3036	86/18862	5.32495e-06	8.80853e-05	6.34041e-05	6390/9167/7388/1349/7385/2647/54949/80025/1337/8802/3417/7384/9377/1355/3091/1738/1345/113115/4200/4697/7381/5160/6391/1329/6834/6392/29796/1351/55526/1340/1350	31
589	both_up	GO:0032755	positive regulation of interleukin-6 production	31/3036	86/18862	5.32495e-06	8.80853e-05	6.34041e-05	55122/3146/7097/4615/7099/11027/4317/353514/51311/64127/10288/1535/23765/3553/8692/64581/29108/6774/7305/6850/8767/3570/7096/10333/199/3329/2150/8915/948/5724/7292	31
590	both_up	GO:1902105	regulation of leukocyte differentiation	74/3036	279/18862	5.4501e-06	8.99119e-05	6.47189e-05	2124/604/8772/1378/3146/3606/634/3149/7099/301/55012/2242/11025/407008/7030/3142/2353/537/2621/84695/3665/10221/101/8651/2213/27166/5914/80149/1051/6988/79576/10288/7704/10234/150372/4179/3566/3059/51043/11006/4057/5771/3659/572/56834/3106/760/3718/7305/6850/3135/84959/1230/695/8767/4067/5777/6777/54440/9770/5196/246778/4860/64332/1209/6886/84807/80762/9935/10272/4286/4853/729230/7292	74
591	both_up	GO:0030071	regulation of mitotic metaphase/anaphase transition	24/3036	59/18862	5.54059e-06	9.11017e-05	6.55754e-05	991/891/1843/9587/9319/11130/5347/699/57520/55755/3550/246184/1063/10459/286053/25906/1062/5885/51143/996/51529/324/7756/10783	24
592	both_up	GO:0001818	negative regulation of cytokine production	92/3036	367/18862	5.56695e-06	9.11017e-05	6.55754e-05	1649/114769/2280/9111/440068/7850/604/383/11213/1992/2629/6556/1378/5552/3146/84282/634/7706/7099/301/7538/50856/11326/4317/353514/3082/51311/2621/2633/8887/140885/1991/671/5004/64127/2213/5914/7805/80149/9246/409/684/706/7114/29126/11334/6992/11006/602/4057/4210/5879/7128/29108/29110/3718/27020/7305/22900/695/55353/5777/91662/9454/10333/100133941/79671/384/4795/79004/199713/51738/7057/7528/5987/…	92
593	both_up	GO:0090383	phagosome acidification	15/3036	28/18862	5.57487e-06	9.11017e-05	6.55754e-05	529/51382/8992/528/533/7879/9114/55647/9550/10312/526/523/51606/535/527	15
594	both_up	GO:0050765	negative regulation of phagocytosis	13/3036	22/18862	5.58192e-06	9.11017e-05	6.55754e-05	64422/5359/11314/3146/5728/7097/8724/8291/140885/2213/146722/9474/1445	13
595	both_up	GO:0009308	amine metabolic process	49/3036	163/18862	5.64251e-06	9.1845e-05	6.61104e-05	5715/6303/5710/5700/5687/9861/27284/5701/5685/5696/5683/5682/3684/5684/5718/11315/6817/5719/5691/5689/5694/5690/5693/10213/23446/5713/5706/8942/5688/5695/51573/5717/5709/54498/136319/220074/25953/5716/1119/5692/4946/5153/3251/3689/4947/5707/6799/5708/2643	49
596	both_up	GO:0045324	late endosome to vacuole transport	14/3036	25/18862	5.76803e-06	9.36384e-05	6.74013e-05	51510/23585/51652/757/25978/27243/11267/5119/84313/54741/8678/57132/51534/128866	14
597	both_up	GO:0006898	receptor-mediated endocytosis	84/3036	328/18862	5.8423e-06	9.45926e-05	6.80881e-05	3240/967/133/11031/567/4043/10487/3512/634/2210/10211/2207/2209/3250/9260/2966/6642/3684/9332/3577/1191/375/79890/3579/8301/1211/2213/2358/950/409/6386/8218/5538/3643/2332/11006/302/2885/7422/5879/6678/4289/2017/201176/6850/54550/929/9094/57720/88455/58191/3320/28988/1601/1175/8650/8542/23317/1212/5291/4481/50618/10808/338692/1785/23011/5868/811/143458/3689/219931/1514/6653/3190/2060/3690/928/868…	84
598	both_up	GO:0035967	cellular response to topologically incorrect protein	50/3036	168/18862	6.21742e-06	0.0001004	7.22682e-05	1649/10987/1861/285533/51009/51726/5611/55161/27230/56005/9114/10113/55062/153222/10130/468/57414/4780/7009/3309/22926/6745/23645/30001/3310/5771/37/65992/3303/55284/10959/3304/91445/3311/26608/55432/550/101928527/5770/7709/1200/84919/3329/11015/54788/811/9217/3297/5526/3305	50
599	both_up	GO:0006885	regulation of pH	35/3036	103/18862	6.32249e-06	0.000101827	7.32956e-05	529/51382/6556/8992/2896/23315/528/147007/533/7879/9114/55647/4097/537/55858/120892/6548/9550/10312/11261/5538/526/5595/65010/23557/760/523/23312/25932/150159/51606/535/5594/57835/527	35
600	both_up	GO:0050866	negative regulation of cell activation	57/3036	200/18862	6.37565e-06	0.000102413	7.37173e-05	604/383/11314/1378/4332/3146/634/64092/3149/2268/2896/301/8530/284021/3142/11326/84695/5580/8651/671/1845/2213/2852/7805/80149/1051/10288/29126/3566/51043/11006/5771/3659/146722/79626/7128/55824/3718/239/7305/3135/84959/695/4067/836/5777/384/57162/6385/84868/80762/928/3162/7056/729230/26191/7292	57
601	both_up	GO:0050766	positive regulation of phagocytosis	26/3036	67/18862	6.42601e-06	0.000102951	7.41046e-05	10960/11031/6556/2207/2621/5873/3601/140885/64127/2213/2358/10326/566/1535/3553/3561/64581/5906/146722/29108/196527/1785/55198/811/2150/948	26
602	both_up	GO:0002700	regulation of production of molecular mediator of immune response	45/3036	146/18862	6.51271e-06	0.000103795	7.47123e-05	604/383/11213/8809/567/1378/3606/51010/51237/7099/3554/3133/2865/64127/7009/2213/7805/684/3553/10459/3566/2867/64581/11006/3718/3135/3105/695/9474/54440/79004/8741/6810/2150/80762/121260/3162/8915/948/729230/26191/170506/7133/7292/8140	45
603	both_up	GO:0070585	protein localization to mitochondrion	45/3036	146/18862	6.51271e-06	0.000103795	7.47123e-05	1649/51100/7531/56947/10440/7533/27429/51025/26521/3301/29103/808/7332/118424/1869/637/120892/706/5880/100287932/7323/22885/10134/572/54741/9927/3320/10245/140823/7027/7532/401505/3099/7534/65018/55486/3329/59286/80273/9520/3308/665/84134/7529/3305	45
604	both_up	GO:1903426	regulation of reactive oxygen species biosynthetic process	34/3036	99/18862	6.55189e-06	0.000104148	7.4966e-05	2717/23564/7099/4317/240/11315/5873/1191/8837/140885/6648/80149/1535/3553/706/64581/3643/5879/3383/2185/9759/3320/10333/384/9475/3717/6571/1785/3689/1497/3326/8655/948/215	34
605	both_up	GO:0033045	regulation of sister chromatid segregation	27/3036	71/18862	6.71898e-06	0.00010625	7.64795e-05	991/891/1843/9587/9319/11130/9232/5347/699/57520/55755/3550/246184/1063/10459/286053/25906/8678/1062/5885/51143/996/10460/51529/324/7756/10783	27
606	both_up	GO:1905818	regulation of chromosome separation	27/3036	71/18862	6.71898e-06	0.00010625	7.64795e-05	991/891/1843/5359/9587/9319/11130/9232/5347/699/57520/55755/3550/246184/1063/10459/286053/25906/1062/5885/51143/996/10460/51529/324/7756/10783	27
607	both_up	GO:0048524	positive regulation of viral process	32/3036	91/18862	6.90346e-06	0.000108521	7.81141e-05	9218/7251/6732/7153/6827/7879/51652/25978/6737/5439/27243/5034/10475/79720/2332/2963/103/5435/51773/55254/5481/5432/128637/5440/7936/9150/9217/3956/6780/5586/128866/27183	32
608	both_up	GO:0000422	autophagy of mitochondrion	28/3036	75/18862	6.91592e-06	0.000108521	7.81141e-05	64422/643246/2629/81631/27429/10645/55062/11315/9140/23710/11337/10533/11345/706/3091/57103/8678/2017/493856/9927/9474/3099/79065/9821/65018/84557/665/2011	28
609	both_up	GO:0061726	mitochondrion disassembly	28/3036	75/18862	6.91592e-06	0.000108521	7.81141e-05	64422/643246/2629/81631/27429/10645/55062/11315/9140/23710/11337/10533/11345/706/3091/57103/8678/2017/493856/9927/9474/3099/79065/9821/65018/84557/665/2011	28
610	both_up	GO:0006826	iron ion transport	29/3036	79/18862	7.02369e-06	0.00010993	7.91279e-05	529/51382/6556/567/8992/528/533/9114/2495/537/3934/30061/23479/9550/10312/526/10058/4057/2512/55640/523/51312/51606/535/1785/64116/93380/57192/527	29
611	both_up	GO:0035304	regulation of protein dephosphorylation	44/3036	142/18862	7.05081e-06	0.000110072	7.92303e-05	7531/2280/11314/2629/51657/261726/5610/4659/805/2029/151987/5580/3476/808/5525/79660/10288/6093/23645/84930/6992/9989/8036/255919/221692/9475/3717/51231/65018/2771/84919/259282/9749/5504/55370/2932/5520/3326/7529/5526/51400/3672/5514/2281	44
612	both_up	GO:0043434	response to peptide hormone	105/3036	435/18862	7.71982e-06	0.000120209	8.65267e-05	529/57085/51382/133/8836/11031/383/896/8992/890/634/8743/5728/4218/7097/2529/81565/51237/79746/528/533/5872/9021/9114/301/5315/1176/537/8660/5580/8837/6272/8651/2865/4780/94056/2852/196883/988/7076/5791/6548/3553/6093/9550/4149/10312/6814/1398/3087/10890/51043/3643/526/55023/5771/2885/114882/3383/54741/6678/56729/760/3718/10603/6774/64397/51141/4067/523/1147/7532/51762/6777/5829/5575/132864/25948…	105
613	both_up	GO:0045576	mast cell activation	24/3036	60/18862	7.83276e-06	0.000121657	8.75691e-05	5359/7462/11314/6283/2268/2242/284021/6813/9846/3937/5880/3566/146722/6850/695/201294/8723/4067/6845/30817/57102/8773/5294/3162	24
614	both_up	GO:0001961	positive regulation of cytokine-mediated signaling pathway	21/3036	49/18862	7.99463e-06	0.000123856	8.9152e-05	837/834/8772/10555/3554/83666/2621/3093/3665/7805/6868/10554/3091/146722/7852/3303/29110/3304/8767/84166/8904	21
615	both_up	GO:2000060	positive regulation of ubiquitin-dependent protein catabolic process	35/3036	104/18862	8.06822e-06	0.000124679	8.97448e-05	991/2629/5728/5347/7341/6790/255488/1191/25898/10221/4780/7805/4193/120892/29979/5663/9978/127544/6613/10134/8554/65992/3303/2185/27185/22933/3304/1601/79016/5716/1452/1453/1263/2932/1050	35
616	both_up	GO:1902116	negative regulation of organelle assembly	19/3036	42/18862	8.27704e-06	0.000127583	9.18351e-05	51657/51256/672/79598/3985/55755/120892/79142/9554/8678/4117/55254/65018/23256/1785/23329/9637/128866/56890	19
617	both_up	GO:0032507	maintenance of protein location in cell	25/3036	64/18862	8.39595e-06	0.000128595	9.25635e-05	7295/5552/6672/11079/11315/10956/3309/1020/11344/706/7114/11014/602/2934/6500/51141/1627/10945/3099/65018/11015/8733/6653/5756/129685	25
618	both_up	GO:0044784	metaphase/anaphase transition of cell cycle	25/3036	64/18862	8.39595e-06	0.000128595	9.25635e-05	991/891/1843/9587/9319/11130/5347/699/57520/55755/3550/246184/1063/10459/286053/25906/1062/5885/51143/996/10460/51529/324/7756/10783	25
619	both_up	GO:0002832	negative regulation of response to biotic stimulus	34/3036	100/18862	8.40589e-06	0.000128595	9.25635e-05	114769/9111/383/11213/1378/634/3428/2896/11027/3133/11326/710/6737/10221/387837/409/7376/10906/1398/4057/5771/7128/3106/4277/22933/22900/103/3135/3105/79671/384/4795/84166/84868	34
620	both_up	GO:0071357	cellular response to type I interferon	33/3036	96/18862	8.7087e-06	0.000132895	9.56582e-05	8772/10410/5696/4615/6672/2634/8519/10581/3133/3107/3093/3665/10379/51447/3660/3430/684/6041/3455/3454/5771/3659/3106/29110/103/3135/3105/5777/5770/439996/3136/84166/3326	33
621	both_up	GO:0090322	regulation of superoxide metabolic process	16/3036	32/18862	8.74327e-06	0.00013309	9.57984e-05	683/3684/5580/4780/2358/1719/2773/64581/7305/6850/2771/3689/2150/948/2643/26574	16
622	both_up	GO:0002704	negative regulation of leukocyte mediated immunity	22/3036	53/18862	9.15447e-06	0.00013847	9.96715e-05	604/383/11314/1378/634/3133/387837/64127/2213/409/684/1398/11006/3106/3718/3135/3105/5777/84868/80762/3162/729230	22
623	both_up	GO:0032436	positive regulation of proteasomal ubiquitin-dependent protein catabolic process	31/3036	88/18862	9.16481e-06	0.00013847	9.96715e-05	991/2629/5347/7341/6790/255488/1191/25898/10221/4780/4193/120892/29979/5663/9978/127544/6613/10134/8554/65992/3303/22933/3304/1601/79016/5716/1452/1453/1263/2932/1050	31
624	both_up	GO:0051453	regulation of intracellular pH	31/3036	88/18862	9.16481e-06	0.00013847	9.96715e-05	529/51382/6556/8992/2896/23315/528/147007/533/7879/9114/55647/55858/120892/6548/9550/10312/11261/5538/526/65010/23557/760/523/23312/25932/150159/51606/535/57835/527	31
625	both_up	GO:0031668	cellular response to extracellular stimulus	64/3036	235/18862	9.18808e-06	0.000138479	9.96778e-05	51100/58528/643246/2629/7378/3428/81631/10670/80315/5899/5610/5571/2242/55062/1026/2353/22938/2621/8061/3920/7942/468/23710/11337/96459/4780/10533/11345/29103/64121/80149/3309/120892/355/11133/8897/4149/51022/10634/5595/1824/875/3383/8678/8408/1611/26608/4067/9474/83667/968/84557/5594/8493/2309/10325/3162/4217/6715/7421/6494/54407/23032/6513	64
626	both_up	GO:1901800	positive regulation of proteasomal protein catabolic process	36/3036	109/18862	9.74018e-06	0.000146439	0.000105407	991/5700/2629/5701/5347/7341/6790/255488/1191/25898/10221/4780/4193/120892/29979/5663/9978/2332/127544/6613/10134/8554/65992/3303/22933/3304/91445/1601/79016/5716/1452/1453/51136/1263/2932/1050	36
627	both_up	GO:0016482	cytosolic transport	49/3036	166/18862	9.82068e-06	0.00014685	0.000105703	8677/10652/8724/7879/6642/51652/55062/51699/11267/3799/6272/23095/10228/7805/58533/120892/11151/8218/6643/5595/1066/143187/8678/29934/6811/1601/9341/9043/10490/23317/5987/64089/25963/30845/9559/23011/5594/5868/23258/84084/55773/6653/2060/26000/55737/5962/7813/64400/9482	49
628	both_up	GO:0043304	regulation of mast cell degranulation	15/3036	29/18862	9.82903e-06	0.00014685	0.000105703	11314/2268/2242/6813/9846/5880/3566/6850/201294/8723/4067/6845/30817/57102/3162	15
629	both_up	GO:0050867	positive regulation of cell activation	100/3036	412/18862	9.83971e-06	0.00014685	0.000105703	338339/683/604/8772/1378/3146/3606/1604/8740/51010/4615/2268/7099/2319/11027/301/55012/3684/1026/3133/3142/4317/10673/353514/2621/8660/140885/101/8651/9846/64127/5341/5914/10326/79576/10288/7704/120892/3553/11151/29126/4179/10459/998/3566/51043/64581/11006/5321/2885/572/5879/29108/6403/7409/3718/7305/79155/6195/6850/3135/3105/695/8767/8723/4067/5777/10333/6777/1326/6845/100133941/10451/54440/3717…	100
630	both_up	GO:0034135	regulation of toll-like receptor 2 signaling pathway	3036-09-01	12/18862	9.89802e-06	0.00014736	0.00010607	3146/64127/1535/7128/4067/7096/10333/2150/9867	9
631	both_up	GO:0043303	mast cell degranulation	20/3036	46/18862	1.00717e-05	0.000149581	0.000107669	7462/11314/2268/2242/284021/6813/9846/5880/3566/6850/695/201294/8723/4067/6845/30817/57102/8773/5294/3162	20
632	both_up	GO:0002285	lymphocyte activation involved in immune response	54/3036	189/18862	1.01887e-05	0.000150951	0.000108655	604/8809/6556/1378/3146/3606/634/51010/2207/7099/301/64218/3142/10538/5873/4683/84695/202309/2213/5914/80149/11151/5663/4179/10459/54518/3566/51043/602/3936/3383/2185/3718/6774/8767/201294/3570/6845/246778/3329/64332/57089/8741/84868/3956/3981/2150/84807/80762/5971/121260/4853/7292/5336	54
633	both_up	GO:0005980	glycogen catabolic process	13/3036	23/18862	1.09424e-05	0.000161334	0.000116129	3146/5836/5509/5236/8987/79660/55276/5837/9821/5500/5499/5256/2548	13
634	both_up	GO:0042026	protein refolding	13/3036	23/18862	1.09424e-05	0.000161334	0.000116129	2280/567/3309/3310/10294/3303/3304/3311/3320/3329/55466/3305/2281	13
635	both_up	GO:0010565	regulation of cellular ketone metabolic process	53/3036	185/18862	1.1262e-05	0.000165647	0.000119233	5715/5710/5700/5687/9861/133/2171/5701/634/5685/5696/5683/301/5682/10613/672/5684/5718/11315/8660/5719/5691/5689/80025/84649/5694/5690/5693/10213/5713/5706/7376/5688/3553/440503/5695/1066/9926/37/5717/23408/5709/5716/5165/2954/5692/4946/55198/11160/4947/5707/5708/215	53
636	both_up	GO:0000819	sister chromatid segregation	56/3036	199/18862	1.1547e-05	0.000168969	0.000121625	991/51510/891/1843/51203/10540/8766/3837/9587/9319/11130/7153/9232/5347/699/7283/64151/25978/90417/27243/57520/55143/3833/23397/55755/3550/10615/246184/1063/49856/5119/10459/286053/25906/8678/9055/57132/79892/1062/5885/25936/51115/51143/10300/996/10460/51529/23383/324/25836/7756/10783/128866/26993/10735/27183	56
637	both_up	GO:0045824	negative regulation of innate immune response	25/3036	65/18862	1.1571e-05	0.000168969	0.000121625	9111/383/11213/1378/634/3428/2896/3133/11326/710/6737/387837/409/7376/10906/1398/5771/7128/3106/103/3135/3105/79671/84166/84868	25
638	both_up	GO:0048278	vesicle docking	25/3036	65/18862	1.1571e-05	0.000168969	0.000121625	8677/10652/4218/5872/5899/54536/6813/6809/5341/10228/9545/8676/6814/10890/8417/1488/6811/51762/9341/10490/23256/57617/6810/9482/23673	25
639	both_up	GO:0034620	cellular response to unfolded protein	45/3036	149/18862	1.16952e-05	0.000170077	0.000122422	1649/10987/285533/51009/51726/5611/55161/27230/56005/9114/10113/55062/153222/10130/468/57414/4780/7009/3309/22926/6745/23645/30001/3310/5771/37/65992/3303/10959/3304/3311/26608/55432/101928527/5770/7709/1200/84919/3329/11015/811/9217/3297/5526/3305	45
640	both_up	GO:0070671	response to interleukin-12	21/3036	50/18862	1.17025e-05	0.000170077	0.000122422	4001/829/9446/375/140885/6888/6648/1072/5034/1265/5055/998/302/3936/8767/759/3717/5908/5062/6950/3181	21
641	both_up	GO:0034109	homotypic cell-cell adhesion	30/3036	85/18862	1.21688e-05	0.000176433	0.000126997	10627/1192/5329/634/3611/5580/83706/5341/71/10398/6814/1824/2811/239/6850/84959/4067/5777/3674/9158/3315/5291/60/5294/375033/3956/50848/3690/928/5962	30
642	both_up	GO:0006809	nitric oxide biosynthetic process	27/3036	73/18862	1.22603e-05	0.000177338	0.000127649	2717/23564/7099/1545/4317/1191/140885/80149/3553/706/64581/3643/5879/3383/2185/3320/10333/384/9475/3717/1727/1785/3689/3326/8655/948/2643	27
643	both_up	GO:0046209	nitric oxide metabolic process	28/3036	77/18862	1.23614e-05	0.000178378	0.000128397	2717/23564/7097/7099/1545/4317/1191/140885/80149/3553/706/64581/3643/5879/3383/2185/3320/10333/384/9475/3717/1727/1785/3689/3326/8655/948/2643	28
644	both_up	GO:0006458	de novo' protein folding	19/3036	43/18862	1.25994e-05	0.000180111	0.000129645	6388/2280/1861/3309/27348/30001/3310/3303/3304/3311/3336/10808/3337/3329/54788/10728/7266/3305/2281	19
645	both_up	GO:0034142	toll-like receptor 4 signaling pathway	19/3036	43/18862	1.25994e-05	0.000180111	0.000129645	9111/23643/4792/3146/7099/11027/3684/3430/4057/7128/929/118788/8767/4067/57162/55198/3689/2150/26191	19
646	both_up	GO:0045454	cell redox homeostasis	19/3036	43/18862	1.25994e-05	0.000180111	0.000129645	7295/1649/6556/4689/23071/4688/4780/4353/1535/653361/10935/5880/51022/30001/25824/1738/5052/2936/112398	19
647	both_up	GO:1903409	reactive oxygen species biosynthetic process	39/3036	123/18862	1.25995e-05	0.000180111	0.000129645	2717/23564/7099/1545/4317/240/11315/5873/1191/8837/140885/4353/6648/80149/1535/3553/706/51/64581/3643/5879/3383/2185/9759/3320/10333/384/9475/3717/1727/6571/1785/3689/1497/3326/8655/948/215/2643	39
648	both_up	GO:1903829	positive regulation of cellular protein localization	76/3036	295/18862	1.26955e-05	0.000180951	0.000130249	51100/7531/56947/7251/8766/1432/10542/5347/7533/27429/2040/11079/83666/3684/407008/57142/391/3985/11315/6809/5580/3799/51574/51512/7332/118424/2852/1869/80149/1020/637/8692/5663/5880/22948/11261/246329/3059/7323/22885/572/54741/65992/8851/27020/7305/54550/51366/151636/7027/7532/2181/83667/55696/7534/9475/3717/1894/65018/59286/324/25836/5594/9520/2932/3689/6810/4130/54434/6653/3326/7529/6950/5058/…	76
649	both_up	GO:0002262	myeloid cell homeostasis	44/3036	145/18862	1.27472e-05	0.000180951	0.000130249	3148/604/567/3146/1432/6688/301/23210/7538/5316/10296/91/6868/3059/338442/3091/5926/5771/7422/211/2539/3303/3718/6774/669/103/23385/3304/4067/836/6777/5291/3717/6670/23186/55904/6886/212/2309/51327/121260/9935/6229/3162	44
650	both_up	GO:0002431	Fc receptor mediated stimulatory signaling pathway	44/3036	145/18862	1.27472e-05	0.000180951	0.000130249	10552/10109/5359/10094/10095/2207/2209/2268/2212/5580/10092/2213/71/2214/3055/998/1398/5595/5906/2885/7454/5879/7409/6850/63916/4067/3320/55845/10006/7456/10451/5291/5290/60/147179/4651/10093/10096/55198/5594/3326/1445/5058/5336	44
651	both_up	GO:1901222	regulation of NIK/NF-kappaB signaling	35/3036	106/18862	1.29534e-05	0.000183452	0.000132049	9111/4792/8809/3146/3606/7097/8740/222487/3611/7099/5610/407008/4317/64127/7805/80149/8877/9516/3430/3553/7114/10616/602/3987/929/54386/91662/387/9770/329/811/84868/8904/5494/26191	35
652	both_up	GO:0008380	RNA splicing	113/3036	481/18862	1.31792e-05	0.000186217	0.000134039	8896/8683/25949/3183/51639/10569/9541/6732/57461/79650/11193/339487/79042/54957/23210/11066/80145/10419/1198/4116/11017/153527/22938/5439/151987/55660/6637/6635/55954/7307/51574/2483/7009/10284/3188/64121/79005/22826/3550/5515/988/9360/6632/9589/92906/10421/1859/10659/2332/10907/84844/54883/10914/9939/51340/2963/22913/3303/5093/51692/85437/55147/5435/84081/9775/57396/51503/5546/7375/9584/55599/85…	113
653	both_up	GO:0032273	positive regulation of protein polymerization	41/3036	132/18862	1.33694e-05	0.000188468	0.00013566	10552/10109/10094/9535/10602/10095/2242/7408/375/10092/55755/3055/11151/6249/2885/2934/7454/5879/3383/29108/51199/3303/2185/8851/22919/2017/3304/3320/55845/4733/2764/10178/253260/65018/81873/10093/5987/10096/5058/5216/23580	41
654	both_up	GO:0006913	nucleocytoplasmic transport	85/3036	340/18862	1.38839e-05	0.000195271	0.000140557	7295/10553/7531/8683/4792/10569/3837/1432/6672/10636/1871/5571/6396/80145/4659/4116/1026/84324/11315/2621/6637/5580/6635/8125/8021/51547/7307/1977/51512/80149/754/1020/120892/3553/56943/8692/6632/5663/11261/26019/3087/3267/3059/23214/8480/9939/6774/51692/6850/51366/9775/92335/27351/51307/5530/8563/55696/22794/3717/1894/3842/26097/51362/9877/9887/6310/55198/5594/811/2932/53981/6429/5494/55677/5131…	85
655	both_up	GO:0002695	negative regulation of leukocyte activation	52/3036	182/18862	1.47287e-05	0.000206089	0.000148344	604/383/11314/1378/4332/3146/634/64092/3149/2268/2896/301/8530/284021/3142/11326/84695/8651/671/1845/2213/2852/7805/80149/1051/10288/29126/3566/51043/11006/5771/3659/146722/79626/7128/55824/3718/7305/3135/695/4067/836/5777/384/57162/6385/84868/80762/3162/729230/26191/7292	52
656	both_up	GO:0009991	response to extracellular stimulus	112/3036	477/18862	1.4734e-05	0.000206089	0.000148344	1649/3939/51100/133/383/1032/58528/643246/2629/7378/2180/3428/5728/7706/81631/10670/80315/5899/5610/5571/5315/2242/7538/8520/55062/1026/249/2353/2029/22938/2621/8061/3920/4925/115727/7942/468/23710/11337/96459/22856/4780/64127/10533/11345/29103/4353/6648/64121/80149/3309/8942/1603/7376/120892/8195/706/355/2730/11133/8897/4149/2182/6546/51022/10634/5595/2934/1824/875/3383/2539/6678/8678/3155/8408/…	112
657	both_up	GO:1904896	ESCRT complex disassembly	3036-08-01	10/18862	1.47882e-05	0.000206089	0.000148344	51510/25978/27243/5119/9798/57132/51534/27183	8
658	both_up	GO:1904903	ESCRT III complex disassembly	3036-08-01	10/18862	1.47882e-05	0.000206089	0.000148344	51510/25978/27243/5119/9798/57132/51534/27183	8
659	both_up	GO:0002279	mast cell activation involved in immune response	20/3036	47/18862	1.48908e-05	0.000206575	0.000148694	7462/11314/2268/2242/284021/6813/9846/5880/3566/6850/695/201294/8723/4067/6845/30817/57102/8773/5294/3162	20
660	both_up	GO:0002448	mast cell mediated immunity	20/3036	47/18862	1.48908e-05	0.000206575	0.000148694	7462/11314/2268/2242/284021/6813/9846/5880/3566/6850/695/201294/8723/4067/6845/30817/57102/8773/5294/3162	20
661	both_up	GO:0031669	cellular response to nutrient levels	58/3036	210/18862	1.50323e-05	0.000208066	0.000149767	51100/58528/643246/2629/7378/3428/81631/10670/80315/5899/5610/5571/2242/55062/1026/22938/2621/3920/7942/468/23710/11337/96459/4780/10533/11345/29103/64121/80149/3309/120892/355/11133/8897/4149/10634/5595/1824/3383/8678/8408/1611/26608/9474/83667/968/84557/5594/8493/2309/10325/3162/4217/6715/7421/54407/23032/6513	58
662	both_up	GO:1902099	regulation of metaphase/anaphase transition of cell cycle	24/3036	62/18862	1.51625e-05	0.000209393	0.000150722	991/891/1843/9587/9319/11130/5347/699/57520/55755/3550/246184/1063/10459/286053/25906/1062/5885/51143/996/51529/324/7756/10783	24
663	both_up	GO:0002286	T cell activation involved in immune response	36/3036	111/18862	1.53599e-05	0.000211164	0.000151996	604/8809/6556/3146/3606/634/2207/301/64218/3142/10538/5873/84695/2213/5914/80149/5663/4179/54518/3566/51043/602/3936/3383/3718/6774/8767/3570/246778/64332/57089/84868/2150/84807/5971/7292	36
664	both_up	GO:0031623	receptor internalization	36/3036	111/18862	1.53599e-05	0.000211164	0.000151996	967/133/11031/4043/634/10211/2207/2966/6642/3577/375/79890/3579/8301/409/6386/3643/2332/11006/2885/7422/4289/6850/54550/88455/8650/338692/1785/5868/3689/2060/3690/928/948/5336/1173	36
665	both_up	GO:0071621	granulocyte chemotaxis	39/3036	124/18862	1.55571e-05	0.000213394	0.000153602	6279/683/6280/6283/2207/301/5479/51192/407008/3577/719/1441/3579/6729/64127/23604/158747/2919/5880/5595/5879/7409/728/6850/5473/90550/30817/10451/57580/5196/7057/5294/4354/79647/27202/5594/3689/5197/3672	39
666	both_up	GO:0046651	lymphocyte proliferation	73/3036	282/18862	1.56422e-05	0.000214027	0.000154058	683/604/383/8772/11314/896/6556/1378/4332/3146/3606/64343/1604/8740/4615/51237/7099/2322/301/1026/3133/11326/10673/8660/5580/202309/2213/1051/10288/3553/11151/5880/11035/29126/4179/51043/11006/3659/29108/29110/3718/7305/6850/3135/3105/23385/695/8767/4067/836/5777/2000/6777/100133941/10451/384/977/54440/246778/199/4860/3329/57162/5294/3251/6385/84868/80762/729230/26191/7133/7292/2281	73
667	both_up	GO:0006650	glycerophospholipid metabolic process	86/3036	346/18862	1.56734e-05	0.000214027	0.000154058	79887/660/5359/129642/10555/9489/2171/7920/5728/9021/1622/5281/285172/375/8813/1071/51099/58488/8651/23761/27315/51447/5341/23446/145447/54675/7376/63874/56994/10554/8897/80271/5048/8760/5321/51573/3613/65258/9488/9926/114882/3032/171586/10423/347735/80230/377/55650/79143/10809/54947/9107/10955/151056/23533/2181/5130/8395/5291/10162/56261/57515/266971/5290/1119/64419/3030/5294/5868/8904/8895/9807…	86
668	both_up	GO:0048013	ephrin receptor signaling pathway	30/3036	86/18862	1.58351e-05	0.000215753	0.0001553	10552/10109/4318/10094/10095/10092/71/83464/6386/6093/3516/5663/998/1398/5879/8851/55851/23385/4067/23294/387/1175/10451/9475/60/56899/10093/10096/5058/1173	30
669	both_up	GO:0002709	regulation of T cell mediated immunity	28/3036	78/18862	1.63459e-05	0.000221723	0.000159597	383/8772/8809/567/3146/3606/634/2529/3554/3133/64127/2213/3553/11035/11006/8417/7454/3140/3106/3135/3105/54440/3136/3329/81545/729230/7133/7292	28
670	both_up	GO:2001057	reactive nitrogen species metabolic process	28/3036	78/18862	1.63459e-05	0.000221723	0.000159597	2717/23564/7097/7099/1545/4317/1191/140885/80149/3553/706/64581/3643/5879/3383/2185/3320/10333/384/9475/3717/1727/1785/3689/3326/8655/948/2643	28
671	both_up	GO:1901214	regulation of neuron death	77/3036	302/18862	1.65914e-05	0.000224554	0.000161635	1649/5700/4605/4671/2629/2896/7099/80315/27429/3684/2353/11315/64802/1191/54541/84280/468/101/8517/8301/4835/10533/2213/6648/1051/1020/58533/409/120892/11151/2730/5663/998/11261/5538/353116/3091/572/80331/4170/2539/57103/29110/2185/9759/728/8851/7305/836/10333/712/3717/155061/65018/5290/2932/3689/3981/2309/116986/4296/54434/3845/3297/6653/3326/3632/3162/55737/112398/135/6416/128866/2632/4217/3672…	77
672	both_up	GO:0033006	regulation of mast cell activation involved in immune response	15/3036	30/18862	1.67344e-05	0.000225988	0.000162667	11314/2268/2242/6813/9846/5880/3566/6850/201294/8723/4067/6845/30817/57102/3162	15
673	both_up	GO:0043277	apoptotic cell clearance	21/3036	51/18862	1.68919e-05	0.000227612	0.000163836	3146/301/23210/391/2621/5914/5880/2219/146722/5879/8678/7305/2220/80208/7057/375033/9886/7052/3690/8685/948	21
674	both_up	GO:0048872	homeostasis of number of cells	66/3036	249/18862	1.74814e-05	0.000235036	0.00016918	3148/9133/604/8772/2629/567/3146/1432/8740/6688/2322/301/23210/55012/7538/10673/1831/5316/202309/10296/91/6868/11151/5423/355/10312/11035/3059/338442/3091/5926/5771/7422/211/7128/2539/3303/3718/6774/6498/669/103/23385/3304/4067/836/6777/54440/5291/3717/9770/10162/6670/23186/55904/6886/212/2309/51327/3845/121260/11167/9935/6229/3162/8915	66
675	both_up	GO:0046328	regulation of JNK cascade	40/3036	129/18862	1.77108e-05	0.000237597	0.000171024	10987/1647/3146/10912/4615/7099/4616/4317/4055/90441/140885/3301/1845/64127/2213/6788/6386/3553/653361/998/29108/2185/5187/8767/222166/9770/9821/65018/56940/51347/9448/2150/4296/4217/22881/26191/9867/2874/57551/344558	40
676	both_up	GO:0051051	negative regulation of transport	104/3036	438/18862	1.79208e-05	0.000239832	0.000172632	7295/5715/7531/64422/3753/4318/51009/5997/5359/11314/51465/285381/4043/2171/3146/634/5728/7097/79772/8724/5008/7341/8291/6672/7879/301/805/54899/9446/11315/8660/7132/57520/10956/79890/468/140885/415116/8301/7009/2213/808/1020/10288/6386/23479/7376/120892/684/3553/10008/11151/29979/56943/6814/11261/6717/2664/2332/5906/146722/5879/3383/79651/2185/83452/54550/10550/9094/88455/91404/55432/29934/9474/…	104
677	both_up	GO:0042180	cellular ketone metabolic process	67/3036	254/18862	1.7956e-05	0.000239832	0.000172632	5715/5710/5700/5687/9861/133/10170/2171/5701/634/5685/5696/5683/301/5682/10613/672/5684/5718/11315/8660/5719/5691/5689/80025/84649/7167/5694/5690/5693/23590/10213/5713/5706/8942/7376/5688/3553/440503/5695/2820/84274/1066/9926/37/4704/5717/80219/23408/5709/27235/6777/4051/25953/5716/5165/2954/5692/4946/55198/11160/4947/5707/8529/6715/5708/215	67
678	both_up	GO:0046486	glycerolipid metabolic process	103/3036	433/18862	1.81065e-05	0.000241314	0.000173699	79887/6583/660/5359/129642/10555/283/9489/2171/7920/2180/285848/5728/9021/1622/5281/285172/2710/375/8813/1071/51099/58488/8651/23761/80025/84649/27315/51447/5341/23446/145447/54675/7376/55911/63874/56994/440503/10554/8897/80271/5048/2182/8760/5321/51573/3613/65258/9488/9926/114882/3032/171586/10423/11343/347735/255919/80230/377/55650/79143/11313/10809/54947/9107/10955/151056/23533/2181/5130/8395/…	103
679	both_up	GO:0007050	cell cycle arrest	63/3036	235/18862	1.83732e-05	0.000244335	0.000175873	1649/5608/2124/891/1843/1032/7251/58528/1647/55004/10542/8738/6790/10670/5571/1026/672/4683/6009/1022/8649/51512/1031/2852/64121/1869/4193/1020/8872/23645/389541/100144748/10668/10634/3659/8851/6498/1820/995/92335/9337/7027/26959/51719/28956/7709/84897/4849/1263/7057/7046/5564/324/811/55904/5494/10325/3326/1017/4303/4853/5526/6154	63
680	both_up	GO:0034123	positive regulation of toll-like receptor signaling pathway	14/3036	27/18862	1.88314e-05	0.000249885	0.000179868	7100/3146/7097/10211/57142/1535/3430/4057/7096/57162/2150/121260/26191/9867	14
681	both_up	GO:0060337	type I interferon signaling pathway	32/3036	95/18862	1.89949e-05	0.000251507	0.000181036	8772/10410/5696/4615/6672/2634/8519/10581/3133/3107/3093/3665/10379/51447/3660/3430/684/6041/3455/3454/5771/3659/3106/29110/103/3135/3105/5777/5770/3136/84166/3326	32
682	both_up	GO:0002698	negative regulation of immune effector process	39/3036	125/18862	1.91395e-05	0.00025267	0.000181873	604/383/966/11314/11213/1378/634/1604/2896/301/3133/3142/11326/710/84695/387837/64127/7009/2213/80149/409/684/3566/1398/51043/11006/3106/3718/4277/3135/3105/5777/79671/79004/84868/80762/3162/729230/7292	39
683	both_up	GO:0032609	interferon-gamma production	36/3036	112/18862	1.91655e-05	0.00025267	0.000181873	1649/8772/8809/6556/1378/3146/3606/7099/3554/51311/2621/140885/64127/5914/7805/80149/3553/11035/29126/64581/11006/602/29108/3105/929/8767/54440/246778/3329/5987/84868/2150/729230/26191/7292/8140	36
684	both_up	GO:0045063	T-helper 1 cell differentiation	3036-11-01	18/18862	1.94174e-05	0.00025489	0.000183471	8809/3146/301/64218/3142/3566/3718/8767/246778/5971/7292	11
685	both_up	GO:1901673	regulation of mitotic spindle assembly	3036-11-01	18/18862	1.94174e-05	0.00025489	0.000183471	51510/5347/25978/79598/27243/5119/3303/57132/3304/4733/128866	11
686	both_up	GO:0007265	Ras protein signal transduction	84/3036	338/18862	1.96727e-05	0.000257632	0.000185445	19/6993/604/3837/890/10602/1432/10211/6016/5899/221002/83478/1026/7077/55379/391/11315/397/8660/57826/9826/115727/10617/1072/8727/6093/22898/5880/1796/5894/5863/998/1398/2664/9922/56882/5906/2885/7454/5879/8859/8036/7409/8625/83452/11021/9101/30851/53916/4067/9927/55845/28988/1147/387/27128/9475/5291/3717/2057/199/5516/57706/1785/5294/5908/8315/10251/23011/9448/396/50848/2150/202243/10672/3845/10…	84
687	both_up	GO:0051169	nuclear transport	85/3036	343/18862	1.97192e-05	0.000257632	0.000185445	7295/10553/7531/8683/4792/10569/3837/1432/6672/10636/1871/5571/6396/80145/4659/4116/1026/84324/11315/2621/6637/5580/6635/8125/8021/51547/7307/1977/51512/80149/754/1020/120892/3553/56943/8692/6632/5663/11261/26019/3087/3267/3059/23214/8480/9939/6774/51692/6850/51366/9775/92335/27351/51307/5530/8563/55696/22794/3717/1894/3842/26097/51362/9877/9887/6310/55198/5594/811/2932/53981/6429/5494/55677/5131…	85
688	both_up	GO:0030098	lymphocyte differentiation	88/3036	358/18862	1.97529e-05	0.000257632	0.000185445	604/8772/2629/8809/567/1378/3146/3606/3149/2529/2207/6688/222487/1316/2322/301/23210/55012/64218/3142/10538/2621/84695/5316/101/8651/96459/2213/27166/5914/112616/80149/79576/10288/6868/7704/3553/3516/10312/11035/150372/4179/11334/3566/3087/51043/11006/602/5771/3659/572/3140/55636/7409/2185/9759/3718/6774/6850/3135/695/8767/3570/5777/9474/6777/54440/57580/246778/4860/7528/64332/57089/6670/1209/395…	88
689	both_up	GO:0032869	cellular response to insulin stimulus	61/3036	226/18862	1.98044e-05	0.000257733	0.000185518	529/51382/11031/896/8992/634/5728/4218/2529/81565/51237/79746/528/533/5872/9021/9114/5315/1176/537/8660/5580/8837/8651/2865/94056/5791/6548/3553/9550/10312/10890/51043/3643/526/55023/5771/2885/114882/10603/64397/51141/523/7532/51762/132864/5770/51606/535/5290/2771/6667/324/55198/2932/6653/23433/5058/4303/6715/527	61
690	both_up	GO:0045428	regulation of nitric oxide biosynthetic process	23/3036	59/18862	1.98451e-05	0.000257733	0.000185518	2717/23564/7099/4317/1191/140885/80149/3553/706/64581/3643/5879/3383/2185/3320/10333/9475/3717/1785/3689/3326/8655/948	23
691	both_up	GO:0008286	insulin receptor signaling pathway	43/3036	143/18862	2.03728e-05	0.000264025	0.000190046	529/51382/896/8992/2529/81565/51237/528/533/9021/9114/1176/537/8660/5580/8651/2865/5791/3553/9550/10312/51043/3643/526/55023/5771/2885/114882/10603/64397/523/5770/51606/535/5290/2771/324/2932/6653/23433/5058/4303/527	43
692	both_up	GO:0006890	retrograde vesicle-mediated transport, Golgi to endoplasmic reticulum	30/3036	87/18862	2.04812e-05	0.000264867	0.000190652	10960/54732/378/11079/5861/8775/11316/51290/81876/9276/11014/26286/57222/9554/83452/1062/10959/381/377/1315/10079/10945/22820/23256/11015/51614/6836/11070/84084/57410	30
693	both_up	GO:2000378	negative regulation of reactive oxygen species metabolic process	24/3036	63/18862	2.07806e-05	0.000268171	0.00019303	2717/3240/672/11315/8837/140885/80149/706/440503/3091/2539/57103/8678/23408/22933/9474/3099/9475/65018/6571/1497/8655/215/26574	24
694	both_up	GO:0006401	RNA catabolic process	99/3036	414/18862	2.08401e-05	0.000268372	0.000193175	5715/5710/5700/5687/9861/3183/6556/5701/6036/1432/5685/51010/53918/5696/5683/4615/5682/7538/4116/167227/5684/5718/131870/54512/5580/5719/8125/5691/8021/5689/5694/5690/5693/1869/9567/10213/80149/2107/5713/5706/5515/162989/54464/6037/5688/6093/6041/5695/7431/81892/26019/2332/219988/10643/10605/9939/9704/3303/5717/3304/9261/5709/9775/56829/7316/192670/9337/79048/8559/23589/5716/3315/7534/9475/22794/…	99
695	both_up	GO:0052126	movement in host environment	50/3036	175/18862	2.12989e-05	0.000273703	0.000197012	6993/9218/5359/7251/1378/10410/7706/1604/8724/10346/7879/51652/8519/10581/25978/6737/2621/27243/6404/5034/950/10475/53840/9080/8692/4179/79720/2219/2885/2934/3383/7852/3303/9798/3304/5481/23265/5987/290/57617/3956/219931/50848/1514/2060/3690/2993/128866/8372/27183	50
696	both_up	GO:2001238	positive regulation of extrinsic apoptotic signaling pathway	20/3036	48/18862	2.16832e-05	0.000278055	0.000200145	8772/8743/5728/27429/51330/4055/2852/637/162989/6788/8692/10616/29108/6498/1613/7057/5499/5062/8915/1495	20
697	both_up	GO:0006626	protein targeting to mitochondrion	33/3036	100/18862	2.29282e-05	0.000293404	0.000211193	51100/56947/10440/27429/51025/26521/29103/7332/118424/637/120892/706/5880/100287932/7323/22885/10134/54741/9927/3320/10245/140823/401505/65018/55486/3329/59286/80273/9520/3308/665/84134/3305	33
698	both_up	GO:0032943	mononuclear cell proliferation	73/3036	285/18862	2.30076e-05	0.000293804	0.000211482	683/604/383/8772/11314/896/6556/1378/4332/3146/3606/64343/1604/8740/4615/51237/7099/2322/301/1026/3133/11326/10673/8660/5580/202309/2213/1051/10288/3553/11151/5880/11035/29126/4179/51043/11006/3659/29108/29110/3718/7305/6850/3135/3105/23385/695/8767/4067/836/5777/2000/6777/100133941/10451/384/977/54440/246778/199/4860/3329/57162/5294/3251/6385/84868/80762/729230/26191/7133/7292/2281	73
699	both_up	GO:0002756	MyD88-independent toll-like receptor signaling pathway	16/3036	34/18862	2.32074e-05	0.000295121	0.000212429	23643/8772/7099/10010/3665/7321/8517/7322/7323/146722/29110/929/7316/10333/1147/329	16
700	both_up	GO:0051085	chaperone cofactor-dependent protein refolding	16/3036	34/18862	2.32074e-05	0.000295121	0.000212429	6388/1861/3309/27348/30001/3310/3303/3304/3311/3336/10808/3337/54788/10728/7266/3305	16
701	both_up	GO:0033003	regulation of mast cell activation	18/3036	41/18862	2.36792e-05	0.000300494	0.000216297	5359/11314/2268/2242/284021/6813/9846/5880/3566/146722/6850/201294/8723/4067/6845/30817/57102/3162	18
702	both_up	GO:0048010	vascular endothelial growth factor receptor signaling pathway	32/3036	96/18862	2.4138e-05	0.000305681	0.00022003	10016/4689/1432/4688/1535/3553/6093/653361/998/1398/3087/3091/7422/5879/7409/2185/63916/9261/3320/55845/10006/387/5829/10451/5770/3315/9475/5291/5290/9146/5062/3690	32
703	both_up	GO:0006402	mRNA catabolic process	91/3036	375/18862	2.44521e-05	0.000309018	0.000222432	5715/5710/5700/5687/9861/3183/6556/5701/1432/5685/51010/53918/5696/5683/4615/5682/7538/4116/167227/5684/5718/131870/54512/5580/5719/8125/5691/8021/5689/5694/5690/5693/1869/9567/10213/80149/2107/5713/5706/5515/54464/5688/6093/6041/5695/7431/26019/2332/219988/10643/10605/9939/9704/3303/5717/3304/9261/5709/9775/56829/7316/192670/9337/79048/8559/23589/5716/3315/7534/9475/22794/3842/4849/10767/5692/98…	91
704	both_up	GO:0001738	morphogenesis of a polarized epithelium	43/3036	144/18862	2.45781e-05	0.000309968	0.000223116	5715/5710/5700/5687/9861/5701/5685/5696/5683/5682/5684/5718/5719/5691/5689/5694/5690/5693/10213/71/5713/5706/409/5688/90410/5695/998/10890/5879/5717/5709/1601/387/1175/5716/60/5692/9948/5707/22881/5708/5216/1173	43
705	both_up	GO:1901216	positive regulation of neuron death	31/3036	92/18862	2.52841e-05	0.000318214	0.000229052	1649/4605/2896/7099/3684/2353/1191/54541/468/8301/4835/2213/1020/998/572/4170/9759/8851/7305/836/10333/712/155061/2932/3689/2309/4296/54434/6416/4217/3672	31
706	both_up	GO:0090066	regulation of anatomical structure size	114/3036	493/18862	2.54057e-05	0.000319088	0.000229681	10552/10109/133/5997/10094/8766/9535/10602/5728/10542/10095/81565/57142/3274/64218/829/7408/375/822/11267/59/5580/79890/6840/90952/8301/54961/830/10092/5341/6648/2852/1020/5023/9990/3055/11344/120892/8195/6093/11151/2730/93663/7114/1889/23645/59342/6546/2664/389541/3059/2885/7422/2934/7454/5879/3383/29108/85464/7409/2185/9798/8851/2017/27185/2131/92960/9732/55845/23406/1627/9474/28988/2764/832/10…	114
707	both_up	GO:0007088	regulation of mitotic nuclear division	35/3036	109/18862	2.54734e-05	0.00031928	0.000229819	991/891/1843/51203/9587/9319/11130/5347/4288/6790/699/10419/9088/55755/7039/54998/8877/3550/3553/1063/10459/998/286053/25906/3643/55023/5885/995/1613/51143/996/51529/324/7756/10201	35
708	both_up	GO:0006665	sphingolipid metabolic process	48/3036	167/18862	2.60184e-05	0.000325443	0.000234255	2717/4758/9334/9218/5476/2629/285848/2529/27429/401494/3074/7357/8439/256435/7132/5580/427/142891/9517/8877/5023/5515/64834/5538/2760/412/8560/347735/55852/51228/29095/221/10955/8705/57515/55331/166929/7903/10558/9217/285362/5660/9200/259230/171546/6483/79993/57704	48
709	both_up	GO:0038094	Fc-gamma receptor signaling pathway	42/3036	140/18862	2.68847e-05	0.000335592	0.00024156	10552/10109/10094/10095/2207/2209/2268/2212/5580/10092/2213/71/2214/3055/998/1398/5595/5906/2885/7454/5879/7409/6850/63916/4067/3320/55845/10006/7456/10451/5291/5290/60/147179/4651/10093/10096/55198/5594/3326/5058/5336	42
710	both_up	GO:0006995	cellular response to nitrogen starvation	3036-09-01	13/18862	2.75439e-05	0.000342419	0.000246475	643246/81631/23710/11337/10533/11345/8678/9474/84557	9
711	both_up	GO:0043562	cellular response to nitrogen levels	3036-09-01	13/18862	2.75439e-05	0.000342419	0.000246475	643246/81631/23710/11337/10533/11345/8678/9474/84557	9
712	both_up	GO:0033047	regulation of mitotic sister chromatid segregation	19/3036	45/18862	2.77125e-05	0.000343816	0.00024748	991/891/1843/9587/9319/11130/9232/5347/699/55755/3550/1063/10459/25906/8678/5885/51143/324/7756	19
713	both_up	GO:0042093	T-helper cell differentiation	24/3036	64/18862	2.82114e-05	0.000349295	0.000251424	604/8809/3146/3606/301/64218/3142/10538/84695/5914/80149/3566/51043/602/3718/6774/8767/3570/246778/64332/57089/84807/5971/7292	24
714	both_up	GO:0120032	regulation of plasma membrane bounded cell projection assembly	52/3036	186/18862	2.83171e-05	0.000349894	0.000251855	10109/64422/7419/10602/51256/81565/83478/79598/391/3985/5580/55909/84299/7226/23603/11344/90410/49856/5880/998/2332/7454/5879/3383/688/9759/4117/55845/9474/832/10178/5290/7046/116985/5909/54849/4651/1785/324/23329/9842/79647/10096/5868/2150/23433/8655/5337/5962/5756/5216/23580	52
715	both_up	GO:0034340	response to type I interferon	33/3036	101/18862	2.88478e-05	0.000355014	0.00025554	8772/10410/5696/4615/6672/2634/8519/10581/3133/3107/3093/3665/10379/51447/3660/3430/684/6041/3455/3454/5771/3659/3106/29110/103/3135/3105/5777/5770/439996/3136/84166/3326	33
716	both_up	GO:0046634	regulation of alpha-beta T cell activation	33/3036	101/18862	2.88478e-05	0.000355014	0.00025554	604/11314/3146/3606/1604/301/3133/3142/84695/8651/5914/80149/79576/7704/29126/3566/51043/11006/3659/3718/6850/3105/8767/384/54440/246778/10808/4860/64332/84807/729230/26191/7292	33
717	both_up	GO:0002685	regulation of leukocyte migration	56/3036	205/18862	2.9417e-05	0.00036129	0.000260058	683/1843/8772/11314/3146/2529/4615/301/3554/407008/391/2621/6484/719/63940/79890/101/1991/64127/2358/23604/158747/6868/5880/11035/1398/11240/5595/7422/5879/3383/29108/6403/2185/728/1230/375056/4067/3570/90550/3674/387/9943/196527/199/7057/4354/79647/27202/5594/811/2526/2150/3162/5724/729230	56
718	both_up	GO:0032733	positive regulation of interleukin-10 production	17/3036	38/18862	2.95075e-05	0.00036166	0.000260324	3146/7097/7099/353514/3082/64127/29126/4179/11334/64581/602/29108/6774/6850/54440/3329/7292	17
719	both_up	GO:0071901	negative regulation of protein serine/threonine kinase activity	43/3036	145/18862	2.95656e-05	0.00036166	0.000260324	5997/1843/1032/11314/11213/2629/1647/5728/5347/10636/1026/124790/5580/5998/3301/1845/1031/5515/3553/8692/6546/3087/150290/7128/29108/26524/10614/84062/4067/836/5777/7532/5575/5770/3315/5291/324/10251/26973/6653/1050/26191/2874	43
720	both_up	GO:0045807	positive regulation of endocytosis	32/3036	97/18862	3.0518e-05	0.000372563	0.000268173	1861/967/11031/7251/567/10211/1191/375/409/120892/998/5538/3643/2332/302/7422/6850/929/1601/5530/196527/977/1785/55198/23011/2150/3190/948/3092/6455/5336/23327	32
721	both_up	GO:0045637	regulation of myeloid cell differentiation	67/3036	258/18862	3.07452e-05	0.000374589	0.00026963	3148/2124/8772/4792/567/3146/634/1432/3149/6688/7099/2242/7538/11025/407008/7030/2353/537/4778/3665/1441/10221/5914/91/1051/6988/10398/7704/10234/84661/3059/11006/4057/3091/5771/56834/2811/3303/760/2185/6774/7305/84959/1230/3304/222166/4067/79577/3674/192670/6777/9770/9070/5196/7057/182/23186/55904/6886/2309/80762/9935/10272/4286/4853/5814/54623	67
722	both_up	GO:0038066	p38MAPK cascade	20/3036	49/18862	3.11236e-05	0.000377691	0.000271863	1843/1647/1432/6688/10912/4616/7538/3082/80149/8877/3553/653361/7422/5187/9261/4215/4217/26191/5606/9867	20
723	both_up	GO:0071349	cellular response to interleukin-12	20/3036	49/18862	3.11236e-05	0.000377691	0.000271863	4001/829/9446/375/140885/6888/6648/1072/5034/1265/5055/998/302/3936/759/3717/5908/5062/6950/3181	20
724	both_up	GO:0007093	mitotic cell cycle checkpoint	46/3036	159/18862	3.1706e-05	0.000383995	0.000276401	991/25949/891/1843/9587/1647/9319/11130/5347/8738/6790/699/1026/672/4683/29980/51512/64859/63967/55755/1869/4193/3550/1063/146956/10459/25906/51065/1820/995/9337/5546/7027/51143/56658/4849/1263/324/51347/7756/1017/4303/5514/27183/6154/57551	46
725	both_up	GO:0033044	regulation of chromosome organization	70/3036	273/18862	3.231e-05	0.000390535	0.000281109	991/891/3183/604/1843/9587/9319/11130/7153/9232/5347/2966/699/167227/672/22938/4683/57520/23558/55755/7520/57708/3550/54464/120892/3553/246184/1063/10459/22948/286053/25906/51043/2332/5595/7422/122953/8678/1062/5885/54386/3622/23168/26277/93624/51143/100134934/65018/26097/996/10460/221477/51529/7936/324/25836/5594/7756/55904/6886/3981/6950/10783/3181/26993/170506/5514/54623/84656/5976	70
726	both_up	GO:0044262	cellular carbohydrate metabolic process	73/3036	288/18862	3.34813e-05	0.000403893	0.000290724	9334/2992/5226/3101/3146/374907/5728/8972/5223/5209/5836/5208/7360/5509/5236/8660/2710/2584/54541/8987/51547/5210/55454/55277/10296/84649/7167/57001/5341/2852/3417/950/79660/10295/2820/3643/5321/3613/5771/572/55276/57103/2185/9759/313/10678/2683/2131/27235/3340/3099/2990/414328/83667/5165/5837/10269/9821/5500/55790/5504/55577/5499/5256/2932/2548/3628/3632/5724/2632/9653/83931/6513	73
727	both_up	GO:0043666	regulation of phosphoprotein phosphatase activity	37/3036	119/18862	3.36444e-05	0.000404533	0.000291185	2280/11314/51657/261726/5610/4659/805/2029/151987/3476/808/5525/79660/6093/23645/84930/6992/9989/8036/221692/9475/3717/51231/2771/84919/259282/9749/5504/55370/2932/5520/3326/5526/51400/3672/5514/2281	37
728	both_up	GO:0051983	regulation of chromosome segregation	30/3036	89/18862	3.36669e-05	0.000404533	0.000291185	991/891/1843/5359/9587/9319/11130/9232/5347/4288/699/57520/55755/3550/246184/1063/10459/286053/25906/8678/1062/22933/5885/51143/996/10460/51529/324/7756/10783	30
729	both_up	GO:0002720	positive regulation of cytokine production involved in immune response	21/3036	53/18862	3.38434e-05	0.000405059	0.000291563	8809/567/3606/7099/3554/3133/2865/64127/7805/3553/2867/64581/3135/3105/54440/2150/8915/948/170506/7292/8140	21
730	both_up	GO:0009620	response to fungus	21/3036	53/18862	3.38434e-05	0.000405059	0.000291563	6279/2597/383/6280/6283/4615/7099/1668/1991/4353/1667/728358/1669/1398/64581/4057/6850/695/23406/9474/8915	21
731	both_up	GO:0006644	phospholipid metabolic process	99/3036	419/18862	3.47184e-05	0.000414718	0.000298516	79887/660/5359/129642/10555/9489/2171/7920/5728/247/9021/3074/1622/5281/285172/375/5580/8813/1071/51099/58488/8651/23761/27315/51447/142891/9517/5341/3417/2224/23446/145447/54675/7376/63874/56994/3422/10554/8897/80271/5048/11261/8760/5321/51573/3613/65258/9488/9926/114882/3032/171586/10423/347735/80230/377/55650/79143/10809/54947/9107/10955/151056/2222/23533/2181/5130/8395/5291/10162/56261/57515/…	99
732	both_up	GO:0032479	regulation of type I interferon production	39/3036	128/18862	3.48979e-05	0.000415152	0.000298828	3148/9111/3146/84282/3428/7097/7706/10211/4615/7099/6737/51311/3665/8887/140885/7520/9246/3659/7128/29108/29110/6850/929/5435/8767/3320/1147/79671/5440/3329/7528/9208/84166/84868/5971/26191/170506/4791/5336	39
733	both_up	GO:0045921	positive regulation of exocytosis	29/3036	85/18862	3.5063e-05	0.000415152	0.000298828	7251/2268/7879/3684/537/5873/27243/375/11267/9846/1020/6386/9545/3566/6850/201294/8723/134957/6845/5868/6385/3689/6810/9146/2150/5724/8372/27183/5874	29
734	both_up	GO:0033046	negative regulation of sister chromatid segregation	18/3036	42/18862	3.52308e-05	0.000415152	0.000298828	991/891/1843/9587/9319/11130/9232/5347/699/55755/3550/1063/10459/25906/5885/51143/324/7756	18
735	both_up	GO:0033048	negative regulation of mitotic sister chromatid segregation	18/3036	42/18862	3.52308e-05	0.000415152	0.000298828	991/891/1843/9587/9319/11130/9232/5347/699/55755/3550/1063/10459/25906/5885/51143/324/7756	18
736	both_up	GO:0062208	positive regulation of pattern recognition receptor signaling pathway	18/3036	42/18862	3.52308e-05	0.000415152	0.000298828	7100/3146/7097/10211/7099/57142/9958/1535/3430/4057/3303/3304/7096/57162/2150/121260/26191/9867	18
737	both_up	GO:0072595	maintenance of protein localization in organelle	18/3036	42/18862	3.52308e-05	0.000415152	0.000298828	7295/6672/11079/11315/10956/3309/1020/706/11014/602/6500/51141/10945/3099/65018/11015/8733/129685	18
738	both_up	GO:2000816	negative regulation of mitotic sister chromatid separation	18/3036	42/18862	3.52308e-05	0.000415152	0.000298828	991/891/1843/9587/9319/11130/9232/5347/699/55755/3550/1063/10459/25906/5885/51143/324/7756	18
739	both_up	GO:0036503	ERAD pathway	33/3036	102/18862	3.61257e-05	0.000421929	0.000303706	55741/1861/285533/51009/51465/26270/7706/10952/10613/79089/10956/57414/4780/118424/3309/5706/29979/51528/10134/23190/91445/55432/550/258010/4121/51136/7993/80267/81502/54788/11160/57003/54557	33
740	both_up	GO:0001562	response to protozoan	13/3036	25/18862	3.61515e-05	0.000421929	0.000303706	383/6556/4615/116071/2634/10538/1667/728358/3566/64581/602/5196/1130	13
741	both_up	GO:0042832	defense response to protozoan	13/3036	25/18862	3.61515e-05	0.000421929	0.000303706	383/6556/4615/116071/2634/10538/1667/728358/3566/64581/602/5196/1130	13
742	both_up	GO:0060330	regulation of response to interferon-gamma	13/3036	25/18862	3.61515e-05	0.000421929	0.000303706	383/3460/3459/7341/9021/83666/8651/7376/5771/8554/3717/84166/3326	13
743	both_up	GO:0060334	regulation of interferon-gamma-mediated signaling pathway	13/3036	25/18862	3.61515e-05	0.000421929	0.000303706	383/3460/3459/7341/9021/83666/8651/7376/5771/8554/3717/84166/3326	13
744	both_up	GO:0043367	CD4-positive, alpha-beta T cell differentiation	28/3036	81/18862	3.62727e-05	0.000422536	0.000304143	604/8809/3146/3606/2529/301/64218/3142/10538/84695/8651/5914/80149/3566/51043/602/3718/6774/8767/3570/54440/246778/64332/57089/84807/1514/5971/7292	28
745	both_up	GO:0080164	regulation of nitric oxide metabolic process	23/3036	61/18862	3.72131e-05	0.000432665	0.000311434	2717/23564/7099/4317/1191/140885/80149/3553/706/64581/3643/5879/3383/2185/3320/10333/9475/3717/1785/3689/3326/8655/948	23
746	both_up	GO:0002292	T cell differentiation involved in immune response	26/3036	73/18862	3.78868e-05	0.00043966	0.000316469	604/8809/3146/3606/2207/301/64218/3142/10538/84695/5914/80149/4179/3566/51043/602/3718/6774/8767/3570/246778/64332/57089/84807/5971/7292	26
747	both_up	GO:0060491	regulation of cell projection assembly	52/3036	188/18862	3.87804e-05	0.000448377	0.000322744	10109/64422/7419/10602/51256/81565/83478/79598/391/3985/5580/55909/84299/7226/23603/11344/90410/49856/5880/998/2332/7454/5879/3383/688/9759/4117/55845/9474/832/10178/5290/7046/116985/5909/54849/4651/1785/324/23329/9842/79647/10096/5868/2150/23433/8655/5337/5962/5756/5216/23580	52
748	both_up	GO:0050729	positive regulation of inflammatory response	40/3036	133/18862	3.87849e-05	0.000448377	0.000322744	9111/6279/6280/4792/3606/7097/6283/5008/2896/7099/3133/4317/353514/11315/7132/63940/101/2865/1051/3430/120892/3553/10318/8692/4258/2867/695/8723/91662/6777/6845/3717/283131/64332/5294/7052/1050/729230/7292/1075	40
749	both_up	GO:0090312	positive regulation of protein deacetylation	3036-12-01	22/18862	3.89785e-05	0.000449763	0.000323741	604/25855/120892/51043/1859/7422/122953/3622/65018/221477/25836/26993	12
750	both_up	GO:0007041	lysosomal transport	35/3036	111/18862	3.91383e-05	0.000450755	0.000324456	51510/7251/2896/7879/51652/25978/3920/1191/81609/375/6272/7805/950/120892/22898/203228/23557/3303/151636/6845/9765/65018/64089/30845/57617/1130/9146/63894/6653/5660/55737/411/64400/27183/9482	35
751	both_up	GO:0098543	detection of other organism	3036-11-01	19/18862	3.93917e-05	0.000451968	0.000325329	4671/7097/7099/58484/8993/64127/64581/3106/3105/7096/10333	11
752	both_up	GO:1990182	exosomal secretion	3036-11-01	19/18862	3.93917e-05	0.000451968	0.000325329	10987/7251/8766/7879/5873/27243/11267/6386/6385/9146/27183	11
753	both_up	GO:0051607	defense response to virus	67/3036	260/18862	3.9908e-05	0.000456177	0.000328358	9447/3588/5359/9582/8772/5611/10410/84282/6036/3428/51251/10346/5610/83666/8519/10581/200315/51311/54512/3665/2633/9958/54541/10379/1668/10533/197259/1667/728358/3660/80149/566/53840/684/8692/6041/3455/11035/81570/3659/7128/29108/29110/8678/4277/81622/103/201294/56829/3320/151636/10955/255520/79671/439996/10269/246778/10521/329/84166/60509/1130/2150/55763/665/26191/170506	67
754	both_up	GO:0140546	defense response to symbiont	67/3036	260/18862	3.9908e-05	0.000456177	0.000328358	9447/3588/5359/9582/8772/5611/10410/84282/6036/3428/51251/10346/5610/83666/8519/10581/200315/51311/54512/3665/2633/9958/54541/10379/1668/10533/197259/1667/728358/3660/80149/566/53840/684/8692/6041/3455/11035/81570/3659/7128/29108/29110/8678/4277/81622/103/201294/56829/3320/151636/10955/255520/79671/439996/10269/246778/10521/329/84166/60509/1130/2150/55763/665/26191/170506	67
755	both_up	GO:0034198	cellular response to amino acid starvation	19/3036	46/18862	4.01264e-05	0.000456962	0.000328923	51100/58528/10670/5610/1026/7942/468/64121/355/11133/5595/8678/1611/83667/84557/5594/10325/4217/54407	19
756	both_up	GO:0061462	protein localization to lysosome	19/3036	46/18862	4.01264e-05	0.000456962	0.000328923	10542/7879/57142/3920/1191/6272/7805/950/11133/112770/64747/389541/9765/9475/64089/55788/9146/6653/27183	19
757	both_up	GO:0090090	negative regulation of canonical Wnt signaling pathway	50/3036	179/18862	4.09439e-05	0.000465403	0.000334999	5715/1649/5710/5700/5687/9861/5701/1432/5685/5696/5683/5682/5684/5718/5719/5691/5689/54949/83999/122011/5694/5690/5693/10213/5713/5706/6788/5688/7091/5695/9978/10459/26524/5717/100113407/5709/6478/7090/1601/59349/2735/5716/1452/5692/324/2932/5204/5707/22881/5708	50
758	both_up	GO:0032649	regulation of interferon-gamma production	34/3036	107/18862	4.20461e-05	0.000476159	0.000342741	1649/8772/8809/6556/1378/3146/3606/7099/3554/51311/2621/140885/64127/5914/7805/80149/3553/11035/29126/64581/11006/602/29108/3105/929/8767/54440/246778/3329/84868/729230/26191/7292/8140	34
759	both_up	GO:0046632	alpha-beta T cell differentiation	34/3036	107/18862	4.20461e-05	0.000476159	0.000342741	604/8809/3146/3606/2529/301/64218/3142/10538/84695/8651/5914/80149/79576/7704/3566/51043/11006/602/3659/3718/6774/6850/8767/3570/54440/246778/4860/64332/57089/84807/1514/5971/7292	34
760	both_up	GO:0070663	regulation of leukocyte proliferation	63/3036	241/18862	4.2209e-05	0.000477118	0.000343431	683/604/383/8772/11314/1378/4332/3146/3606/1604/4615/51237/7099/301/1026/3133/11326/10673/8660/2213/1051/10288/684/3553/11151/5880/11035/29126/4179/3087/51043/11006/5595/3659/7128/29108/3718/7305/6850/3135/3105/695/8767/4067/836/5777/6777/100133941/10451/384/54440/246778/199/4860/57162/5594/6385/84868/80762/729230/26191/7133/7292	63
761	both_up	GO:0032606	type I interferon production	39/3036	129/18862	4.23456e-05	0.000477777	0.000343906	3148/9111/3146/84282/3428/7097/7706/10211/4615/7099/6737/51311/3665/8887/140885/7520/9246/3659/7128/29108/29110/6850/929/5435/8767/3320/1147/79671/5440/3329/7528/9208/84166/84868/5971/26191/170506/4791/5336	39
762	both_up	GO:0030217	T cell differentiation	64/3036	246/18862	4.31005e-05	0.000485398	0.000349391	604/8772/2629/8809/567/1378/3146/3606/2529/2207/301/23210/64218/3142/10538/84695/5316/101/8651/27166/5914/80149/79576/10288/6868/7704/3553/10312/11035/4179/3566/51043/11006/602/5771/3659/572/3140/55636/7409/3718/6774/6850/3135/8767/3570/9474/6777/54440/57580/246778/4860/64332/57089/6670/1209/3981/84807/1514/5971/9935/729230/26191/7292	64
763	both_up	GO:1902905	positive regulation of supramolecular fiber organization	55/3036	203/18862	4.41629e-05	0.000496446	0.000357344	10552/10109/10094/9535/10602/10095/2242/7408/1191/375/10092/5341/55755/3055/11151/5663/998/7168/6249/2885/2934/7454/5879/3383/29108/51199/3303/2185/8851/22919/2017/3304/55845/4733/2764/10178/387/5829/9475/253260/10300/6683/81873/79709/7046/10093/5987/10096/6385/9948/2150/5058/8477/5216/23580	55
764	both_up	GO:0045841	negative regulation of mitotic metaphase/anaphase transition	17/3036	39/18862	4.44956e-05	0.000498351	0.000358715	991/891/1843/9587/9319/11130/5347/699/55755/3550/1063/10459/25906/5885/51143/324/7756	17
765	both_up	GO:2000785	regulation of autophagosome assembly	17/3036	39/18862	4.44956e-05	0.000498351	0.000358715	51100/5899/81876/120892/90410/8897/203228/79142/9554/8678/8408/55254/65018/23256/9637/5868/128866	17
766	both_up	GO:0055067	monovalent inorganic cation homeostasis	46/3036	161/18862	4.45944e-05	0.000498542	0.000358853	529/51382/6556/8992/3759/2896/23315/528/147007/533/7879/9114/55647/4097/537/55858/9990/120892/6548/9550/10312/11261/5538/6546/526/5595/65010/23557/760/2131/523/23312/483/25932/150159/51606/535/482/2771/5594/8529/56996/135/57835/23327/527	46
767	both_up	GO:0030593	neutrophil chemotaxis	33/3036	103/18862	4.50331e-05	0.000502526	0.00036172	6279/683/6280/6283/2207/5479/51192/407008/3577/719/1441/3579/6729/64127/23604/158747/2919/5880/5879/7409/728/6850/5473/90550/10451/57580/5196/5294/4354/27202/3689/5197/3672	33
768	both_up	GO:1902563	regulation of neutrophil activation	3036-08-01	11/18862	4.65145e-05	0.000517167	0.000372259	11314/2896/3684/2213/6850/84106/3689/5724	8
769	both_up	GO:1903265	positive regulation of tumor necrosis factor-mediated signaling pathway	3036-08-01	11/18862	4.65145e-05	0.000517167	0.000372259	837/834/3093/7805/6868/3303/3304/8904	8
770	both_up	GO:0032613	interleukin-10 production	23/3036	62/18862	5.02174e-05	0.000555546	0.000399884	3146/7097/7099/4317/353514/3082/64127/2213/29126/4179/11334/64581/11006/602/29108/3718/6774/7305/6850/54440/3329/2150/7292	23
771	both_up	GO:0061912	selective autophagy	23/3036	62/18862	5.02174e-05	0.000555546	0.000399884	81631/27429/7879/23001/8987/64127/9517/29979/5595/57103/65992/29110/8678/8767/9927/550/9474/3964/10241/83667/9821/65018/10558	23
772	both_up	GO:0034101	erythrocyte homeostasis	37/3036	121/18862	5.02394e-05	0.000555546	0.000399884	3148/604/567/1432/6688/23210/7538/5316/10296/91/3059/3091/5926/5771/7422/211/2539/3303/3718/6774/669/103/3304/4067/836/6777/3717/6670/23186/55904/6886/212/2309/51327/9935/6229/3162	37
773	both_up	GO:0045123	cellular extravasation	25/3036	70/18862	5.03506e-05	0.000555768	0.000400044	6402/683/8772/2529/3554/6484/6404/140885/101/1991/566/6093/11035/1398/3383/6403/2131/2650/5294/3689/2526/50848/5724/729230/3672	25
774	both_up	GO:0002294	CD4-positive, alpha-beta T cell differentiation involved in immune response	24/3036	66/18862	5.06115e-05	0.00055764	0.000401392	604/8809/3146/3606/301/64218/3142/10538/84695/5914/80149/3566/51043/602/3718/6774/8767/3570/246778/64332/57089/84807/5971/7292	24
775	both_up	GO:0002433	immune response-regulating cell surface receptor signaling pathway involved in phagocytosis	41/3036	139/18862	5.12843e-05	0.00056201	0.000404537	10552/10109/10094/10095/2209/2268/2212/5580/10092/2213/71/2214/3055/998/1398/5595/5906/2885/7454/5879/7409/6850/63916/4067/3320/55845/10006/7456/10451/5291/5290/60/147179/4651/10093/10096/55198/5594/3326/5058/5336	41
776	both_up	GO:0031333	negative regulation of protein-containing complex assembly	41/3036	139/18862	5.12843e-05	0.00056201	0.000404537	2629/3146/829/11315/1191/822/5580/8543/6840/54961/830/29103/3309/11344/8195/7114/5894/998/1859/2934/4210/85464/8408/22919/22933/832/258010/136319/2288/11078/329/2932/54434/5494/3297/6653/91663/5962/5756/5216/24144	41
777	both_up	GO:0038096	Fc-gamma receptor signaling pathway involved in phagocytosis	41/3036	139/18862	5.12843e-05	0.00056201	0.000404537	10552/10109/10094/10095/2209/2268/2212/5580/10092/2213/71/2214/3055/998/1398/5595/5906/2885/7454/5879/7409/6850/63916/4067/3320/55845/10006/7456/10451/5291/5290/60/147179/4651/10093/10096/55198/5594/3326/5058/5336	41
778	both_up	GO:0021762	substantia nigra development	18/3036	43/18862	5.15254e-05	0.000562461	0.000404862	7531/838/7533/10409/805/808/3309/998/11240/59345/7707/2539/22933/387/60/64426/8655/1340	18
779	both_up	GO:0098927	vesicle-mediated transport between endosomal compartments	18/3036	43/18862	5.15254e-05	0.000562461	0.000404862	8724/7879/51652/11267/11151/5595/8678/29934/1601/23317/64089/23011/5594/5868/6653/5962/64400/9482	18
780	both_up	GO:0009266	response to temperature stimulus	60/3036	228/18862	5.16019e-05	0.000562461	0.000404862	7531/133/5611/10016/4792/10569/7341/27429/6396/1026/2353/56925/3281/8021/3490/3301/6648/7226/409/6548/9658/81570/51022/30001/3310/5595/8480/37/10294/7852/3303/4277/3304/929/9261/4067/7041/3320/2288/10049/3066/10808/3337/7057/3329/51316/10728/55198/5594/7266/55466/2932/26973/3297/3326/3162/3305/170506/284207/22797	60
781	both_up	GO:0002460	adaptive immune response based on somatic recombination of immune receptors built from immunoglobulin superfamily domains	88/3036	367/18862	5.26247e-05	0.000572587	0.00041215	604/383/8772/8809/6556/567/1378/3146/3606/634/1604/51010/2529/2207/4615/7099/301/3554/3133/64218/3142/710/10673/10538/51311/5873/4683/1191/84695/5580/3665/51279/202309/64127/2213/80149/6868/3553/713/10312/11035/29126/4179/10459/3566/51043/11006/602/8417/5321/7454/3140/3383/7128/3106/3718/6774/3135/3105/695/8767/201294/3570/5777/712/54440/246778/3136/182/3329/64332/81545/57089/8741/3251/84868/3981…	88
782	both_up	GO:0036336	dendritic cell migration	14/3036	29/18862	5.28631e-05	0.000573726	0.00041297	3146/240/3577/2621/3579/7226/998/7852/1230/2131/196527/5294/811/729230	14
783	both_up	GO:0051651	maintenance of location in cell	56/3036	209/18862	5.29174e-05	0.000573726	0.00041297	7295/1649/2280/6279/6280/5552/6672/11079/2495/805/9446/11315/10956/3934/79041/808/2852/3309/1020/7226/11344/706/11151/5663/7114/6717/11014/6546/30001/602/2934/55636/2185/2512/6500/84959/51141/4067/5777/1627/9474/10945/3099/65018/11015/1193/811/219931/8733/2548/6653/57192/5756/129685/2281/5336	56
784	both_up	GO:0060828	regulation of canonical Wnt signaling pathway	72/3036	287/18862	5.40279e-05	0.000584727	0.000420889	5715/1649/5710/5700/5687/9861/7320/5701/1432/5685/5696/5683/3611/5682/5684/5718/5719/5691/5689/54949/83999/122011/5694/5690/5693/10213/5713/5706/2776/6788/10023/5688/120892/90410/3516/7091/5663/5695/9978/10459/3087/5218/81847/26524/5717/100113407/51366/5709/6478/9101/7090/1613/1601/59349/2735/5716/51527/1452/1453/5692/324/5499/406/2932/5494/5204/5707/22881/5708/147699/54994/23399	72
785	both_up	GO:0051250	negative regulation of lymphocyte activation	44/3036	153/18862	5.45038e-05	0.000588834	0.000423845	604/383/11314/1378/4332/3146/634/64092/3149/2268/301/3142/11326/84695/8651/1845/2213/7805/80149/1051/10288/29126/3566/51043/11006/5771/3659/79626/7128/55824/3718/7305/3135/695/4067/836/5777/384/57162/6385/84868/80762/26191/7292	44
786	both_up	GO:0033572	transferrin transport	16/3036	36/18862	5.57364e-05	0.000599215	0.000431318	529/51382/8992/528/533/9114/537/9550/10312/526/523/51606/535/1785/57192/527	16
787	both_up	GO:0106106	cold-induced thermogenesis	42/3036	144/18862	5.57592e-05	0.000599215	0.000431318	1649/5608/8809/2171/1666/3606/2180/55856/10912/7099/7030/6009/58488/468/26580/3934/1051/9673/6868/7376/3516/9658/3566/51043/7422/7852/6850/9927/7090/23135/3717/51738/4849/5564/324/51316/406/55198/9807/3297/948/729230	42
788	both_up	GO:0120161	regulation of cold-induced thermogenesis	42/3036	144/18862	5.57592e-05	0.000599215	0.000431318	1649/5608/8809/2171/1666/3606/2180/55856/10912/7099/7030/6009/58488/468/26580/3934/1051/9673/6868/7376/3516/9658/3566/51043/7422/7852/6850/9927/7090/23135/3717/51738/4849/5564/324/51316/406/55198/9807/3297/948/729230	42
789	both_up	GO:0000377	RNA splicing, via transesterification reactions with bulged adenosine as nucleophile	91/3036	383/18862	5.68033e-05	0.000608293	0.000437852	8896/8683/25949/3183/51639/10569/6732/57461/11193/54957/23210/11066/10419/4116/11017/153527/22938/5439/55660/6637/6635/55954/7307/51574/2483/10284/3188/79005/22826/3550/988/6632/9589/10421/1859/10659/2332/10907/84844/54883/10914/9939/51340/2963/22913/5093/51692/85437/55147/5435/84081/9775/51503/5546/7375/9584/55599/55280/8559/55696/58155/22794/27238/10262/5432/10285/10521/5440/10181/51362/10179/9…	91
790	both_up	GO:0000398	mRNA splicing, via spliceosome	91/3036	383/18862	5.68033e-05	0.000608293	0.000437852	8896/8683/25949/3183/51639/10569/6732/57461/11193/54957/23210/11066/10419/4116/11017/153527/22938/5439/55660/6637/6635/55954/7307/51574/2483/10284/3188/79005/22826/3550/988/6632/9589/10421/1859/10659/2332/10907/84844/54883/10914/9939/51340/2963/22913/5093/51692/85437/55147/5435/84081/9775/51503/5546/7375/9584/55599/55280/8559/55696/58155/22794/27238/10262/5432/10285/10521/5440/10181/51362/10179/9…	91
791	both_up	GO:0006919	activation of cysteine-type endopeptidase activity involved in apoptotic process	29/3036	87/18862	5.70278e-05	0.000609628	0.000438812	6279/8772/10016/6280/400410/8743/8738/58484/8837/7805/5023/637/355/572/51065/842/55081/29108/1611/22900/91662/3336/3717/3329/317/23787/3092/10541/1512	29
792	both_up	GO:0035722	interleukin-12-mediated signaling pathway	19/3036	47/18862	5.72506e-05	0.000609874	0.00043899	4001/829/9446/375/6888/6648/1072/5034/1265/5055/998/302/3936/759/3717/5908/5062/6950/3181	19
793	both_up	GO:0045839	negative regulation of mitotic nuclear division	19/3036	47/18862	5.72506e-05	0.000609874	0.00043899	991/891/1843/9587/9319/11130/5347/699/55755/54998/3550/1063/10459/25906/5885/51143/324/7756/10201	19
794	both_up	GO:0008630	intrinsic apoptotic signaling pathway in response to DNA damage	32/3036	100/18862	5.98999e-05	0.000635876	0.000457706	597/1032/51246/3428/27429/6880/1026/672/22938/1191/7132/54541/1869/637/5423/602/572/51065/842/4170/29108/6498/3622/138151/204851/51588/3190/3162/7133/7178/960/6154	32
795	both_up	GO:0035710	CD4-positive, alpha-beta T cell activation	32/3036	100/18862	5.98999e-05	0.000635876	0.000457706	604/8809/3146/3606/1604/2529/301/64218/3142/10538/84695/8651/5914/80149/10312/29126/3566/51043/602/3718/6774/8767/3570/384/54440/246778/64332/57089/84807/1514/5971/7292	32
796	both_up	GO:0035303	regulation of dephosphorylation	56/3036	210/18862	6.10187e-05	0.000646629	0.000465446	7531/2280/11314/2629/51657/261726/5610/55012/4659/9088/805/2029/151987/5580/3476/5341/808/5525/79660/10288/6093/8897/23645/11035/11261/10421/84930/6992/9989/8178/8036/255919/221692/9475/3717/51231/63935/65018/2771/84919/259282/9749/9887/5504/55370/2932/84240/5520/3326/7529/5526/51400/3672/5514/2281/9110	56
797	both_up	GO:0051604	protein maturation	73/3036	293/18862	6.11428e-05	0.00064682	0.000465584	114769/837/9528/2280/834/3240/7850/8772/51726/444/5552/10440/27247/3428/55848/23478/27429/3250/58484/8530/90701/151516/60559/51279/8728/29100/101/23761/2161/83464/6868/120892/7123/5663/1889/2678/30001/1066/2934/572/1362/29108/23557/2023/4311/55851/22900/23385/8767/122961/2590/836/81619/29934/79903/10269/10162/199713/7057/3329/81502/81689/811/143458/10730/5046/1514/831/6653/2281/1512/83932/51218	73
798	both_up	GO:0050851	antigen receptor-mediated signaling pathway	79/3036	323/18862	6.1401e-05	0.000648429	0.000466742	5715/5710/5700/5687/9861/660/7462/11314/4332/5701/634/5685/5696/5683/5682/5684/5718/2633/5719/5691/5689/8517/5694/1845/5690/2213/5693/11120/7805/10213/80149/5713/5706/5688/79908/3937/5663/5695/150372/10616/11006/5771/1997/7454/23118/51324/5717/55824/9473/10603/6850/6500/3105/695/8767/5709/4067/5777/84106/1147/10451/5716/5291/5290/64332/5692/5594/84807/5062/5707/1445/5058/8915/10917/114625/5708/26…	79
799	both_up	GO:0000186	activation of MAPKK activity	20/3036	51/18862	6.16058e-05	0.000648653	0.000466903	5610/8649/197259/120892/5663/5894/8754/1398/5595/10746/8767/1326/28956/3717/7046/4215/5594/4296/4217/369	20
800	both_up	GO:0046755	viral budding	13/3036	26/18862	6.1659e-05	0.000648653	0.000466903	51510/7251/51652/25978/27243/11267/5119/79720/57132/51534/137492/128866/27183	13
801	both_up	GO:0042770	signal transduction in response to DNA damage	39/3036	131/18862	6.1741e-05	0.000648653	0.000466903	891/1647/1432/5347/8738/6790/6672/9100/1026/672/10538/4683/51720/80254/51512/1869/4193/754/637/988/10459/1859/602/2885/51065/842/1820/995/9337/7027/83667/5716/10269/4849/1263/8493/1017/960/6154	39
802	both_up	GO:0031667	response to nutrient levels	104/3036	451/18862	6.34163e-05	0.000665108	0.000478748	1649/3939/51100/133/383/1032/58528/643246/2629/7378/2180/3428/5728/7706/81631/10670/80315/5899/5610/5571/5315/2242/7538/8520/55062/1026/249/2029/22938/2621/3920/4925/7942/468/23710/11337/96459/22856/4780/64127/10533/11345/29103/4353/6648/64121/80149/3309/8942/1603/7376/120892/8195/706/355/2730/11133/8897/4149/2182/6546/10634/5595/2934/1824/3383/2539/6678/8678/3155/8408/1611/22933/26608/80010/9474…	104
803	both_up	GO:1903428	positive regulation of reactive oxygen species biosynthetic process	21/3036	55/18862	6.46304e-05	0.000676679	0.000487076	23564/7099/4317/11315/5873/1191/6648/1535/3553/64581/3643/3383/2185/9759/3320/10333/3717/1785/3689/3326/948	21
804	both_up	GO:1902041	regulation of extrinsic apoptotic signaling pathway via death domain receptors	22/3036	59/18862	6.64293e-05	0.000692847	0.000498714	3148/8772/8743/5728/6672/672/3082/11315/8837/6788/355/85450/5894/3383/7128/6498/64114/117584/7057/2932/6810/3162	22
805	both_up	GO:0090150	establishment of protein localization to membrane	85/3036	354/18862	6.64549e-05	0.000692847	0.000498714	56851/7531/196383/64422/3753/11031/56947/8766/6727/84885/6728/4218/7533/9694/2040/64374/7879/10952/7095/3684/27342/131540/6809/51234/26521/8548/6729/51125/808/6747/1869/6746/10791/3309/1020/637/6386/653361/51304/90522/6745/23480/11261/79720/2664/10890/353116/56850/572/8851/130617/3320/140823/7027/7532/51762/23204/9341/2181/137492/100133941/7534/83460/55831/55176/84243/4666/3689/3308/6229/7529/144…	85
806	both_up	GO:0031398	positive regulation of protein ubiquitination	36/3036	118/18862	6.65151e-05	0.000692847	0.000498714	991/27338/2280/9111/10016/51256/5728/5347/553115/5861/672/7321/25898/64127/7332/7805/8877/754/3309/120892/29979/9978/79142/6500/59343/8767/54165/5716/329/65018/57162/80762/123879/8915/26191/83932	36
807	both_up	GO:0008654	phospholipid biosynthetic process	68/3036	269/18862	6.68316e-05	0.000693601	0.000499257	660/5359/129642/10555/9489/2171/5728/3074/5281/375/8813/51099/58488/23761/27315/142891/9517/3417/2224/23446/54675/63874/56994/3422/10554/8897/11261/8760/5321/65258/9488/9926/171586/10423/80230/377/55650/79143/10809/54947/9107/23533/2181/5130/8395/5291/10162/57515/5290/1119/64419/166929/5294/5868/8904/8895/9896/51205/8733/8443/84188/5337/259230/10026/94005/154141/9110/5336	68
808	both_up	GO:0002287	alpha-beta T cell activation involved in immune response	24/3036	67/18862	6.69284e-05	0.000693601	0.000499257	604/8809/3146/3606/301/64218/3142/10538/84695/5914/80149/3566/51043/602/3718/6774/8767/3570/246778/64332/57089/84807/5971/7292	24
809	both_up	GO:0002293	alpha-beta T cell differentiation involved in immune response	24/3036	67/18862	6.69284e-05	0.000693601	0.000499257	604/8809/3146/3606/301/64218/3142/10538/84695/5914/80149/3566/51043/602/3718/6774/8767/3570/246778/64332/57089/84807/5971/7292	24
810	both_up	GO:0045185	maintenance of protein location	30/3036	92/18862	6.80749e-05	0.000704287	0.000506949	7295/4792/5552/6672/11079/11315/10956/3309/1020/11344/706/7114/6717/11014/602/2934/6500/51141/1627/10945/3099/5716/65018/11015/8733/6653/7529/4793/5756/129685	30
811	both_up	GO:1902115	regulation of organelle assembly	51/3036	187/18862	6.82609e-05	0.000705016	0.000507473	51100/51510/64422/7419/7251/51657/51256/5347/5899/25978/672/79598/3985/27243/57622/55755/81876/10615/6386/3055/120892/90410/8897/49856/5119/203228/3936/79142/2934/9554/3303/50807/8678/57132/8408/4117/3304/4733/9474/55254/65018/23256/1785/23329/9637/5868/6385/8655/5962/128866/56890	51
812	both_up	GO:1904029	regulation of cyclin-dependent protein kinase activity	33/3036	105/18862	6.90538e-05	0.000712001	0.000512501	891/9133/1032/896/890/1647/5728/5347/902/1026/9088/1164/124790/1022/1031/9134/6868/3087/7128/26524/10614/8851/8812/29950/995/836/57018/5716/60/324/3326/1050/905	33
813	both_up	GO:0007035	vacuolar acidification	3036-12-01	23/18862	6.95633e-05	0.000716044	0.000515412	6556/8992/2896/147007/9114/10312/5538/23557/23312/25932/51606/535	12
814	both_up	GO:0031330	negative regulation of cellular catabolic process	65/3036	255/18862	7.33472e-05	0.000753722	0.000542532	3240/3183/5476/6556/5768/1432/4615/10670/7538/6880/7077/3082/11315/26073/64802/10533/11345/1869/819/7076/6386/120892/6093/706/440503/5663/81892/2332/302/79142/10605/23118/4170/57103/9704/65992/9554/8678/1611/6774/51322/22933/9261/55353/9683/55254/79048/258010/56658/65018/23429/5290/23256/5294/9637/4130/6653/3326/3162/25819/6201/128866/11011/26191/170506	65
815	both_up	GO:0002696	positive regulation of leukocyte activation	94/3036	401/18862	7.39854e-05	0.000754377	0.000543003	338339/683/604/8772/1378/3146/3606/1604/8740/51010/4615/2268/7099/2319/301/55012/3684/1026/3133/3142/4317/10673/2621/8660/140885/101/8651/9846/64127/5914/10326/79576/10288/7704/120892/3553/11151/29126/4179/10459/998/3566/51043/64581/11006/5321/2885/572/5879/29108/7409/3718/7305/79155/6850/3135/3105/695/8767/8723/4067/5777/10333/6777/1326/6845/100133941/10451/54440/10808/199/7057/5290/4860/3329/64…	94
816	both_up	GO:0050670	regulation of lymphocyte proliferation	58/3036	221/18862	7.3994e-05	0.000754377	0.000543003	683/604/383/8772/11314/1378/4332/3146/3606/1604/4615/51237/7099/301/1026/3133/11326/10673/8660/2213/1051/10288/3553/11151/5880/11035/29126/4179/51043/11006/3659/29108/3718/7305/6850/3135/3105/695/8767/4067/836/5777/6777/100133941/10451/384/54440/246778/199/4860/57162/6385/84868/80762/729230/26191/7133/7292	58
817	both_up	GO:0008631	intrinsic apoptotic signaling pathway in response to oxidative stress	18/3036	44/18862	7.41524e-05	0.000754377	0.000543003	27429/11235/1545/90441/11315/5580/4780/6648/5034/29979/3091/4170/10550/3315/51527/3717/65018/4217	18
818	both_up	GO:0051985	negative regulation of chromosome segregation	18/3036	44/18862	7.41524e-05	0.000754377	0.000543003	991/891/1843/9587/9319/11130/9232/5347/699/55755/3550/1063/10459/25906/5885/51143/324/7756	18
819	both_up	GO:1903573	negative regulation of response to endoplasmic reticulum stress	18/3036	44/18862	7.41524e-05	0.000754377	0.000543003	51060/5611/240/11315/1191/7009/3309/7376/120892/23645/2907/65992/3303/10959/258010/5770/10162/84919	18
820	both_up	GO:1905819	negative regulation of chromosome separation	18/3036	44/18862	7.41524e-05	0.000754377	0.000543003	991/891/1843/9587/9319/11130/9232/5347/699/55755/3550/1063/10459/25906/5885/51143/324/7756	18
821	both_up	GO:0000079	regulation of cyclin-dependent protein serine/threonine kinase activity	32/3036	101/18862	7.43009e-05	0.000754578	0.000543148	891/9133/1032/896/890/1647/5728/5347/902/1026/9088/1164/124790/1022/1031/9134/6868/3087/7128/26524/10614/8851/8812/29950/995/836/57018/5716/60/324/1050/905	32
822	both_up	GO:0002888	positive regulation of myeloid leukocyte mediated immunity	3036-10-01	17/18862	7.47007e-05	0.000754578	0.000543148	383/3684/3133/7305/695/3689/6810/2150/5724/170506	10
823	both_up	GO:0031065	positive regulation of histone deacetylation	3036-10-01	17/18862	7.47007e-05	0.000754578	0.000543148	604/120892/51043/7422/122953/3622/65018/221477/25836/26993	10
824	both_up	GO:0032928	regulation of superoxide anion generation	3036-11-01	20/18862	7.47902e-05	0.000754578	0.000543148	3684/5580/2358/2773/64581/7305/6850/2771/3689/2150/26574	11
825	both_up	GO:0097734	extracellular exosome biogenesis	3036-11-01	20/18862	7.47902e-05	0.000754578	0.000543148	10987/7251/8766/7879/5873/27243/11267/6386/6385/9146/27183	11
826	both_up	GO:0034504	protein localization to nucleus	69/3036	275/18862	7.60216e-05	0.000765561	0.000551054	7295/7531/1861/4792/3837/1432/10542/5347/6672/1871/2634/6396/83666/1026/3985/11315/5580/8021/51574/51512/4193/80149/754/1020/7704/120892/27348/8692/6612/5663/22948/11261/3087/163590/3059/11006/602/114882/26524/6774/6850/6500/255919/51366/51307/151636/5530/83667/55696/3717/1894/84897/3842/2752/26092/55198/5594/811/2932/3326/6950/948/1495/3840/23534/5514/129685/23399/54623	69
827	both_up	GO:0071214	cellular response to abiotic stimulus	80/3036	330/18862	7.62551e-05	0.000765561	0.000551054	114769/7100/834/4318/8772/400410/1647/3759/1432/3428/5728/10367/838/8740/8738/4615/7099/10010/1026/4055/51311/7132/5580/468/4193/3309/7520/9990/7076/1265/6548/3553/706/355/8692/11261/2332/375757/5595/2885/3659/572/842/5879/9759/10746/89872/4311/836/9683/8450/10714/51719/136319/9943/5481/10269/1894/4638/5290/7528/404672/1785/23514/25836/3981/50848/5971/3297/8915/5724/6416/11011/57192/8372/170506/6…	80
828	both_up	GO:0104004	cellular response to environmental stimulus	80/3036	330/18862	7.62551e-05	0.000765561	0.000551054	114769/7100/834/4318/8772/400410/1647/3759/1432/3428/5728/10367/838/8740/8738/4615/7099/10010/1026/4055/51311/7132/5580/468/4193/3309/7520/9990/7076/1265/6548/3553/706/355/8692/11261/2332/375757/5595/2885/3659/572/842/5879/9759/10746/89872/4311/836/9683/8450/10714/51719/136319/9943/5481/10269/1894/4638/5290/7528/404672/1785/23514/25836/3981/50848/5971/3297/8915/5724/6416/11011/57192/8372/170506/6…	80
829	both_up	GO:0000375	RNA splicing, via transesterification reactions	91/3036	386/18862	7.68861e-05	0.000770628	0.000554701	8896/8683/25949/3183/51639/10569/6732/57461/11193/54957/23210/11066/10419/4116/11017/153527/22938/5439/55660/6637/6635/55954/7307/51574/2483/10284/3188/79005/22826/3550/988/6632/9589/10421/1859/10659/2332/10907/84844/54883/10914/9939/51340/2963/22913/5093/51692/85437/55147/5435/84081/9775/51503/5546/7375/9584/55599/55280/8559/55696/58155/22794/27238/10262/5432/10285/10521/5440/10181/51362/10179/9…	91
830	both_up	GO:0050868	negative regulation of T cell activation	36/3036	119/18862	8.07723e-05	0.000808252	0.000581783	604/383/11314/1378/3146/634/301/3142/11326/84695/8651/1845/2213/7805/80149/1051/10288/29126/3566/51043/11006/5771/3659/79626/55824/3718/3135/836/5777/384/57162/6385/84868/80762/26191/7292	36
831	both_up	GO:0007094	mitotic spindle assembly checkpoint	16/3036	37/18862	8.35945e-05	0.000832399	0.000599164	991/891/1843/9587/9319/11130/5347/699/55755/3550/1063/10459/25906/51143/324/7756	16
832	both_up	GO:0071173	spindle assembly checkpoint	16/3036	37/18862	8.35945e-05	0.000832399	0.000599164	991/891/1843/9587/9319/11130/5347/699/55755/3550/1063/10459/25906/51143/324/7756	16
833	both_up	GO:0071174	mitotic spindle checkpoint	16/3036	37/18862	8.35945e-05	0.000832399	0.000599164	991/891/1843/9587/9319/11130/5347/699/55755/3550/1063/10459/25906/51143/324/7756	16
834	both_up	GO:0018215	protein phosphopantetheinylation	80/3036	331/18862	8.49659e-05	0.000844677	0.000608002	8459/25797/10987/64422/56913/8460/444/29071/5768/7920/79623/140739/23071/374907/10652/84885/23210/9100/10010/9960/131540/84695/84669/10130/9958/79174/5351/3052/10617/51125/9039/10533/5034/4193/10213/80149/9246/9616/127018/145447/51304/4245/9978/2678/5538/51022/30001/2591/7128/9101/2590/55432/11313/54503/7375/84945/84196/80124/8693/7347/2752/126119/79709/2650/84243/23390/5229/51809/375743/7052/369…	80
835	both_up	GO:1903747	regulation of establishment of protein localization to mitochondrion	25/3036	72/18862	8.57177e-05	0.000850766	0.000612385	51100/7531/7533/27429/3301/7332/118424/1869/637/120892/5880/7323/22885/572/54741/7027/7532/7534/65018/55486/59286/9520/665/7529/3305	25
836	both_up	GO:0030218	erythrocyte differentiation	35/3036	115/18862	8.80665e-05	0.000872659	0.000628144	3148/604/567/1432/6688/23210/7538/5316/10296/91/3059/3091/5926/5771/7422/211/2539/3303/3718/6774/669/103/3304/4067/836/6777/3717/6670/23186/55904/6886/212/2309/51327/9935	35
837	both_up	GO:0032615	interleukin-12 production	22/3036	60/18862	8.90761e-05	0.000875556	0.000630229	11213/3146/1432/7097/7099/353514/51311/64127/7805/409/64581/3659/4210/3106/3718/6850/3135/8767/7057/3329/948/7292	22
838	both_up	GO:0032653	regulation of interleukin-10 production	22/3036	60/18862	8.90761e-05	0.000875556	0.000630229	3146/7097/7099/4317/353514/3082/64127/2213/29126/4179/11334/64581/11006/602/29108/3718/6774/7305/6850/54440/3329/7292	22
839	both_up	GO:0032655	regulation of interleukin-12 production	22/3036	60/18862	8.90761e-05	0.000875556	0.000630229	11213/3146/1432/7097/7099/353514/51311/64127/7805/409/64581/3659/4210/3106/3718/6850/3135/8767/7057/3329/948/7292	22
840	both_up	GO:0032722	positive regulation of chemokine production	22/3036	60/18862	8.90761e-05	0.000875556	0.000630229	3146/7097/247/4615/7099/5610/2865/64127/6868/23765/3553/3566/2867/64581/3091/29108/6850/8767/3570/199/84868/3162	22
841	both_up	GO:0071806	protein transmembrane transport	22/3036	60/18862	8.90761e-05	0.000875556	0.000630229	19/10440/10952/7095/1191/51025/6729/29103/3309/6253/23480/100287932/5828/4170/130617/10245/140823/55176/3329/80273/84134/5194	22
842	both_up	GO:0032642	regulation of chemokine production	29/3036	89/18862	9.06972e-05	0.000890057	0.000640667	3146/7097/247/4615/7099/5610/140885/1991/2865/64127/6868/23765/3553/3566/2867/64581/11006/3091/4210/29108/6850/8767/3570/384/199/84868/2150/23512/3162	29
843	both_up	GO:0006672	ceramide metabolic process	32/3036	102/18862	9.17524e-05	0.000898967	0.00064708	2717/4758/9334/2629/285848/2529/27429/3074/7357/8439/256435/7132/5580/427/142891/9517/8877/5023/5515/64834/2760/8560/29095/8705/55331/166929/7903/10558/259230/171546/6483/57704	32
844	both_up	GO:0097352	autophagosome maturation	17/3036	41/18862	9.56939e-05	0.000934585	0.000672718	7251/643246/81631/51652/3920/23710/11337/11345/29979/9342/79142/23557/55254/10241/84557/57231/57192	17
845	both_up	GO:1902100	negative regulation of metaphase/anaphase transition of cell cycle	17/3036	41/18862	9.56939e-05	0.000934585	0.000672718	991/891/1843/9587/9319/11130/5347/699/55755/3550/1063/10459/25906/5885/51143/324/7756	17
846	both_up	GO:0019915	lipid storage	28/3036	85/18862	9.61294e-05	0.000937338	0.0006747	19/4792/2629/10226/3074/51099/26580/84649/9619/80149/7376/3553/440503/8760/2867/2760/5771/1066/114882/123/550/6777/10938/4481/57104/3690/948/6646	28
847	both_up	GO:0032944	regulation of mononuclear cell proliferation	58/3036	223/18862	9.67916e-05	0.00094229	0.000678264	683/604/383/8772/11314/1378/4332/3146/3606/1604/4615/51237/7099/301/1026/3133/11326/10673/8660/2213/1051/10288/3553/11151/5880/11035/29126/4179/51043/11006/3659/29108/3718/7305/6850/3135/3105/695/8767/4067/836/5777/6777/100133941/10451/384/54440/246778/199/4860/57162/6385/84868/80762/729230/26191/7133/7292	58
848	both_up	GO:0019079	viral genome replication	38/3036	129/18862	9.77614e-05	0.000950216	0.000683969	9218/5359/9582/6732/10410/3428/7153/10542/2040/5610/5479/8519/10581/200315/2621/6590/80149/684/10318/6041/998/2332/4057/5093/8812/103/1488/56829/7913/9474/55254/5481/9475/128637/5868/9217/6780/5586	38
849	both_up	GO:0051817	modulation of process of other organism involved in symbiotic interaction	31/3036	98/18862	9.8809e-05	0.000958871	0.000690199	9218/3837/10670/2040/5610/5479/22938/10533/1667/728358/1072/80149/10318/8692/6882/3643/2332/302/4057/572/8408/8812/9474/10910/128637/1105/6667/9150/9217/6256/3840	31
850	both_up	GO:0043462	regulation of ATPase activity	27/3036	81/18862	0.000101365	0.000981162	0.000706244	5359/51726/2966/54899/8775/51025/4607/64215/3301/23397/11345/29103/7168/163590/4057/10294/29128/483/10049/3337/26097/482/26092/1785/10598/8655/5216	27
851	both_up	GO:0051883	killing of cells in other organism involved in symbiotic interaction	13/3036	27/18862	0.000101427	0.000981162	0.000706244	2597/383/820/1991/1667/728358/566/11334/572/140823/8542/5196/2150	13
852	both_up	GO:0000075	cell cycle checkpoint	55/3036	209/18862	0.00010361	0.00100069	0.0007203	991/25949/891/1843/9587/1647/9319/1432/11130/26270/5347/8738/6790/699/261726/1026/672/4683/51720/80254/29980/51512/64859/63967/55755/1869/4193/3550/988/1063/146956/10459/25906/51065/51322/1820/995/9337/5546/7027/51143/8563/56658/4849/1263/324/51347/7756/1017/4303/7919/5514/27183/6154/57551	55
853	both_up	GO:0002706	regulation of lymphocyte mediated immunity	44/3036	157/18862	0.000105783	0.00102006	0.000734244	604/383/8772/8809/567/1378/3146/3606/8807/634/51010/2529/3554/3133/387837/64127/2213/409/3553/11035/10459/1398/11006/8417/7454/3140/3106/7409/3135/3105/695/5777/6777/54440/3136/3329/81545/8741/84868/80762/121260/729230/7133/7292	44
854	both_up	GO:0032481	positive regulation of type I interferon production	26/3036	77/18862	0.000106258	0.00102303	0.000736379	3148/3146/84282/3428/7097/10211/4615/7099/51311/3665/7520/3659/29110/6850/929/5435/8767/3320/1147/5440/3329/9208/26191/170506/4791/5336	26
855	both_up	GO:0042098	T cell proliferation	52/3036	195/18862	0.00010962	0.00105374	0.000758483	383/8772/896/6556/1378/3146/3606/1604/8740/301/3133/11326/10673/1051/10288/3553/11151/5880/11035/29126/4179/51043/11006/3659/29108/3718/6850/3135/3105/23385/8767/836/5777/2000/6777/100133941/384/977/54440/246778/199/4860/57162/5294/6385/84868/80762/729230/26191/7133/7292/2281	52
856	both_up	GO:0016485	protein processing	58/3036	224/18862	0.000110446	0.00105799	0.000761547	114769/837/9528/834/3240/7850/8772/444/5552/10440/3428/55848/23478/27429/3250/58484/8530/90701/151516/60559/51279/8728/29100/101/23761/2161/83464/6868/120892/7123/5663/1889/2678/1066/2934/572/1362/29108/2023/4311/55851/22900/23385/8767/836/29934/10269/10162/199713/7057/81502/143458/10730/5046/1514/831/1512/83932	58
857	both_up	GO:0046467	membrane lipid biosynthetic process	42/3036	148/18862	0.000110583	0.00105799	0.000761547	9334/9218/2629/285848/401494/7357/8439/6484/5281/256435/7132/5580/8813/427/27315/142891/9517/8877/5023/64834/65258/9488/84002/8560/55650/51097/29095/221/8705/55331/166929/7903/10558/9217/8733/9200/259230/10026/171546/6483/79993/94005	42
858	both_up	GO:1903900	regulation of viral life cycle	42/3036	148/18862	0.000110583	0.00105799	0.000761547	9218/5359/9582/7251/6732/10410/3428/7153/7706/8724/10346/5610/51652/8519/10581/25978/200315/6737/27243/6590/5034/10475/53840/684/10318/6041/79720/2219/2332/4057/2934/103/56829/55254/5481/5987/9217/3956/6780/5586/128866/27183	42
859	both_up	GO:1990928	response to amino acid starvation	19/3036	49/18862	0.000111859	0.00106852	0.000769128	51100/58528/10670/5610/1026/7942/468/64121/355/11133/5595/8678/1611/83667/84557/5594/10325/4217/54407	19
860	both_up	GO:0006984	ER-nucleus signaling pathway	20/3036	53/18862	0.000116118	0.00110748	0.000797169	1649/55161/10613/54499/468/4780/3309/22926/23645/51043/5771/10959/51141/5770/10162/84919/11160/811/2932/57003	20
861	both_up	GO:1990845	adaptive thermogenesis	43/3036	153/18862	0.000117455	0.00111848	0.000805086	1649/5608/8809/2171/1666/3606/2180/55856/10912/7099/7030/6009/58488/468/26580/3934/1051/9673/6868/7376/3516/9658/3566/51043/7422/7852/6850/9927/7090/23135/3717/51738/4849/5564/324/51316/406/55198/9807/3297/6653/948/729230	43
862	both_up	GO:0070936	protein K48-linked ubiquitination	22/3036	61/18862	0.000118332	0.00112508	0.000809835	9111/7319/7320/54926/3093/7321/29089/7322/10477/9978/7323/81847/7128/6500/51366/151636/117584/329/57162/81545/7328/23327	22
863	both_up	GO:0098581	detection of external biotic stimulus	3036-12-01	24/18862	0.000118774	0.00112753	0.000811598	23643/4671/7097/7099/58484/8993/64127/64581/3106/3105/7096/10333	12
864	both_up	GO:0043471	regulation of cellular carbohydrate catabolic process	3036-08-01	12/18862	0.000119747	0.001135	0.000816976	3146/5223/5509/950/79660/57103/5500/5499	8
865	both_up	GO:0031577	spindle checkpoint	16/3036	38/18862	0.000122931	0.00115976	0.000834804	991/891/1843/9587/9319/11130/5347/699/55755/3550/1063/10459/25906/51143/324/7756	16
866	both_up	GO:0032506	cytokinetic process	16/3036	38/18862	0.000122931	0.00115976	0.000834804	51510/51652/25978/27243/375/55909/5119/311/10112/57132/387/1894/6683/112574/128866/27183	16
867	both_up	GO:0045429	positive regulation of nitric oxide biosynthetic process	16/3036	38/18862	0.000122931	0.00115976	0.000834804	23564/7099/4317/1191/3553/64581/3643/3383/2185/3320/10333/3717/1785/3689/3326/948	16
868	both_up	GO:0051304	chromosome separation	30/3036	95/18862	0.000131439	0.00123812	0.000891204	991/891/1843/5359/9587/9319/11130/7153/9232/5347/699/57520/55755/3550/246184/1063/146956/10459/286053/25906/1062/5885/80010/51143/996/10460/51529/324/7756/10783	30
869	both_up	GO:0006123	mitochondrial electron transport, cytochrome c to oxygen	3036-11-01	21/18862	0.000134221	0.0012585	0.000905876	9167/1349/1337/9377/1355/1345/4697/1329/1351/1340/1350	11
870	both_up	GO:0019646	aerobic electron transport chain	3036-11-01	21/18862	0.000134221	0.0012585	0.000905876	9167/1349/1337/9377/1355/1345/4697/1329/1351/1340/1350	11
871	both_up	GO:0039702	viral budding via host ESCRT complex	3036-11-01	21/18862	0.000134221	0.0012585	0.000905876	7251/51652/25978/27243/11267/5119/79720/57132/137492/128866/27183	11
872	both_up	GO:0022604	regulation of cell morphogenesis	74/3036	305/18862	0.000135082	0.00126464	0.00091029	10109/10602/2268/3611/121512/301/84628/3074/2242/64218/391/55660/2633/10154/226/1072/5034/23603/3055/11151/57699/93663/5880/998/7168/1398/55023/56882/7422/5879/3383/6678/89846/7852/2185/4289/3987/55843/201294/118987/752/192670/1627/28988/1613/832/387/9043/11078/10269/57580/50618/116985/4651/1785/254065/10251/23011/811/3689/9886/9948/50848/1523/9373/23433/91663/2011/5962/170506/23580/960/23327/547…	74
873	both_up	GO:1902622	regulation of neutrophil migration	17/3036	42/18862	0.000136809	0.00127884	0.000920513	683/2529/4615/3554/407008/391/719/101/64127/23604/158747/5880/5879/728/90550/4354/27202	17
874	both_up	GO:0045861	negative regulation of proteolysis	82/3036	346/18862	0.000140986	0.00131448	0.00094617	114769/7531/9528/2597/440068/7850/4318/4671/1032/1992/5329/1378/3428/9232/10542/8740/8530/1475/6880/5265/710/6737/7077/3082/11315/2621/56925/3476/64215/8301/96459/11345/6590/819/1020/409/7076/6386/7376/5055/120892/684/6093/10935/5663/5894/64780/302/4057/7422/334/25824/1476/65992/51322/6195/22900/5973/6478/9683/5271/29934/23204/258010/117584/10049/199713/56658/23429/7057/6197/4130/89932/5062/831/6…	82
875	both_up	GO:0045064	T-helper 2 cell differentiation	3036-09-01	15/18862	0.000141483	0.00131448	0.00094617	604/3606/301/3142/10538/5914/3566/602/7292	9
876	both_up	GO:0060628	regulation of ER to Golgi vesicle-mediated transport	3036-09-01	15/18862	0.000141483	0.00131448	0.00094617	56681/10113/375/51128/120892/128637/23256/6653/81555	9
877	both_up	GO:1902902	negative regulation of autophagosome assembly	3036-09-01	15/18862	0.000141483	0.00131448	0.00094617	120892/79142/9554/8678/55254/65018/23256/9637/128866	9
878	both_up	GO:0046777	protein autophosphorylation	58/3036	226/18862	0.000143151	0.00132795	0.000955865	10553/660/11213/8569/2268/6790/2322/5610/10645/2242/1198/805/4683/57826/8576/9262/415116/808/23604/91/5525/1020/3055/120892/11035/11261/9625/1859/3643/5595/7422/2185/8408/4117/695/9261/4067/57396/91662/1613/4140/9943/3717/9770/65018/51347/4215/2932/4296/5062/9961/10783/1445/5058/2011/5526/2872/57551	58
879	both_up	GO:0032930	positive regulation of superoxide anion generation	3036-10-01	18/18862	0.000143805	0.00132998	0.000957323	3684/5580/2358/2773/64581/7305/6850/2771/3689/2150	10
880	both_up	GO:0071243	cellular response to arsenic-containing substance	3036-10-01	18/18862	0.000143805	0.00132998	0.000957323	9446/468/80149/119391/132864/3297/3162/2872/170506/54407	10
881	both_up	GO:0000281	mitotic cytokinesis	24/3036	70/18862	0.000147617	0.00136317	0.000981215	51510/51203/5347/10899/51652/25978/27243/375/10617/6093/5119/10112/57132/11021/9101/9094/387/9475/1894/6683/324/112574/128866/27183	24
882	both_up	GO:0046635	positive regulation of alpha-beta T cell activation	23/3036	66/18862	0.000152402	0.00140522	0.00101149	3606/1604/301/3133/3142/8651/5914/79576/7704/3566/51043/11006/6850/3105/8767/54440/10808/4860/64332/84807/729230/26191/7292	23
883	both_up	GO:0045017	glycerolipid biosynthetic process	66/3036	266/18862	0.000152649	0.00140539	0.0010116	660/5359/10555/283/9489/2171/2180/5728/5281/2710/375/8813/51099/58488/23761/84649/27315/23446/54675/7376/63874/56994/440503/10554/8897/2182/8760/5321/65258/9488/9926/171586/10423/255919/80230/377/55650/79143/10809/54947/9107/23533/2181/5130/8395/5291/10162/5290/1119/64419/5294/5868/8904/8895/9896/51205/8733/8443/57104/84188/5337/10026/94005/9110/5336/23399	66
884	both_up	GO:0030968	endoplasmic reticulum unfolded protein response	37/3036	127/18862	0.000153933	0.00141507	0.00101858	1649/10987/285533/51009/51726/5611/55161/27230/56005/9114/10113/55062/153222/10130/468/57414/4780/3309/22926/6745/23645/30001/5771/37/65992/10959/26608/55432/101928527/5770/7709/1200/84919/11015/811/9217/5526	37
885	both_up	GO:0098732	macromolecule deacylation	33/3036	109/18862	0.000154399	0.00141722	0.00102012	604/10943/7920/10474/51547/25855/127018/57708/10933/145447/120892/9643/11107/5538/51043/1859/7422/122953/9759/5187/23408/22933/3622/11313/84945/3066/65018/221477/25836/23186/55758/64426/26993	33
886	both_up	GO:0008637	apoptotic mitochondrial changes	35/3036	118/18862	0.000155564	0.00142577	0.00102628	7531/64422/4318/56947/5329/638/8743/7533/282991/3082/1191/27069/27166/6648/2852/1869/55288/637/409/2730/572/29108/3303/7027/7532/3099/5716/7534/65018/5516/3329/2932/665/7529/55737	35
887	both_up	GO:0006968	cellular defense response	20/3036	54/18862	0.000156755	0.00143453	0.00103258	23643/4332/4688/8061/3579/10288/653361/10312/7707/8678/2185/728/7305/3135/4046/136/7716/8915/135/729230	20
888	both_up	GO:0042554	superoxide anion generation	15/3036	35/18862	0.000157005	0.00143467	0.00103268	4688/3684/5580/2358/1535/653361/2773/64581/239/7305/6850/2771/3689/2150/26574	15
889	both_up	GO:1903749	positive regulation of establishment of protein localization to mitochondrion	21/3036	58/18862	0.000157395	0.00143608	0.0010337	51100/7531/7533/27429/7332/118424/1869/637/5880/7323/22885/572/54741/7027/7532/7534/65018/59286/9520/7529/3305	21
890	both_up	GO:0006790	sulfur compound metabolic process	88/3036	378/18862	0.00015889	0.00144756	0.00104196	8459/1192/9334/23597/8460/27284/27247/2180/55856/10402/3074/2588/1622/9446/51363/11315/6484/6817/2799/494143/26873/55454/4257/84649/22856/11332/4780/79717/55711/3417/25874/8942/23479/8702/64834/2730/10005/4357/51074/2678/2182/64780/5538/4258/51022/875/1738/2539/166012/3155/54480/10678/119391/10550/122961/2683/2131/5160/3340/6777/2181/9061/2936/5165/11046/51000/2954/27010/55790/50515/6667/81689/11…	88
891	both_up	GO:0007059	chromosome segregation	80/3036	337/18862	0.000159435	0.00145036	0.00104398	991/51510/891/127829/1843/5359/51203/10540/8766/3837/6732/9587/7320/9319/11130/7153/9232/5347/81565/4288/10636/699/7283/64151/25978/90417/672/11339/27243/57520/51547/55143/55839/3833/23397/55755/9134/3550/10615/246184/1063/49856/55207/146956/5119/10459/998/286053/25906/9874/10388/8678/9055/57132/79892/1062/22933/5885/25936/80010/192670/51115/51143/79903/10300/1894/996/10460/51529/23383/324/25836/…	80
892	both_up	GO:1901184	regulation of ERBB signaling pathway	30/3036	96/18862	0.000162101	0.00147242	0.00105986	4318/7251/5329/634/7879/57142/92799/5782/1845/2852/7039/58533/6868/3516/653361/5663/1796/998/5771/2885/84313/79651/10254/116985/29924/9146/9961/2060/3092/3672	30
893	both_up	GO:0009895	negative regulation of catabolic process	75/3036	312/18862	0.000166567	0.00151073	0.00108743	3240/3183/5476/11213/6556/5768/1432/8724/4615/10670/7538/6880/7077/3082/11315/26073/64802/54541/26580/10533/11345/1869/819/7076/6386/120892/3553/6093/706/440503/5663/10459/81892/2332/338442/302/79142/10605/23118/4170/57103/9704/65992/9554/8678/9759/1611/6774/51322/22933/9261/55353/9683/29934/55254/79048/258010/56658/65018/23429/5290/23256/5294/9637/4130/116986/6653/3326/3162/25819/6201/128866/110…	75
894	both_up	GO:0001776	leukocyte homeostasis	26/3036	79/18862	0.000171056	0.00154685	0.00111343	9133/8772/3146/8740/2322/301/55012/10673/1831/202309/6868/11151/355/10312/11035/338442/3091/7128/3718/6498/4067/836/6777/5291/121260/8915	26
895	both_up	GO:0031397	negative regulation of protein ubiquitination	26/3036	79/18862	0.000171056	0.00154685	0.00111343	11315/51547/3301/819/1020/409/706/5663/10459/11261/7128/3303/3304/51366/59343/339745/9683/374969/151636/9474/7375/10625/9320/9373/6201/2874	26
896	both_up	GO:0030316	osteoclast differentiation	29/3036	92/18862	0.000174898	0.00157692	0.00113508	126014/1432/7099/11025/7030/3726/2353/537/9846/22904/1051/6988/10234/10312/11006/302/4057/56834/29887/760/7305/84959/1230/9770/28962/9935/10272/4286/4853	29
897	both_up	GO:0051702	biological process involved in interaction with symbiont	29/3036	92/18862	0.000174898	0.00157692	0.00113508	2597/9218/383/2040/5479/22938/820/1991/1667/728358/1072/80149/566/11334/6882/2332/302/4057/8812/140823/10910/8542/128637/5196/1105/3329/6667/9150/2150	29
898	both_up	GO:0044282	small molecule catabolic process	98/3036	431/18862	0.000175811	0.00158282	0.00113932	2597/383/9582/3034/5226/3101/978/30/27284/1666/7378/953/5728/23564/10588/51251/2108/2529/2110/5223/5315/80896/200315/5208/131870/11315/5236/8660/2710/6817/2584/51071/2184/226/55825/7167/9673/51733/8942/586/1890/440503/10005/4357/51/4245/10295/2820/51390/3613/5828/572/11164/55276/875/1738/57103/37/2109/3032/2023/171586/3155/669/5973/549/55862/221/4051/3099/1806/414328/4942/25953/83667/384/2954/834…	98
899	both_up	GO:0051084	de novo' posttranslational protein folding	16/3036	39/18862	0.000177494	0.00159327	0.00114684	6388/1861/3309/27348/30001/3310/3303/3304/3311/3336/10808/3337/54788/10728/7266/3305	16
900	both_up	GO:1904407	positive regulation of nitric oxide metabolic process	16/3036	39/18862	0.000177494	0.00159327	0.00114684	23564/7099/4317/1191/3553/64581/3643/3383/2185/3320/10333/3717/1785/3689/3326/948	16
901	both_up	GO:0010821	regulation of mitochondrion organization	42/3036	151/18862	0.000179774	0.00161137	0.00115987	7531/4318/56947/5329/638/8743/7533/27429/10645/3082/11315/1191/51547/27069/96459/27166/2852/1869/55288/637/409/120892/706/3091/572/29108/57103/3303/2017/90550/7027/7532/5716/7534/65018/55486/2932/665/7529/55737/10493/64429	42
902	both_up	GO:1902106	negative regulation of leukocyte differentiation	31/3036	101/18862	0.000183255	0.00164016	0.00118059	604/1378/3146/634/3149/7099/301/11025/3142/84695/10221/8651/2213/5914/80149/6988/10234/3566/51043/11006/4057/5771/3659/56834/3718/3135/84959/4067/9935/10272/7292	31
903	both_up	GO:1905475	regulation of protein localization to membrane	51/3036	194/18862	0.000186255	0.00166457	0.00119816	7531/9528/3753/56947/8766/7533/2040/11079/3684/407008/391/6809/2633/3799/8301/5525/2852/1869/1020/637/11261/2664/246329/8417/56850/5906/2934/572/8851/54550/64114/9419/7027/7532/1601/2181/8650/10490/7534/60/8500/3689/6810/54434/23433/7529/1445/5058/27183/1173/9482	51
904	both_up	GO:0002688	regulation of leukocyte chemotaxis	35/3036	119/18862	0.000186727	0.00166635	0.00119945	683/1843/3146/407008/2621/719/63940/79890/64127/2358/23604/158747/6868/5880/11240/5595/7422/5879/2185/728/1230/4067/3570/90550/9943/196527/199/7057/4354/79647/27202/5594/811/2150/729230	35
905	both_up	GO:0098813	nuclear chromosome segregation	67/3036	273/18862	0.000192184	0.00171255	0.0012327	991/51510/891/1843/51203/10540/8766/3837/9587/7320/9319/11130/7153/9232/5347/699/7283/64151/25978/90417/27243/57520/51547/55143/3833/23397/55755/9134/3550/10615/246184/1063/49856/146956/5119/10459/998/286053/25906/10388/8678/9055/57132/79892/1062/22933/5885/25936/80010/192670/51115/51143/10300/1894/996/10460/51529/23383/324/25836/10096/7756/10783/128866/26993/10735/27183	67
906	both_up	GO:0048489	synaptic vesicle transport	17/3036	43/18862	0.000192571	0.00171349	0.00123338	1861/8825/282991/1176/5873/375/3799/2647/10239/8301/1020/120892/23557/84062/80208/65018/1785	17
907	both_up	GO:0051873	killing by host of symbiont cells	3036-12-01	25/18862	0.000195042	0.00173043	0.00124557	2597/383/820/1991/1667/728358/566/11334/140823/8542/5196/2150	12
908	both_up	GO:0090169	regulation of spindle assembly	3036-12-01	25/18862	0.000195042	0.00173043	0.00124557	51510/5347/25978/79598/27243/10615/5119/3303/57132/3304/4733/128866	12
909	both_up	GO:0042157	lipoprotein metabolic process	38/3036	133/18862	0.000196824	0.00173841	0.00125132	1509/2629/84885/1622/7357/55062/131540/5281/8813/9140/84649/27315/51125/10533/127018/51304/5538/23780/65258/9488/80830/55650/11313/54503/9474/258010/84945/8542/2752/84243/23390/8733/5494/3690/253832/10026/64429/94005	38
910	both_up	GO:0042987	amyloid precursor protein catabolic process	23/3036	67/18862	0.000197081	0.00173841	0.00125132	2280/10313/3459/2319/57142/1191/8728/8301/9619/83464/6868/10048/6093/6253/5663/1859/55851/23385/4067/836/9475/6667/6653	23
911	both_up	GO:0046637	regulation of alpha-beta T cell differentiation	23/3036	67/18862	0.000197081	0.00173841	0.00125132	604/3146/3606/301/3142/84695/8651/5914/80149/79576/7704/3566/51043/11006/3718/6850/8767/54440/246778/4860/64332/84807/7292	23
912	both_up	GO:1901224	positive regulation of NIK/NF-kappaB signaling	23/3036	67/18862	0.000197081	0.00173841	0.00125132	9111/8809/3146/3606/7097/8740/3611/7099/5610/4317/64127/7805/8877/3430/3553/10616/3987/929/54386/91662/387/811/84868	23
913	both_up	GO:0051056	regulation of small GTPase mediated signal transduction	76/3036	319/18862	0.000203712	0.00179431	0.00129155	19/6993/604/57568/10211/121512/221002/83478/7077/55379/391/397/8660/9826/115727/10617/57186/64333/55288/93663/22898/5880/5894/5863/998/1398/2664/51291/9922/56882/2885/5879/8859/8036/89846/7409/23380/55843/10928/4067/9927/387/10451/27128/5291/3717/57580/1894/2057/5516/116985/5909/57706/23092/1785/5294/84986/10251/9886/9448/9938/396/50848/2150/202243/10672/3845/2665/23433/8477/5962/4853/9266/26269/…	76
914	both_up	GO:0065002	intracellular protein transmembrane transport	19/3036	51/18862	0.000207913	0.00182868	0.00131629	10440/10952/7095/51025/6729/29103/3309/6253/23480/100287932/5828/130617/10245/140823/55176/3329/80273/84134/5194	19
915	both_up	GO:0045625	regulation of T-helper 1 cell differentiation	3036-07-01	10/18862	0.000212247	0.00186411	0.0013418	301/3142/3566/3718/8767/246778/7292	7
916	both_up	GO:0001659	temperature homeostasis	46/3036	171/18862	0.000213324	0.00187088	0.00134667	1649/5608/8809/2171/1666/3606/2180/55856/10912/7099/7030/6009/58488/468/26580/3934/1051/9673/7226/6868/7376/3553/3516/9658/3566/51043/7422/37/7852/6774/6850/9927/7090/23135/3717/51738/4849/5564/324/51316/406/55198/9807/3297/948/729230	46
917	both_up	GO:0044264	cellular polysaccharide metabolic process	31/3036	102/18862	0.000223207	0.00195337	0.00140605	9334/2992/3146/374907/8972/5836/7360/5509/5236/8660/8987/55454/79660/3643/55276/313/10678/2131/3340/5837/9821/5500/55790/5504/5499/5256/2932/2548/2632/9653/83931	31
918	both_up	GO:0034605	cellular response to heat	35/3036	120/18862	0.000223371	0.00195337	0.00140605	7531/10016/10569/7341/27429/6396/1026/3281/8021/81570/3310/5595/8480/3303/3304/9261/4067/3320/2288/10049/3066/10808/3337/7057/10728/5594/7266/2932/26973/3297/3326/3162/3305/170506/22797	35
919	both_up	GO:0140112	extracellular vesicle biogenesis	3036-11-01	22/18862	0.000229464	0.00200092	0.00144027	10987/7251/8766/7879/5873/27243/11267/6386/6385/9146/27183	11
920	both_up	GO:1903077	negative regulation of protein localization to plasma membrane	3036-11-01	22/18862	0.000229464	0.00200092	0.00144027	9528/2633/8301/5525/64114/1601/8650/8500/23433/1445/1173	11
921	both_up	GO:0018105	peptidyl-serine phosphorylation	74/3036	310/18862	0.000230154	0.00200408	0.00144255	7295/891/1647/1432/5728/5347/8569/5008/6790/11235/3082/11315/2621/5580/54541/96459/122011/63967/1020/6199/409/120892/6093/5894/10459/84930/3059/1859/5595/9874/7422/26524/29110/8851/8408/6195/6850/9261/54386/8767/79893/3320/1147/10178/10044/51719/4140/1452/9475/253260/5165/51231/1453/9770/65018/5290/7046/204851/6197/5594/2932/5062/3326/1017/23031/10783/5058/2011/5586/23012/11011/369/2872/960	74
922	both_up	GO:0051495	positive regulation of cytoskeleton organization	56/3036	220/18862	0.000231718	0.00201482	0.00145028	10552/10109/10094/9535/10602/10095/2242/7408/375/10092/5341/55755/1020/10615/3055/11151/998/7168/3059/6249/2885/2934/7454/5879/3383/29108/51199/3303/2185/8851/22919/2017/3304/55845/4733/2764/10178/387/5829/9475/253260/10300/6683/81873/7046/10093/5987/10096/6385/9948/2150/79768/5058/8477/5216/23580	56
923	both_up	GO:0042058	regulation of epidermal growth factor receptor signaling pathway	28/3036	89/18862	0.000232805	0.00202139	0.00145501	4318/7251/5329/634/7879/92799/5782/1845/2852/7039/58533/6868/653361/5663/1796/998/5771/2885/84313/79651/10254/116985/29924/9146/9961/2060/3092/3672	28
924	both_up	GO:0051047	positive regulation of secretion	71/3036	295/18862	0.000235618	0.00204292	0.0014705	5715/5608/6279/7251/283/7097/2268/7099/7879/3684/5208/537/5873/27243/8660/375/11267/3799/101/9619/9846/65220/2852/25874/1020/6386/7376/3553/9545/7110/8754/3566/6717/2182/2850/338442/5321/3091/572/5879/56729/84062/6850/201294/8723/90550/134957/9474/51762/6845/2181/5481/3717/51738/65018/2771/5868/6385/3689/6810/9146/2150/55763/8529/8655/9501/5724/135/8372/27183/5874	71
925	both_up	GO:0043406	positive regulation of MAP kinase activity	58/3036	230/18862	0.000236242	0.00204542	0.0014723	5608/1647/2357/1432/6283/10912/7099/4616/2322/11235/60675/3082/101/1991/8517/64127/197259/7039/120892/3553/5663/3643/5595/7422/23118/7852/2185/728/10746/6850/9261/8767/7316/28988/10333/10178/23533/9043/100133941/5770/5291/51738/7057/5294/136/51347/84231/5594/3656/4296/3845/1445/5058/6416/4217/3672/5606/57551	58
926	both_up	GO:0031341	regulation of cell killing	30/3036	98/18862	0.0002432	0.00210268	0.00151352	383/966/8772/567/8807/634/1604/3684/3133/387837/2213/409/11035/1398/64581/8417/572/3140/3383/3106/7409/7305/6850/3135/3105/6777/3136/84868/2150/3326	30
927	both_up	GO:0043393	regulation of protein binding	51/3036	196/18862	0.000244061	0.00210714	0.00151673	6604/114769/2280/4318/567/4043/5347/10211/6790/5899/1026/6737/11315/5580/7009/6590/1020/5515/409/6788/120892/6093/5663/998/1398/302/5595/23557/9759/84062/22919/27185/84959/59343/8767/151636/1601/4140/5516/60/7046/5499/2932/3297/6653/3326/2011/8751/24144/64400/23032	51
928	both_up	GO:0035567	non-canonical Wnt signaling pathway	42/3036	153/18862	0.000245464	0.00211626	0.00152329	5715/5710/5700/5687/9861/5701/5685/5696/5683/5682/5684/5718/5719/5691/5689/5694/5690/5693/10213/5713/5706/409/5688/5695/998/5879/5717/5709/192670/1601/387/1175/5530/5716/1453/5692/5707/22881/5708/5216/54331/1173	42
929	both_up	GO:0002526	acute inflammatory response	32/3036	107/18862	0.000247267	0.0021288	0.00153232	3240/6279/5359/5008/2529/3250/3133/5547/5265/9332/11315/5005/101/1991/2865/5004/2161/2213/1051/3553/23780/2867/3383/54210/695/2683/3570/2131/196527/5294/7292/3700	32
930	both_up	GO:0051346	negative regulation of hydrolase activity	102/3036	456/18862	0.000248757	0.00213861	0.00153938	114769/7531/2280/2597/440068/4318/5997/4671/1032/1992/5329/1378/51657/3428/9232/10542/8740/261726/301/8530/1475/407008/9088/5265/710/54899/2029/7077/3082/11315/2621/56925/51025/5147/6272/3476/8301/96459/7009/6590/409/7076/5055/120892/684/8195/6093/10935/440503/23645/5894/11261/64780/10421/84930/6992/51291/302/4057/56882/8178/7422/334/25824/1476/6195/22900/10959/5973/6478/5799/5271/54583/23204/132…	102
931	both_up	GO:0045022	early endosome to late endosome transport	16/3036	40/18862	0.000251934	0.00216287	0.00155685	8724/7879/51652/11267/5595/8678/29934/1601/23317/64089/23011/5594/5868/5962/64400/9482	16
932	both_up	GO:0046513	ceramide biosynthetic process	23/3036	68/18862	0.000252939	0.00216845	0.00156086	9334/2629/285848/7357/8439/256435/7132/5580/427/142891/9517/8877/5023/64834/8560/29095/8705/166929/7903/10558/259230/171546/6483	23
933	both_up	GO:0042982	amyloid precursor protein metabolic process	29/3036	94/18862	0.00026439	0.00226345	0.00162924	2280/10313/3459/2319/57142/1191/8728/8301/9619/83464/9445/6868/10048/6093/6253/5663/1859/55851/54550/23385/4067/836/9475/9911/6667/64168/6653/6646/26574	29
934	both_up	GO:0006904	vesicle docking involved in exocytosis	17/3036	44/18862	0.000267131	0.00227854	0.0016401	10652/4218/5872/5899/54536/6813/6809/5341/9545/6814/10890/1488/51762/9341/10490/23256/57617	17
935	both_up	GO:1901658	glycosyl compound catabolic process	17/3036	44/18862	0.000267131	0.00227854	0.0016401	2717/9582/2629/978/7378/51251/200315/51071/51733/1890/2990/1806/4860/56953/81602/3251/57704	17
936	both_up	GO:0051988	regulation of attachment of spindle microtubules to kinetochore	3036-08-01	13/18862	0.000267273	0.00227854	0.0016401	891/90417/10615/998/8678/22933/1894/324	8
937	both_up	GO:1903533	regulation of protein targeting	26/3036	81/18862	0.000268803	0.00228839	0.00164719	51100/3753/56947/27429/2040/3684/7332/118424/1020/120892/5880/11261/2664/4924/7323/22885/54741/8851/65018/55486/59286/9520/3689/665/5058/3305	26
938	both_up	GO:1903532	positive regulation of secretion by cell	66/3036	271/18862	0.000269396	0.00229024	0.00164853	5715/5608/7251/283/7097/2268/7099/7879/3684/5208/537/5873/27243/8660/375/11267/3799/101/9619/9846/65220/2852/25874/1020/6386/7376/3553/9545/7110/8754/3566/6717/2182/2850/338442/5321/3091/572/5879/56729/84062/6850/201294/8723/90550/134957/51762/6845/5481/3717/51738/65018/5868/6385/3689/6810/9146/2150/55763/8655/9501/5724/135/8372/27183/5874	66
939	both_up	GO:0031532	actin cytoskeleton reorganization	31/3036	103/18862	0.00027074	0.00229709	0.00165346	9535/301/2242/397/90952/5341/1020/7226/3055/998/3059/2885/2934/2185/84062/4289/2017/90550/1613/387/5770/64098/221692/253260/116985/27032/396/50848/5058/8477/4853	31
940	both_up	GO:1903509	liposaccharide metabolic process	33/3036	112/18862	0.000270955	0.00229709	0.00165346	2717/4758/9334/5476/2629/10402/3074/7357/6484/5281/256435/5580/8813/427/27315/2760/65258/412/9488/84002/313/51228/55650/51097/8705/7903/8733/285362/5660/10026/6483/94005/57704	33
941	both_up	GO:0016239	positive regulation of macroautophagy	21/3036	60/18862	0.000271521	0.0022987	0.00165462	51100/5899/8517/64127/9517/2773/203228/3091/5595/5049/29110/8678/8408/51322/8767/10241/83667/65018/10558/665/3162	21
942	both_up	GO:0051783	regulation of nuclear division	38/3036	135/18862	0.000274347	0.00231941	0.00166952	991/891/1843/51203/9587/7320/9319/11130/5347/4288/6790/699/10419/9088/55755/7039/54998/8877/3550/3553/1063/10459/998/286053/25906/3643/55023/22933/5885/995/1613/51143/996/51529/324/7756/811/10201	38
943	both_up	GO:0070431	nucleotide-binding oligomerization domain containing 2 signaling pathway	3036-09-01	16/18862	0.000277156	0.00233992	0.00168428	4792/7099/64127/7128/3303/3304/8767/121260/26191	9
944	both_up	GO:0002820	negative regulation of adaptive immune response	19/3036	52/18862	0.00027864	0.0023492	0.00169096	604/383/1378/634/64092/84695/64127/2213/80149/3566/51043/11006/3718/3135/5777/5987/84868/80762/7292	19
945	both_up	GO:0006497	protein lipidation	28/3036	90/18862	0.000286699	0.00241356	0.00173729	2629/84885/1622/7357/55062/131540/5281/8813/9140/27315/51125/10533/51304/65258/9488/55650/54503/9474/258010/2752/84243/23390/8733/5494/253832/10026/64429/94005	28
946	both_up	GO:0016575	histone deacetylation	25/3036	77/18862	0.000287065	0.00241356	0.00173729	604/10943/10474/51547/25855/57708/10933/120892/9643/11107/51043/7422/122953/9759/5187/22933/3622/3066/65018/221477/25836/23186/55758/64426/26993	25
947	both_up	GO:0050869	negative regulation of B cell activation	14/3036	33/18862	0.00029477	0.00247493	0.00178147	604/11314/1378/4332/64092/3149/2213/7805/7128/7305/695/4067/836/80762	14
948	both_up	GO:0002824	positive regulation of adaptive immune response based on somatic recombination of immune receptors built from immunoglobulin superfamily domains	30/3036	99/18862	0.000295921	0.00247922	0.00178455	8772/8809/6556/567/3606/51010/3554/3133/10673/64127/3553/29126/10459/8417/5321/3140/3106/3135/3105/695/8767/54440/3136/3329/64332/81545/8741/84807/729230/7292	30
949	both_up	GO:0062012	regulation of small molecule metabolic process	98/3036	437/18862	0.000296092	0.00247922	0.00178455	5715/5710/5700/5687/9861/133/3837/978/2171/3146/5701/634/5685/5696/5683/5223/301/5209/5571/6396/5682/10613/672/5684/5718/5208/5509/11315/8660/5719/5691/54541/8021/5689/51547/5210/80025/10296/84649/9619/57001/5694/5341/5690/5693/2852/10213/2224/79660/5713/5706/7376/5688/3553/440503/3422/5663/5695/7114/10295/3643/3091/5771/1066/8480/572/9926/57103/37/2185/9759/5717/2023/23408/4802/5709/2222/83667/5…	98
950	both_up	GO:0051100	negative regulation of binding	43/3036	159/18862	0.000297254	0.00248553	0.00178909	1649/114769/4792/567/4043/3428/7341/6790/6672/5899/1026/11315/5580/7009/6590/1869/409/120892/6093/6612/5663/7114/10459/6717/5595/84062/27185/59343/9775/51773/1601/5530/3717/3066/60/5499/8904/2932/6653/3162/8751/24144/23032	43
951	both_up	GO:0060070	canonical Wnt signaling pathway	78/3036	333/18862	0.000297849	0.0024871	0.00179022	5715/1649/5710/5700/5687/9861/7320/5701/1432/5685/5728/5696/5683/3611/5682/5684/5718/5719/5691/5689/54949/83999/122011/5694/5690/5693/10213/5713/5706/2776/6788/10023/5688/120892/90410/3516/7091/5663/5695/9978/10459/3087/5218/81847/26524/5717/27185/100113407/51366/5709/6478/9101/2131/7090/23401/1613/1601/59349/2735/5716/51527/1452/1453/5692/324/5499/406/5868/2932/5494/5204/5707/4286/22881/5708/147…	78
952	both_up	GO:0006611	protein export from nucleus	48/3036	183/18862	0.000299531	0.00249773	0.00179788	7295/7531/8683/10569/6672/6396/80145/4116/84324/11315/2621/8021/51547/7307/1977/51512/1020/3553/56943/11261/26019/3087/3267/23214/8480/9939/51692/9775/92335/27351/8563/55696/22794/26097/51362/9877/9887/811/2932/53981/6429/5494/55677/3181/7919/26993/10541/5976	48
953	both_up	GO:1903556	negative regulation of tumor necrosis factor superfamily cytokine production	24/3036	73/18862	0.000305045	0.00254024	0.00182848	11213/7099/50856/2621/140885/671/5004/64127/5914/80149/409/706/29126/602/4057/7128/5777/384/4795/51738/5987/27202/84868/26191	24
954	both_up	GO:0034162	toll-like receptor 9 signaling pathway	3036-12-01	26/18862	0.00030937	0.00257274	0.00185187	3146/4615/57142/51311/79155/81622/118788/51135/84868/3656/121260/26191	12
955	both_up	GO:0055072	iron ion homeostasis	27/3036	86/18862	0.000309996	0.00257444	0.00185309	6556/567/147007/9114/26234/2495/537/4738/3934/8301/30061/23479/9550/8692/79689/6717/10058/4057/3091/2512/6500/523/51312/212/80762/3162/64116	27
956	both_up	GO:0031929	TOR signaling	35/3036	122/18862	0.000316475	0.00262468	0.00188925	10016/58528/2629/51256/55004/10542/10670/261726/6396/2621/54541/6009/8649/96459/94056/64121/6199/11133/389541/203228/3091/56834/27185/117584/28956/83667/253260/10269/65018/5290/55654/23304/406/10325/369	35
957	both_up	GO:0002821	positive regulation of adaptive immune response	31/3036	104/18862	0.000327063	0.00270881	0.00194981	8772/8809/6556/567/3606/51010/3554/3133/10673/64127/3553/29126/10459/8417/5321/3140/29108/3106/3135/3105/695/8767/54440/3136/3329/64332/81545/8741/84807/729230/7292	31
958	both_up	GO:0044003	modulation by symbiont of host process	15/3036	37/18862	0.000328712	0.00271878	0.00195699	3837/10670/5610/10533/1667/728358/10318/8692/3643/572/8408/9474/9217/6256/3840	15
959	both_up	GO:0032729	positive regulation of interferon-gamma production	22/3036	65/18862	0.000338154	0.00278932	0.00200776	8772/8809/6556/3606/7099/3554/51311/3553/64581/602/29108/3105/929/8767/54440/246778/3329/84868/729230/26191/7292/8140	22
960	both_up	GO:0090307	mitotic spindle assembly	22/3036	65/18862	0.000338154	0.00278932	0.00200776	991/51510/4605/8766/3837/22974/5347/25978/79598/27243/3833/49856/5119/3303/9055/57132/3304/4733/387/7756/128866/10735	22
961	both_up	GO:0002761	regulation of myeloid leukocyte differentiation	34/3036	118/18862	0.000350143	0.00288431	0.00207614	2124/8772/634/7099/2242/11025/407008/7030/2353/537/3665/10221/5914/1051/6988/10234/3059/11006/4057/5771/56834/760/7305/84959/1230/4067/9770/5196/6886/80762/9935/10272/4286/4853	34
962	both_up	GO:1903321	negative regulation of protein modification by small protein conjugation or removal	28/3036	91/18862	0.000351354	0.00289038	0.00208051	6737/11315/51547/3301/819/1020/409/706/5663/10459/11261/7128/3303/3304/51366/59343/339745/9683/374969/151636/9474/7375/10625/9320/9373/123879/6201/2874	28
963	both_up	GO:1902042	negative regulation of extrinsic apoptotic signaling pathway via death domain receptors	16/3036	41/18862	0.000351927	0.0028912	0.0020811	3148/8772/8743/672/3082/11315/8837/355/85450/5894/3383/7128/64114/117584/2932/3162	16
964	both_up	GO:0032006	regulation of TOR signaling	30/3036	100/18862	0.000358539	0.00294156	0.00211735	10016/58528/2629/51256/55004/10542/10670/6396/2621/54541/6009/8649/96459/64121/11133/389541/203228/3091/56834/117584/28956/83667/253260/10269/5290/55654/23304/406/10325/369	30
965	both_up	GO:0002707	negative regulation of lymphocyte mediated immunity	17/3036	45/18862	0.0003655	0.00299465	0.00215556	604/383/1378/634/3133/387837/64127/2213/409/1398/11006/3106/3135/3105/5777/84868/80762	17
966	both_up	GO:0008360	regulation of cell shape	41/3036	151/18862	0.000370631	0.00303262	0.00218289	10602/2268/121512/301/3074/2242/64218/391/55660/10154/226/3055/11151/93663/5880/7168/1398/55023/56882/7422/5879/3383/89846/2185/4289/55843/752/1613/387/10269/116985/4651/254065/3689/9886/9948/50848/23433/2011/5962/23580	41
967	both_up	GO:0006622	protein targeting to lysosome	3036-11-01	23/18862	0.000376039	0.00305392	0.00219822	7879/3920/1191/6272/7805/950/9765/64089/9146/6653/27183	11
968	both_up	GO:0043302	positive regulation of leukocyte degranulation	3036-11-01	23/18862	0.000376039	0.00305392	0.00219822	2268/3684/9846/3566/6850/8723/6845/3689/6810/2150/5724	11
969	both_up	GO:0097066	response to thyroid hormone	3036-11-01	23/18862	0.000376039	0.00305392	0.00219822	2629/4005/54675/2730/10634/51719/1508/687/1514/5962/1512	11
970	both_up	GO:1902410	mitotic cytokinetic process	3036-11-01	23/18862	0.000376039	0.00305392	0.00219822	51510/51652/25978/27243/375/5119/10112/57132/387/128866/27183	11
971	both_up	GO:0046685	response to arsenic-containing substance	13/3036	30/18862	0.000376236	0.00305392	0.00219822	5728/1026/9446/468/80149/119391/132864/3297/3162/2872/170506/54407/2235	13
972	both_up	GO:1905476	negative regulation of protein localization to membrane	13/3036	30/18862	0.000376236	0.00305392	0.00219822	9528/3753/2633/8301/5525/2664/64114/1601/8650/8500/23433/1445/1173	13
973	both_up	GO:0042795	snRNA transcription by RNA polymerase II	24/3036	74/18862	0.000383405	0.00310797	0.00223713	22936/2959/6880/57117/5439/2961/2958/51574/1022/64859/6882/8178/2963/8812/5435/55656/26512/5432/7702/5440/6667/2957/129685/905	24
974	both_up	GO:0018212	peptidyl-tyrosine modification	85/3036	372/18862	0.000387254	0.00313501	0.0022566	5608/8459/660/683/7251/11314/8460/3606/64092/5008/2209/2268/9021/2322/5610/10645/83666/2242/1198/353514/3082/2621/7132/5580/57826/8576/8651/64127/7039/5515/80851/58533/409/6868/3055/653361/8692/5663/9625/3059/1859/64581/3643/11006/5595/5771/7422/84313/3383/2185/3718/6774/6850/695/8767/9094/4067/3570/79893/5777/57396/10006/100133941/5770/253260/3717/3066/51738/56940/204851/3689/6886/5062/3297/9961…	85
975	both_up	GO:0019693	ribose phosphate metabolic process	97/3036	435/18862	0.000389829	0.00315168	0.00226859	3939/8459/2597/23597/8460/3101/27284/7378/2180/55856/5223/5209/5571/6396/5315/5836/1622/441531/5208/131870/5236/6817/51292/2584/54541/8021/1716/7086/5210/80025/84649/226/7167/11332/79717/55711/9567/25874/196883/51733/8942/120892/64834/10005/9605/5663/2773/7114/2182/5538/3643/3091/8480/572/11164/1738/2539/57103/9759/2023/3155/22978/669/3614/5160/523/2181/9061/3099/1806/2984/5165/51000/2954/83440/6…	97
976	both_up	GO:0035601	protein deacylation	31/3036	105/18862	0.000393539	0.00317326	0.00228413	604/10943/10474/51547/25855/127018/57708/10933/120892/9643/11107/5538/51043/1859/7422/122953/9759/5187/23408/22933/3622/11313/84945/3066/65018/221477/25836/23186/55758/64426/26993	31
977	both_up	GO:1903707	negative regulation of hemopoiesis	31/3036	105/18862	0.000393539	0.00317326	0.00228413	604/1378/3146/634/3149/7099/301/11025/3142/84695/10221/8651/2213/5914/80149/6988/10234/3566/51043/11006/4057/5771/3659/56834/3718/3135/84959/4067/9935/10272/7292	31
978	both_up	GO:0071674	mononuclear cell migration	49/3036	190/18862	0.000398963	0.00321276	0.00231256	1843/8772/2629/3146/6283/2529/301/51192/240/3577/2621/719/140885/101/3579/1667/728358/2358/7226/158747/6868/80270/11035/998/1398/11240/5595/3383/29108/7852/2185/728/1230/375056/4067/3570/2131/58191/387/9943/196527/199/7057/5294/79647/5594/811/50848/729230	49
979	both_up	GO:0010507	negative regulation of autophagy	26/3036	83/18862	0.000412942	0.00332095	0.00239043	5476/5768/10670/3082/26073/10533/120892/706/79142/23118/4170/57103/9554/8678/1611/6774/22933/55254/65018/5290/23256/9637/3162/128866/11011/26191	26
980	both_up	GO:0006891	intra-Golgi vesicle-mediated transport	14/3036	34/18862	0.000427392	0.00342812	0.00246758	27095/8775/11316/11345/9276/143187/8774/83452/1315/10490/22820/84084/1523/9950	14
981	both_up	GO:0010543	regulation of platelet activation	14/3036	34/18862	0.000427392	0.00342812	0.00246758	634/2207/7099/5580/5341/5321/6403/239/6850/84959/4067/50848/928/7056	14
982	both_up	GO:0006513	protein monoubiquitination	22/3036	66/18862	0.000431031	0.00345277	0.00248532	7251/10016/7320/7706/54926/553115/6737/29089/9978/7323/55284/51322/6500/79577/151636/8450/59349/29128/329/23429/56970/54623	22
983	both_up	GO:1902850	microtubule cytoskeleton organization involved in mitosis	39/3036	143/18862	0.000461868	0.00369366	0.00265871	991/51510/6993/891/4605/51203/10540/8766/3837/137886/22974/5347/81565/6790/7283/25978/79598/27243/3833/55968/55755/10671/49856/5048/5119/8480/3303/9055/57132/1062/3304/4733/387/51115/6683/10460/7756/128866/10735	39
984	both_up	GO:0009595	detection of biotic stimulus	15/3036	38/18862	0.000462918	0.00369366	0.00265871	23643/4671/7097/7099/58484/8993/64127/706/64581/1602/3106/3105/7096/10333/5058	15
985	both_up	GO:0097242	amyloid-beta clearance	15/3036	38/18862	0.000462918	0.00369366	0.00265871	8766/4043/3459/3684/1191/8301/6093/3643/728/4311/4481/5868/3689/8685/948	15
986	both_up	GO:0048259	regulation of receptor-mediated endocytosis	31/3036	106/18862	0.000471695	0.00375878	0.00270559	967/567/4043/10211/1191/375/79890/8301/409/6386/5538/3643/2332/302/7422/5879/4289/6850/54550/9094/88455/1601/8650/5291/338692/1785/23011/3190/3690/3092/5336	31
987	both_up	GO:0009301	snRNA transcription	24/3036	75/18862	0.000478876	0.00381103	0.00274319	22936/2959/6880/57117/5439/2961/2958/51574/1022/64859/6882/8178/2963/8812/5435/55656/26512/5432/7702/5440/6667/2957/129685/905	24
988	both_up	GO:0032008	positive regulation of TOR signaling	16/3036	42/18862	0.000484308	0.00384917	0.00277065	58528/55004/10542/10670/6396/2621/6009/8649/96459/64121/389541/56834/28956/253260/5290/10325	16
989	both_up	GO:0051784	negative regulation of nuclear division	19/3036	54/18862	0.00048493	0.00384917	0.00277065	991/891/1843/9587/9319/11130/5347/699/55755/54998/3550/1063/10459/25906/5885/51143/324/7756/10201	19
990	both_up	GO:0018209	peptidyl-serine modification	77/3036	333/18862	0.000489338	0.00387912	0.0027922	7295/891/1647/1432/5728/5347/8569/5008/6790/11235/3082/11315/2621/5580/54541/96459/122011/63967/1020/6199/409/120892/6093/5894/10459/84930/3059/1859/5595/9874/7422/2591/26524/29110/8851/8408/6195/6850/9261/54386/8767/2590/79893/3320/1147/10178/10044/51719/4140/1452/9475/253260/5165/51231/1453/9770/8693/65018/5290/7046/204851/6197/5594/2932/5062/3326/1017/23031/10783/5058/2011/5586/23012/11011/369…	77
991	both_up	GO:0043433	negative regulation of DNA-binding transcription factor activity	46/3036	177/18862	0.000492315	0.00389425	0.0028031	1649/9447/11213/4792/222487/7341/6672/1545/57413/6737/2621/8887/10221/25855/64127/80149/409/7114/10459/11261/6717/10616/7128/29108/9759/1611/22900/222166/91662/1147/54583/5716/4795/170622/3066/57162/51132/84166/84868/51588/25950/3656/3162/4793/307/7292	46
992	both_up	GO:0032648	regulation of interferon-beta production	18/3036	50/18862	0.000493161	0.00389425	0.0028031	3148/9111/3146/84282/7097/10211/7099/51311/3665/140885/3659/29108/29110/8767/3320/79671/7528/5971	18
993	both_up	GO:0034656	nucleobase-containing small molecule catabolic process	18/3036	50/18862	0.000493161	0.00389425	0.0028031	9582/978/7378/953/51251/200315/131870/51071/51733/1890/4245/11164/1806/4860/57089/56953/81602/3251	18
994	both_up	GO:0045628	regulation of T-helper 2 cell differentiation	3036-07-01	11/18862	0.00050228	0.00395602	0.00284756	604/3606/301/3142/5914/3566/7292	7
995	both_up	GO:0090084	negative regulation of inclusion body assembly	3036-07-01	11/18862	0.00050228	0.00395602	0.00284756	3303/3304/10049/3337/55466/3297/6653	7
996	both_up	GO:0016045	detection of bacterium	3036-09-01	17/18862	0.000504918	0.00396656	0.00285515	4671/7097/58484/8993/64127/3106/3105/7096/10333	9
997	both_up	GO:0061952	midbody abscission	3036-09-01	17/18862	0.000504918	0.00396656	0.00285515	51510/51652/25978/27243/5119/10112/57132/128866/27183	9
998	both_up	GO:0006664	glycolipid metabolic process	32/3036	111/18862	0.00050935	0.00399624	0.00287651	2717/4758/9334/5476/2629/10402/3074/7357/6484/5281/256435/5580/8813/427/27315/2760/65258/412/9488/84002/51228/55650/51097/8705/7903/8733/285362/5660/10026/6483/94005/57704	32
999	both_up	GO:0051881	regulation of mitochondrial membrane potential	23/3036	71/18862	0.000512403	0.00401503	0.00289004	1192/834/23593/55012/11315/80025/27166/637/120892/706/10935/2730/11334/27068/572/239/10550/65018/1497/665/135/55669/215	23
1000	both_up	GO:0006122	mitochondrial electron transport, ubiquinol to cytochrome c	3036-08-01	14/18862	0.000535564	0.00418041	0.00300908	7386/7388/7385/7384/7381/27089/29796/10975	8
1001	both_up	GO:0035437	maintenance of protein localization in endoplasmic reticulum	3036-08-01	14/18862	0.000535564	0.00418041	0.00300908	11079/10956/3309/11014/51141/10945/11015/8733	8
1002	both_up	GO:1902188	positive regulation of viral release from host cell	3036-08-01	14/18862	0.000535564	0.00418041	0.00300908	9218/7251/51652/25978/27243/79720/128866/27183	8
1003	both_up	GO:0042129	regulation of T cell proliferation	44/3036	168/18862	0.000540184	0.00421109	0.00303116	383/8772/1378/3146/3606/1604/301/3133/11326/10673/1051/10288/3553/11151/5880/11035/29126/4179/51043/11006/3659/29108/3718/6850/3135/3105/8767/836/5777/6777/100133941/384/54440/246778/199/4860/57162/6385/84868/80762/729230/26191/7133/7292	44
1004	both_up	GO:0043087	regulation of GTPase activity	106/3036	487/18862	0.000544458	0.004239	0.00305125	6993/604/5997/51256/57568/81565/9236/10636/121512/10113/83478/407008/391/397/55854/79890/10154/64744/6004/5147/9826/5998/57186/64333/8301/11138/64407/55357/1983/2776/409/23603/120892/8195/9605/93663/23527/1398/2664/3267/51291/26286/6251/9922/56882/5906/3383/29108/89846/50807/7409/663/2185/23380/3987/201176/84173/10959/81846/9815/55843/10928/30851/9732/5799/134957/132864/255520/10451/253260/128637…	106
1005	both_up	GO:2000106	regulation of leukocyte apoptotic process	25/3036	80/18862	0.000550311	0.0042791	0.00308012	604/8772/5728/301/2621/1831/8660/3665/101/96459/64127/27166/6868/11035/29126/3059/338442/3091/3718/695/4067/384/5291/6950/8915	25
1006	both_up	GO:0045920	negative regulation of exocytosis	13/3036	31/18862	0.000553127	0.00429553	0.00309194	11314/634/7879/301/2213/6814/2332/5906/83452/2771/5908/3162/729230	13
1007	both_up	GO:1902107	positive regulation of leukocyte differentiation	41/3036	154/18862	0.0005741	0.00444709	0.00320103	2124/604/8772/1378/3146/3606/301/55012/2242/3142/2353/537/2621/10221/101/8651/5914/79576/10288/7704/4179/3566/3059/51043/11006/572/760/7305/6850/3135/1230/695/8767/6777/54440/5196/4860/64332/84807/4853/7292	41
1008	both_up	GO:1903708	positive regulation of hemopoiesis	41/3036	154/18862	0.0005741	0.00444709	0.00320103	2124/604/8772/1378/3146/3606/301/55012/2242/3142/2353/537/2621/10221/101/8651/5914/79576/10288/7704/4179/3566/3059/51043/11006/572/760/7305/6850/3135/1230/695/8767/6777/54440/5196/4860/64332/84807/4853/7292	41
1009	both_up	GO:0044272	sulfur compound biosynthetic process	49/3036	193/18862	0.000585543	0.00452998	0.0032607	9334/2180/10402/9446/51363/6484/494143/26873/55454/4257/22856/4780/79717/25874/8702/64834/2730/4357/51074/2678/2182/5538/4258/875/1738/166012/54480/10678/119391/2683/2131/5160/3340/2181/9061/5165/11046/51000/2954/27010/55790/50515/6667/51380/9200/6483/79993/1462/29940	49
1010	both_up	GO:0002407	dendritic cell chemotaxis	3036-11-01	24/18862	0.000593725	0.00457588	0.00329374	3146/3577/2621/3579/7226/7852/1230/196527/5294/811/729230	11
1011	both_up	GO:0036003	positive regulation of transcription from RNA polymerase II promoter in response to stress	3036-11-01	24/18862	0.000593725	0.00457588	0.00329374	1649/468/4780/3309/1051/22926/3516/3091/7422/83667/3297	11
1012	both_up	GO:1904376	negative regulation of protein localization to cell periphery	3036-11-01	24/18862	0.000593725	0.00457588	0.00329374	9528/2633/8301/5525/64114/1601/8650/8500/23433/1445/1173	11
1013	both_up	GO:0043030	regulation of macrophage activation	20/3036	59/18862	0.000605769	0.00465694	0.00335209	2896/7099/8530/11326/4317/671/2213/80149/8877/120892/3566/5321/79155/10333/7057/3329/84868/1050/9867/1075	20
1014	both_up	GO:0098930	axonal transport	20/3036	59/18862	0.000605769	0.00465694	0.00335209	127829/81565/282991/55860/1176/3799/2647/23095/10239/51566/5048/55207/3091/23557/84062/3315/6683/23011/4130/5874	20
1015	both_up	GO:0016242	negative regulation of macroautophagy	14/3036	35/18862	0.00060765	0.00465967	0.00335405	5768/26073/120892/79142/57103/9554/8678/55254/65018/5290/23256/9637/3162/128866	14
1016	both_up	GO:0060236	regulation of mitotic spindle organization	14/3036	35/18862	0.00060765	0.00465967	0.00335405	51510/22974/5347/25978/79598/27243/5119/8480/3303/57132/3304/4733/10460/128866	14
1017	both_up	GO:0046822	regulation of nucleocytoplasmic transport	30/3036	103/18862	0.000622225	0.00475948	0.00342589	7295/7531/1432/6672/4659/11315/2621/5580/8021/51547/51512/80149/1020/3553/8692/5663/11261/3059/51366/55696/3717/1894/5594/2932/5494/55677/3326/948/26993/10541	30
1018	both_up	GO:2001237	negative regulation of extrinsic apoptotic signaling pathway	30/3036	103/18862	0.000622225	0.00475948	0.00342589	3148/8772/8743/672/3082/11315/8837/3553/355/2730/85450/5894/55023/3383/7128/4170/3303/2017/3304/64114/6478/117584/2140/5196/9821/7057/7046/2932/3162/1495	30
1019	both_up	GO:0042158	lipoprotein biosynthetic process	28/3036	94/18862	0.000628882	0.00480437	0.00345821	2629/84885/1622/7357/55062/131540/5281/8813/9140/27315/51125/10533/51304/65258/9488/55650/54503/9474/258010/2752/84243/23390/8733/5494/253832/10026/64429/94005	28
1020	both_up	GO:0030522	intracellular receptor signaling pathway	65/3036	274/18862	0.000636609	0.00485732	0.00349632	5608/4792/2171/84282/7533/247/7099/80216/10474/57491/9325/5547/672/22938/11315/3665/9958/6879/23558/1668/8517/3301/64127/1667/728358/5914/2852/92610/7376/440503/7110/81570/11240/23118/7128/65992/3303/5187/1390/6774/3304/51366/1488/8767/7316/1601/79671/5165/3717/167465/10521/329/57617/406/811/3656/6256/121260/5058/112398/7421/26191/2874/10370/29966	65
1021	both_up	GO:0045622	regulation of T-helper cell differentiation	15/3036	39/18862	0.000641308	0.00488097	0.00351335	604/3606/301/3142/84695/5914/80149/3566/51043/3718/8767/246778/64332/84807/7292	15
1022	both_up	GO:0090224	regulation of spindle organization	15/3036	39/18862	0.000641308	0.00488097	0.00351335	51510/22974/5347/25978/79598/27243/10615/5119/8480/3303/57132/3304/4733/10460/128866	15
1023	both_up	GO:0019674	NAD metabolic process	18/3036	51/18862	0.000648751	0.00492534	0.00354528	3939/2597/683/3101/54981/5223/5315/64802/226/7167/65220/2820/57103/2023/669/3099/83440/5224	18
1024	both_up	GO:0043370	regulation of CD4-positive, alpha-beta T cell differentiation	18/3036	51/18862	0.000648751	0.00492534	0.00354528	604/3146/3606/301/3142/84695/8651/5914/80149/3566/51043/3718/8767/54440/246778/64332/84807/7292	18
1025	both_up	GO:0022408	negative regulation of cell-cell adhesion	48/3036	189/18862	0.000656874	0.00497086	0.00357804	604/383/11314/1378/3146/634/3557/301/3142/11326/84695/5580/8651/1845/2213/7805/80149/1051/10288/29126/10459/3566/51043/11006/5771/3659/7422/79626/55824/3718/239/3135/84959/375056/836/5777/384/3717/182/57162/6385/84868/80762/928/91663/5962/26191/7292	48
1026	both_up	GO:0046677	response to antibiotic	16/3036	43/18862	0.000657189	0.00497086	0.00357804	249/51167/4193/3309/6548/8692/5321/836/3320/23135/3717/5516/10765/51319/6715/8372	16
1027	both_up	GO:1900744	regulation of p38MAPK cascade	16/3036	43/18862	0.000657189	0.00497086	0.00357804	1843/1647/6688/10912/4616/3082/80149/8877/3553/653361/7422/5187/4215/4217/26191/9867	16
1028	both_up	GO:0002823	negative regulation of adaptive immune response based on somatic recombination of immune receptors built from immunoglobulin superfamily domains	17/3036	47/18862	0.000658622	0.00497553	0.00358141	604/383/1378/634/84695/64127/2213/80149/3566/51043/11006/3718/3135/5777/84868/80762/7292	17
1029	both_up	GO:0009636	response to toxic substance	58/3036	239/18862	0.000671657	0.00506773	0.00364777	7295/3240/8683/241/891/383/84817/6280/7097/27429/1545/1026/2353/9446/11315/468/4257/4780/4353/6648/1719/10935/4357/4258/6324/5595/1066/25824/89872/5002/140809/119391/10928/4067/51780/140803/5052/1147/2984/23135/2936/83667/5742/6335/2954/65018/1119/6571/23256/1193/5594/10765/948/6715/2643/3045/3049/2235	58
1030	both_up	GO:0016051	carbohydrate biosynthetic process	52/3036	209/18862	0.000674813	0.00508525	0.00366039	54187/2597/9334/2992/5226/374907/5223/7360/5509/51363/6484/5236/8660/51547/7086/468/55454/6888/10296/84649/226/7167/57001/5341/2852/79660/9526/8402/3643/3613/5771/55276/2539/166012/2185/2023/10678/2683/2131/3340/83667/5500/55790/50515/5499/2932/5224/5724/2632/6483/9653/6513	52
1031	both_up	GO:0006368	transcription elongation from RNA polymerase II promoter	27/3036	90/18862	0.000690056	0.00519371	0.00373846	22936/55840/6827/2966/902/5439/51574/1022/55837/11047/56943/8178/2963/10614/8812/5435/79577/23168/4298/5432/5440/7936/404672/9150/55677/905/54623	27
1032	both_up	GO:0032703	negative regulation of interleukin-2 production	3036-12-01	28/18862	0.000711376	0.00534101	0.00384448	1378/7538/11326/2633/64127/7805/11006/7128/9454/5987/84868/9455	12
1033	both_up	GO:0061620	glycolytic process through glucose-6-phosphate	3036-12-01	28/18862	0.000711376	0.00534101	0.00384448	2597/3101/5223/5315/2584/226/7167/2023/669/3099/83440/5224	12
1034	both_up	GO:0005976	polysaccharide metabolic process	32/3036	113/18862	0.000715438	0.0053649	0.00386168	9334/2992/3146/374907/8972/5836/7360/5509/5236/8660/8987/55454/1118/79660/3643/55276/313/10678/2131/3340/5837/9821/5500/55790/5504/5499/5256/2932/2548/2632/9653/83931	32
1035	both_up	GO:0032516	positive regulation of phosphoprotein phosphatase activity	3036-10-01	21/18862	0.000727237	0.00544002	0.00391575	11314/4659/805/808/23645/3717/51231/84919/3326/3672	10
1036	both_up	GO:0043555	regulation of translation in response to stress	3036-10-01	21/18862	0.000727237	0.00544002	0.00391575	5611/5610/468/23645/6195/10959/83667/84919/5499/6197	10
1037	both_up	GO:0042267	natural killer cell mediated cytotoxicity	21/3036	64/18862	0.000730118	0.00545489	0.00392645	3606/8807/634/3133/5873/387837/409/11151/1398/10383/127544/3106/7409/3135/3105/201294/5777/6777/6845/84868/1130	21
1038	both_up	GO:0002504	antigen processing and presentation of peptide or polysaccharide antigen via MHC class II	30/3036	104/18862	0.000741885	0.00553602	0.00398485	1509/10540/2207/55860/7879/6396/829/375/10121/10437/1211/830/2213/10671/51128/11258/29108/1062/114876/51164/832/1175/51143/7057/1785/1514/9871/10802/8655/1173	30
1039	both_up	GO:0010951	negative regulation of endopeptidase activity	59/3036	245/18862	0.000744759	0.00555068	0.00399541	114769/7531/2597/440068/4318/4671/1032/1992/5329/1378/3428/9232/10542/8740/8530/1475/5265/710/7077/3082/11315/2621/56925/3476/8301/96459/6590/409/7076/5055/684/6093/10935/5894/64780/302/4057/7422/334/25824/1476/6195/22900/5973/6478/5271/23204/117584/10049/199713/7057/6197/89932/5062/831/6653/135/960/3700	59
1040	both_up	GO:0018108	peptidyl-tyrosine phosphorylation	83/3036	369/18862	0.000748941	0.00557504	0.00401294	5608/660/683/7251/11314/3606/64092/5008/2209/2268/9021/2322/5610/10645/83666/2242/1198/353514/3082/2621/7132/5580/57826/8576/8651/64127/7039/5515/80851/58533/409/6868/3055/653361/8692/5663/9625/3059/1859/64581/3643/11006/5595/5771/7422/84313/3383/2185/3718/6774/6850/695/8767/9094/4067/3570/79893/5777/57396/10006/100133941/5770/253260/3717/3066/51738/56940/204851/3689/6886/5062/3297/9961/23512/369…	83
1041	both_up	GO:0007029	endoplasmic reticulum organization	26/3036	86/18862	0.000755761	0.00561296	0.00404023	56851/10960/10313/9694/55161/57142/51234/7905/22931/79041/120892/27348/163590/10890/64598/10959/375056/23204/83460/80124/55831/10162/9217/221035/57003/93380	26
1042	both_up	GO:0051402	neuron apoptotic process	56/3036	230/18862	0.00075615	0.00561296	0.00404023	1649/2597/4605/8772/4671/2629/2896/80315/3684/11315/64802/468/101/4835/6648/3309/1051/1020/637/58533/409/11151/5423/355/2730/5663/4149/998/5538/3091/80331/4170/2539/2185/9759/728/8851/7305/23385/836/3717/65018/5290/317/3981/2309/116986/4296/3845/3326/3162/112398/135/6416/2632/3672	56
1043	both_up	GO:2001243	negative regulation of intrinsic apoptotic signaling pathway	28/3036	95/18862	0.000756793	0.00561296	0.00404023	51060/4318/1032/5329/27429/6880/11315/1191/3301/4780/7009/6648/4193/754/637/120892/2907/3091/4170/3303/2023/3622/5770/3315/10625/65018/7178/960	28
1044	both_up	GO:0009408	response to heat	42/3036	161/18862	0.000777071	0.00575636	0.00414345	7531/10016/10569/7341/27429/6396/1026/3281/8021/3490/3301/81570/3310/5595/8480/10294/3303/4277/3304/929/9261/4067/7041/3320/2288/10049/3066/10808/3337/7057/10728/5594/7266/55466/2932/26973/3297/3326/3162/3305/170506/22797	42
1045	both_up	GO:0045736	negative regulation of cyclin-dependent protein serine/threonine kinase activity	13/3036	32/18862	0.000795406	0.00587081	0.00422583	1032/5728/5347/1026/124790/1031/3087/7128/26524/10614/836/324/1050	13
1046	both_up	GO:0046825	regulation of protein export from nucleus	13/3036	32/18862	0.000795406	0.00587081	0.00422583	7295/7531/6672/11315/2621/51547/51512/1020/3553/55696/2932/5494/10541	13
1047	both_up	GO:1903902	positive regulation of viral life cycle	13/3036	32/18862	0.000795406	0.00587081	0.00422583	9218/7251/51652/25978/6737/27243/5034/10475/79720/2332/3956/128866/27183	13
1048	both_up	GO:0019320	hexose catabolic process	19/3036	56/18862	0.000811838	0.00598486	0.00430792	2597/3101/2529/5223/5315/5208/5236/2584/226/7167/572/55276/57103/2023/669/3099/83440/2526/5224	19
1049	both_up	GO:0010921	regulation of phosphatase activity	45/3036	176/18862	0.000817209	0.00601718	0.00433119	2280/11314/51657/261726/5610/4659/9088/805/2029/151987/3476/5341/808/5525/79660/6093/23645/11035/11261/10421/84930/6992/9989/8178/8036/221692/9475/3717/51231/63935/2771/84919/259282/9749/5504/55370/2932/84240/5520/3326/5526/51400/3672/5514/2281	45
1050	both_up	GO:0042147	retrograde transport, endosome to Golgi	27/3036	91/18862	0.000832946	0.00612567	0.00440928	8677/10652/8724/7879/6642/51699/10228/58533/120892/8218/6643/143187/29934/6811/9341/9043/10490/5987/25963/30845/9559/23258/84084/55773/26000/55737/7813	27
1051	both_up	GO:0030111	regulation of Wnt signaling pathway	82/3036	365/18862	0.00083424	0.0061278	0.00441082	5715/1649/5710/5700/5687/9861/7320/5701/1432/5685/7097/8724/5696/5683/3611/5682/5684/5718/5719/5691/5689/54949/83999/122011/5694/5690/5693/10213/5713/5706/5515/2776/6788/10023/5688/120892/90410/3516/7091/5663/5695/9978/10459/3087/5218/81847/7128/26524/5717/27185/100113407/51366/59343/5709/6478/9101/30851/79577/7090/1613/1601/59349/2735/5716/51527/1452/1453/5692/324/5499/406/2932/5494/5204/5707/22…	82
1052	both_up	GO:0031348	negative regulation of defense response	57/3036	236/18862	0.000840118	0.00616356	0.00443655	7130/9111/383/11213/2629/1378/634/3428/2896/9021/8530/5682/407008/3133/11326/710/6737/240/3082/7132/5580/140885/1991/387837/64127/2213/171389/2358/2852/409/7376/10906/1398/5771/4210/79626/7128/3106/4277/22933/313/103/3135/3105/91662/79671/384/10162/51738/5692/84166/84868/80762/55737/7133/2874/284207	57
1053	both_up	GO:0032608	interferon-beta production	18/3036	52/18862	0.000844692	0.00618225	0.00445001	3148/9111/3146/84282/7097/10211/7099/51311/3665/140885/3659/29108/29110/8767/3320/79671/7528/5971	18
1054	both_up	GO:0072666	establishment of protein localization to vacuole	18/3036	52/18862	0.000844692	0.00618225	0.00445001	7879/3920/1191/11267/6272/7805/950/79720/143187/84313/7128/137492/9765/10490/64089/9146/6653/27183	18
1055	both_up	GO:0006007	glucose catabolic process	14/3036	36/18862	0.000848393	0.00619449	0.00445882	2597/3101/5223/5315/5208/226/7167/572/57103/2023/669/3099/83440/5224	14
1056	both_up	GO:0042092	type 2 immune response	14/3036	36/18862	0.000848393	0.00619449	0.00445882	604/383/3606/301/3142/10538/64127/5914/3566/602/384/80762/729230/7292	14
1057	both_up	GO:0051028	mRNA transport	40/3036	152/18862	0.000851359	0.00620871	0.00446906	8683/10569/6396/80145/7538/4116/84324/8021/7307/1977/56943/26019/3087/3267/2332/8480/10643/9939/1069/1070/51692/59343/9775/8563/22794/26097/51362/9444/9877/9887/53981/6429/55677/3297/9961/23144/3181/7919/26993/5976	40
1058	both_up	GO:0002534	cytokine production involved in inflammatory response	22/3036	69/18862	0.000855201	0.00622929	0.00448387	7850/1432/4615/7099/240/63940/140885/64127/80149/64581/11006/3091/4210/29108/5187/6774/10333/115362/79004/199713/55198/215	22
1059	both_up	GO:0002281	macrophage activation involved in immune response	3036-09-01	18/18862	0.000866031	0.00626333	0.00450837	9111/3146/2896/8291/22904/3430/7305/6850/84868	9
1060	both_up	GO:0006740	NADPH regeneration	3036-09-01	18/18862	0.000866031	0.00626333	0.00450837	5226/5223/7086/51071/6888/3417/55276/2539/57103	9
1061	both_up	GO:0031468	nuclear envelope reassembly	3036-09-01	18/18862	0.000866031	0.00626333	0.00450837	137886/27243/55968/5515/6683/221035/5520/128866/27183	9
1062	both_up	GO:0045623	negative regulation of T-helper cell differentiation	3036-09-01	18/18862	0.000866031	0.00626333	0.00450837	604/301/3142/84695/80149/3566/51043/3718/7292	9
1063	both_up	GO:0045953	negative regulation of natural killer cell mediated cytotoxicity	3036-09-01	18/18862	0.000866031	0.00626333	0.00450837	634/3133/387837/409/1398/3106/3135/3105/84868	9
1064	both_up	GO:2000641	regulation of early endosome to late endosome transport	3036-09-01	18/18862	0.000866031	0.00626333	0.00450837	8724/51652/5595/29934/1601/23317/23011/5594/5962	9
1065	both_up	GO:0018198	peptidyl-cysteine modification	17/3036	48/18862	0.000868606	0.00627105	0.00451393	7295/6279/2597/6280/84885/131540/11315/51125/9545/10935/51304/84243/23390/135112/253832/3145/64429	17
1066	both_up	GO:0002687	positive regulation of leukocyte migration	36/3036	133/18862	0.000869152	0.00627105	0.00451393	8772/3146/3554/2621/719/63940/101/2358/23604/158747/6868/5880/5595/7422/5879/3383/29108/6403/2185/728/1230/375056/3570/90550/3674/387/9943/196527/199/7057/79647/5594/811/2150/5724/729230	36
1067	both_up	GO:0005996	monosaccharide metabolic process	64/3036	272/18862	0.000873036	0.00628304	0.00452256	2597/5226/3101/2171/3146/1432/2529/6515/5223/5209/5315/5208/9446/5509/51363/5236/8660/4122/2584/51547/7086/468/5210/6888/7355/55277/10296/84649/226/7167/57001/79660/10295/8402/3643/5771/572/11164/55276/2539/57103/1390/2023/669/119391/2683/5160/25948/3099/83667/5165/10269/8790/83440/1727/51738/5500/5290/5499/2932/2526/2548/5224/6513	64
1068	both_up	GO:0006623	protein targeting to vacuole	15/3036	40/18862	0.000874932	0.00628304	0.00452256	7879/3920/1191/6272/7805/950/79720/143187/137492/9765/10490/64089/9146/6653/27183	15
1069	both_up	GO:0070423	nucleotide-binding oligomerization domain containing signaling pathway	15/3036	40/18862	0.000874932	0.00628304	0.00452256	5608/4792/7099/8517/64127/23118/7128/3303/3304/8767/7316/329/3656/121260/26191	15
1070	both_up	GO:0072529	pyrimidine-containing compound catabolic process	15/3036	40/18862	0.000874932	0.00628304	0.00452256	9582/978/7378/51251/200315/23583/51733/1890/8930/1806/54790/57089/56953/81602/200424	15
1071	both_up	GO:0090199	regulation of release of cytochrome c from mitochondria	16/3036	44/18862	0.000880079	0.00631257	0.00454382	4318/56947/5329/638/8743/3082/1191/27069/27166/2852/637/409/572/29108/5716/65018	16
1072	both_up	GO:0009150	purine ribonucleotide metabolic process	90/3036	408/18862	0.00088777	0.00636027	0.00457815	3939/8459/2597/23597/8460/3101/27284/2180/55856/5223/5209/5571/6396/5315/1622/441531/5208/131870/5236/6817/51292/2584/54541/8021/1716/5210/80025/84649/226/7167/11332/79717/55711/9567/25874/196883/8942/120892/64834/10005/9605/5663/2773/7114/2182/5538/3643/3091/8480/572/1738/57103/9759/2023/3155/22978/669/3614/5160/523/2181/9061/3099/2984/5165/51000/2954/83440/65018/109/80347/55526/57089/8654/4354/…	90
1073	both_up	GO:1903038	negative regulation of leukocyte cell-cell adhesion	37/3036	138/18862	0.00090032	0.00644262	0.00463742	604/383/11314/1378/3146/634/301/3142/11326/84695/8651/1845/2213/7805/80149/1051/10288/29126/3566/51043/11006/5771/3659/79626/55824/3718/3135/375056/836/5777/384/57162/6385/84868/80762/26191/7292	37
1074	both_up	GO:1990000	amyloid fibril formation	3036-11-01	25/18862	0.000906976	0.00648265	0.00466623	2280/567/1191/4193/7411/5663/11035/2934/5201/5204/948	11
1075	both_up	GO:0006997	nucleus organization	34/3036	124/18862	0.000932296	0.00665583	0.00479089	3148/51510/1861/891/9133/9519/6732/137886/5347/81565/57142/25978/27243/55968/2852/5515/27348/7110/5119/50511/57132/255919/6940/10269/6683/26092/79188/221035/5520/10783/128866/26993/27183/23399	34
1076	both_up	GO:0046474	glycerophospholipid biosynthetic process	55/3036	227/18862	0.000947131	0.00675384	0.00486144	660/5359/10555/9489/2171/5728/5281/375/8813/51099/58488/23761/27315/23446/54675/63874/56994/10554/8897/8760/5321/65258/9488/171586/10423/80230/377/55650/79143/10809/54947/9107/23533/2181/5130/8395/5291/10162/5290/1119/64419/5294/5868/8904/8895/9896/51205/8733/8443/84188/5337/10026/94005/9110/5336	55
1077	both_up	GO:0009259	ribonucleotide metabolic process	93/3036	425/18862	0.000964524	0.00686984	0.00494494	3939/8459/2597/23597/8460/3101/27284/7378/2180/55856/5223/5209/5571/6396/5315/1622/441531/5208/131870/5236/6817/51292/2584/54541/8021/1716/5210/80025/84649/226/7167/11332/79717/55711/9567/25874/196883/51733/8942/120892/64834/10005/9605/5663/2773/7114/2182/5538/3643/3091/8480/572/1738/57103/9759/2023/3155/22978/669/3614/5160/523/2181/9061/3099/1806/2984/5165/51000/2954/83440/65018/109/80347/55526/…	93
1078	both_up	GO:0033108	mitochondrial respiratory chain complex assembly	29/3036	101/18862	0.000976953	0.00694317	0.00499773	4709/51103/4729/7386/389203/51300/4720/4694/4707/4700/54949/4712/57001/10063/4711/9997/4725/4717/4718/4704/84233/4724/55863/493753/4715/6834/100131801/4710/4695	29
1079	both_up	GO:0032623	interleukin-2 production	20/3036	61/18862	0.000978232	0.00694317	0.00499773	1378/301/7538/11326/2633/64127/7805/3553/64581/11006/7128/8767/9454/6777/54440/4860/5987/84868/729230/9455	20
1080	both_up	GO:0070613	regulation of protein processing	20/3036	61/18862	0.000978232	0.00694317	0.00499773	114769/9528/7850/10440/55848/58484/8530/101/2161/120892/7123/2934/2023/22900/29934/10162/199713/7057/143458/831	20
1081	both_up	GO:0002827	positive regulation of T-helper 1 type immune response	3036-08-01	15/18862	0.000985941	0.00694941	0.00500221	8809/6556/3606/3554/3553/5321/8767/729230	8
1082	both_up	GO:0030397	membrane disassembly	3036-08-01	15/18862	0.000985941	0.00694941	0.00500221	891/9133/5347/81565/255919/10783/26993/23399	8
1083	both_up	GO:0051081	nuclear envelope disassembly	3036-08-01	15/18862	0.000985941	0.00694941	0.00500221	891/9133/5347/81565/255919/10783/26993/23399	8
1084	both_up	GO:0051770	positive regulation of nitric-oxide synthase biosynthetic process	3036-08-01	15/18862	0.000985941	0.00694941	0.00500221	5608/7097/7099/10135/64127/120892/3717/6416	8
1085	both_up	GO:0090110	COPII-coated vesicle cargo loading	3036-08-01	15/18862	0.000985941	0.00694941	0.00500221	56681/6396/5861/375056/128637/10483/9871/10802	8
1086	both_up	GO:1903543	positive regulation of exosomal secretion	3036-08-01	15/18862	0.000985941	0.00694941	0.00500221	7251/7879/27243/11267/6386/6385/9146/27183	8
1087	both_up	GO:1903510	mucopolysaccharide metabolic process	32/3036	115/18862	0.00099138	0.00697968	0.005024	9334/10402/3074/2588/3082/51363/6484/2799/55454/22856/6548/3553/8702/8692/11261/166012/54480/10678/2683/2131/3340/2990/11046/55790/50515/6483/8372/411/1462/960/3700/29940	32
1088	both_up	GO:0002260	lymphocyte homeostasis	19/3036	57/18862	0.00103639	0.00723987	0.00521129	9133/8772/8740/55012/10673/1831/202309/11151/355/10312/11035/3091/7128/3718/6498/4067/836/6777/8915	19
1089	both_up	GO:0031295	T cell costimulation	19/3036	57/18862	0.00103639	0.00723987	0.00521129	8740/10673/10288/29126/998/11006/2885/5879/7409/4067/5777/1326/100133941/5290/3956/5062/1445/5058/7292	19
1090	both_up	GO:0001773	myeloid dendritic cell activation	3036-12-01	29/18862	0.00103719	0.00723987	0.00521129	338339/3146/6688/116071/4055/10538/3516/5663/29108/84868/5971/4853	12
1091	both_up	GO:0043032	positive regulation of macrophage activation	3036-12-01	29/18862	0.00103719	0.00723987	0.00521129	7099/4317/120892/3566/5321/79155/10333/7057/3329/84868/1050/1075	12
1092	both_up	GO:0061615	glycolytic process through fructose-6-phosphate	3036-12-01	29/18862	0.00103719	0.00723987	0.00521129	2597/3101/5223/5315/2584/226/7167/2023/669/3099/83440/5224	12
1093	both_up	GO:0070979	protein K11-linked ubiquitination	3036-12-01	29/18862	0.00103719	0.00723987	0.00521129	27338/7319/7320/29089/7332/246184/10477/7323/55284/996/51529/7328	12
1094	both_up	GO:1900745	positive regulation of p38MAPK cascade	3036-12-01	29/18862	0.00103719	0.00723987	0.00521129	1647/6688/10912/4616/80149/8877/3553/653361/7422/4215/4217/9867	12
1095	both_up	GO:0006620	posttranslational protein targeting to endoplasmic reticulum membrane	3036-07-01	12/18862	0.00103783	0.00723987	0.00521129	10952/7095/3309/23480/55176/128866/54557	7
1096	both_up	GO:0050684	regulation of mRNA processing	37/3036	139/18862	0.00103992	0.00724623	0.00521586	8683/891/6732/23210/4116/22938/51574/10284/9589/1859/10659/2332/10914/79811/9939/55147/84081/79577/9584/10262/10521/10181/10179/9444/7936/83989/6429/55677/79171/3297/3190/23144/3181/728642/170506/84872/54623	37
1097	both_up	GO:0030330	DNA damage response, signal transduction by p53 class mediator	30/3036	106/18862	0.00104288	0.00725854	0.00522473	891/1647/8738/6790/6672/9100/1026/672/10538/4683/51512/1869/4193/754/1859/602/51065/1820/995/9337/7027/83667/5716/10269/4849/1263/8493/1017/960/6154	30
1098	both_up	GO:0006879	cellular iron ion homeostasis	22/3036	70/18862	0.00106029	0.00737128	0.00530588	6556/147007/9114/26234/2495/537/4738/3934/30061/23479/9550/6717/10058/4057/3091/2512/6500/523/212/80762/3162/64116	22
1099	both_up	GO:0006839	mitochondrial transport	64/3036	274/18862	0.00106449	0.00739208	0.00532085	51100/7531/6993/23593/56947/10440/10367/7533/282991/27429/51025/26521/63933/29103/7332/118424/1869/25874/55288/637/120892/6548/10948/706/5663/5880/788/100287932/7323/22885/94097/10134/572/54741/3303/51660/9927/90550/3320/10245/140823/7027/7532/401505/3099/51312/221154/7534/65018/55486/3329/59286/80273/29074/9520/2932/3308/665/84134/7529/64116/55737/3305/81853	64
1100	both_up	GO:0030838	positive regulation of actin filament polymerization	28/3036	97/18862	0.00108216	0.00750626	0.00540304	10552/10109/10094/9535/10602/10095/7408/375/10092/3055/11151/2885/2934/7454/3383/29108/2185/2017/55845/2764/10178/253260/81873/10093/5987/10096/5216/23580	28
1101	both_up	GO:0002705	positive regulation of leukocyte mediated immunity	34/3036	125/18862	0.00108592	0.00752382	0.00541567	383/8772/8809/567/3606/8807/51010/3554/3684/3133/64127/3553/10459/64581/8417/3140/3106/7409/7305/3135/3105/695/6777/54440/3136/3329/81545/8741/3689/6810/2150/5724/170506/7292	34
1102	both_up	GO:0002090	regulation of receptor internalization	18/3036	53/18862	0.0010891	0.00753724	0.00542533	967/4043/10211/375/79890/409/6386/3643/2332/7422/4289/6850/54550/88455/8650/338692/3690/5336	18
1103	both_up	GO:0001910	regulation of leukocyte mediated cytotoxicity	24/3036	79/18862	0.00109887	0.0075963	0.00546784	383/8772/567/8807/634/3684/3133/387837/2213/409/11035/1398/8417/3140/3383/3106/7409/7305/3135/3105/6777/3136/84868/2150	24
1104	both_up	GO:0019076	viral release from host cell	13/3036	33/18862	0.00112082	0.00770438	0.00554564	9218/7251/7706/7879/51652/25978/6737/27243/79720/9798/5481/128866/27183	13
1105	both_up	GO:0031112	positive regulation of microtubule polymerization or depolymerization	13/3036	33/18862	0.00112082	0.00770438	0.00554564	2242/55755/6249/5879/51199/3303/8851/22919/3304/4733/10300/6683/5058	13
1106	both_up	GO:0035890	exit from host	13/3036	33/18862	0.00112082	0.00770438	0.00554564	9218/7251/7706/7879/51652/25978/6737/27243/79720/9798/5481/128866/27183	13
1107	both_up	GO:0035891	exit from host cell	13/3036	33/18862	0.00112082	0.00770438	0.00554564	9218/7251/7706/7879/51652/25978/6737/27243/79720/9798/5481/128866/27183	13
1108	both_up	GO:1904030	negative regulation of cyclin-dependent protein kinase activity	13/3036	33/18862	0.00112082	0.00770438	0.00554564	1032/5728/5347/1026/124790/1031/3087/7128/26524/10614/836/324/1050	13
1109	both_up	GO:0046638	positive regulation of alpha-beta T cell differentiation	17/3036	49/18862	0.00113304	0.00777961	0.00559979	3606/301/3142/8651/5914/79576/7704/3566/51043/11006/6850/8767/54440/4860/64332/84807/7292	17
1110	both_up	GO:0001911	negative regulation of leukocyte mediated cytotoxicity	3036-10-01	22/18862	0.00114205	0.00779761	0.00561275	634/3133/387837/2213/409/1398/3106/3135/3105/84868	10
1111	both_up	GO:0010888	negative regulation of lipid storage	3036-10-01	22/18862	0.00114205	0.00779761	0.00561275	19/4792/51099/9619/7376/5771/1066/114882/57104/3690	10
1112	both_up	GO:0043371	negative regulation of CD4-positive, alpha-beta T cell differentiation	3036-10-01	22/18862	0.00114205	0.00779761	0.00561275	604/3146/301/3142/84695/80149/3566/51043/3718/7292	10
1113	both_up	GO:1903306	negative regulation of regulated secretory pathway	3036-10-01	22/18862	0.00114205	0.00779761	0.00561275	11314/634/2213/6814/2332/5906/2771/5908/3162/729230	10
1114	both_up	GO:1904996	positive regulation of leukocyte adhesion to vascular endothelial cell	3036-10-01	22/18862	0.00114205	0.00779761	0.00561275	2529/240/6484/1991/3383/6403/387/3689/2526/5724	10
1115	both_up	GO:0071887	leukocyte apoptotic process	29/3036	102/18862	0.00115854	0.00790138	0.00568745	604/8772/5728/301/2621/1831/8660/3665/101/96459/64127/27166/6868/355/11035/29126/3059/338442/3091/3718/695/4067/836/80301/384/5291/1514/6950/8915	29
1116	both_up	GO:0034122	negative regulation of toll-like receptor signaling pathway	16/3036	45/18862	0.00116398	0.00791699	0.00569868	23643/11314/11213/7099/11027/64127/171389/409/146722/7128/929/4067/10333/4795/2150/2874	16
1117	both_up	GO:0035307	positive regulation of protein dephosphorylation	16/3036	45/18862	0.00116398	0.00791699	0.00569868	11314/2629/4659/805/5580/808/5525/10288/23645/255919/3717/51231/65018/84919/3326/3672	16
1118	both_up	GO:0046633	alpha-beta T cell proliferation	14/3036	37/18862	0.00116472	0.00791699	0.00569868	3606/1604/3133/29126/51043/3659/6850/3105/8767/2000/384/729230/26191/7292	14
1119	both_up	GO:0010591	regulation of lamellipodium assembly	15/3036	41/18862	0.00117667	0.00798041	0.00574433	10109/55909/11344/5880/998/7454/5879/9759/55845/832/5290/1785/79647/10096/5756	15
1120	both_up	GO:0035872	nucleotide-binding domain, leucine rich repeat containing receptor signaling pathway	15/3036	41/18862	0.00117667	0.00798041	0.00574433	5608/4792/7099/8517/64127/23118/7128/3303/3304/8767/7316/329/3656/121260/26191	15
1121	both_up	GO:0046718	viral entry into host cell	37/3036	140/18862	0.00119814	0.00811706	0.0058427	6993/5359/1378/10410/7706/1604/8724/10346/8519/10581/6737/2621/6404/5034/950/10475/53840/9080/8692/4179/2219/2934/3383/7852/3303/3304/5987/290/57617/3956/219931/50848/1514/2060/3690/2993/8372	37
1122	both_up	GO:0010822	positive regulation of mitochondrion organization	25/3036	84/18862	0.00121423	0.00821693	0.00591458	7531/4318/56947/5329/638/8743/7533/27429/10645/11315/2852/1869/637/3091/572/29108/90550/7027/7532/7534/65018/2932/7529/55737/64429	25
1123	both_up	GO:0038127	ERBB signaling pathway	38/3036	145/18862	0.00122793	0.00829592	0.00597144	4318/7251/9185/5329/378/634/7879/57142/92799/5782/1845/2852/7039/58533/6868/3516/653361/5663/1796/998/5771/2885/84313/79651/2185/10254/3320/9770/5290/116985/29924/5594/8895/9146/9961/2060/3092/3672	38
1124	both_up	GO:0046365	monosaccharide catabolic process	20/3036	62/18862	0.00122862	0.00829592	0.00597144	2597/3101/2529/5223/5315/5208/5236/2584/226/7167/572/11164/55276/57103/2023/669/3099/83440/2526/5224	20
1125	both_up	GO:0061640	cytoskeleton-dependent cytokinesis	28/3036	98/18862	0.00128615	0.00867476	0.00624413	51510/51203/5347/10899/51652/25978/27243/375/55909/10617/6093/11258/5119/10112/9798/57132/11021/9101/9094/387/9475/1894/6683/324/10096/112574/128866/27183	28
1126	both_up	GO:0032720	negative regulation of tumor necrosis factor production	22/3036	71/18862	0.00130627	0.00879106	0.00632784	11213/7099/50856/2621/140885/671/5004/64127/5914/80149/409/706/602/7128/5777/384/4795/51738/5987/27202/84868/26191	22
1127	both_up	GO:0043627	response to estrogen	22/3036	71/18862	0.00130627	0.00879106	0.00632784	3939/2629/10095/7706/10011/672/23558/5914/10865/3566/760/100133941/167465/9070/51738/5594/163732/3162/6715/1495/411/10370	22
1128	both_up	GO:0044242	cellular lipid catabolic process	55/3036	230/18862	0.00130862	0.00879717	0.00633224	79887/2717/4758/2629/30/2171/1666/7920/285848/2108/2110/1545/3074/8660/5580/51099/427/55825/3417/8877/145447/440503/10005/51/5538/4258/51390/5321/2760/51573/5828/37/2109/3032/171586/11343/22933/313/549/55862/11313/83667/56261/55331/3030/5294/39/6653/57104/11057/5194/215/50640/5336/57704	55
1129	both_up	GO:0050732	negative regulation of peptidyl-tyrosine phosphorylation	19/3036	58/18862	0.00131192	0.00880964	0.00634121	7251/11314/64092/9021/5580/8651/5515/80851/58533/8692/5663/11006/5771/84313/79893/5777/56940/9961/23512	19
1130	both_up	GO:0031342	negative regulation of cell killing	3036-11-01	26/18862	0.00134522	0.00900353	0.00648078	634/3133/387837/2213/409/1398/3106/3135/3105/84868/3326	11
1131	both_up	GO:0046639	negative regulation of alpha-beta T cell differentiation	3036-11-01	26/18862	0.00134522	0.00900353	0.00648078	604/3146/301/3142/84695/8651/80149/3566/51043/3718/7292	11
1132	both_up	GO:0051016	barbed-end actin filament capping	3036-11-01	26/18862	0.00134522	0.00900353	0.00648078	829/822/6840/830/11344/2934/832/136319/11078/5962/5756	11
1133	both_up	GO:0034248	regulation of cellular amide metabolic process	105/3036	494/18862	0.00134847	0.00901543	0.00648935	2597/5997/5611/285381/283/10313/3459/8569/80315/5223/5610/5315/7538/4116/57142/8439/84324/10289/1191/7555/7132/5580/51247/55695/468/1977/64215/8301/9619/4780/142891/64127/80149/8877/2107/1983/6199/1719/54464/6093/6253/8872/54952/23645/7431/28998/2332/602/5595/51065/10643/10605/9939/57103/2185/5187/6774/6195/10959/84769/9775/836/29095/192670/7458/9337/1613/79048/136319/132864/83667/3315/115416/947…	105
1134	both_up	GO:0002495	antigen processing and presentation of peptide antigen via MHC class II	29/3036	103/18862	0.00136872	0.00914077	0.00657956	1509/10540/2207/55860/7879/6396/829/375/10121/10437/1211/830/2213/10671/51128/11258/29108/1062/114876/51164/832/1175/51143/1785/1514/9871/10802/8655/1173	29
1135	both_up	GO:0097479	synaptic vesicle localization	18/3036	54/18862	0.00139118	0.00928061	0.00668022	1861/8825/5728/282991/1176/5873/375/3799/2647/10239/8301/1020/120892/23557/84062/80208/65018/1785	18
1136	both_up	GO:0002716	negative regulation of natural killer cell mediated immunity	3036-09-01	19/18862	0.00141162	0.00938621	0.00675623	634/3133/387837/409/1398/3106/3135/3105/84868	9
1137	both_up	GO:0034138	toll-like receptor 3 signaling pathway	3036-09-01	19/18862	0.00141162	0.00938621	0.00675623	8772/10211/7128/79155/81622/57162/84868/2150/26191	9
1138	both_up	GO:0070262	peptidyl-serine dephosphorylation	3036-09-01	19/18862	0.00141162	0.00938621	0.00675623	7531/1843/5515/23645/5530/5516/84919/5499/5520	9
1139	both_up	GO:0002228	natural killer cell mediated immunity	21/3036	67/18862	0.00141737	0.00939372	0.00676164	3606/8807/634/3133/5873/387837/409/11151/1398/10383/127544/3106/7409/3135/3105/201294/5777/6777/6845/84868/1130	21
1140	both_up	GO:0031640	killing of cells of other organism	21/3036	67/18862	0.00141737	0.00939372	0.00676164	2597/3151/383/6283/8993/820/1668/1991/1667/728358/1669/566/11334/64581/4057/572/6850/140823/8542/5196/2150	21
1141	both_up	GO:2000514	regulation of CD4-positive, alpha-beta T cell activation	21/3036	67/18862	0.00141737	0.00939372	0.00676164	604/3146/3606/1604/301/3142/84695/8651/5914/80149/29126/3566/51043/3718/8767/384/54440/246778/64332/84807/7292	21
1142	both_up	GO:0006476	protein deacetylation	27/3036	94/18862	0.0014267	0.00944532	0.00679878	604/10943/10474/51547/25855/57708/10933/120892/9643/11107/51043/1859/7422/122953/9759/5187/23408/22933/3622/3066/65018/221477/25836/23186/55758/64426/26993	27
1143	both_up	GO:0032456	endocytic recycling	17/3036	50/18862	0.00146267	0.00967297	0.00696265	8724/5872/51699/11267/10228/54918/23527/11021/8723/29934/10938/84162/57706/30845/6653/2060/54520	17
1144	both_up	GO:0002828	regulation of type 2 immune response	3036-12-01	30/18862	0.00147783	0.0097626	0.00702716	604/383/3606/301/3142/64127/5914/3566/384/80762/729230/7292	12
1145	both_up	GO:0050730	regulation of peptidyl-tyrosine phosphorylation	61/3036	262/18862	0.00149111	0.0098397	0.00708265	683/7251/11314/3606/64092/5008/2209/9021/2322/83666/353514/3082/2621/7132/5580/57826/8651/64127/7039/5515/80851/58533/409/6868/653361/8692/5663/3059/64581/11006/5771/7422/84313/3383/2185/6774/6850/8767/9094/4067/3570/79893/5777/10006/100133941/5770/253260/3717/3066/51738/56940/3689/6886/5062/3297/9961/23512/3690/948/5526/960	61
1146	both_up	GO:0051168	nuclear export	49/3036	201/18862	0.00151299	0.00997329	0.00717881	7295/7531/8683/10569/6672/6396/80145/4116/84324/11315/2621/8021/51547/7307/1977/51512/1020/3553/56943/11261/26019/3087/3267/23214/8480/9939/51692/9775/92335/27351/8563/55696/22794/26097/51362/9877/9887/6310/811/2932/53981/6429/5494/55677/3181/7919/26993/10541/5976	49
1147	both_up	GO:0002702	positive regulation of production of molecular mediator of immune response	28/3036	99/18862	0.00152258	0.0100149	0.00720875	8809/567/3606/51010/51237/7099/3554/3133/2865/64127/7805/3553/10459/3566/2867/64581/3135/3105/54440/8741/6810/2150/8915/948/26191/170506/7292/8140	28
1148	both_up	GO:0019886	antigen processing and presentation of exogenous peptide antigen via MHC class II	28/3036	99/18862	0.00152258	0.0100149	0.00720875	1509/10540/2207/55860/7879/6396/829/375/10121/10437/1211/830/2213/10671/51128/11258/1062/114876/51164/832/1175/51143/1785/1514/9871/10802/8655/1173	28
1149	both_up	GO:0045670	regulation of osteoclast differentiation	20/3036	63/18862	0.00153173	0.0100534	0.00723651	7099/11025/7030/2353/537/1051/6988/10234/11006/4057/56834/760/7305/84959/1230/9770/9935/10272/4286/4853	20
1150	both_up	GO:1903317	regulation of protein maturation	20/3036	63/18862	0.00153173	0.0100534	0.00723651	114769/9528/7850/10440/55848/58484/8530/101/2161/120892/7123/2934/2023/22900/29934/10162/199713/7057/143458/831	20
1151	both_up	GO:0070507	regulation of microtubule cytoskeleton organization	36/3036	137/18862	0.00154434	0.0101195	0.00728405	51510/22974/5347/2242/25978/79598/27243/55755/10615/6093/5119/1859/10634/6249/8480/5879/51199/3303/57132/8851/22919/3304/4733/2288/10300/6683/10460/324/2932/4130/5058/2011/128866/55201/57704/57551	36
1152	both_up	GO:0002691	regulation of cellular extravasation	13/3036	34/18862	0.00155008	0.0101195	0.00728405	683/8772/2529/3554/6484/101/1991/11035/3383/6403/2526/5724/729230	13
1153	both_up	GO:0009164	nucleoside catabolic process	13/3036	34/18862	0.00155008	0.0101195	0.00728405	9582/978/7378/51251/200315/51071/51733/1890/1806/4860/56953/81602/3251	13
1154	both_up	GO:0046640	regulation of alpha-beta T cell proliferation	13/3036	34/18862	0.00155008	0.0101195	0.00728405	3606/1604/3133/29126/51043/3659/6850/3105/8767/384/729230/26191/7292	13
1155	both_up	GO:0071402	cellular response to lipoprotein particle stimulus	13/3036	34/18862	0.00155008	0.0101195	0.00728405	19/2207/4615/7099/6868/1066/6850/375056/10333/968/3689/928/948	13
1156	both_up	GO:0046782	regulation of viral transcription	15/3036	42/18862	0.00156131	0.0101819	0.00732895	10410/6827/7538/6737/5439/51574/2963/10614/5435/51773/5432/5440/7936/5987/9150	15
1157	both_up	GO:2000249	regulation of actin cytoskeleton reorganization	14/3036	38/18862	0.00157411	0.0102544	0.00738114	9535/2242/397/90952/1020/7226/3055/998/3059/2185/1613/396/50848/4853	14
1158	both_up	GO:0007052	mitotic spindle organization	32/3036	118/18862	0.00157851	0.0102721	0.00739389	991/51510/891/4605/10540/8766/3837/22974/5347/6790/7283/25978/79598/27243/3833/10671/49856/5119/8480/3303/9055/57132/1062/3304/4733/387/51115/6683/10460/7756/128866/10735	32
1159	both_up	GO:0070301	cellular response to hydrogen peroxide	26/3036	90/18862	0.0015812	0.0102786	0.00739859	7295/383/51526/8807/301/11235/1545/3082/11315/5580/140885/4780/8877/7226/120892/11035/7128/8678/23135/3066/1894/65018/84557/3297/4217/11179	26
1160	both_up	GO:0002753	cytoplasmic pattern recognition receptor signaling pathway	22/3036	72/18862	0.00159955	0.0103758	0.00746856	5608/4792/84282/7099/80216/3665/9958/8517/64127/92610/81570/23118/7128/3303/3304/8767/7316/79671/329/3656/121260/26191	22
1161	both_up	GO:0051865	protein autoubiquitination	22/3036	72/18862	0.00159955	0.0103758	0.00746856	7319/7320/672/6737/11342/29089/4193/7322/120892/9978/7323/81847/127544/51255/91445/151636/29128/51136/26994/50862/9921/344558	22
1162	both_up	GO:0016570	histone modification	96/3036	448/18862	0.00162456	0.0105269	0.00757728	6883/891/604/7319/2959/10943/339287/890/51105/7320/11177/23569/6688/6790/10474/23210/10419/8520/6880/9960/672/22938/11315/5580/9958/51720/6879/51547/23558/25855/1020/57708/10933/120892/3553/84661/56943/9643/11107/11240/51043/2332/5595/5926/7422/122953/80853/9759/5187/51322/22933/6500/51366/3622/51780/79577/23168/26122/151636/9474/8450/29128/93624/54790/23135/79903/2140/3717/9070/10269/3066/65018/…	96
1163	both_up	GO:0007173	epidermal growth factor receptor signaling pathway	33/3036	123/18862	0.00163579	0.0105884	0.00762156	4318/7251/9185/5329/378/634/7879/92799/5782/1845/2852/7039/58533/6868/653361/5663/1796/998/5771/2885/84313/79651/2185/10254/9770/5290/116985/29924/9146/9961/2060/3092/3672	33
1164	both_up	GO:0031294	lymphocyte costimulation	19/3036	59/18862	0.00164734	0.0106406	0.00765915	8740/10673/10288/29126/998/11006/2885/5879/7409/4067/5777/1326/100133941/5290/3956/5062/1445/5058/7292	19
1165	both_up	GO:0032663	regulation of interleukin-2 production	19/3036	59/18862	0.00164734	0.0106406	0.00765915	1378/301/7538/11326/2633/64127/7805/3553/64581/11006/7128/8767/9454/6777/54440/5987/84868/729230/9455	19
1166	both_up	GO:0030178	negative regulation of Wnt signaling pathway	51/3036	212/18862	0.00167169	0.0107764	0.00775693	5715/1649/5710/5700/5687/9861/5701/1432/5685/5696/5683/5682/5684/5718/5719/5691/5689/54949/83999/122011/5694/5690/5693/10213/5713/5706/6788/5688/7091/5695/9978/10459/26524/5717/100113407/5709/6478/30851/7090/1601/59349/2735/5716/1452/5692/324/2932/5204/5707/22881/5708	51
1167	both_up	GO:0016049	cell growth	100/3036	470/18862	0.0016719	0.0107764	0.00775693	6279/604/51009/5997/1032/7251/6280/8766/978/400410/634/55004/81565/6790/57142/1026/64218/29946/84298/54512/55909/3490/9826/51447/1031/91/8877/1020/5515/6868/6386/11344/684/6548/56994/8692/57699/10459/998/5538/2664/203228/10668/7422/2539/51199/7852/3303/2185/9798/8851/2023/8408/29948/6195/2017/27185/3304/79577/58191/3320/1627/28988/84162/136319/9043/28956/83667/5716/54879/10509/50618/80208/7046/26…	100
1168	both_up	GO:0030148	sphingolipid biosynthetic process	30/3036	109/18862	0.00169213	0.0108434	0.00780513	9334/9218/2629/285848/401494/7357/8439/256435/7132/5580/427/142891/9517/8877/5023/64834/8560/29095/221/8705/55331/166929/7903/10558/9217/9200/259230/171546/6483/79993	30
1169	both_up	GO:0006098	pentose-phosphate shunt	3036-08-01	16/18862	0.00169473	0.0108434	0.00780513	5226/5223/7086/51071/6888/55276/2539/57103	8
1170	both_up	GO:0044546	NLRP3 inflammasome complex assembly	3036-08-01	16/18862	0.00169473	0.0108434	0.00780513	9447/7099/5610/4210/22933/10333/115362/948	8
1171	both_up	GO:0051014	actin filament severing	3036-08-01	16/18862	0.00169473	0.0108434	0.00780513	9535/822/6840/1072/2934/23380/752/2764	8
1172	both_up	GO:0090083	regulation of inclusion body assembly	3036-08-01	16/18862	0.00169473	0.0108434	0.00780513	1191/3303/3304/10049/3337/55466/3297/6653	8
1173	both_up	GO:0097067	cellular response to thyroid hormone stimulus	3036-08-01	16/18862	0.00169473	0.0108434	0.00780513	4005/2730/10634/1508/687/1514/5962/1512	8
1174	both_up	GO:1903541	regulation of exosomal secretion	3036-08-01	16/18862	0.00169473	0.0108434	0.00780513	7251/7879/27243/11267/6386/6385/9146/27183	8
1175	both_up	GO:0000715	nucleotide-excision repair, DNA damage recognition	3036-10-01	23/18862	0.00173129	0.0110426	0.00794851	10987/9978/1069/51138/8533/7316/8450/9318/50813/5887	10
1176	both_up	GO:0036499	PERK-mediated unfolded protein response	3036-10-01	23/18862	0.00173129	0.0110426	0.00794851	1649/55161/468/4780/3309/23645/5771/10959/5770/84919	10
1177	both_up	GO:0046135	pyrimidine nucleoside catabolic process	3036-10-01	23/18862	0.00173129	0.0110426	0.00794851	9582/978/7378/51251/200315/51733/1890/1806/56953/81602	10
1178	both_up	GO:1900015	regulation of cytokine production involved in inflammatory response	21/3036	68/18862	0.00174447	0.0111151	0.00800068	7850/1432/4615/7099/240/63940/140885/64127/80149/64581/11006/4210/29108/5187/6774/10333/115362/79004/199713/55198/215	21
1179	both_up	GO:0001558	regulation of cell growth	88/3036	406/18862	0.00174754	0.011123	0.00800641	6279/604/51009/5997/1032/7251/6280/8766/978/400410/634/55004/81565/57142/1026/64218/29946/54512/3490/9826/51447/1031/91/8877/1020/5515/6868/6386/11344/684/6548/56994/8692/57699/10459/998/5538/2664/10668/7422/2539/7852/3303/2185/9798/8851/2023/29948/6195/2017/27185/3304/79577/58191/1627/28988/84162/136319/9043/28956/83667/5716/54879/10509/50618/7046/2661/7528/57609/1785/9150/11054/734/6197/23011/2…	88
1180	both_up	GO:0051225	spindle assembly	31/3036	114/18862	0.0017657	0.0112269	0.00808117	991/51510/9133/4605/54930/8766/3837/22974/5347/6790/25978/79598/27243/80254/3833/10615/49856/5119/26112/3303/9055/57132/22919/3304/4733/387/1453/7756/10783/128866/10735	31
1181	both_up	GO:1903076	regulation of protein localization to plasma membrane	28/3036	100/18862	0.00179555	0.0114048	0.00820922	9528/8766/11079/407008/391/6809/2633/3799/8301/5525/2852/1020/246329/8417/56850/64114/1601/2181/8650/10490/60/8500/6810/23433/1445/27183/1173/9482	28
1182	both_up	GO:0000077	DNA damage checkpoint	38/3036	148/18862	0.00183452	0.0116282	0.00837001	25949/891/1647/1432/26270/5347/8738/6790/261726/1026/672/4683/51720/80254/29980/51512/63967/1869/4193/988/146956/51065/51322/1820/995/9337/7027/8563/56658/4849/1263/51347/1017/4303/7919/5514/6154/57551	38
1183	both_up	GO:0070665	positive regulation of leukocyte proliferation	38/3036	148/18862	0.00183452	0.0116282	0.00837001	683/604/8772/3146/3606/1604/4615/7099/301/1026/3133/10673/8660/10288/684/3553/11151/29126/4179/5595/29108/3718/6850/3105/8767/4067/6777/100133941/10451/54440/199/4860/57162/5594/84868/729230/26191/7292	38
1184	both_up	GO:0044409	entry into host	39/3036	153/18862	0.00185847	0.0117677	0.00847045	6993/5359/1378/10410/7706/1604/8724/10346/8519/10581/6737/2621/6404/5034/950/10475/53840/9080/8692/4179/2219/2885/2934/3383/7852/3303/3304/23265/5987/290/57617/3956/219931/50848/1514/2060/3690/2993/8372	39
1185	both_up	GO:1903307	positive regulation of regulated secretory pathway	17/3036	51/18862	0.00186963	0.0118262	0.00851252	2268/3684/5873/375/9846/1020/9545/3566/6850/201294/8723/6845/3689/6810/2150/5724/8372	17
1186	both_up	GO:0002690	positive regulation of leukocyte chemotaxis	26/3036	91/18862	0.0018805	0.0118703	0.00854427	3146/2621/719/63940/2358/23604/158747/6868/5880/5595/7422/5879/2185/728/1230/3570/90550/9943/196527/199/7057/79647/5594/811/2150/729230	26
1187	both_up	GO:2001251	negative regulation of chromosome organization	26/3036	91/18862	0.0018805	0.0118703	0.00854427	991/891/3183/1843/9587/9319/11130/7153/9232/5347/699/167227/4683/55755/3550/54464/1063/10459/25906/5885/54386/26277/51143/100134934/324/7756	26
1188	both_up	GO:0072659	protein localization to plasma membrane	63/3036	275/18862	0.00191637	0.0120775	0.0086934	9528/196383/11031/8766/4218/10211/5872/7879/2319/11079/407008/391/2621/285172/7132/6809/2633/3799/8548/8301/51125/5525/2852/10791/1020/90410/6093/9545/51304/246329/10890/8417/353116/56850/5906/10959/64114/10550/84106/81619/1601/51762/10938/9341/2181/8650/483/10490/9475/7871/60/30845/8500/6810/50848/23433/1445/91663/55737/5962/27183/1173/9482	63
1189	both_up	GO:1901568	fatty acid derivative metabolic process	24/3036	82/18862	0.00193588	0.0120775	0.0086934	241/7920/2180/247/240/84649/11332/55711/64834/3248/2678/2182/5538/3155/239/11313/4051/2181/8529/84188/9200/79993/215/5066	24
1190	both_up	GO:0002829	negative regulation of type 2 immune response	3036-07-01	13/18862	0.0019368	0.0120775	0.0086934	604/383/301/3142/384/80762/729230	7
1191	both_up	GO:0002921	negative regulation of humoral immune response	3036-07-01	13/18862	0.0019368	0.0120775	0.0086934	966/1378/1604/11326/710/2213/5777	7
1192	both_up	GO:0031665	negative regulation of lipopolysaccharide-mediated signaling pathway	3036-07-01	13/18862	0.0019368	0.0120775	0.0086934	114769/11027/10221/4057/7128/22900/4795	7
1193	both_up	GO:0043248	proteasome assembly	3036-07-01	13/18862	0.0019368	0.0120775	0.0086934	5715/5710/51371/5719/11047/5717/5716	7
1194	both_up	GO:0070424	regulation of nucleotide-binding oligomerization domain containing signaling pathway	3036-07-01	13/18862	0.0019368	0.0120775	0.0086934	7099/7128/3303/3304/329/121260/26191	7
1195	both_up	GO:0071352	cellular response to interleukin-2	3036-07-01	13/18862	0.0019368	0.0120775	0.0086934	988/3561/5771/2185/3718/6850/6777	7
1196	both_up	GO:1900044	regulation of protein K63-linked ubiquitination	3036-07-01	13/18862	0.0019368	0.0120775	0.0086934	64127/51366/329/9320/9373/26191/2874	7
1197	both_up	GO:2001198	regulation of dendritic cell differentiation	3036-07-01	13/18862	0.0019368	0.0120775	0.0086934	3146/407008/2213/1051/10288/3106/3135	7
1198	both_up	GO:0006735	NADH regeneration	3036-11-01	27/18862	0.001943	0.0120775	0.0086934	2597/3101/5223/5315/226/7167/2023/669/3099/83440/5224	11
1199	both_up	GO:0034110	regulation of homotypic cell-cell adhesion	3036-11-01	27/18862	0.001943	0.0120775	0.0086934	5329/634/5580/239/6850/84959/4067/3956/50848/928/5962	11
1200	both_up	GO:0061621	canonical glycolysis	3036-11-01	27/18862	0.001943	0.0120775	0.0086934	2597/3101/5223/5315/226/7167/2023/669/3099/83440/5224	11
1201	both_up	GO:0061718	glucose catabolic process to pyruvate	3036-11-01	27/18862	0.001943	0.0120775	0.0086934	2597/3101/5223/5315/226/7167/2023/669/3099/83440/5224	11
1202	both_up	GO:1903649	regulation of cytoplasmic transport	3036-11-01	27/18862	0.001943	0.0120775	0.0086934	8724/51652/120892/5595/29934/1601/23317/23011/5594/6653/5962	11
1203	both_up	GO:0000338	protein deneddylation	3036-06-01	10/18862	0.00201677	0.0124725	0.00897775	10987/1861/51138/8533/9318/50813	6
1204	both_up	GO:0045050	protein insertion into ER membrane by stop-transfer membrane-anchor sequence	3036-06-01	10/18862	0.00201677	0.0124725	0.00897775	56851/9694/51234/83460/55831/93380	6
1205	both_up	GO:0070391	response to lipoteichoic acid	3036-06-01	10/18862	0.00201677	0.0124725	0.00897775	1432/7097/7099/929/8767/948	6
1206	both_up	GO:0071223	cellular response to lipoteichoic acid	3036-06-01	10/18862	0.00201677	0.0124725	0.00897775	1432/7097/7099/929/8767/948	6
1207	both_up	GO:0098792	xenophagy	3036-06-01	10/18862	0.00201677	0.0124725	0.00897775	64127/5595/29110/8767/3964/10241	6
1208	both_up	GO:0048857	neural nucleus development	19/3036	60/18862	0.00205258	0.0126811	0.0091279	7531/838/7533/10409/805/808/3309/998/11240/59345/7707/2539/8851/22933/387/60/64426/8655/1340	19
1209	both_up	GO:0035456	response to interferon-beta	3036-12-01	31/18862	0.00206185	0.0127255	0.00915986	9447/5359/4332/10410/3428/27429/8519/10581/3093/684/3455/3659	12
1210	both_up	GO:0034314	Arp2/3 complex-mediated actin nucleation	14/3036	39/18862	0.00209647	0.0129261	0.00930428	10552/10109/10094/9535/10095/375/10092/7454/55845/2764/81873/10093/5987/10096	14
1211	both_up	GO:0006739	NADP metabolic process	13/3036	35/18862	0.00210698	0.0129647	0.00933205	9540/5226/5223/7086/51071/6888/65220/3417/55276/2539/57103/4200/25819	13
1212	both_up	GO:1905898	positive regulation of response to endoplasmic reticulum stress	13/3036	35/18862	0.00210698	0.0129647	0.00933205	1649/55161/4780/2213/22926/29979/23645/5771/10134/91445/10955/5770/51136	13
1213	both_up	GO:0045621	positive regulation of lymphocyte differentiation	28/3036	101/18862	0.00210953	0.0129673	0.00933393	604/1378/3606/301/55012/3142/2621/101/8651/5914/79576/10288/7704/4179/3566/51043/11006/572/6850/3135/695/8767/6777/54440/4860/64332/84807/7292	28
1214	both_up	GO:0017038	protein import	47/3036	194/18862	0.00213101	0.0130862	0.00941949	4792/3837/10440/1432/1871/6396/1026/3920/1191/5580/51025/8021/29103/80149/754/120892/8692/5663/11261/3059/100287932/5828/6774/6850/51366/3320/10245/51307/140823/51762/5530/55696/3717/1894/3842/3329/80273/55198/5594/3308/84134/3326/948/5194/3840/23534/5514	47
1215	both_up	GO:0008088	axo-dendritic transport	21/3036	69/18862	0.00213353	0.0130885	0.00942115	127829/81565/282991/55860/1176/3799/2647/23095/10239/51566/5048/55207/3091/23557/84062/3315/80208/6683/23011/4130/5874	21
1216	both_up	GO:0006925	inflammatory cell apoptotic process	3036-09-01	20/18862	0.00220262	0.0134582	0.00968729	301/3665/64127/338442/80301/5291/10269/1514/6950	9
1217	both_up	GO:0032495	response to muramyl dipeptide	3036-09-01	20/18862	0.00220262	0.0134582	0.00968729	51510/4792/1432/64127/7431/7128/8767/182/26191	9
1218	both_up	GO:0051767	nitric-oxide synthase biosynthetic process	3036-09-01	20/18862	0.00220262	0.0134582	0.00968729	5608/7097/7099/10135/64127/120892/3717/5229/6416	9
1219	both_up	GO:0051769	regulation of nitric-oxide synthase biosynthetic process	3036-09-01	20/18862	0.00220262	0.0134582	0.00968729	5608/7097/7099/10135/64127/120892/3717/5229/6416	9
1220	both_up	GO:1903959	regulation of anion transmembrane transport	30/3036	111/18862	0.00229726	0.0140085	0.0100833	5997/2171/2180/1432/407008/8660/4780/4205/3553/6253/8218/6041/5663/6814/3643/5906/65010/114882/760/10550/23204/3099/7057/4946/55198/4947/23433/5724/124935/6513	30
1221	both_up	GO:1905954	positive regulation of lipid localization	30/3036	111/18862	0.00229726	0.0140085	0.0100833	5608/19/5360/4792/10226/2180/1622/5580/1071/27166/80149/7376/3553/440503/7110/5663/5321/302/1066/56729/123/23204/10938/4481/10162/51738/8529/948/135/2874	30
1222	both_up	GO:0010257	NADH dehydrogenase complex assembly	20/3036	65/18862	0.00233117	0.0141446	0.0101814	4709/51103/4729/51300/4720/4694/4707/4700/4712/4711/4725/4717/4718/4704/84233/4724/55863/4715/4710/4695	20
1223	both_up	GO:0032981	mitochondrial respiratory chain complex I assembly	20/3036	65/18862	0.00233117	0.0141446	0.0101814	4709/51103/4729/51300/4720/4694/4707/4700/4712/4711/4725/4717/4718/4704/84233/4724/55863/4715/4710/4695	20
1224	both_up	GO:0035308	negative regulation of protein dephosphorylation	20/3036	65/18862	0.00233117	0.0141446	0.0101814	7531/2280/51657/261726/2029/6093/23645/84930/6992/221692/9475/2771/259282/9749/5504/2932/7529/51400/5514/2281	20
1225	both_up	GO:0070265	necrotic cell death	20/3036	65/18862	0.00233117	0.0141446	0.0101814	834/23643/23593/8772/7099/5836/407008/8837/427/197259/706/355/11035/10616/6533/929/329/9825/57162/4217	20
1226	both_up	GO:0071479	cellular response to ionizing radiation	20/3036	65/18862	0.00233117	0.0141446	0.0101814	1647/1432/3428/10010/1026/4193/3309/7520/375757/2885/10269/1894/404672/1785/23514/25836/3981/3297/11011/6154	20
1227	both_up	GO:0002711	positive regulation of T cell mediated immunity	17/3036	52/18862	0.00236746	0.0143505	0.0103296	8772/8809/567/3606/3554/3133/3553/8417/3140/3106/3135/3105/54440/3136/3329/81545/7292	17
[truncated: 942 more rows]
